# Supplementary material for: TobEA: an atlas of tobacco gene expression from seed to senescence
Source: BMC Genomics. 2010 Feb 26;11:142. doi: 10.1186/1471-2164-11-142 (PMC2841117; doi:10.1186/1471-2164-11-142)
Supplement: Additional file 2 — ATC uingene sequences. FastA format file containing ATC unigene sequences. [file 1471-2164-11-142-S2.ZIP]

Archive with 1 entries (1 files):
- Supplementary File 2.fa
