# Supplementary material for: TobEA: an atlas of tobacco gene expression from seed to senescence
Source: BMC Genomics. 2010 Feb 26;11:142. doi: 10.1186/1471-2164-11-142 (PMC2841117; doi:10.1186/1471-2164-11-142)
Supplement: Additional file 2 — ATC uingene sequences. FastA format file containing ATC unigene sequences. [file 1471-2164-11-142-S2.ZIP › Supplementary File 2.fa]

>C1
CTCTAACACCACCACTCCAAGTACCACCATAACCAAAGGTGCTAATATCACGAAACGGCC
AGGATGCCCAAAACAATGTGGAAACCTTACAGTTCCATACCCATTTGGGATTGGCTTAGG
ATCTGGTTGTGGCTTGGACCCCGGATTTGAGATCGACTGCAACACTTCAACTGGTTCTCC
AAAACCCCTCATAGGGAACATTAATGTCTACGAAATATCCGACGCTGAAATGCGCATATC
AAGTACTGTAGCTCGGAGGTGTTACTCACGCGAAGGACTACTACTCCCATGATCTTGCAT
GGGTTGATGACAATTTTGAATGGAAATTTCACCCTATAAAAGAAGCCCTAATGTTTAGGA
TTTATGGTACACCTCTCATTTGTCTTTTTGTATCTTCTTAAGGCATTGTGTATCTTCTCT
CTTTAGTTATTATTTCACTTGTAATTTTGGAGTGGAATAAAATATTGATTGTGTCAAAAA
>C2
ATGAAGATACATGCTAAACTTAAAACCAGAAATGACATGAATATCTACATACCAGTTCAA
ATCAGTTACATATCTGCACCATTTCAGATTTAACTTTAGACAAAATGCTTAACTAGCAAA
GTATTAGTTACAATGAAACTACGACATGGTCAATTACCAAGCTAAAACAATCCAAACAGT
CCAGAAATGATTCCACATTAACAATTCTTAATACTATTCAAATCAAACAAACTAAATATA
TATCACTACTCCTCAACTAAACAACTACAACCATATATATCCAAATGAACACATGATTGC
AGATCTGAATATCAACTCATTCCAGTCCAATTTGTGATTACCTCAGCCGTGAATTTGAGT
GTGTACCTGAATTTGAAATTGAGAAGAAGGATAGGTAAACCAGCGAGCAGTAGATAGCAA
ACAACAGACCAAGAGATAACCAATCAGCAGCAAATGCACAACCCAGAAATTGAATCACAA
CCCAGTAAAAATCACTCGAATGCACCCAAATTTAACCGAGATTGAACTTAAAATGCCCTA
GAACTTCACTGGAACAAAACTCAAACGAAATCCAACACTAAGTAACCCCAAATTCACTCT
AACAAGTCACTAAACACCTCCAAAAGCTTTTAGAACTCAAGCTTAGAGCAGGAATCAAGA
GAACCAAAGAGGAATTTGAAAATGACTAAAACAGGCAATGAAACAGTGAAATGTTTTTGG
TTTTTCTGTTTTCTGATGTTTTTGTATTTTTGTATATTTGAATTTCAAATGCAGATCTGA
AATTTAGAGAGA
>C3
CCCATCGGTACAAAGTTGAGGAATTTGGGGATTTGAATGATCCGTTCTCCAGTATTTGTA
TCGATTCAAAGTAATGTCATGCCTCAAATCATAGATAATTCGTAGAATTTGGGACGAACT
TGCATTTGTTGTTTGTTACCGGTGGACAAGTTGCATCCCTGACTAATCCCTTATCTCCCG
CCGACTGCCGGCCATCAGGATAGGTGTACAAGCTGCATAGTGGAGATAACTAAAGGCGAT
CGGCAGATTCAACAGCAATTCTTAACCGATTTTGCCAAGAAAGCCAAGGCATTCCTCCAT
TGGTATGTATATGGTGGTGAAGGGTACCATGAGATATGTATTCATAGACCAATAAAGGGA
CTTCGGTCTCTAAGTAACAACCCAATAGTTTCACCACATTCCTGTGGTTAATTTGAAAGG
ATGATGGATTTGCTCATCTAACAATGACTACACAAGCCAGAGAAGGCGCAACTAGAAGCC
ACATACCAGAAAAGATAAATATTGGTCAGCTTTAGATGAAAAGGGGTCAGTATGCAATCA
AATTGCACTTATCATCTGACTTGCTCAAAACATTTTTTATGAAGATAGTTTATGTGGAAC
ATGAATAAGATTGGATAGTCTACAGATGTACTGTTTGTAAAATCTCCTTACGATAGTGAT
ATTT
>C4
TATCATTTGGAAGTATGGCCAAATTAGAAGCTGAGCAAATGGAAGAATTGGCATGGGGTT
TGAAGAATAGCAACAAGAATTTCTTGTGGGTAGTTAGATCCACTGAAGAATCCAATCTTC
CCAAGAACTTTATAGAGGAATTAAAATTAGCAAGTGAGAATAAAGGTTTAGTGGTATCAT
GGTGTCCACAACTACAAGTGTTGGAACATAAATCAATAGGGTGTTTTCTCACACATTGTG
GGTGGAATTCCACTTTGGAAGCAATTAGTTTGGGAGTGCCAATGGTGACAATGCCACAAT
GGTCAGATCAACCAACAAATGCAAAGCTTGTGCAGGATGTTTGGGAGATGGGAGTTAGAG
CCAAACAAGATGACAAAGGGATGGTTAGAAGAGAAATTATTGAAGAAAATATAAAATTAG
TGATGGAAGAAGAGAAAGGAAAAGTAATTAGGAAAAATGCAAAGAAATGGAAGGAATTTG
CTAGAAATGCTGTGGATGAAGGAGGGAGTTCAGACAAAAACATTGAAGAATTTGTTTCCA
ATTTGACGACTATTTCTTAAGTAGGAAATTGAGCCATAGAAAAAGAAACAAGAAGCTACA
TTTGTATTATGCAAGTTTTATTTTTCAGGTTC
>C5
CTCCTCGAAAATTCTGGAGCATAAGCATTGCCAGTCCTCACAGCTACTCCAAGCAAATTC
AGGGAACAAGTAGCTGAAGAAGAAACAAAGAAGATGTCTATAGTTTTGAACTGTGTTGCT
TCCGTATCACCTGCTTGTGCCACACGGAAATGGAAAGCTCCTATGTTTGGGAAACAGTTA
CCATCGAGAACATCGTCTTTCGAGCCACATGTGAATCCAGCTGGGTTTCGGGTCAATGCG
TTTTTCTTCAATCCTATCCAGGAACCCATTCTCAAAGATGCTCTCAAGGAACCTGTTGCC
TTCGCGGGAGGGATATTTGCTGGACTTCTAAGACTTGATTTGAATGAAGATCCTTTGAAG
GAATGGGTTGCTAAAACAGTTGAGGCCTCTGGAATTACAGCAGAAGAAATTGAGACTAGT
GTTGACCAAGCAGAGGACATCCCACAACAGATAGAAATTGAATGACCTTCTATTCTGTCT
CTCCCTGTTGACAATGCTGTAAAAACACAATATTTGTCATTTACCTTAGAACTGTACGCA
AAGAAAATCCTAAATCTTACATGAACAGTGAACATACATTTCTACTGGTGTTGTTACTTT
CACCAAGCACTGGATTCTGTAGATAAAAGGAAAAAATTATCTTCCATTCAGCTCTTTCTT
CCTGGTAGGAGATGAGGCAAAACCCACAGCGAATACCCTTGCATTTTCCTGTTAGATACT
CATCCCTCTGACATCCTATACCCTTGCACTATAGGACGTCAAAGGGATCAACTGATTATT
ATCTGTGTATTGACGGTAATCATTTTGCAACATCTGAAGATTTATGTTTCAATGAGCCGT
TGTCTGTCCTTAATTTCTTTATTATAGAGGGCGATGTTCTTATTTGGTGGGATTTTAATT
TCTTGTTAATCCTCACCTCATGAGCTAACTTTGGGGATCGAGTTAAGTTCAAAGTCCATT
TATC
>C6
GGAGAAGGTAGAAGATCTTGATTTTAAAGAGCTCGCAGCCATGACCGAAGGATATAGTGG
AAGTGATCTTAAGAACTTGTGCACAACAGCAGCTTATCGGCCTGTCAGAGAGCTAATACA
ACAAGAGAGAAAGAAAGATATGAAAAAGAAGCAGAGAGCTGACGAAGGGCAGAGTACAGA
AGATCACTCAGATGAGAAAGAAGAAGCCACAGAAGAAAGAGTAATTGCTTTGAGGCCTCT
AAACATGGAAGACATGAAACAGGCAAAGAATCAGGTTGCTGCTAGCTTTGCTTCTGAGGG
ATCCGTAATGAGTGAGCTGAAGCAGTGGAATGACCTTTATGGAGAAGGAGGTTCTAGAAA
GAAGCAGCAGTTATCTTATTTCCTTTAGGTCGTCAAATATATGCATCAAGAAATGATTGT
CAGCATTATTGTTCGTGAAAGGGGTGATAACTGTGATCGCTACAACCTTCAGAATCAAAA
ACTGCATTCTCCTGAATCTAAGGAAGAGATACTCGAACCCTGTGCCAAACTGGTCTCCAC
TTCTGAGAGGTGTGACATGAATATGCATGAAATGTGCTTGTCAAATGCTTGCTTGTGTTT
GTATGTGGATGGTTGCAGAAGGAAGGAGAATTCAGTCTGTTTCTGCTCAGAGCGACGGTT
AGCCCATAGCAGTCTTGTAGGATATCAAAGATGATCTCTGCGTGGCAACTGGAATGGCAC
ATGGACTCGGAAATCTCACAGCAAGTTATGATTTTGTTCAAATCTATAGTGATTCCATGT
AATAGTGTATTGTAAATTAGTCTTGTTTACAGTTAATGCTATAGTGTAATTTATCAACTT
CTGTTCAAAGAGTTTCCTCGGACTAATATATTCTTCATTTGGACAAA
>C7
GAAAGCACAAGCAGGTAATGTTTGTGTGGCATCATTTGGTTGGAGCTGCAGTGGAATTTG
CAAATCAGTCGAAAGAATTAAGCACGTGCACGCAAAATGCAGCGAAAGTCCTGCTACTTT
ATGGGGTGCTCTCGTATAGTCATCACTAATCTCATTGTCAGAAGGTTTTCTTCAACTATG
ATTTCTATCCTCTTAGCTTTAAGAGGGAATTATTTGGAAGGACGAAGCCCAAGCTACGAA
AGAAAACTAGAAGTGCAGATCTTGGTGGAGAACTTATCACGGCTGTTTATATGACAGGAA
AAGAATATACATATTGCTTGCTAGAGGCTGTTGATAAGGAGAGCATAAATAGGAGGAAGA
GTTTAGTCTTCATTTAGTATAGTTCTTTCCACAGATGAGAGTGGGTTAGATGTTAGTTAC
TAGATTTCTAATTCCACTGTATATTGTGACATACTTTTTTTGTCCAACTCTTGGTTATAA
TTGCCAATGAAATATTCCCTCATCTCC
>C8
GGCCATTACGGCCGGGGGAGGCAATATCGATAATTCAAAAAATCATTCAATCTTCTCTGA
AATTACCCATTTCCCTTCAATTTATTTTTTGTGAAAAATGGCGTCAACAAGTGCTCTCTC
AGCTGGGATTTCAAACCTCCATAACTTCTCCTCAGTCTCCTTCTACAATCCAAGTCCTAA
TGTGAATCAAGTTGGCATGTGGACTTTATCAAGATCCGGCTGTCGAAAGGTTTCTGATAA
TCCCAGACCTATGCAAATACGTGCTCTGTTTGGAGGCAAAAAGGATGACAATGAGAACAA
TAAGGCAGGTCTTCTGGGCAACATGCAAAACCTATACGAAACGGTGAAGAAGGCACAAAA
TGTGGTTCAAGTTGAGGCAGTGCGAGTACAAAAAGAGCTCGCTTTAGCAGAATTTGATGG
TTACTGTGAAGGTGAACTAATCAAGGTAACGCTGTCTGGGAATCAGCAACCTATACGTAC
CGAAATTACTGAGGCTGCCATGGAACTGGGGCCAGAAAAACTTTCACTTTTAATTACAGA
GGCATACAAGGATGCACATCAGAAAAGTGTACTAGCAATGAAGGAAAGAATGAGCGATCT
TGCGCAGAGCTTGGGAATGCCAGCAGGCCTCGGCGAAGGATTTAAACAGTGACATTGTCT
CGTGAAGAATCATCCGTCACTGAGTTTCAATTTTGTACACAAGACGACGTTAGTATTATT
TGCATCAACCTTATGAATACATGTTTTATTAAATTGTAGTTTATAGGTAAAGATTATGCA
TTCAAATCTTTTGGTTTGAACGTTCAATTTCTTTCACAATGATTAGAGTTGTCAAAGAGT
TGAATCATCACTCTGAGTGCTGCTTCTTG
>C9
CCGGGGATGTTGGAGCACAGTACAAATATAAGAACACTTTGATTGATGTCAAAGTTGATA
CAGGGTCAAACATCTTAATTACTCTTACTCTCAACGACATTGTCCCCTCAACAAAAACTA
TTGCCTCTCTGAAGTTCCCTGATTACAGTTCTGGCAAGCTAGAGGTTCAGTACTATCACC
ATCATGCTGCCTTTAGTACAGCTGTCAGTCTGAATCAAAGTCCTACAGCTGATCTATCGG
TCACGCTTGGTACTCCCACTTTCGCCATCGGTGCAGAGGCGAGTTATGATACTGCAGGTG
GTAAACTTGCAAAATATACTGCTGGCATTAGTGTGACAAAACCAGATTCCTGTGCTGCTA
TAATACTGGGTGACAAAGGGGACACAATAAAGGCATCATATATACATCATCTAGATGAAG
TGAAGAAGACTGCTGCTGTGGGAGAGATCACTAGAAGGTTCTCCACAAATGAGAACACTT
TCACAGTTGGAGGGTCATATGCTGTTGATAACCTGACAATTCTGAAGCTCAAGCTCAATA
ATCATGGCAAGCTGGGGGCTCTACTGCAGCATGAGCTCATTCCGAAGTCATTGTTGACTA
TTTGTAGTGAGTTTGACACCAAGGCCTTGGATAAGACACCCAGGTTTGGTGTGGCCCTTG
CTTTTAAGCCTTGAACTGCATCTTCGGATGTGTACAACCAAAAATTTGTTTGGGTAGTGC
CTGGAGGACAGGTGCTCAATAAATAGTTCAACAAACTGGTGGTTTTTTTCACAGATCAAA
TGATTTCTGGAGGAGTTGCTCCAATACTAGGACCTTTTTATGGTCTTTCTTTAGTTTTCC
TTGTCTTTTCATTCCCTTTTGAGAAAGTATAGAGATGAAGAGTTTTTTGTGTCTG
>C10
TACTCTGAAGAATCTTGAATTTGGTAATGATGTCAACGTAGTTTCAGTTCAGCATGAAGG
TGAAAGTCCCTCCACACTCACTCCAGACAATCAAGAAAAACCTGGACAGAATTGTGTTGC
CTCTATTGTTGGTACTGATATTGCATCTGCAACTGAAAGTATTCAAACAGGAAAGGAAGT
TTCTGGTAGTTCTGAGCCAATTGTAGTGGAAGCTAGCTCTGGTGAGAAAGAAAATGATGT
TGCTGAAGCCAGCGGTAGTTTAAGCCCTAAACCAGTTCCTCTGGAAGATGCAACCTCAAA
GGATTCAGACTTGAACAAGCCTTTCAATTTTGAGGAATTTAGTTCAGCATCAGAACTGGA
GGCCCTCGGTATGGAGAGGTTAAAATCAGAACTTCAAGTGCGTGGGTTGAAGTGTGGGGG
CACTCTGCAAGAACGTGCAGCCAGGCTTTTCCTACTCAAAACCACACCTTTGGAGATGCT
TCCAAAGAAGTTGCTCGCTAAGAAATAATTGTGTGCTCGTTTGTTTTGCTTTTGAGAAGC
TGGTTGTAACTTGTAAACCCAGATGTTTAAGTAAAGTGTCAGCTTTTTCTCTGTTCGACG
TGCCATGTAGAATTGTAGATATGAGTGTATTTTACTGGGTTCCAGAACATGTTCCGAGCA
CGATGAATAGTAGTTCGCATTTTCAGAATTATAAAAGGCTACTAATGTTGATTTCGTCTC
G
>C11
GAAGAGAGAGGAACTTTGGTTGAGTGTCCCTTTTTTTGCTATTTCTTGACGTCAACCTCT
CTTCTTCCTCTTCCTTCTTTCAAGTCCTAATTCTAATCAGAACCCTAATCGAACAACCAC
ATAAATCTCAATCACGACCAAATAATCACTTCTCTTTTGCAAATTTCGATCAATTAACAA
CTATGGCAACCAGTGGAAACAAGAATATGAACGCCAAATTGGTGCTTCTTGGAGATGTTG
GAGCTGGAAAATCTAGTCTAGTTCTGCGTTTTGTTAAAGGACAATTTATTGAATTTCAGG
AATCAACTATTGGTGCAGCATTTTTCTCCCAAACAGTAGCAGTAAATGATGCTACTGTAA
AATTTGAAATATGGGACACAGCAGGCCAAGAGAGATACCACAGTCTTGCTCCAATGTATT
ATAGAGGAGCTGCAGCTGCTATAATTGTTTATGATATCACAAATCAAGCATCATTTGATA
GGGCAAAAAAGTGGGTTCAGGAGCTTCAGGCACAAGGTAATCCAAATATGGTGATGGCAC
TTGCCGGAAATAAGGCAGATTTGTTAGATGCAAGAAAAGTGGCTGCAGAGGAAGCACAAA
CATATGCACAGGAGAATGGCCTTTTCTTCATGGAAACATCTGCAAAAACTGCATCTAATG
TTAATGACATTTTCTATGAAATAGCAAAGAGACTGCCTCGGCTTCAGCCAACACAAAATC
CATCTGGGATGGTTCTTATGGATAGGCCTGCTCAAACACCGGCTAGTGCTTCTTGTTGCT
CTTAAATGTCTGTTAGTGCTTCTCACTACAATGCTGTTTTTTGTTTAATGTGTTTGTGCT
GATTGTTAAGAGTTTGTTGTGCCATTTGTCCATCATTGTACAGATATTTCATGAAAAATT
CTTCAAGATGATCGGCTCTTTTCTATGAATCCTCCTTATGTAATGAGATTCTCTCTCTAT
ATATATATATGACATGCTTCAGTATGCTATTTA
>C12
GAGCAAGAGAGCGGACTGGAGTGTCTAACCAGACAGAGAGCTTAAAATCCAGAGACATCT
GAATCTCTGATCCAATTGAATCAACTAAAGAGAACAAACAGAAAATTGTAGAAGAAGAGG
AAAAAGAGAAAGATGCTGCCCACAACTTCGAAAGGTCGAACGAGCTCTCATGTCCGACCC
AATTCAGTATTGCCTCAGTACCTTCGCCGAATAATCAAGTGGCAACAAATGGACATTGAA
TATACCTTTTGGCAAATGCTTCACCTATGCACCTCTCCTAAAGTAGTATATCAGCACACA
AAGTACCACAAGCAAACAAAGAACCAGTGGGCACGTGATGATCCTGCATTTATCGTAATA
TGCAGTCTTCTGTTGGTGGTTGCTACTTTGGCATACTGTGTTGCGTATGATCATAGTGCA
GGACATGCTGTTTTTGTAGTTATCTCGGTATTGCTTTTTCATTTTGTACTCACTGGAGCT
ACTTTGGCAACATGTTGCTGGTTCCTAACCAACAATTACCTTCGAGAGGAAGCTCCAAGC
AGTCATGCCGTGGAACAACGGGTAGAATGGTTGTACGCGTTTGATGTCCACTGCAACTCT
TTCTTCCCTATGTTTGTTTTGCTATACGTTATACATTATTTTCTCTCCCCTGTTTTGGTA
GCTCATGGTTTCATTCCTGTTTTGCTGTCAAATTTGCTCTTCATGGTTGCTGCTTCCTAC
TATCATTACCTCAACTTTTTAGGTTATGACGTATTACCCTTTTTGGAGAGGACAACATTC
TTCCTATATCCAATTGGCATTGTCATCGTCCTTTCACCCATCTTTATCTTAATTGGCTTC
AATCCATCAAGACACTTCATGAACATCTACTTCAGCAAAGTGTTATGAACTCAAACTAAC
ACTGGATGAGGACATGTTAGGATGAAAGATGCCTTCAGACATACATGTCGTGAATAGGAC
ATTGTTGAGATCATTTGCAGAGGCTTTAATTGTTAATGTGATTTGGCAACACTTGTTTAG
TATCTCTGGTTAGGTAATTTTGATGTTATGAATGAGAAATATATCTGATTTGTACTTCAG
CTATAAAACTTCATCCGATGAGTTCATTCGATGTAAATTTTATTTCTGATTTGTTGAAG
>C13
GGTTGACCAACTCGCTGATGATGCACGGAAGAAACAACGGGAAGAAGTTGTTGGCTGTTC
GTATTGTCAAGCATGCTATGGAAATTATCCATCTGTTGACTGACCTTAACCCAATCCAAG
TGATTGTTGATGCTGTTATCAACAGTGGACCAAGAGAAGATGCAACTCGTATTGGTTCTG
CCGGAGTTGTGAGGCGTCAGGCTGTTGATATTTCTCCACTCCGTCGTGTTAACCAGGCAA
TATATCTCCTCACAACTGGTGCACGCGAGAGTGCTTTCAGAAACATCAAGACCATTGCAG
AATGCCTTGCAGATGAACTCATCAATGCTGCCAAGGGATCTTCCAACAGCTACGCTATCA
AGAAGAAGGATGAGATTGAGAGGGTTGCCAAGGCCAATCGTTAAGGGTTCTTTCCGTGCA
GTATGGATAAGTTCTGTTGAATTTTTTTCCCATCAATTTCTGTTGGTTGGACAGTTTTAT
TTTGAGGCATCTTTTGTTTACTTTTTGTTAGTACTAGGAGGGCAATTTGGAACTAGTGGA
TGAGTTTTCCTTTTGTGAAAAACATGGCTGAAGTAGTGAGGTG
>C14
GGCAGACTCCGTTTTCATTTTTGGCGGGAAACAAAACCCTCATTTCTCATCAATGACAGA
AGCAGAAATGGAGGCGGCGGGAGGAACGGAAGAAGAAGTGGAAGAGGAATTCTCCGTTTG
GAAGAAGAACACGCCGTTACTTTACGACCTTGTCATCTGTCATGCCCTTGAATGGCCTTC
TCTCACCGTTCAATGGCTTCCGTCACCTGCCGTCGACAACGGTTCCTTTTTAACACACAA
GCTCATTCTAGGGACCCACACTTCCGATGATTTCCCCAATTATCTCATGGTCGCTAACGT
CCATCTTCCCCGTAACCCTGCTTCAGGAATCGAACACAATCTCAGTAACCCTCAAATCCC
TAAGGTAGAGATAGTACAAAAGATACATGTTGATGGAGAAGTGAATAGGGGGAGATGTAT
GCCACAAAAGCCAGCTGTAGTTGCGGCAAAGACCAGTAGCGCTGAAGTTTATGTCTTTGA
CAGTGGTAAACAGCCACTCGATCATGAAAGGGGATCTTGCGACCCTGATGTTAGACTTAG
AGGGCATGATAAAGAAGGTTATGGCTTATCGTGGAGCCCATTTAAAGAGGGTTATCTTTT
GAGTGGTTCGGATGATCGAAAGATATGTTTGTGGGATGTTTCTGCAATGCCTCAACATAA
AGTGCTTCTGGCCCATCATACATATGAGGAACATGCAGACGTAGTTGATGATGTATCGTG
GCATCCAAAGAACGAGAACCTATATGGTTCTGTTGGAGATGATTGTCGTCTGATCATTTG
GGACTTAAGGACAAACAAATCACAACACTCTGTTGTAGTGCACGAGAAAGCGGTGAATTA
TTTATCCTTCAACTCGTATAATGAGTGGGTTCTTGCTACAGCATCATCAGATAGTACTGT
CGGTCTGTTCGACATGCGAAAACTGAGCACTCCATTGCACGTGTTTGGTAGTCACACGGA
TGAGGTATTTCAGGTAGAATGGGATCCTAATCATGAGACCGTACTGGCATCTTCAGCTGG
TGATAGAAGATTGATGGTCTGGGATCTTAACAGGATTGGTGACGAGCAATTGGAAGGGGA
AGCTGAAGATGGGCCCTCTGAACTTCTCTTCTCTCATGGTGGTCACAAAGCAAAGATTTC
TGACTTCTCATGGAACAAGAACGAGCCATGGGTCATTTCAAGTGTTGCAGAAGACAATAC
TATCCAAGTGTGGCAGATGGCTGAGAGCATTTATCGTGATGACGATGACAATGGCGACTG
CTAAGTTCTCCTAAATCTGGATGTTAACTTTTGTGGCATTCTCCTCCATTAGTGTGGCCA
TTGCAGTTGTCCTGCAAGTTTATGAACTAGTAGAGTGCCACCGGTATTTACTTGTGTCTG
GCATTGCCTATTAAGTTAATTAGGTGCAGATTTATGAACAGTATGTGGCATTGCATGTTC
AATTATGGAAAGAAAAGGCCTGGCCCCGATTCCAGACACTGGTCTTGATTCAGAGTTTAC
AGTGCATCTTGTGGTCTTAGGG
>C15
GGACTAGTGATGGAAGAGATAACAACACGCGATGAAAGCAGCCATATTTCTTCTCGTGGA
CAGAGAGTATTGCCTAGTGGTGGAATTAGTGCAGATGGACCTCCCACAACGCTTAGTGAA
ACTGGCATTGACCGCATGGCATTTTTACAAGCTAACATCACACGAGATAACACCAAATTC
ATAAATGGGACAATTGTTGGTGAGAGGAATGTCTTCCAGGTTGATCAAGGACTTGGAATT
GGCAGTAAGTTCCCATTCTTTAACCGCCACCAGCTGACAATGACCCGATTTGTCCAGCTG
AAGCAAGTAGAAGAAGGCGTTGGTAAGGCTCCACCACCTGTCCTAGTCCTCCATGGCCAC
TATGGTGGATGTGTTGGAGATCTTCCCAGTTATGATGCTTTCACACTTGGGGGACCTTAT
TCAGTGAGGGGCTACAATATGGGAGAGATAGGTGCAGCTAGAAATATACTGGAGCTGGCT
GCTGAGATGCGGATACCTGTGAGAAACACACATGTCTATGCATTTGCAGAACATGGAAAT
GATCTTGGGAGTTCAAAAGATGTCAAAGGAAACCCAACAGAGGTTTATAGGCGGATGGGT
CATGGCTCCTCGTATGGAGTTGGCGTGAAACTAGGCTTAGTACGAGCAGAATATGCTGTT
GACCACAATTCTGGGACTGGAGCAATATTCTTCCGTTTTGGAGAGAGATTCTAGTTTCAG
ATTCTCTTGGCCAGATTCTTTTTTTGCAGCTAGTCAGACCTATGAGTTAAGAACTGCACG
GTTCTGAGTTTGAACTTCAGTAAAGTCTTAAAATGTTGTTTGCTAAAAGATCGGCTATAA
TTGTGGTTGGAACCTTTTGAAAGTGAGTATTCTGTAGCTTTTTTGCTCGTGTAAGCAAAA
TATGTTAATATAGTAATTTGTGCATTTTCTTTCTTCCC
>C16
GGGAGAGCAGAGTGTGAAAGATTTAGGAGGGAGAAAGAGAAGCGATGAGCGGAGTAGCAT
CAGCGTGGTACGTAGCGAGAAGAGCAGCACAGAAGGAGAGAGTGAGGATCCTCTACAGGC
GTGCTCTCAGAGACACTCTCAATTGGGCCGTTCATCGTCACCTCTTTTATTCTGATGCCG
ATGCGCTCAGGGAGAGGTTTGAGGCCAACAAACACGTGGAAGATGTTGAAACTATTGATA
GACTAATAGCTGATGGTGAAGCAAGCTATAATAAGTGGCGGCACCCTGATCCCTACATTG
TTCCATGGGCTCCTGGTGGTTCCAAGTTCAACAGAAACCCTGTACCGCCAGAAGGGATTG
AGATAGTGTATGACTATGGCAAGGAAGAGGCTGAATTAATATGATCCTTTCTCATGGTTA
TAAAATAAAGCAAATTCAGAAGTTGCAGACATGTGAGAACATTCAAATCATGTCTCTTCT
TTTTCTGAGTGACACCATCTGCTTCACAGACTTCTCCATGTGAATTTGGTATGATTATTA
GTTGTACGTTTCGAAATGTGAATTGGCACCATACTATGGTTACTTTAATTTTCCTGTTTA
CTAAGTGTCAGCTGCAAACTGCAAAATTTCAAAAATAAACGTCAAAACATGGAGATGGAG
CAAGTCAAAATCAGTGAAGTGCGAGGATTATGTGGCTTTTCAATTTTCTCATATTTTGAT
TATCTTTGGTTCACTTCTATCGTTGGTTTGGACAAATTTTCAATTAAAATTTGATGTTTG
TCTTTT
>C17
ATGCAAAGGGTGGGGTAAACCACCAAACACTTTAGCCGAATACGCGTTGAACCAATTCAG
CAACTTAGATTTCTGGGACATCTCTGTAATTGATGGATTTAACATTCCTATGTCTTTTGG
CCCGACTAAGCCTGGTCCTGGAAAATGTCACGGAACTCAATGCACAGCCAACATAAATGG
TGAATGCCCTGGTTCACTTAGGGTACCTGGAGGATGTAACAACCCATGTACAACATTTGG
AGGACAACAATATTGTTGCACACAAGGACCATGTGGTCCTACAGAGTTATCAAGATGGTT
CAAACAAAGATGTCCAGATGCCTATAGTTATCCTCAAGATGATCCAACAAGTACATTTAC
TTGCACAAGTTGGACTACAGATTATAAGGTTATGTTCTGTCCTTATGGAAGTGCTCATAA
TGAAACAACAAATTTCCCATTGGAGATGCCTACAAGTACTCTTGAAGTGTCTAAGTAGAT
TCATGAGTGGTGTTAGCCATCTCTTTCTTGTTTAATTTGCTTGCATTTTTGGTCATTGTT
TTTACTTTGTCTTAATTACACACGTTTCTTGCAATTTGTTCTCTTGAAAGTGGCTATGAT
CTGAATAACGATCAGTCGATCACATATTGTAATTTGATAATACATCCAAAGGAAGCTCCA
AAGTAGTTTCATTTC
>C18
GGAGCGGAGAGAGGCGGAGGAAAATGCCGGCCGGTCATGGATTGAGGTCGCGTACGAGAG
ATTCATTCTCTCGTGCATTCAGAAAGAAGGGTACCATCCCACTTTCAACCTACTTGAGGA
CATTCAAAATCGGGGACTATGTTGATGTCAAAGTTAACGGTGCTATTCACAAGGGAATGC
CTCACAAGTTCTATCATGGTCGTACTGGCCGTATCTGGAACGTCACCAAACGCGCCGTCG
GTGTCGAAGTTAACAAGCAGGTTCGTAACAAAATCTTAAGAAAGAGAATCCATGTGAGGA
TTGAACATGTTCAGCTATCCCGATGCACTGAAGAAGTCAAAGAAAGGATTAAGAGGAATG
ACCAGCTAAAGGCTGAGGCCAAGGCTAGAGGAGAAGTTATCAGCACGAAAAGGCAACCCC
TGGGACCCAAACCAGGTTTCATGGTTGAAGGTGCTACATTGGAGACTGTTACCCCCATAC
CATATGATGTGGTTAACGATTTGAAGGGAGGCTATTGATTTTTCTCTGTTTATGAGCTGG
TGATTGTTTGTGCTTTATGAAGTTTAAAGACAGGATTAGTTTTTGGTGTCCCTGCTTTTT
AGTTATAAGTTTTGTTTACAATACCAGTTGAGGACTTCATTGAACTTGTTGGCTCTAAAT
GGAAGTGCAGAATTATCT
>C19
GGCCATTACGGCCGGGGGAGAGATTTAATGTGTATTCTTCTTTGACCTTTCAGTTTTCCA
AATAACTTCTCTCCTCTCTCTCCTCTTAACAAAATGGAAGCAGACGGTGAAGGAGTAATC
CCAGTACCTTCCCACTCTCACAGTGTTTCATCTCCACCGCATGATGATGATCATCCTGAT
TTTCCACCTGTTGGATCGCCTGAGTCTCACTTCATTGACGATCTTTCTCAGCCGTCTGAT
CAACACGACGCCCAAGTCACCCCCACTCTCCTCACCGATGATCTTCGTAACAAGATCGTC
AAGCAGGTTGAGTATTACTTCAGCGATGAAAATTTGCCTACGGACAAGTTTCTGTTGAAA
TATGTGATGAGAGATAGGGAAGGTTTTGTCCCTGTGAAAGTAATTGCTTCTTTTAGAAAA
GTCAAGAAGCACACGAAGGACACAGCAATAATAGCAGCTGCACTTAGGGAATCTTCTCTT
CTTGTTGTAAGTTCTGATGGGACAAAGGTGAAGCGACTTCATCCTCTTCCATTAAGTGAG
ATTATAGATCCCAAGGTTTGTACCGTATTGGTGGAAAATTTACCCGAGGATCATTCTGTG
GATAACCTTCGGCGCATATTTGGACATGCTGGGAATGTAAAGCATATTACCATCCGTGAT
CCACACACTGAAAGAGATTCCAGAAAATGCACAACTGCGGAGAAGCTACTCAGTAGTAAG
TTGCATGCTCTTGTGGAATATAACACTGTGGAAGCTGCTGAAAAAGCTGTGGCCATTTTG
AATGATGAACAGGATTGGAGATTTGGCTTGCGAGTCAAGCTTCTCAAAAAAACAAACAAG
CCTGGCCAAAATAATAAAGGCTGGAGAGATCCAGATTCTGAGAGGAATAAGAATGTCCAA
GCATCTGATCAGGCAGTTAATGTAAAAAACCATTCAAGTGAGCATCGTGTTCTTCAGAAC
AAGCCTGGCCAAAGTAAGAAAGGCGGGAGCTATCCAGATTCTGATAGGAATACCAATATC
CAAGCGTCTGATCTGGCAGTTAATGAGGAACACCATTCAAATGAGCATCATATTGATTCA
CAAGACGAAGAGGAGGGAGACCATCGATCAAAGGAGACCATTGGGGAGCATGCACAAAAG
GAGAAAAATGAGCATAGGGTGCAAACTAGAAATCGAAGTCGTGGAAGAAGAAACAAGCGT
GGCACAAACGGACATGGCCATGGAACTACTTCTTACAATCATGCGGTTGAACCATCTAAA
CCTCCTCCTGGTCCAAGAATGCCTGATGGAACCAGAGGGTTTGCTATGGGTCGCGGCCGA
CCTCTTTCTTCATCTCCAAGCTAATGGTGTTTTGTCAAATGTTTGTGGATTTTGTTGCTA
TGTTGTCGATGTGATAATACCGTTGGAAAATGGTTGGATTATGAATACTGTTGGTTGCAC
CTCGAGTTTGCAAATGAACTCCTCACCGTGTTATTGAGGGTTCCTAGGGACAGAGGTATA
TAATCTTATGTTTGTTTTATGTACCATTATGTTATTGAAGACTGAATTTGGGTGGCAATT
ATGATGTCCTTGTTTTGTGC
>C20
TCTCAGTACAAGGATACCAATCATTTAATGTCTCTTCAGCAGGGTGAGAATTCAGCTATG
TGGCTTCATGGACCTGGCTCAAGAACAATGTCTGCTGTTCCTGCTAACACATACTATGGT
TTCCAAGGTCAAAACCAGCAAAGTGGTGGATTTAGGCAAGCTCAACAGCCAATGCAGAAT
CATGGATCTTTGGGCTACCCAAATTTCTACCATTCTCAGGCTGGGATCTCATTAGAACAT
CAACAGCAAAATCCAAGGGATGGGTCATTGGGTGGCTCTCAAGGCCAGCCAAAGCAGTCT
CAACAGCAGCTATGGCAAAACAGCTACTAATAATCTCTTACTGCCTCCTGCTTTTTCGGA
GTCTTGTAGTGAGTTTGAAAGAGGCCTTTCAGGGTGTTGCTTTGGAAATAACTTAAACGT
CCCAAGGGGAATCGATTGGCTGCTACCCTGTGCCTCGAGGTTGTACTTTACGTATTTGTC
ATCAGTCAAATGTAACGTAGGAATGTGAGCTAACGTCGTGCTAGTGGACTTTTCTTGTTT
TGTTAACTCTTTGTTTCACAGTTAACCCCTTTGCTTCTTTATCTATAGTGATAAGTGATG
TTCTGTTTCCA
>C21
CTTTCTGAAGAAATATATTGCTACTTTCAAGTTTCAATCTATTGACACTGATATGTTTCT
CAGTTTCCTTAAAGCTAATATCCCTGGAATAGAGAACGAGATTGATTTGAAACTTTGGAC
CGAGGGCACAGGCATCCCTCCAGATGCCATGGAACCAGTTTCTAACATCTATTCAAAGAT
CGTTTCGCTTGCTAATGAGTTCAAGCTAGGTAGGATGCCAAGAGAGGATGAAGTTGCTGA
CTGGAAGGGACAAGAATGGGAGCTTTACCTCGAGAACCTTCCTAAATCTGTCGAAGCATC
TCAGGTCACGGCTTTAGATGCTCGCTACCATCTCTCAGAATCAAAAGATTATGAGGTGAG
GGTAGCTTTTCTTCAGCTGGCCATTTCAGCAAGATGCAGAGACTACTACGGCAAGGTGGA
AAAAACACTGAAGGAAGTAGGTAGGATGAAGTACCTTCGTCCACTCTATACAGCACTTGT
TCAAGGTGCGGGAAAGGAAGAAGAAAAAGTTTTTGCTAGAAGGGTATTCACAGAGGCTTG
TGATTGTTATCACCCCATAGCTCAAGGTGTTGCTGAGGCTATCCTTGCAAAGCATGCCTG
AAGTTAGTGTAAATTCAAACTTTTGCTTATTATGTTATCAGAAGTTTGACATATATGTGA
CTGTTGCCAAAATCTGGGGTGCTTTCTCAATATAGGCTAAATTGTTTTGCT
>C22
AAGGAATTTGAGGGTAAGAAACTTGTTTCTGCTACCAAGGAAGGCCTCAAGCTTGATGAG
AGTGAAGATGAGAAGAAAAAGCACGAAGAACTAAAGGAAAAGTTCGAGGGTCTGTGCAAG
GTGATTAAGGATGTTCTAGGTGACAAGGTTGAGAAGGTGGTCGTCTCTGACCGTGTTGTG
GATTCTCCTTGCTGCTTGGTTACTGGAGAGTATGGCTGGACTGCCAACATGGAGAGAATT
ATGAAGGCACAAGCTCTTAGGGACTCTAGCATGGCTGGATACATGTCTAGCAAGAAGACC
ATGGAGATCAACCCTGAGAATGCCATCATGGAAGAACTCAGGAAGAGAGCTGATGCTGAC
AAGAACGACAAGTCTGTCAAGGATTTGGTTCTATTGCTGTTTGAGACTGCTCTTCTCACC
TCAGGTTTCAGCCTTGATGAGCCCAACACCTTTGGCAACAGAATTCACAGGATGCTGAAA
CTTGGTCTGAGTATTGATGAGGATTGTGGAGATGCGGAAGCTGACATGCCACCATTGGAG
GATCCTGAAGCTGATGCTGAGGGCAGCAAGATGGAGGAAGTCGACTAAATCCATGGCACC
AGTTTTTTTTGATAATCATGAGGCCCCTTAACTCATCCCCCCCCCCTCTCCCCTCCCCCT
AGTTTTTTGGTTTTTACTTACTCCACCAGCAGAACAAGATATGGTTAAGTTTTATGTGTT
GTTTTTTTGGACGTGAAGTTTTACTGCTGTAGGGTATTATTCCAGGCTCATTTTGTTATG
ACGTTTTAGGTTAATATAGATTTTATTATTCTGGCCATATTCTTTTCTGTGTCTTTCTAT
GATGAATGAAATGTTTCCCTTGGCAAAAA
>C23
ATACACAATATGTTCTCCCTAGCTCTACTATACCTCTTTATTATTTTCTAAATTCAGCAG
TAAATTCTGAAACCAACTACATCATTTGTATCAGTATCGAACAAAGGAGAATTAAAAGCA
GAAGAAAATGAAGGTGAAGAAGGGATGGCTAGCAATTCAAGTAGGGTTAGAAGAAAAAGA
TGGTGGGATTCAAAGATTTGTTATTCCCATATCATATCTATATCACCCTCTTCTCCAAAA
GCTTCTTGATAAAGCTCACGATGTATATGGTTACTATGCCGTTGGACCATTAAAGCTGCC
GTGCTCCGTCGACGACTTCCTCCATATACGGTGGCAGATTGAAAAAGAACCTAACCGGAG
TCGCTAGTGCTTTGTCCTTTCACTCCTGTTAAGTAGCACTCAACTAGTAGGGCTTCCTTG
TAATTAAAGATCTAGTTTAGTTTTTTCTTGAGAAATTTGAACTTACCGTATGTGAGATAT
CGACAAATTTTGACTTTGATTATTGTGATACTTGGTTATAAGTACATTTAATCTTCTTTT
GCTCGTGAATTGTT
>C24
GGCCATTACGGCCGGGGACAGCAAAAAATTGAAACTCCAAATAGCTCATCAAAATGTTTT
CCAAAACTAACCTTTTTCTTTGCCTTTCTTTGGCTATTTTGCTAATTGTAATATCCTCAC
AAGCTGATGCAAGGGAGACGTCTAAGGCAGCTGCTCCAATTACCCAAGAAATGAATTCAA
ACAACATTACTGATCAGAAGACGGGTGCCGGAATCATCCGCAAAATCGCCGGCAAAGCTT
GTAAAATTTGCTCATGTAAATATCAGATTTGCAGCAAATGTCCTAAATGTCATGCCCAAA
TAATCGTCGGCAAATTTTGTAAAATTTGCTCATGTAAGAATCAGATTTGCAGTAAATGTC
CTAAATGTCATGACCAAAATTAGGCCTCAGAGACTATGTACTTGTGCTGGTGTGAGTTTA
GTTTTGAGAATAAAGGGAAAGTTATGAATAGCCTAATATAATTCTATTCACTTTCCTCTA
GTTAATTTCTCTTAGTTTGTGTTTTGTTTTGTTAGTAGTTCCTATTGTTGCAACTTGCAA
TAAGTCTTGGGTCAACATGTACCTCTTGTCTCGTAGTTTTTCGACCGTATAATATTGTAC
CGTATTGTATTGTATTTTTCTTTAGCCACTTGTTATCTGAAACCAAATCCAATTAAATCT
AATTCGCGTTGCATAGGTTCTACTACAGTTAGACCTCTTTATAACATCTTTATATAATAG
TCATTCAA
>C25
TTGTGGATGATAGGATGATCGGGACTGATCCGATCCAGAAACACATTCAGGATCTGCAGA
GGTTACATCTAGAAGAGCAACAAAATATGTATCGTCGGAAAAGCGACGATAATCTGGCAG
CGGCGTTCGCCGGAGGTCATGACTATTATGTTCAAAAGGTACCGGAGAAAATAGCTCCTG
CGGCAACCGTGCCAGGAACAGTACCTGCACAGGTAGGATATTGGCAGGAAAAGCAAGTCC
CTGGAGGAGTACATCCGGCGAGCAGTCTCGGTACGGAACAGCCGGTGTACATGATTCAAG
CACCCGCTGGAGCATATCACCCGCACCAGCACCAGCACCAGCACCAGCACCCGCAATTTG
TGAGGCCAATGGCTGGACCGCCGGGTCAAGGTTACTACGCCGTTCAGAGGATGCCACAGC
AGGAGCCTTATAGGGATCATCAGCCAGTTTACAATGTAATGCCCAGTGTACCACAAGCGG
TGCCGACAGTACCAGCAACTCTGCCATCTCAGGGAGGACCAAAAGTGGCTGGATATTCCG
AAGGATATGGGATGGTGAGACCAGCAACTGCAATGGGAGTTGGAGTAGCAGATGCAGGCG
GGTACACGCAGATGGCCTACGACGGCGGAGTAGGGAGACAGATGTACTATCCTCCACAAG
GTGGCGTCATGGCTCCACCACCACAACAACCTCAGTACCAAGCAATGCCGCCGCCGCAAG
CGGTGGTTAGCTCCGATATGAGAACTCAAGAAGCTGCTAAGGCCTGTCCTGTCAAGGCTA
CGCAAGCATCAGTGTAATTCTTGAAGCTGTTTAATTAAGGTATATGAATGTCTTGAACTT
TTATATGAAACTTAGTAGCAAACTAATAAAATAAAAGTACTAGTAGGGTATGAGTTTATA
ATATTACCTCTTATTTCTGTTCGTGTT
>C26
CAAGGAGAAAGAGGAAGAGATCGCTAAGAACTTGAAGAGATACAGCAAGAAGTATGAGGC
AGAGGATCAGGATGTTTCATTGCAATTGAGTGAGCAAGATCGTGAAAAGCGGAAGAAGTT
GAAAGAAGAATGGGAAGCATGGATTAACGAGTGGAAGCGGCTGCACGAAGAGGAGAAAAT
GGAGAGGGAGAAGTTGCGTGATGGAGAAGCCAGTGACGAAGAGGAGGAATACGAGGCAAA
GGAAGTTGAAGTTGAGGAAATAATAAATGTTACTGAGGAGATTATTCCTTTTGAAGAGAG
CCAACAGTGAATTCAAGAGTTTGAGAAGCCCTGTCCAACATTTTCTGCGAGAGCCTGCTA
TAAGGAGAAGCGAACTGAGAGCTTTAGGTAGGATATTTGGTTAAAAACTTTGTTTTCTTT
TTGTTTCTTTTTCCAACTCATTTTCTTTTATTTCCTTTGTTGATTATACTATACGAAGTT
TTGTCTGTTAACTAGACTAGCCCAAAATTGCTTTTACAATGGGCAACGAATTTGATTACA
GAGACTTGATTATTTTGTTGGGC
>C27
TTACGGCCGGGGAACAAAGTGGCGAACAGAAAGAGAAGCGAATCGGAGGGAATTCAATCG
GGAGAAAATGGAGGTGCCAGGATCATCGAAGAAGATGATAGCGACGCAAGCAGAGATGGT
GGAAGCGAAAGTACCATTATCATACAGGGACCAGTGCGCCCATCTGTTGATCCCTCTTAA
CAAGTGCCGGCAGTCGGAGTTTTACTTGCCCTGGAAGTGCGAGGACGAACGTCACTCGTA
CGAGAAGTGCGAGTATGAGCTTGTCATGGAACGGATGCTTCAAATGCAGAAGATCCGTCA
GCAGCAAAAAGGACAGCAGTCAATTCCCCTTTTCCCTAAGACTGCCAATGCCTAGTCAAT
CCATCATCTATCTAATCGGAAGCAGAAAATACCAAGGCTTCCAGAACACCAGAGCATTGT
CACTGCAACTTGGTGGGCATTTTCCATTTAGAACTGACATCTGTTGAGTGAAAATTTTAT
AGCGCACTCTTTGCACATCTTACTGGTCCAATAATGTTCTTCCAATTTGATGCTGTTTCT
ATGCTAATCCAAGACCTGTTTCCCGTCTCCTTTAAACGTTGTCTTTCAGTTTCTCATAAA
ACATGTGAAAAAGAGATTTAAATGAAACTGATAATACAGCTATGTTGTCTG
>C28
GACGATATGAGTGAAGAAAACCCCAATAAGAGGCGACTCCAAATATTGACTGCACACTTC
ACTACTCATCAGAAGAAGAAGCCTGCTGCCATGGCTTCCGAGAAAGAAGCTGCTCTTCTC
ACCGTTCCTTCAGATTCTCCTACCTTATTTGACAAGATCATTAACAAGGAAATCCCAGCA
AACATTGTCTACGAGGATGACAAGGTTTTAGCTTTCAGAGACATAAATCCCCAAGCTCCG
GTGCACATTCTGCTTATTCCCAAGGTCAGGGATGGCTTGACTGGACTGTCCAAGGCTGAA
GAAAAGCATTGTGAAATTCTTGGTCAACTTCTTTACACCGCAAAGCTTGTTGCTAAACAA
GAAGGTCTGCTCGAGAATGGGTTCAGACTTGTGATCAATGATGGGCCTAGTGGATGCCAA
TCTGTTTATCATCTTCACCTTCACCTTCTCGGGGGACGACAGATGAACTGGCCACCCGGC
TAAAGGAAGCCGAGATGAATTCCAGATCTCATGGAGTATCCAGACTTCATCCGATCATCT
ATGTGTAGCACTTACTGAAAACACTATCGTCTATGTGTAGCGTTTGAAGAATCAAGCTCT
AAGCTCGTCCTATGCTCCTATGGAGTGACAAATAGGACTCATTCCGACTATTATATTGAT
CATCAATAAGAGGGATTTCTCTGAACTCTTATATAATTCCTAATAATTTGTGTGGTCCT
>C29
GGCCATTACGGCCGGGGACAGCAAAAAATTGAAACTCCAAATAGCTCATCAAAATGTTTT
CCAAAACTAACCTTTTTCTTTGCCTTTCTTTGGCTATTTTGCTAATTGTAATATCCTCAC
AAGCTGATGCAAGGGAGACGTCTAAGGCAACTGCTCCAATTACCCAAGAAATGAATTCAA
ACAACACTACTGATCAGAAGATACCAAAACGTCCAAAACCAGGAGGCAATATCTTCGGCA
AAGCTTGTAAAATTTGCCCATGTAAATACCAGATTTGCAGCAAATGTCCTAAATGTGATG
ACCAAAATATCGCCGGCAAATTTTGTAAAATTTGCTCATGTAAGACTCAGATTTGCAGTA
AATGTCCTAAATGTCATAACCAAAATTAGGCCTCAGAGACTATGTACTTGTGCTGGTGTG
AGTTTAGTTTTGAGAATAAAAGGAAAGTTATGAATAGCCTAATATAATTCTATTCACTTT
CCTCTAGTTAATTTCTCTTAGTTTGTGTTTTGTTTTGTTAGTAGTTCCTATTGTTGCAAC
TTGCAACAAGTCTTGGGGTCAACATGTACCTCTTGTCTTGTAGTCTTTCGACTGTATGAT
ATTGTACCGTATTGTATTGT
>C30
GGCCATTACGGCCGGGGGCACGCATACAGAGCAATTCAATTCAATTCTTTCAAGCACAAA
GCAAAATTTGTTGTTTTACAGTAGCAAAATAGTATTAATGGCTGGTAGAGGAAAAACCCT
AGGTTCCGGTGCTGCAAAGAAAGCTACGTCCCGTAGTAGCAAAGCCGGTCTCCAATTCCC
CGTTGGTCGTATCGCCCGTTTCCTCAAAGCCGGCAAGTACGCCGAGCGTGTCGGCGCCGG
CGCTCCCGTTTACCTTGCTGCCGTCCTTGAGTACCTTGCAGCTGAGGTACTTGAATTGGC
TGGAAATGCGGCGAGGGATAACAAGAAGACGAGGATTGTTCCAAGGCATATTCAGTTGGC
TGTGAGGAATGATGAGGAATTGAGCAAATTGCTTGGAGATGTGACAATTGCTAATGGTGG
TGTTATGCCCAACATTCACAACCTTTTGCTGCCTAAGAAGGCTGGTGGCTCCTCAAAGCC
CTCTGCTGATGAGGATTAAATAGATGGCCAATTTGGAAACGAGAGCTGTATGATGTTTTT
GTTAGTCTATAGAGAGATTTAGATCATGAAATTAAGCCCCCGCCCCCAAATGTGGAATGT
TATTTCCTTAGTTCTGCTAGTTGTCAGGGTTTATGTTAGTATGTGAATACAAATCAAGGG
ATGAATGAAAACATCATTTTCGGTCTTTGAATTCTATCTATTAAAGTATCTCCTTGTATT
GATAGATATCTATATTATTCATTGATTTAGCCAAGAAAGCTGTCTCTCATATACTATTTA
GTCAATGTAGCTGTCTCTCATATA
>C31
GGCCATTACGGCCGGGGGGCCCTCACAGCACAACCAAATCCACCTTCAATTTTCCTATTT
CTATTTCTTTTCAAACCACTACTTATATTGTAAATTGTAAATTGTAAATTTAGCAGCTCC
AGCTTTTAATTAAACTGAAGTAATTTTTGCCATTGAATGTTAGAAAGAGAGACTTCGAAT
TGTTGTTACAGAAAGTATGACAGAGAATCAATATTATTCACCTTCCCATTCGGACCCATC
TCGACCTTCATTAGGCTTCCCTCTGGGCACTGCCCTCCTCTTGCTAATCACCTTCAGCTT
GAGTGGCATCTTTTCTTGTTGCTACCATTGGGACAAACTCCGTTCTCTCCGTCGATCCTT
CTCCGATCCCGAAGCCGGCGATGACCCTTCTTCTTTGAAATCTGAACGTGCCCACACGAA
TTGGAAGCAAAACCAAATATCAAATATGTCGGCAGTGTTGATGCCTGGAGATCAAGTACC
AAAGTTCATAGCATTGCCATGTCCATGTCAGCCTCTCCGACCAGGAAAGGTAGTTGTAGA
GATGCAGCAGCCACCGCCGCCGCCGCCTTCTCCTCCGAAGCCACCTCATATGGGAGTGGC
AGTACCTTTCTATTAGCAAAGCTACCGCGGAAATTTTTAGAACTGGACTAGTAATTGGTT
ATGTGTTTAGTGGATATAGAATTGTAGTTCAATCAAATTCGTAATGTTTTTAACTTGTAA
ATATTAATGAAATTTGAGCAATTTTC
>C32
GGCCATTACGGCCGGGGGAACCATTAGATACAAGCATAGGGGTGACCTAATCCATTGAAC
ATATAACAAGTTAAGTGAGATGGAAATGGCTACAAAATTTGGTTCATGTACCAAATTATT
ATTAGTGTGTTTGATGTCTGCTTGTGTTTTTGAGGTTTCAGTAGGAAGAACATATACAGT
TGGAGATAGTTTTGGTTGGCAGACTCCTCCTGCTGGTGCTCTTACTTTCTCAAACTGGGC
TAACCAACACACCTTTGTTGTTGGGGATATTCTAGAGTTCAATTTCAATAGTGGAGTACA
CACAGCAACTAGAGTAAACAAAAATGATTTTGATAGCTGTAACGCTGCAAATCCTATTGA
TAATGAAACCAATGGTCCAGCAAGATTCACACTTGATACTACTGGGGACTACTATTTCAT
TTGTACCATCCACTGCAACCAGGGCCAAAAATTAGCGGTCAACGTCACTTCTGCTGACTC
GCCCTCCGGCAGCCTGTCTCCCGGTTCATCTCCGGCGACACCTGGCGGCAACTTGTCTCC
TCCGCCATCGGGCTCCGTGTCGACGAGGGTGGCTGCCGCTGCTTCATTTGTCATCCTAGT
GCCAATTTTTATTACTGCAATTTTGTCTTAGTATTAATAGTGTTTCTAATTTGGTGTATG
ACTATATATTATGAAGTGCGTGCTTGTTATGTGATGTGTGTGGATGTTTAGAGACTTAAA
GAGCATTTCGTATATATTGATCTCTTGTTTGATTTCTAGATGGAA
>C33
CTAGAATATAAGAGCGCAAGCTTCTCAGCATCTCTATTTCCTTTACTGCGCGACGCTGCT
CTCAAAATCGCTCTCATCGGAGATTTGGTTTATATCTTGAAATAAGATCCAAGAAGAGAA
AATGTCTGGTGAAGAGGCTGTTGTTGCTGAGACCCCAGCTCCAGCTCCCGCTCTTGGTGA
GCCCATGGATATCATGACGGCGTTGCAACTCGTCCTCAGGAAATCACGGGCTCATGGTGG
GTTAGCTAAAGGTCTTCATGAGGGTGCAAAGGTTATTGAGAAGCATGCTGCCCAACTTTG
TGTATTGGCAGAGGACTGCGACCAACCAGACTATGTGAAATTGGTCAAAGCGCTATGTGC
TGATCACAATGTTAACCTGATCACAGTTCCTAGTGCCAAGACACTTGGCGAATGGGCTGG
TCTATGCAAGATTGATTCAGAAGGCAAAGCAAGGAAGGTTGTTGGGTGCGGTTGTGTTGT
CGTAAAGGATTTTGGAGAGGAAACAGAAGGACTCCACATTGTTCAGGAATATGTGAAGTC
TCACGGAGTATGACCAGCATTGAATTAGTATTTGTAGTAAACATATGGATTTATCTTTCT
CGATCGTTTAGCTTGTTTTCGAAGATATGGTCGGAACATTTTTGATTGTTAAACAACCAG
ATTTTGATAATTCCTTGTAGGCATTTATGCTTCTGCATTTGCCTTCTTGAATTTTGTTTT
TTGGACCCTATGAATTAGCCAATTTTGATTAAAAAAAAATGCAGGTACTC
>C34
GGCCATTACGGCCGGGGGAAGCACAAAAAAAAGTAATAAGTAGAAGAAAAAGAGAAAAGA
GAAAAGATGAATATGGAGATTGAGGAAGTGACCATCAGCAGCTACCAAAAACTGCCACTA
CTTTCACTGAACCATGTATCTTTGTTGGTGAAAGATGTTTGGAATTCAGTGCAATTCTAT
GAAGCTGTCTTGGGCTTTTGTCTTGTGAAACGCCCTTCTTCTTTCAATTTTCATGGAGCC
TGGCTTTACAATTATGGCATTGGGATTCACTTACTTGAGAATAAAGTAATGGAGGACTTG
GATGTCAACAATGAACCACGCCCTATTAATCCAAAGGATAATCACATTTCCTTTCAGTGC
ACTGATGTTGAGTTGGTGAAGAGGAAGTTGAAGGAGATGGGAATGAGATATGTAACTGCA
GTGGTAGAAGATGAAGGAATCAAAGTAGATCAAGTATTTTTCCATGATCCAGATGGCTAT
ATGATTGAAATTTGCAACTGTGAAAACCTTCCAATGCTGCCTATTTCTTCAAATTGCCAA
CTTAAGTCCCAATTTATTGGCACTTACAATAAGAACATAATGCCATTGGCTGTCCCAAAT
TATAGCTGTGGTTTTATGGAGACTCTCATGATGGAGAAATTAAGCATGGACATGCTCAAC
TTTTCCTTTTGATTAAAATGATCTTTGAAATCTTTGATAGTCTGGAATGGGGACGCGAAT
CTAGCGACCCTTGTTACTTGTGTTTAAATATCTAGTGGGGGTGTCTTGAATCTTTGAATC
TTTCAAATGTTTGTCATTATTGTTTACAAAAGTTTGCTTATTTTTACATGCAAAAATATG
ATGTATTTGCATTTTCAAACTCTATAGTTTGGTTATGTGCAACTATTATTTTTAATGAAT
AAATTATAAGAAAGTTGTTTTAGTAAAAAAAA
>C35
GTCAAGGGAAATACTATGCCCTAAATGTCCCATTGAATGATGGGATGGACGACGATAGTT
TTGGTCGTCTATTTCGTCCCGTAATTCAAAAAGTCATGGAGGTCTATCAACCTGATGCTG
TCGTTCTTCAATGTGGGGCTGATTCACTGGCTGGAGACAGGTTGGGTTGCTTCAACTTGT
CTGTCAAGGGCCATGCAGACTGCCTTAGATTCCTCAGATCTTTCAATGTCCCTCTAATGG
TATTGGGTGGTGGAGGTTATACCATAAGAAATGTTGCGAGGTGCTGTGTTATGAGACAGC
AGTTGCAGTTGGGGTAGAGCCAGGAAATAAATTGCCATACAATGAATATTATGAGTACTT
TGGCCCAGATTATACTCTTCATGTTGAACCAAACCCCATGGAGAATAAGAATTCACCCAG
GGATCTGGAGAAGATCAGGAACATATTGCTTGAGCAACTCTCACAATTACCTCATGCACC
TAGTGTGCCATTTCAAACCACTCCTTCTACAACGGAAGTTCCAGAGGAGGAAGAGGAAGA
TATGGATCAAAGACCAAAACCACGTATATGGAATGGAGAGGATTACGAGTCTGACGCTGA
TGAAGATGAGCATCCTAGACAACGAAGTTCAGATAGTAATCTTACTCCAGTCGAAACAAC
TGACATGAGGGATGTCGATGACCAAGCCAAAGTAGACGACGACATGGTTGATGCCGATCA
CTAGTTCAAAGCTATCTTCTACATCTCGCCAAGTGCAATAACTGATAATTTGTTCTGGGT
TGAAATTACAAGCCATGATCTTTAAACCTTCCCCTCTACTTATCAATTGTTCCTCGGTCT
CCTGTGCTAAAAATGGAAGTAGAAATATGAGCTGTTATACACGGGAAAGTTGCACTTGAA
TGTGGCAATGGAGTATTATAGCTG
>C36
AAAAGAAAAAGGGACGAATCATCAACATATCTTCTGTTGTTGGTTTAGTTGGCAATGCCG
GGCAAGCCAACTACAGTGCTGCTAAAGCAGGAGTGATTGGCTTAACCAAGAGTGTTGCAA
AAGAATATGCCAGCAGGAATATTACTGTTAATGCGGTTGCCCCTGGATTTATTGCTTCTG
ATATGACTGCCAAGCTAAGTGAAGACATTGAAAAGAAAATTTTGCAAAGCGTTCCCTTAG
GACGCTATGGTCAGCCGGAAGAAGTTGCTGGACTAGTGGAATTCCTGGCACTGAATCCTG
CTGCTAGCTATATTACGGGACAGGTTTTGACCATTGATGGTGGGATGGTTATGTAGAAGT
TTAGAAACTCCGTATTTTGTTTGCTCACAGAGAAGAATTGAAAGGGTGATTATTTAGGTT
CCACCGGGGCTGTAGCCTCATTCTATGCCCGAGGAAAAGGAGCTTATTAAGTTAGTGGTA
GGAGATGGCCGGACACTGTTTTCTGCATTTTCTCCTCTTCTTTTTCCATTTTGCCGGCTG
AGGAAGCATTTTTTGGAAATTTTGAAACAGGATTTTATTTTTTGTTTTGGTTCCTATACC
AAAGTTTTAAAACCTAAAATGTTGTTATTGCAATTGAATGTTGATGCATGTTTTGGCAAT
ATTGGTGTACTTCCTTTGGTC
>C37
GTGCTTTCGTGGGAGGTCACATTACCCTTTTCAGAAGTGTTTTGTATTGGATTGCCCAAT
TGCTTGGATCTGTCGTCGCTTGCGTGCTCCTCAAGTTTGCTACTGGTGGATTGGAAACAT
CAGCATTCGCACTCTCGACAGGAGTTACCCCATGGAACGCAGTTGTTTTTGAGATAGTGA
TGACCTTCGGGCTTGTTTACACCGTTTACGCAACTGCAATTGATCCTAAGAGGGGCAATT
TGGGAATTATTGCCCCAATTGCAATTGGTTTCATTGTAGGTGCGAACATTTTGGCTGGTG
GAGCCTTTGATGGTGCATCAATGAATCCTGCTGTGTCATTTGGTCCAGCAGTGGTTAGCT
GGACATGGAACAGCCACTGGGTCTACTGGCTCGGACCATTTGTTGGTGCTGCCATTGCTG
CTTTGGTTTATGAAATTATTTTCATTGGTGACAACACTCACGAGCAGCTCCCCACCGCTG
ATTACTAAGGAACAATTTCCTCCTTTCTTTCTCTAAAACCAAATGTTGGATATAATTAAT
TTAAGCTATGGTTTGCAAGGTTGTGGTTTGTTTTGCTGTTCGCTCTTTGTTTTTCGTTTC
AGTACATGGTAAAAGTTCTGGGTTTTCTTAATTGTAAAATCGTGAAAAATCAAGAGATGC
AAGTGTCGTGTTTAATGTTCAGGAGTTTGACTTCTCTTTGATATGG
>C38
GTCGAAGCAGCCGTCATTTGATTTGAAGGAACAACGTTAATCAAATGTCGCTCGGAGAAG
TCGCTTGTACTTACGCTTGTTTAATCCTCAACGATGAGGACATTCCCATCACCGCAGAAA
AAATTGCTACTTTAGTAAAAGCAGCAAATGTAACAGTGGAGCCTTACTGGCCTTTGCTGT
TTGCTAAACTTGCTGAGAAGAGAAACCTCGGAGATCTTATTATGAATGTTGGTGCTGGTG
GCGGTGGCGCTGCTGTTGCCGTTGCTGCACCAGTTGGCGGAAGGAAAAGAAGGAAGAGCC
TAAGGAAGAAAGTGATGACGATATGGGATTCAGTCTTTTCGATTAGGAGCGACTTTCAGT
ATGATTTTATAGGTTATATTTTTCCTGAGAAAATTTGGCATATGTTAGTGATAGAATTTT
GCTCAGGACCACTCTTGATATGTTTGTTATAAATGTCATGTAATCTTGGTGTGTTATGAA
CATGTTCTGCTAGAGATTGTTCAGTAATTTGAGTGCATTTTTGTCTTTGTATCCCCAAAT
GCAAACTACTATCTTTAACTATTTTAACAATTGGCATCTTGC
>C39
GGCCATTACGGCCGGGGGACACTAAAAAATACACAGTTAAAGAGAGAAAAAACAAAGGCA
AGAAGATGGTGTTAATTGAAAAGCTGTGGGATGATGTTATGGCCGGACCTCAGCCTGATA
AAGGCCTCGGCAAACTCCGAAAATCCATAACTGTCCAAACTACGGGTGGGGAAGGAGGAG
AAAGATCAAGCAAGTACTACCAAAGATCACTGTCGATGCCGGGGAGTCCCGCGACGCCGG
GAACTCCGGTGACACCGACTACTCCGTCGCCAACAGCGGCGACGAAGAAAGAGAATGTGT
GGAGGAGTGTATTCCACCCTGGAAGCAATATTGCTACCAAGAGAATTGGTGCTGAAATGT
TTGACAAGCCCTCTCACCCCAATTCTCCCACTGTTTATGACTGGCTTTACAGTGGGGAGA
CCAGATCCAAGCATCAGTGAGAAGTAATGAGAAGTTATATGTAAATAGCGTATTTTCCTG
TGGTTTCCTTTCCTTTCTTTGTGGGAAGAGTTGTTTCGCCACAGGAATATGGAATAGTGA
ATTTCAGTCTTATGTTTACTGCTGAGTATTATAAGTATTAATTAAGTACTAACTAGTTAT
GTGTAATTAGGTTTTGAAAGCTAACTTGAGCTTCAGTTGCTTTCCAGCTACTACTAATAT
ATCAATTAGTAGTAGACTAGTAATGTAATGTTCTTTTGCTATGTATTTTGGAATAAGAAG
CTTCTTTTGTTTTTGTTATTCAA
>C40
GGCCATTACGGCCGGGGACAGCAAAAAATTGAAACTCCAAATAGCTCATCAAAATGTTTT
CCAAAACTAACCTTTTTCTTTGCCTTTCTTTGGCTATTTTGCTAATTGTAATATCCTCAC
AAGCTGATGCAAGGGAGACGTCTAAGGCAACTGCTCCAATTACCCAAGAAATGAATTCAA
ACAACACTACTGATCAGAAGATACCAAAACGTCCAAAACCAGGAGGCAATATCTTCGGCA
AAGCTTGTAAAATTTGCCCATGTAAATACCAGATTTGCAGCAAATGTCCTAAATGTGATG
ACCAAAATTAGGCCTCAGAGACTATGTACTTGTGCTGGTGTGAGTTTAGTTTTGAGAATA
AAAGGAAAGTTATGAATAGCCTAATATAATTCTATTCACTTTCCTCTAGTTAATTTCTCT
TAGTTTGTGTTTTGTTTTGTTAGTAGTTCCTATTGTTGCAACTTGCAACAAGTCTTGGGG
TCAACATGTACCTCTTGTCTTGTAGTCTTTCGACTTTCTTTTAGCCACTTGTTATCTGAA
ACCAAATCCAATTAAATCTAATTCGCGTTGCATAGGTTCTACTACAGTTAGACCTCTTTA
TAACATCTTTATATAATAGTCACCAAATTTTCTTCG
>C41
GTCGAATACATTTCATTTCTGATTTCAACTCAAACCCAAAACCCTAGTTCAAATTTCTGT
GTGAAAATGTCTGGTCGTGGAAAGGGGTGGCAAGGGATTGGGCAAGGGAGGAGCGAAGAG
GCACAGGAAGGTGCTAAGGGATAACATCCAGGGAATTACGAAGCCAGCAATTCGTCGGTT
GGCTCGTAGGGGAGGAGTGAAGCGTATATCTGGTCTGATCTACGAAGAGACACGTGGAGT
GCTGAAGATCTTTCTAGAGAATGTGATCCGTGATGCTGTTACCTACACCGAGCACGCCAG
GAGAAAGACCGTTACTGCTATGGATGTTGTTTACGCACTCAAGAGGCAGGGCAGGACTCT
CTATGGATTTGGTGGTTAGGTTGTTTAGTTTGTGATTTTAGGTTAGTGTATTGGTAGTAA
TTGTAGATTTTCTGGAAATTTCTGTTGTCTCTGTGTTGGTTTCTCAGCAGCTTTGTTCTA
GTTGTCGTTCTTAAGGTCTCGATATTGTAATTTCTCATTGCAGATTCAAGGAACAAAGAT
CATTTTCTAGAAATTATAATTGTTGAATTCTGGCTC
>C42
GAAGCACAAACAAGTTTGAGGAAGTGATCTACCAAAAACTGCCACTCCTTTCACTGAACC
ATGTATCTTTGTTGGTGAAAGATGTTTGGAATTCAGTGCAATTCTATGAAGCTGTATTGG
GCTTCTGTCTTGTCAAACGCCCTTCTTCTTTCAATTTCCATGGAGCCTGGCTTTACAATT
ATGGCATTGGGATTCACTTGCTTGAGAATAAAGCTATGGAGGACTTGGATGTCAACAATG
AACCACGCCCTATTAATCCAAAGGATAACCATATTTCCTTTCAGTGCACTGATGTTGAAT
TGGTGAAGAGGAAGTTGAAAGAGATGGGAATGAGGTATGTAACTGCAGTGGTAGAAGATG
AAGGAATCAAAGTAGATCAAGTATTTTTCCATGATCCAGATGGCTATATGATTGAAATTT
GCAACTGTGAAAACCTTCCAATGCTGCCTATTTCTTCAAATTGCCAACTTAATCACCAAT
TTATTGGCACTTACAATAAGAAGATAATGCCAATGGCTGTCCCAAATTATAGCTGTGGTT
TTATGGAGACTCTTATGATGGAGAAATTAAGCATGGACATGCTCAACTTTTCCTACTGAT
TAAAACGATCTTTGAAATTCTTGATAGTCTTAAAAGGGAACGCGAATCTAGCGACGACTA
TTCTTGAATCTTTGAATCTTTCAAATGTTTGCTTAATTTTTACATGCAAAAAGATTATGT
ATTTGCAGTTTCAAAACTTTATAGTTTGGTTATGTGCAACTATTAT
>C43
GGCCATTACGGCCGGGGACAGAAAAGATAGGAGCATTAGCTTTCACATACTAAAATATTT
CTTCTTCTCCCTCTCAAAGATCTGTCAAGTAAAAATGGCAAACTCCATGCGCTTTTTTGC
TACTGTGTTACTTCTAACATTGCTTGTCATGGCTACCGAGATGGGACCAATGACAATTGC
AGAGGCAAGAACTTGTGAGTCCCAGAGCCACCGTTTCAAGGGACCATGCTCAAGAGACAG
CAACTGCGCCACCGTTTGTCTGACCGAAGGATTTTCTGGTGGCGACTGCCGTGGATTCCG
CCGCCGTTGTTTCTGTACTAGGCCTTGCTAATTGAGAATATTATCCCTTAATTATATAAG
TAAAAGTAACTAAATTTGAAATAAGCACTATGATTGTTCAAAGATGACGTGCTAGTTAGT
TTAATTTCTTAAACCGGTAGCCGTGATCTTTGATTGTATGCAATTATGGTGGTAGACTTT
TGGTATGTATTTTCTGTGATGTATTTTTGGTTTTCTGTAATGCTAATGAATAATTTATCT
TCTTTCCTCTATACCTAGTTTGGAAATTCAAAGTATCATATTTG
>C44
GTGGGTTTAATGCCCATGCTGCCAATATTGTCTCTGCCATTTTCATAGCCACTGGGCAGG
ATCCAGCACAAAATATAGAGAGCTCTCATTGCATTACCATGATGGAGGCGATCAATGATG
GAAAGGATATTCACGTATCCGTGACCATGCCTTGCATTGAGGTTGGTACTGTTGGTGGTG
GGACTCAACTTGCTTCTCAATCGGCCTGCCTGAATCTGCTCGGTGTTAAGGGTGCATGCA
GAGAATCCCCTGCAGCGAACTCGAGGCTCCTGGCAAACATAGTAGCGGGTTCTGTTTTGG
CTGGGGAGCTGTCATTGATGTCTGCCATTGCAGCTGGTCAGCTTGTTAAAAGCCACATGA
AATATAACAGATCAAGCAGGGATATGAGCACAATTACCTCATAGAATATTGAAATCGTTA
GCAAGTTTCTGGCTAATCAACTTGAAAGAGTGCAAGGAGACTAGAAGTTAAAGTTGTAAT
CGACGTAGGGGGTGGAGCGAAAAATGCCCATCTGCTTCTGCAATCTGCGTTAGCTGTAAC
TTTTTGCAAGCATGTGAGTTCAAGGAAGTAGACTGAACTCACACGGTTGACTTTACTTCA
GTGTCCCCGCTGAAGCATTATACAAGTTGTATTTTGTAACCCAATCTTGCTTATCCCCTT
TCTTTGATCAGTATTTATTCTAAATTTTCAGCATTGGTGTATTGTTATTTCTGGGATGTT
CTGGAGATTTTGATATTTGTTATTATTTCATTGTACAGTTTGGTAATGTGTAAGTACCAA
GTGAAGGAATTTGTAAGTTTCGTTCAATACATTAGGCTCTATTGTTCAAAGGCTTTTGCT
AAAGTAGTATTCTGGTCCTTGAGAAAAGAACCAAACGAAAGGTGATTGATGCAATTAGAG
CTGGAAGCTACTGCTAAATATTGTAACTAATGAACATTTGTTTTTAGAATTG
>C45
TTGATATTATCGAACGGGAAAAAACAAAACAATACGACCCTCACCACCTCTCTCAGTTGT
TTCAGTTCAGTCTTCTCCACAATCACATTTTCCTCATAGCTCAGAAGAAGATGACAGCTC
TTTCAAATTCCTTCGTTTTATCCAAACCCCAAAACTTATCTTTCCATTTTTCCTCCGGTT
CTTGCTTGAAGTCACTAGACCAAAATGTCAGTGCCACCAAGTTGTCCTTCGGTCCAAGGC
ATGGAGGAAAATCATATTCTTCTAAAAGATCATTGACCATTCAAGCATCATATCGTGATG
GTGGAAGGCCAAGCGGTGCTGGCATCTTTGTTGGTGGCTTTGTTTTAGGAGGATTGATTG
TTGGCACACTTGGCTGTGTGTTCGCACCCCAGATCAGCAAGGCATTAGCTGGAGCTGATA
AGAAGGACCTGATGAGAAAGTTGCCCAAGTTTATATATGACGAAGACAAAGCATTGGAGA
AACAACGTAAGAAACTTGCCGAAAAGATTGACCAGCTGAATTCGGCGATTGATGACATTT
CCACTCAGTTGAGATCAGATGACACGCCAAATGGAGCTGCTGTGAACTCAGATGATGTTG
AAGCTGTTGTATAAGAACAATTCTATCTTAATGTCATAGTCAGCAGAGGACATTGAATAC
ATTCTGGGAATATTCTTAGTTCAATTTTAGTGTTTTTGGTGTTTGCTACAATATAATATC
CAGAGTGAGGAAGAATATGCGATTATCTATGATTCTTCTGTTTTCTGATGGAAGGTTCAG
CTTGAAGCTCTAATATACTTGCTT
>C46
CTGTTAGACGGAAAAATTCCCCGTTTCTGTAAACTCGAATTCAATTTCTCGTACTGTATA
TTGAATTCCAAACGTGTGTTATAGCTTCCGTTCAATGGCATCTGTTGACACCGACGTGAC
TATGGTTCCGGCCGGCGAGGGTTCCGCCGGTGCCGGAGCTTCATCATCATCTTCCACTAA
GAAGGCCAAGCGTTTTGAGATCAAAAAGTGGAACGCCGTCTCTCTATGGGCTTGGGATAT
TGTGGTAGATAACTGTGCTATCTGTAGGAACCACATCATGGATCTCTGTATTGAATGTCA
AGCTAATCAAGCTAGTGCAACAAGTGAGGAATGCACAGTGGCTTGGGGAGTTTGCAACCA
TGCGTTCCACTTCCACTGCATTAGTGGGTGGCTCAAGACACGTCAAGTCTGTCCTCTTGA
CAACAGTGAGTGGGAGTTTCAGAAATATGGTCACTAGAATTTGCTGCTCCTATACAGGAA
GTGGGATTTTCAGAAATATGGTCACTAGAAATTGCTGCTCCTGTACAAGAAGTGGGATTT
TCAAAAATATGGTTATTTTGATCAGAGTATACTGATTGAATTACCCGCCTAGGTACATTC
CTTGATTGGAAACTCTAACAAAGCTTTTGTGCTTTTAGTTCATAGACGTGACTGTGGATA
CGACTTCACTTTTTGTTGGCACTTCGTAATTTTGAGATGTGATATTACCATGTGAACTTT
TGCCG
>C47
GGCCATTACGGCCGGGGGACACTAAAATATTAAGCTTTAAACAAATTTCCATTACTTCTA
AAGAATTTCAAACTTCCAATGGCCATTTCTAAAACTCTCTTTGTTTCATTAGTTCTCTCC
TTGCTCCTCCTCGATCAAGTTCAATCCATTCAAACTGATCAAGTGACCAGCAATGCTATT
TCTGAAGCCGCTTATTCCTACCCGAAAATCGATTGTGGGGGAGCATGTAAAGCAAGGTGC
CGTTTATCATCAAGGCCAAGATTGTGTAAGAGAGCATGTGGAACTTGTTGTGCTAGATGT
AACTGTGTTCCTCCTGGCACTTCTGGCAACACTGAAACTTGCCCTTGCTATGCAAATATG
ACTACTCACGGCAACAGACGCAAATGCCCTTAATTTATTAATCTTCTTTTTAAAATCTTC
TGCTACTTATTGTTTTCCTCAGACTATACTATATGGTCCTGTCCATATTGTATCAATAAA
CAAAATGTAGTAAATGTTTTTACGATATTTGTTTTTGTGTCTTTTCTTTTTGAGGAATTG
TGTCCTCTCCTCTTGGTGAGTTAATACATTTGTAATGCTTTGTATTCTTGTTTGTATTAT
ATGAGATGTGGAATAAATGAAGTTTTGTATAGTTTTTGATATTCTCTTAAAGAAGTTTCT
TTTTC
>C48
GGCGGAGTGTAGCAGCTCCGTTAAGAAAGCTATGGCTCCTGATCGCCTTGCTGAGTTGGC
TTTGATTGATCCCAAGAGAGCCAAAAGGATTCTTGCAAACAGACAATCTGCTGCACGTTC
AAAGGAGCGAAAAATTCGTTACACTAGTGAACTGGAGAGGAAGGTACAGACTCTGCAGAC
TGAAGCTACTACTCTATCTGCCCAAATCACGGTCCTGCAGAGAGACAATAGTGGATTGAC
TACTGAGAACAAAGAGCTCAAACTACGGTTGCAAGCTTTGGAACAACAAGCACATCTTAG
AGATGCTCTGAACGAGGCTTTGAGGGAAGAACTGCAGCGGCTTAAGATAGCAGCTGGCCA
AATTCCAGGTGCCAATGGAAACAGGGGGCCACGTCCGCATTTCCCTCCCCCGCCACAGTC
ATTTGTCCAATGTGGTAGTCACCATGCGCAACAGCAGCAGCAGCACATGCCGCATTCTAC
CACAAGTACCCAGAATATCGGTGGGCAGACCCAACCTAGCTTCATGAACTTCAATAACAG
GGGTTGAAAATGTCAAAAGGGAACATCATAAATAAGTAATTAGCATAGAGCTTTGTATAT
ATTGATATGTAATGGATAGTGGTACAGGCTGTGAGTGCATGCTACTCAGATCATTTGTAC
CATTATCAATACTAGTTACTTTAATGCTATAGGAGAAACTTGTTTCATAAACAGCAGCTA
GATATTGTTCAACATCTTTTATGTTATGATTATCATAACTTATTATTAAA
>C49
GGGGCAGAACCTCCAATTCTTTATGTCCTTCACTACCTCGGATACAAGCCATGGTTGTGT
TTCCGGGACTATGATTGCAACTGGAATGTAGACATCTTACAAGAATTCGCGAGTGATGTT
GCACATCACAAGTGGTGGAAAGTGCACGATGCAATGCCCGAGCAGCTGCAAGATTTTTGC
CTGCTAAGATCAAAGCAGAAGGCACAATTGGAATGGGGTAGAAGGGAAGCAGAGAAGGCA
AAATATGTTGATGGACATTGGAAAATCAAGATCAAAGATCGACGACTCAAGAGATATACA
GACAGGTTATGCAATTGGAAGGGTATGTTAAAGCACTGGGGGCAGAAAAATTGGACAGAT
GATCCATTTTTTCATCCCTCACCACCAACCTTAAAAACCAACAAAACCAAAACAGCATCT
CTTTCTGGTATATAACAAGCATGTTTTGGGCTTTTTTGCTAAGTGGAGCCCTGTGTTCAA
TCTTGTGGTAAGAGGTTAAGGACATTAAATTGCTTTCAGAAGCACAGTTAGTTATTTGAT
GAAATTTTCAGCTTTGATATATACATAGGTTTTGTGCTATGTGTTGGGCAGTACCCTTAT
TTTGAGGGAGACTTTTATAGAGTTCTCCAATTTTTACACTTATGTTTTGTATGATTCCAC
TCTACATTAATTAAATTCAAGTCTGTTG
>C50
GCTGACCGGGAGATTTCTCAGAGCTACAGATTGTTCATTGCCCCCTCCTAGAGACGCTTC
AACAGCAAGTAACTTTCAAACCCCACTTTCTATTTCTATCTTTAGCACCACTTTCTCTAT
CTATATTCAGCTACTGAACAATTATCTTATTGTATATTCCTTGAGTTTGTGCTTTACGTG
AATCTAAATCTATTCCCAGTTAGTATCAGCTGTGGAAATGTCGAAATCATCATCTTCAAA
ACTCGTCCTGAGGAACATTTATCAGTACATTTCATCAAAACCCTCTCAATTTTCAAACCC
AAATTCTACTTCCAGTGGTATTTCTCACTTCCTTACTAATCATCCAAAGATAATCGAAAA
ACCCGTTATAAACCCATGGGTTTCGAATTCCCAAAGAGCCCATTTTTCGTATTCACCTTT
ACCCCGGATTTTGCAGAACCCTTGTACTAAGAAGTTGGACCCAGAAGGTAATTTGAGGAA
ATTATTAGGGTTTAGGTACTTCTCGTTTAAGAGTGGGAATTTTGGGAAAAATGTGCTGAA
GAATCCGGTTGTGGCTGCAAAGGACACGGCTACGCGGTACAAGGGAGCTGTGGGGTTGCA
GATAGAGGCATTTTGGAAGAGGAATTCTCTGGTATTATTTGGCGCAGCAGGTGTTATGGT
TTGCATTTTGCTTTGGAGGGTTCTATTTGGGATTGCTACTACTTTTATTGGATTGTCTGA
AGGCATGGCCAAGTATGGCTTCCTTGCTCTTTCCTCCGCCATTGTTGCGTTTGCTGGCTT
GTATTTTCGCTCAAGATTTACCATCAATCCTGATAAGGTGTACAGAATGGCAATGAGAAG
ACTTAATACAGAAGCTGGAATTCTTGAGGTTATGGGTGCTCCACTCTCTGGAACGGACTT
GAGAGCATATGTGATGTCAGGAGGTGGTGTTACCCTTAAGAACTTCAAGCCACGTTTTAG
GGGCAAAAGATGTTTTCTGATTTTTCCAATACGAGGTTCTGAGCGGAAAGGTTTAGTAAG
TGTTGAAGTCAAGAACAAGAAAGGCCAGTATGATATGAAATTATTGGCAGTAGATATACC
GATGGCCTCAGGACCGGACCAGCGTCTTTTCCTGATTGGTGATGAAGAAGAATACAGGAT
TGGTGGTGGTCTAATTGCTGAGCTAAGAGATCCCGTTGTTAAAGCAATGGCAGCAACTAA
GGAGTTCGAAGATCGCGACGAGTTGGAGGATGAAGAGGATGCTGAAAGAGAACTTCAAGA
AGCGGAGAGAAGGCACCGGAAGAAATTGAAAAGCTTGAAAAAGGTGATTTGAGATGATTA
AGCTGAAGCTCTTTTGTATTGGTTACCTCTTTGGTTTTACAGTGGAGTTGTTTACAAAGG
CAGTGTACTAGGTAGAGCATCGAAAGGCTAACAATGCTCTAACTGTTGAGTTTGCAAGTT
TTCCTTACCTCTGGTTGAGTTAACA
>C51
AAACTGCAAAGATGAAATGGGATATTAGAATAATAGTACTAGACTAGATTTCCAATTTAG
ACCAAAAAGTCTTCTGTATGTTCCCTAACAAGTCAATTATGCGTACATTTCCCTCTCCCC
TGACCAAGTAACAGTAGTAGGTCATCAACCTTTCACGAAAATAGTAACCAGAATCTCAGA
TTTATCTTGTTTGTTGCTCGGTCATCAACCTTTCACAAGAATAGTAACCAGAATCTCAGA
TTTATATTAGACAGCCTTTGAAGCCCTCCTCTAATTCCTTTGCGTCTAAGTTCTTCCCTA
TGAATACTATCTTGTTTGTTCTTGGTTCATCTGACCGCCATGGCCGATCTGGAGAACCTT
GGAATATGTCATGGACTCCCTGAAACACAAATCTCTCATCCATTCCCTGAACGGATAAAA
GACCTTTCATCCGATAGATGTCATCGCGTTCGTATCTATCAGCAACATTCCCAGCCACAT
ATTAGCCTTCTCAAGATCCAAGCTTCCTTCAGCAAAGCTATGCTGACAGAAGAGACACCA
GGGGTCATGAGTGTGATCGTGAGAATGGTGATGATCATGATGTTCATGCTTGTGATCATG
TTCATGGTCCCCGGCCGTAAT
>C52
AGGAGAAGATGAAAAATCGAGAGGAGAAAAAGCAAAGCGAGGTGACTTTATCTGGGCTTT
TGAACTTTATTGATGGATTATGGTCAGCTATTGGTGGTGAAAGGCTTATTGTTTTCACAA
CCAACTTTGTGGAAAAGCTTGACCCTGCTTTAATTCGGAGGGGGAGGATGGACAAACACA
TTGTGCTATCATACTGTTGCTTTGACTCCTTCAAGGTGCTTGCAAATAATTATCTAGACG
TTGAATCTCATGATCACTTTCCTGAGATTCGCCGTTTATTGGGGGAAACTAATATTACTC
CTGCTGATGTTGCTGAGAATTTAATGCCCAAGTCTTCTAAGGAAAATGCAAACACTTGTT
TGGAGAGATTGATTAAAGCTCTTGAAACAGCACTGCTGAAGAAGCCAATAATACTGATAC
AGTGAACGAAAATGGGAAGTCTGAGAGTAATATTGTCAAGGAAAATCCAGAGGGTAATGT
TGCTAAGGAAAATGGTAAATCAGAAAATAATGGTGTCAAGGAAAATGATGATATTAGTAA
AGGCTGATCATGAAAATGTTTGATTAATTAGGAGTTCCACTTAAAACTAGGATCCAATAA
TTTTGAATAGTTTTGTTGTGTTTACATTGTTGACTTTGTTATTCAAACTATTCGG
>C53
GGCCATTACGGCCGGGGGGAGTTCAAAACTTGTAAACAAAGAACTCAAAACCCTAGCTTC
GCACAAAATCCCTCGGCTCTTCAAAGTTTCTCTGTTCTGTAGTTTTCTTCCTTGCTGAAG
AATCAGTCGGTGAGAGTAAGGAATCAAAAATGAGTGGAACAGGAGAGAAAGGATCAGCAA
CCACCAAAACTCCAGCAGATTTTCTTAAATCTATCCGTGGACGGCCTGTTGTTGTTAAAT
TGAACTCAGGTGTTGACTATCGAGGTATCCTAGCCTGCTTAGATGGATACATGAATATAG
CAATGGAACAAACAGAAGAATATGTAAATGGGCAATTGAAGAACAAATATGGTGATGCCT
TCATACGGGGAAATAATGTGCTTTACATCAGCACATCCAAGAGGACGCTGGGAGAGGGAG
CTTAGCATCGTGCATACGAGTGATTGGTCCTAATTATCCTGGCAGTTTTAATTATGTAAC
CGACTTTTCACGACTTGTTTATGAATTTTCCTCTGAATGTTGTAATTTGTGTAGGTTTTG
GTAGACCATCGATGTTATCTTGATTGCTGTTTCTTTACTGAGTCAATGTCATTTTTCCCA
TGGCCAGGATGAAGAAATAGCAAACTTTTCATGGTGGATCTGTATTTGTGTTCACAGTTC
CATTCTGACTTTATTTGGATAATAGATTGCATATATAGTACTTGTCTTTGATTCACCTAA
TCTACAAATTTGCGATATTGGTTTAAAA
>C54
GGACATTTCGGTAACTTCTGATACGATGTTTGAGCTTGACGAATCGGACGTGTGGAACTC
GTCGGGTCGTTCATCGTCGCCGGAGTTCCGTAAGCCGAGTTCTAGAATTTCTCGGAAGCA
GTCTGTATCAAAAAGTGACCGAACCAGTGCTGGAGTAACGGCGGCGGCTTCCTTGCCGGT
AAACGTGCCGGACTGGTCGAAAATACTGAAGGATGAGTACAGAGAGAATCGGAGAAGTGA
CAGCGACGATGATTTTGACGGCGACGACGGTGAGAATCGAATTCCGCCGCACGAGTTTTT
GGCGAGGCAGTTAGCGAGAACGAGAATTGCCTCCTTCTCGGTGCACGAAGGTGTTGGTAG
GACTCTCAAAGGCAGAGATCTGAGTAGAGTCAGAAATGCTATTTTTGAAAAAACCGGATT
TCAGGATTAATTTTGATCGATGATCGATCTAACAGATGAGAAATTACAATTACTACTACT
ATTACCTTTTTTTTTTCAATTTCAAAACTTCCCCGAGACGTTTTGTTTTTTCTTTTTTCA
TTTTATTTTCCACTTATTTCTCCCTATTTTTGAGATGGTGAAGCGGTTACCGAGCTATTG
TAATTCTAACGTTTTTCGAAATTTTGAGAGGAAATGAAGCCG
>C55
CACACAAATAACTTTAAGGAAAATAGAAAGTTCATTAATTACATCCAAAGTATAAGAATA
TGGCAAAGTCACTAGTGAGCTACACAACCTTCCTTGCTCTCCTCTTGTGCTTCCTCCTAA
TTTCATCCAATGAGATGCAAGCGGCAGAGGGCAAACTTTGTCGAAGGAAGAGCAAGACAT
TTTCTGGCTATTGCTTTATTAGTGAACACTGCGACGAAGAATGCAAAGAGAAAGAGGGGG
CAAAGAGGGGTATGTGCATTAAGAAGAGCATCTTTAGACGTTATTGCTACTGCTACCACA
CGTGCAAATAAGCATCAAATGCTCTCAGAATTCTCGTTTTTGTGTATAATAAATAAAAAG
TGGTGTGTTGTCTTGTGTGTGAAAGAATAAAAATACTACTAATTCACTAGAATTGTAGTT
ATTGTGAGAATATAGTACTAAAGTACGTTTGTATTATCATATTGTACGGTTTTTTTCTTT
GGGTCCGTACTGTAATCTAAATAATTTATAGAAATTTGTTTTTGTTATTCC
>C56
GGCCATTACGGCCGGGGACCACAAAAAAGCAGCAATCCGCCGTTACAGGGACCTCCCTTT
CCCCGATCGGTCTTCATCTCCAAAGAAGAAGACAAGCTTCTCTCCATGGCACCCCAGCTT
CTTCTTCCCTAAGATCAGCAGCGCGAACCAAACACAAGCCCCCTCTCTCCCTGTTCTTCA
CCTTCTTGAGCATTTGAACAGAGACCCAAGAATGGCTGAACTTCATCTGCATCATTCAAC
ACAAGACACACCCATCAGCAGTTAACCTAGAGACCTACCCTTAGCAGGAGCTACTGGAAC
ACAAAAACGAATCCCACTCCCACCCGTCCTCCTCCTCACTGCCAGCGACTTCAACCCCAA
GCTCGCCCGGAAAATAACCCCATAACACAAGGCGACCTCCTTCAACAGCCTTCCATGACC
ACACACACACACATGGATAGAGCAACAACAAGAGGTCACTGAAACAGAGTGAGAGATAGA
CGGAGGAAAAGCGAGGCAGTCCGGTCAAAGTTCGGCGAAGTTCCGTCGAGGTTGCAGTAA
ATTTTTTAACAGCCATCCAGCTATCAAGACTTTGTAATTTCAACCCAGTTCGTTTTATAT
TAAAGGTCACATTCTCGACATTTTCTTCTTTCTTTTCTTTGCAAAGATCTTTGTTTTTAA
ATTGCTGATCTGTTATAGCGTTATAGCGTTTGTTTCAACAGCCTTCCATGGCGTTTGGAC
GCTAATGTTATAGCCTTTGCTTCTATTGCTCTGTTGCAACGTTTGGATTTTAGTTATTAA
TCTTGAGTCTCTAATCTCATAAGATAGAATTGAATATGCTTAAAAA
>C57
GAAGCTAAAGGCGAGAGGCGGCTGACAAACCCTAATCCCATTTTGCTATCGAACAGCGAA
GATGCAGATCTTCGTGAAAACCCTGACGGGTAAGACCATCACCCTTGAGGTCGAATCCTC
CGACACAATCGACAACGTGAAGGCAAAGATCCAGGACAAGGAAGGCATCCCACCGGACCA
GCAGCGGCTCATTTTCGCCGGAAAACAGCTCGAGGATGGTCGAACTCTAGCTGATTACAA
CATCCAGAAGGAGTCCACTCTCCATTTGGTGCTCCGTCTCCGTGGTGGTGCTAAGAAGAG
GAAGAAGAAGACTTACACCAAGCCTAAAAAGATCAAGCATAAGAAGAAGAAGGTTAAGCT
TGCTGTGTTGCAGTTTTACAAGGTGGATGATTCTGGAAAAGTCCAGAGGCTTCGTAAGGA
GTGTCCTAACGCTGAGTGTGGTGCTGGTACTTTCATGGCTAACCACTTTGACCGTCACTA
CTGTGGTAAGTGTGGCCTCACTTACGTTTACAACAAGGCCGGCGCCGACTGATTCTTCTA
TTTAGCCCATGTTTTTGTGATGTCGTGGATTTTCTCTATATTCTAGAACCGTATTTTGTA
GTTATTTGGAAACTTCAGTAAACAGTATTTGCTGGATTGTTCTCAGTTTTGGATTATCAA
AGTGAAATTTATATTCCA
>C58
GGCTAATTCTGGTCAAGAACTTGTTGACCGTCCATCCAGAAGATGAAACTCCTGTGAAAA
GCGTTACCATCCGAAGAATCCCAAGGGTTCCAGATACTATGCATTTGGATGACATCCTGA
ATGAGTTTCAGAAAGGTCATAGCCACATGGCTGTGGTTGTAAGACAGTGCAACAAGGATA
TGGATCATCCTGATAGCAAATCCCCTGCAGAGAATCCCGTGAAGGATGTCAGGGTAGACA
TTGATGGTGAAAAGCCTCCCCTGGAGAAGAGTCTGAAGACAAAGCGATCATTGCAGAAGT
GGAAGAGTTTCCCTAATGGTGGAAATGCTTCATTCAAAAGTTCTAGGAGCAAAAAGTGGA
CTAGAGATATGTACTCGGACATTCTGCGAATTGATGGAAATCCCCTGCCAAAACTCCCAG
AAGAAGAAGAGGTTGTTGGTATAATAACTATGGAAGATGTTATTGAAGAGCTTTTACAGG
AGGAGATATTTGATGAGACGGATCACCACGTGGAGGATTCATAATCATATATATGTTGTT
AATTATGTAGTTGTAGACAATGTATAATTAGAAAATTTTGATGTCTTATTTAAGAGATGT
GTTTTACTGTACTTCCAAACAACTATAGCAGAACATTCGAGACGCTTTGTACAAGACTCT
TCTCTACTGAAGAAATGTAGGCCTCAAAAAGTTACAAAAAACACAAAG
>C59
GGAAAGTGCGGTGGTGCAAAAACTGAAAATGCAGTGTCATTTTCTGAGCTAGCCAAGATT
AAGTCAATGGATGATAAATCTTATATATCACATGCATCCGAAGAAGAGAAGTTATTGCTA
GAGAAGAAGGGTGATACATCGTCTTTGTTGCTTACTGATAGTAGTGTGGATACTAAACGA
CCAGTTGAAGAAAACAAGGTATTTGAGGAGGGCAATAAGGGAAGTTTGACTAGCAAAGTA
GAAGAAAACAAGATGTTCGAAGAGGACAATGTGGAAACCTCTACCAAAGAGGACGGTGCA
GAAGAAAAGTTAGTGGCTGAGGAACAAAATATGGTATGTAACCCTGAAAAGAGTAACTTA
TTGCAAGAGAAGAGGTGTGAAGAAAGAATGGATTACACTGTCCAGCCAACTGGGATAAAG
GATGCTGCATCAGAAAATTCTTTACCAGATGATCTCATTGGCAGCTCGAGGAAGAACTCT
GTTGGTTCTGATCGCGAAGATGATGATTGGACTATAATTGAGAATGATTCTGAAGGGAAA
GAAACAGAAGTAGCTGAGAAAATAAGCTGGAAAAGGTGGTTCATGGTTAAAACAGCAAAA
TCATTTGGTCTGAAAGACAAGGTGTCTGATGAAGCACCATCAAAGGAGGATTAAGGCTGT
TTCATTCATAGCAGCAATGTTTTCTCTGTTTGATTAGCACAAGACTGCTCTTAATTCTCA
GACAATAATTCTCATTACTTTCCTTAGAACTTCAGAACTTATCTTAAACAATCTTGCCTC
CCCATTAGTTATATGTACCTTCTTTTGTCTTATGATGTCTATTTTTG
>C60
GGCCATTACGGCCGGGGGCTTCAAAAGTGAATAAAAACCCATTATTGAAAAAGTAATAGT
CCAATCCACGATAATGGGATTACAAAACCAATTAACCGATGTTTCTTCTGAATCTATCCC
AATTTTACTCGTTACCCTTCTCGCCAACTGCGCAACTTATCTCCGTTCCCTTATTTTCGC
CTTTCTTCAATTCCTCGGCTTATCTTCCCTGTTCAATCCGGTTCAAATAGACGACGCTCT
ATACGAAGCCGTCGGGTCCGGTTTAGCTGGTGTCGTTATGTTAGCCGAGCAGCTGAATTT
GAACCGGCTGTTTTCTTATACGTTATTTGATGATCAAGGAGATGATGCGTCCGGTTCGAA
CTGTGTTGTTTGCTTGAACCGGTTGGGTGACGGTGACCATGTGAGGAAATTGGCCTGCTG
GCATGTTTTTCACAAGGAGTGTTTTGACGGGTGGTTGGATACGTTTAATTTTAACTGTCC
TATTTGCCGGTCGCCGTTGGTTTCCGATGAGCGCGTGGCATTTGCGCAGCGGCGCGTTGC
TTGGGATGTGCTTGACTGGTTCTCTTTAAGGTGAATGAATGAATATACATGGCTGGCGAT
GATGATGATGATGACATGGAATTTCGTGATGAGGTGTTTTTTAAATACTTATTTTTTTTG
TTTTAGTTTTTGGGAATTATTATTTCCAGTTTTTTTTTGAAGAGCTTGATGTGAAGTTCT
TTTCCACTACTGTGAAAAAACATGTTAATTTTTGTTTGTGGTTTTTGACTGGAGTAATAT
TTCGTTTTGCGATTTTCCTTTTTTTCCCTTTTCTTTTGTAAAATTAGAAACGATTATGGC
>C61
CATCAATCTACTTGCATGCATAGTGTAGTAGTAAGCCTCTAAATATATATCCAGGCAAAG
AAAAATGAATATCCTTTTGCTCTCATTTATCCTTCTCCAATCTTTTGCCTTTTCATTAGC
CAATCCCTCAGAACTACTCTCAGCCGGTCCATCACCCTCTCCAGTTCTCGACACCAATGG
CGACAAAATCCGAACTGGTTCCAACTATTTCGTTCTGCCAGTGATCCGAGGAAGAGGCGG
TGGACTCTTCCCTTCCAACGTTAAACAAAACAATACTTGTCCTAGAGACATTATTCAAGA
GTCCCTTGAGGTCCAACAAGGCTTGCCTGTGGTTTTCACCCCTGTGGACCCCAAAAAAGG
TGTCATTCGTCTCTCTAGTGACCTTAACGTCAGGTTTTTCACTCCAACTATTTGTGCTAG
AGAAACTATTTGGAAAGTTGGTGACTTTGATGAGAAGTTGAAGCAGTATTTTGTGGTGAC
TGGTGGAGTTGAAGGGAACCCGGGTCCTCAGACAGTGAGCAATTGGTTTAAGATTGAGAA
ACTTGGGACAGATTATAAGTTTGTGTTCTGTCCAAGTGTGTGCTCGTTTTGCAAGGTTAT
TTGCAAAGATGTTGGGATTTTTACTAAGAATGGAGTCAGGTTTTTGGCTCTCAGTGACAC
TCCATTCAGGGTTATGTTCAAGAAGACTTTCTAAATATATGTACCTTTCCTTTTTCAGTG
TTGTGGTGTAGCCGTGAACTGATCATACATAGGAGCGTCATTTTCCTCGAATTTTCTGCT
TGTGTAAT
>C62
ATGCTAAGTGGTCTTACATTTTCCAGGAAAAGAATACTCCTAGCAAAACTAAGACTACCT
AACAATGGAAAAGGAATCAGAGAAGAAGAAACCAAGAATCCTTTGCCTCCATGGCTTTAG
AGGCAGTGCTGAAATCCTCAAGAAATTGGTTCTCCGGTGGCCGGAATCCGTCGTAGATAA
ATTAGATTTGGTTTTTTTGGATGCACCTTTTCCAGCTCAGGGAAAATCTGCACTTGAGGG
TTTCTTTGATCCTCCTTACTTTGAATGGTTTCAATCAAACAAGGATTTCACAGAGTTTTA
TAACTTTGAAGAATGTGTAGAGTACATAGAAGATTTTATGTCAAAGCATGGACCTTTTGA
TGGTATTCTTGGTTTCTCACAAGGAGCAGTTTTAGGTGCAGCAATACCAGGCATGCAAAG
GGAAAGAGTGGCTCTAACAAAAGTTCCAGAGATAAAGTTTGTAATCATAATATCAGGGGC
AAAACTAGGAGGGCCTACATATGGGGTACCACAATTGGCTGCCAATGCATTTTCTTCTCC
TGTCAACTGCCCATCCCTTCACTTTTTAGGAGAGACGGATTTTCAGAAAAAAGACGGTGA
AATTCTGCTGGAGAGTTTTGTTGATCCACAAGTGATTCATCATTCTAAAGGCCATACCAT
ACCAAGACTAGATGATAGCAGCCTTGAAATAATGCTTGGGTTTATTGAAAAAATTCAAAA
ACTTTGAGACTGCACGACGAATTAATTGTAGTTCTGGGTCTCATTGTTGGTCTCCACAAG
AATTCTCGATTGTATGACATATGAATAATGGTTAATTTTTTTTTTTCCAGTTATATTTCC
TGGATTATGGACATCTATGTTGGGTTTTTAAATATATTAATGTTTAAAAGAGGGTGAATG
AGAAATTGAGGGAAAATGAAATATTTGAGTTTCATTTGAGATTCCCTCCTTGATGAAGGA
ACATCGTCCCATATTGGAAGAGGAAGAGGTTTTTAATAAGTATATAAGCAATTGCTCTTC
TTCTAGCTTTTAAAGAGTTCAGAAGAAGGCAAGTCTCGCGACGTCGTCGCTCGCTTGGCT
TCAGCTTTGGATTTGATAA
>C63
GGCCATTACGGCCGGGGACCACACCTAGAAATATAAACACCATTTACTGCAACAACAACA
AAAAAAACCAAAGAAAAGAAAAATGAAAAACATGTTCTTGTTCTTGTTCTTTTTGTTCTT
GCAATGCATGGGCATTTTGGCTCAGGCTCCGGCTCCAGCACCAGGCCCACCACCTCCATT
AAACGTGACAAAGATCCTCGATAAAGCAGGCCAATGTTCAACGTTTATCCGTCTACTACA
GAACACACAGCAACTCAACGAAATCACCTCACAACTCAACAATTCCAACAATGGAATCAC
AATGTTTGTGCCCACAGACAATGCATTCTTGAGTATGAAAGCAGGAACTTTAAATTCTTT
CACTGATCAACAAAAAGCTGAACTTATCCAATTCCATATTCTTCCTACATATTATTCTTT
AACTCAATTCCAAACTGCAAGCAATCCTTTAAGAACACAAGCTGGTGGAACCAGCAACCG
CGAATTTCCAATAAATATTACTACAACAGGAAGTTCAGTTAATATAACAACTGGTATTGT
TAATGCAAGTGTGTCAAATACTATATATACTGATAACCAATTAGCTATATATCAAGTGGA
TCAAGTTCTTCTTCCATTGAAATTCTTTGTACCTCCTGCACCAGCTCCTGCTCCTACGCC
TATTAAGCCGAAAAAGAAAGCCGGGTCCGCAGATTCTTCTACTGAACCGGCTGTTTCCTT
TGCTACTTCTCTGGTTCCAAACATGATCTACAAAACCGGTTTTTTCTTCTTCTTTTCTGT
TGTGTTTTGTTGGAGTTTATGAGGTTATAAGTCTGTTGTTAGTATCTGTGTGCGTGTATG
CTTGTGATTCTTTACGTACATTTCATTCATATTGAATTTTGAGTGTTAAGTGGTCTTGTC
ATTTTTTAC
>C64
GACGATGGTGAGTACTCACCTCGTACTGCCACTAATTATGTTGGCCAAAACAATTGAATC
GGTGTTTAGTGGTAATCCTTACTTATTTGTTTAATTAATGGATACTCCACTTATTTGTTT
GATGAATTCTCAGGCAGAGAGTGGTAGTAGTGGAGAGGAGTCAAAGAAGCTGCAGCTCTA
CTCATATTGGCGGAGCTCATGTGCATTTCGTGTCCGCATAGCTCTCAATTTGAAAGGAGT
GGAATATGAGTACAAAGCTGTTAACTTGCTCAAAGGAGAACAAACCAATTCTGAATACTT
GAAGCTGAATCCCCTTGGATATGTGCCGACGTTGGTGGATGGAGATGCAGTAATTGCTGA
CTCTTTTGCTATCATAATGTATCTGGAAGAGAAGTATCCTCAGCGAGCATTGTTGCCTCA
GGATCTTCAGAGAAGAGCAATCAACTATCAGGCTGCAAACATTGTTGCAGCAAACATTCA
GCCTCTACAGAATCTTGCTGTACTTAAGTACATCCAGGAAAAAGTTGGCCCAAATGAGGC
AACCCCTTGGGTTCAAAATCATATACGAAAAGGATTTGAAGCACTTGAAAAGCTACTTAA
AGATTATGCTGGAAAGTATGCGACAGGAGATGAAGTTTACATGGCCGACTTGTTTCTGGC
ACCTCAGATCCATGCAGCAATCAAGCGCTTTGAAGTTGACATGAATCAATTCCCCACTCT
GTTGAGGGTATTTGAGGCTTACCAAGAGCTGCCTGCTTTCCAGGATGCTATGCCAGAAAA
GCAGCCTGATGCCACTGCCTGAGGCAAGAATCTCAGGCTATCCATCTCCTTGAAAGTTCC
CTTCTCAAACCGTTGACATACCTGCTGGACTTGCATTTCGGAGAATTGTTAGCTTTTTCT
ATTTCTAAAGGCATTATGACAAGGATGAGGATGGCGCCTGGTTCTTTCAGGCTAGATAAG
AAAACTGGCGTGTTAATCCTTGCATGCTTGGCACCTGTGCTTCTAGTAATTTTTCCTTTT
CTTCTGTAAACTGCTTTACTATCAATAAAAGTATGTATAGCTGTGTAAGAGAATACGAGA
TTGTACCTATGTTAAGGAACATTCATCCATCTATGTTGGG
>C65
CGGAAAGCTTTGGAAGCTTTGTCCTTTTTGGCAATCAGGAACTACCTCTTCATCTTCTTC
GTCTACACAGAATCTTCACTCTCAGAATCACAGTCACCAAAACGGCGTCGGATCCAATAA
TTCTCGTTCTACTTCTTCCGTTACCTCAGTTGCCAGATCATTGCTTCCGGCTCGGCGTAG
GCTTCGGCTCGATCCAGCTAACAATCTCTATTTTCCTTATGAACCGGGAAAGCAGGTGAA
GAGTGCTGTAAAGATTAAGAACACTAGCAAATCTTATGTCGCATTTAAGTTTCAAACTAC
TGCACCAAAGAGCTGCTACAAGCGACCTCCCGGAGGCATTCTCGAACCTGGTGAAAGCGT
TATTGCCACTGTCTTCAAGTTTGTTGAGCACCCTGAGAACAACGAAAAGCCTGTAGATCA
AAAGAGCAAGGTAAAGTTCAAGATCATGAGCTTGAAGGTTAAAGAAGGAACGGATTACGT
ACCTGAGTTGTTTGATGAACAAAAGGATCAAGTGACTATTGAACGTGTCCTACGGGTGGT
GTTCTTGGACCCGGAACGCCCTTCTCCGGCACTGGAAAAGCTAAAACGTCAGTTGGCTGA
AGCTGAGGCAGCATTAGAATCTCGCAAGAAACCTCCAGTTGAAACTGGACCAAAAGTTGT
GGGAGAAGGTCTAGTAATAGATGAATGGAAGGAGCGAAGGGAGAAGTACCTAGCTCGGCA
GCAGGTTGAGGCTATTGATTCAGTGTAAAGCACTAGCGGATTTTAATGCACGTGTCTCTT
TTGCCAAAATTGAAATGTTAAACCAGATCCATCCCTTTTCTGCTTTGGTTCTTTCGAAGG
ATGGTGG
>C66
AGGTGGCAGATGTAGTTTCTATATTGAGGAGCAATAACCACAATGGTTTCCCTGTTGTTG
ACCACGCAAGAAGTGGGGAGACACTTGTTATTGGACTTATACTAAGAAGTCATTTATTGG
TGCTTCTACAATCAAAAGTTGATTTTCAGCATAGCCCTTTACCCTGTGATTCAAGAGGTG
ATCTCTTGCCAATCAGGCACAACCTTAGTGAATTTGTGAAACCCGTTTCTAGTAAAGGGA
TATCTCTCCATGATATTCATTTCACCCTAGATGATCTGGAGATGTACATTGATCTAGCCC
CATTTTTAAACCCGTCTCCCTACGTGGTCCCAGAAGACATGTCATTAACCAAGGTTTATA
ATCTTTTTCGTCAACTAGGACTGAGGCACTTACTTGTTGTTCCACGTCCTGCTCGTGCTA
TTGGCGTGATCACTCGAAAAGATCTGATACTTGAGAATAATGATGATCCGGCGGCCTTAG
AGCTCCAATCCACTAGTATGTACGCAAACTAACAATAGAAGGATCAAGAGGAGTGGAGAT
GCTGGACAATCGCTTCTTGATGGTCTTCTTTAAAATGGAATGGCTCCCAATGATTATGCT
GCTACTCTGCAGTAGAGTGGAGCTTCCAGCTTCCACTCTCAAGATTTTGGTTGCAGTAGA
TAGATCTGATTCTATCTTAAATCTGTCAGTATTAGATTCTTCTAGGAAATGTATAGTGTA
TTCATTTCCCCTTGAGTCATGGGGTTATAGCAACAGATCAATTTTTTGTACTTCTTGCAA
TTAATCGAAAAGTTGTGCTCCCTTTCATAGAGCAATAGTTTAAAGTAAACTGATACTGTT
TCAAA
>C67
ACCAAAAGGTACTCAAGTTTTAGTAAACGTCTGGGCGATTGGAAGAGATCCTGAATGTTG
GGACGACCCTATGAGTTTTAAGCCCGAGAGGTTTCTTGGCTCGAAAATAGATGTGAAAGG
GCAGAATTATGAGCTTATGCCGTTTGGTGCTGGGCGAAGAATGTGCGTTGGTTTGCCTTT
AGGTCATAGGATGATGCATTTTGCTTTGGGATCTTTGCTACACGAATTCGACTGGGAACT
TCCTGATGGTGTCTCTCCTAAATCTATCAATATGGATGAAAGTTTGGGGGTTACAGCGAG
AAAACGCCACTCTTTGAAAGTAATACCAAAAAAGGCTTGAGAACTTACGTATTTGAGTTT
TCATAGTTATGTTTTGTGCATATTTTCTTACTTATATTTGGAGTAAACCAGTATTCCTGT
TGTGTTATGAACAAGTTGTAGTGCTGCCTACTGGAGTTTGTGTTAGTACTGAGTTTGTAT
TTACCTGGATCTTTGTTAAACAATATTATAATTTGGAGAAATTCATATTTG
>C68
GGCCATTACGGCCGGGGACGACCGAAAACTAGAAGACAGCTCCAGCTCCAGGAGGACGAG
ATCTGTGGTTTCTGTCATTTCTCTCCTCTTTCTCAGCAGATTCGAAGATGGGGCTGTCTT
TCGGCAAGCTTTTCAGTCGGCTTTTCGCCAAGAAAGAGATGCGCATACTGATGGTGGGTC
TCGATGCTGCTGGTAAAACGACCATCTTGTACAAACTCAAACTGGGAGAGATCGTCACCA
CTATCCCTACCATTGGTTTCAATGTGGAGACCGTGGAATACAAAAACATTAGCTTTACAG
TTTGGGATGTCGGGGGTCAGGATAAGATTCGTCCTTTGTGGAGACACTACTTCCAAAACA
CCCAGGGACTCATCTTTGTGGTTGATAGCAATGACAGAGATCGTGTAGTTGAAGCTAGGG
ATGAGCTTCACAGGATGTTGAATGAGGCATAGAGACAGAGCATCTTTGTTCTCTGGATAA
TGGAGTAGTGAGACGGACAGAATAGGCTTCGCCAATTACTTGTAAACTTCATCTGTTATT
TTTCTTCGTACAACTTTTTGTTTCTCAAGGATTCATTCACGTGTACTTCTGCAGTGTCAA
AATAATTTTTAAGTTTTAACTGGTCTTTGTTCGTCTTTGGATTCCTAGCTCCATTTTGTT
GGGTAAATCCTCTGGTTCTTCCCTTGTTGATGGGGGACGGTGGGTTAATTCCAAGTATTC
ATTGGTTACATGTCTGACTGATGTACTGTGTTTTATATACAAGAGGAGCTTTTTATAATA
TTCAATATGTACGAATCATGTTACTGCTTTGATAGAAGGTGAGCTAATTTGGTTGG
>C69
TTGTGGGATTTGGCTGAAGGGAAGAAATTGTACTCGCTTGAGTCGGGTTCTATTATTCAC
TCGCTTTGTTTTAGCCCAAATAGGTACTGGTTGTGTGCTGCCACTGAGTCGAGTATTAAG
ATTTGGGATTTGGAGAGCAAGAGTATCGTGGATGATTTGAAAGTTGATCTGAAGCAAGAG
AGTGAAATGTCTTCTGAGGGAACTGCTTCTGGCAAAAACAAGGTCATATACTGCACCAGT
TTGAGCTGGAGTGCCGATGGAAGCACACTTTTCAGCGGATACACAGATGGCTTGATTAGA
GTGTGGGGTATTGGCCGTTATTAGGATGAAACATGTAGCACCATTTGGCCTGACCTTCAT
TTGGATGAAATCTAAAACATTGGAAGAAGTATGTCTGGAGTCTCCTTGTTTTCATGGCTA
CGAGGCCTTTTCTGTTACAGTTTTGGATTTTATTTAAGCATGTTATATTGGATGTAGATC
CAAGAAGCTCTTTTGCCTAGCCTTATGAGTAATTTTATGTTTCCTTCTGTGTTTTTCTTA
CAGATCTTCAGTTTGTTTATGATTTTATGAGGATATATACATCTTGAATCTCTTT
>C70
GGCCATTACGGCCGGGGGTGAAAAAAGAGAGAGAGAAATGGCAGAGCAGCTAACGGAGGA
GCAGATCGCTGAGTTCAAGGAGGCCTTTAGCCTTTTCGACAAGGACGGCGATGGCTGTAT
TACTACCAAGGAATTGGGAACAGTGATGAGATCACTTGGTCAGAATCCCACTGAAGCTGA
ACTACAGGATATGATCAGCGAGGTTGATGCTGATCAGAATGGAACCATTGATTTTCCAGA
GTTCTTGAATCTGATGGCACGTAAGATGAAGGACACTGATTCTGAGGAAGAACTCAAAGA
AGCTTTCAAGGTTTTCGATAAAGATCAGAATGGCTTTATTTCTGCAGCTGAGCTTCGTCA
TGTAATGACAAACCTTGGAGAGAAGCTGACTGATGAAGAGGTGGATGAGATGATCCGAGA
AGCAGATATTGATGGTGATGGGCAAGTTAATTACGAGGAGTTTGTCCGCATGATGCTTGC
CAAGTGACTTTAGATTCTCGTGTATTTTGTGACGGCCACTTAGTTACTATAACTTCAAGC
TGGCAGTTTATATTCTGTGTTGTTGTTAAGACAAACAAATGTGCCCTATGCTTTTACTAG
TATCTAGACTCCTTTCAGTTTACATGTTTTAACTTCTGGGCTAATGGTGTATACAGCTAT
AGTCCCTTGCCCATTCAGAGGGTAAAAGAAAAGGAGAAATTAGATAGTGCATTGGTAATA
TCTTGTTAGTTGCCTTGGTTTCTTTCCAGGCTATAGTGTGTGTGTGTGTCTTCGCTATCT
CTTTAACTGTTTTATTTCTGGTTTTTGCTTTTATTTATGGAATTTTTACATTCCTATGCC
ACATACCTTATTACCCTCAATGTTTAAGGTTTGACTTGATT
>C71
ACGCAACTTCTAGAAAAGCCATTATCACATTTATCAACCCATATTCTTTACTTATTTTTT
CTCAAGTAGAAGTACACAAGCAATATCTCACTGAACCATAGATCTGGGATTCGGAGCAAC
TTTTGAAGAAGAAGAAACTTAAGGTGAATCACTGAAAAAGCAGAAAAAAATGTCGTGGCA
AACATATGTAGATGACCACTTGCTGTGTGAGATTGAAGGTAACCATCTCATTTCTGCTGC
TATTATTGGTCAAGACGGCACCGTTTGGGCTCAATCCGCCAATTTCCCTCAGTTCAAGCC
AGAAGAAATAACAGGCATAATGAACGACTTTGCGGAACCTAGAACACTTGCTCCAACTGG
TTTATATCTCGGGGGAACAAAATACATGGTGATTCAGGGCGAGCCAGGAGCGGTGATCAG
AGGGAAGAAGGGTCCAGGTGGTATCACTATTAAGAAGACCAACCAGGCTTTGATCATTGG
AATATATGATGAGCCAATGACTCCTGGCCAGTGCAATATGATTGTTGAAAGGCTTGGTGA
CTATCTTGTTGAGCAAGGTCTCTAGGCATATTATTGTGTAATAGTATTCTACATAATTGT
GGCTGTTAAGAAGTCATGCTTGCTGTTTACTTGAGGAGAAGTTTGTAATCATCAACTGCT
CTATCATTGTATTTCTTTTTTCTCTGGTTTTACTGATAAGCTTTTGTCATTGAGCACTTG
GTTATATATAATGGAATGGCTTAAATTTGGATTTTTG
>C72
GAGGAGACGCTGATCAAAACTGTGAGGGATGCTGCCGGTGACCAGCTTTCTTACAAATCT
GCGTTGGATATGGTGAAAAGGTGGTTTCTGGATTCAAAAGAAAGCAGAGAAGATGCTTGG
GCAGATGACGAAGCTTTCTTCTCATGGAAGAACGACCCTAATAACTACGAGGAAAGCCTA
CAACAGTTGCGAGTCCAAAAGGTGTTACTTCACCTATCCAAGATTGGTGATTCAACATTG
GATTTACGTGCTCTACCACAGGGTCTTGTTGCTCTCCTACAAAAGGTTGAGCCAGCAACT
AGAGAGCAGTTGATCAATGATCTGAGAAAGGTGCTTAATTAATCAACGAGCCCGCAGCTC
GATGCCACTTGTTCCTGCTCCATGGACCATATGTGCTGAACCTGAAATCTGCTAAGGCAG
CCAGCAGTCGACTTATACTATGAAGTGATGGTTCTCTAATGAATAATATGCTTTCAACGA
AGCGCTGGAGATGCTTTGCAGGTCATTGGTTCAATTTTGTGTAGTAGAATGTAGGTAGTA
GAATCCTTAAGAGAGATGTAGGTTACAGCATTCAATTGTTTGAGCTAAAAGATGCACGGC
CTAGCAGGTTCCTTACTGAAATTCCTGCAAGCCTGATTATCATATGATGTATATCTTGAT
TGCTCCCTTTGTATAAGAATCAGTTAGCAGAATGTCCAAATAAAATATGAGGCTTCTGT
>C73
GTAGAAGGGAAAGGGAATCCATGGAAGACCCTAAAACTGCAGCACCCCCAACTCAGAATT
CTTCTTCTCAGCAACCTATGAACAGTAGAAAGAGGCCACTTGACACCTCCAAATTGCACA
ACACCCCTTATTACAAGATGAGACACATTGTTAAAGATCTCAGACCCCATGTTATTGAGG
TTCTCCGGACGCCGGACTTCCGGAATTGCAAGGCTGCTACTGAAATTCGCCAACAGTTAA
ATCTTCTGATGGATCTTTACAAGGAAATGATGACTGAAACGGTAAATCCAGAGGCGGCTA
AGGATGCACCGGGAGCTCAGCCTATGTCCGTGGATATCAAGGACGGAGAAAAGCCTAGCG
AGCAGCAGAAAGACATGAAGCCTCCAGAAAATGGGACATCTGCAAAAACTGAAGCGAATT
CATCTCAGAAACACCAAGCTGGAGATGGTGTTGTCCAAGGCACATATGTCGTTGGAGGAT
CAGCATTTGGTTGGAACTTTATAACATACACCAGCGGGCAGGCCATCTATTATGGACGAA
CTAAAGAGTCCTTCCGATCTGCAAATGTTAAATCTGAATAAAGTTCCTTAAGTACACTTA
CAACACTCTATTTTTGGGATTACAATGGTTTGATGTGTGTGTACTATAATAGATTGGAAT
ATTTGGC
>C74
AGTAGGAACTAGGAAAGAAAGAACAACAGAAAGGATGATGAGCCTCTCCATTGCCACTCC
TTCAAGTGTCACTTTTACTTCCAAAATAAACCTCTCGAAATCTTCATTTAATGGCATTCG
AATTGCTCAATTCTGTCCGGTTAATCATGCTCGAACCGCTAACTATATGACTTCTTCGTC
AATGGGATTGGTGGTGAAGATGGCGAAGAGGGAAGAGGAATTGAAGGAAATAAGAACCAA
AACTACAGAGGAGCTTCAGGAAGAGATTGTTGATCTTAAAGGAGAGCTCTTCATGCTTCG
TCTTCAACGATCTGCTCGTAATGAGTTTAAGTCTAGCGAGTTCCTTCGAATGCGTAAAAG
GATTGCTCGGATGCTTACTGTTAAACGGGAGCGTGAGTTGGAAGAAGGAATTAACAAAAG
GATATCTAGGAAGCTTGATCGGAAATGGAAGAAAAGCATTGTTCCTAGACCACCTCCTTC
TTTGAAGAAATTGCAAGAGGAAGAGGCAGCTGCAGAAGCTAAGGAATCTGCTTGATTTTA
AAACCTTTTAATTGGTAACTGGTTCATTTTCATCTCTCCCGTCTTCTCTAATTTGGTGTT
TCATTTAGGCTAGAATGTACAACTTCTGTAATTCTTTTTAGTTCTCTCTCTTTTTTTGTA
TCAGACCATTTATTTTGAAGATGATCATTCTTAGTATGTATCTTTCAATCCTCGAGTATG
GTGCCATTTTTGTTCC
>C75
CAGCAGGAACTGGGAATCCCTTCTTCACAACAGACACTGCTGCAGCTTTGCGTTGTGCAG
AGATTAATGCTGAGGTGGTGTTGAAGGCAACCAACGTTGATGGAGTCTATGATGATAACC
CTAGGCATAATCCTGACGCTCGACTTCAGGATAACCTGACTTACCATGATGTAATTTCTA
AGGAGCTCTCCGTGATGGACCTGACTGCAATAACTTTGTGCCAAGAAAACAACATTCCAG
TTGTCGTTTTTAATCTCAATAAACCAGGTAACATTGCTAAAGCCATTAAAGGAGAGATGG
TTGGCACATTAATTGGTGACACATGGAATACTGAAGCTGCAGTGTCTTAAGAGGAATAAA
GAAAAGAGATTGTTCCAAGAACTTGGCACTCAAAGTGTTGAACGAATGGAGTGCGCTCTC
TTTACAGAAAGCCATGGATATAAGCATATAATATCCCGGAATTCATCATAAATTCTGATG
CTGGATACATGTTAGTGGGTACTAGAAGTTCTTCTCCCTACGAATTTTCATAGCTTTTCT
TTGAAGTGCAAAACTAGGTAGCCAAGAGTTACTTTTTTCGACGGTATTGCTCCTTTATGT
TCTACATTTCTCTTCTTGCCCCTAACATATTCACCCACTCACAGCCGCTCACCCATCCAA
ACCCAATACTTTTAGGGGTCATTTGTTTTGCAGTATAAGAAAATATAATCTATGTATAAA
ATTATTTATTACTTATATAGCGTTTGGTTTCTGCC
>C76
GGACTCAAATTACTAGTTTCTACGAATTAATTGAGAATCAAAGAAATCTGGGCAACTTTT
CCAAGTGTTTCATCAGCTCGCTTTTGCCTACAGATCCTCTGTAAAAATGATCCGTTTCAT
TTTGCTTCAAAACAGACAAGGAAAGACACGTCTGGCCAAGTATTACATCCCTCTCGAGGA
ATCCGAGAAACACAAGGTTGAGTACGAGGTTCATCGGTTGGTGGTGAATAGAGATCCCAA
ATTTACCAATTTTGTTGAGTTCCGTACCCACAAGGTAATATACAGAAGATATGCAGGATT
ATTTTTTTCACTCTGTGTTGATATCACAGACAATGAGTTGGCTTATTTGGAGTCCATCCA
CTTGTTCGTGGAGATTTTGGATCACTTTTTCAGCAATGTCTGCGAACTAGATTTGGTTTT
CAATTTCCATAAGGTATATCTGATATTAGATGAGTTTATTCTTGCTGGGGAGCTCCAAGA
AACAAGTAAGAGGGCAATTATAGAGAGAATGGGGGAATTGGAAAAGCAGGAGTGAAGATT
TTCATGCTTGCTCAAGATAGACGCTTTTCCGTTGTAGTTTGGACATCTTTTCTGTCTGGC
TGTATTTACTGCATTAGAAATTCTGTGCTTATGTTAATACCTGAATGTCGCTGTGCCTCA
TTTATCTCCAAATTTATTCATTCATACATTCAAAGGTGATTTTCTGTTGCAAAAAAACTT
CATAGGCAGTGTTACCG
>C77
GAAATCAGGTCATAAAAGACGCTGTTTACCACTGGAAGCATCTGAATCTAGCAATAATTG
GACTGTTGGGGAGATGCAAGAAGTTGCAAGCAATAGTCTGTGGCCTGAGTATGAGATTGC
AATTACTGATGAGTGTGAGGATAAGATCTCTGATGATAACGGAGAACTGAACTCATTGAT
TTCTTCAAGCCGAGCGGATGAATCGATTGAATCACTTATAGACAGCTTTGAGGGGGAAGA
TGACAAGAAGAGTCGGGCATCTTTCCAGGAGAGGATATCCCGTACCCCTGAGCAAGTATT
AAGGTATTACAGAGATGCTGGAGCAAAACCATTATGGCCAATGTCAAGTGGCCAGCCATC
AAAGGCTGAGATTCCTAAATGCAGCTATTGTGGTGGCCGTAGGGTATTTGAGTTTCAGGT
TTTACCACAAGTACTCTATTATTTTGGTGTGGAAAATGATGTTAATTCTCTTGACTGGGC
TACTATTGCTGTTTACACCTGTGAAGCCTCGTGTGATGGAAGTATGGCTTACAAAGAGGA
GTTTGTTTGGGTTCAAATTGCATCTCAATCAAGTACAACGCACAGATAAAGGCATTGCTA
TATGTTTTCTTTTCTCTTTATAACCGAAAAATCTCCAAGGACTAGGCTCATGGTTTGAGA
CTTGATGGACATAGGAGCCGCTCCTTTATCCTTCTTCACTTATTCCATACTTTTGGTTCC
GCGCCAAGATTCGGAGTGTGACATGAGCCTTACCTACATGCGTTGCACTAAAATTTTGTT
TTCCTCAAACCATTTTAAAATCTCTTTGTTAATTCAGACATTTTGCTTTTTTGAATGGCG
TGTTGTGATAGAACATATATCATCAATCAAGGGGTGTTCAGCGTGACATTGGATTTTATG
ATTTAATATATTCACTTGCAATAGGAGTGAAACCTCCTTTTGCGGA
>C78
GGCCATTACGGCCGGGGGGAATTCATCATATCAAAAGCGAACAAAAAAAGGGAGAAGATG
ATAGAGGTGGTGTTGAACGATCGATTGGGGAAGAAGGTGAAGGTGAAGTGCAACGAAGAT
GACACCATCGGCGACTTGAAGAAGCTGGTTGCTGCTCAGACTGGTACACGCGCTGACAAG
ATTCGTATCCAGAAGTGGTACAATGTCTATAAGGACCATATTACCCTTAAGGATTACGAA
ATTCACGATGGCATGGGCCTTGAGCTCTACTACAACTAATTCAATAGGTTTATTTTGTGA
TGGAAATACACTGGAGAGACGTATCTGAGGTACCATGTTCTGAATAAAAGCTTGATCATT
GGTTTGTAATGAGAAGTACGACATATTTAATCGACTCTAAGGAAAATGCTCAACTTTGTG
AATGCCATGTAACTGGTTGGTATTTTGCCTTGTGTGCAAGGAATTATATCTGTGCTTAGA
CTTTTTCTCACTAGAAAAACTGAGGTGGGATGTTACCTTTGGCTATGTAAAATAATAGAA
TTTGTGACTGAGCTTCCTTGTTCTTTTTTTTTTGGTTTGTTTGTTTAAAGTAAACTGTTG
ACTTACCTTT
>C79
GGGATCGGTTTCCTCGGGTTGAAAACTGGAATCTTTGCCTTTTGCTCCGATTCGTTGCTT
CCTCTATAGTACTTACAATCAAATCTCCAATAGAAAGCACTGGGGGCGCATCACGCACCT
GGCCCAAATTAATCACCAAATCCTCCTTTTGATTTTGCTGAGCTAGTAATATGGCAGATG
TTTGGGCATGGCTCCTCTTCTTCTTCATTCTCATTTCTCTTCTCGTCATGGTTGTTTTTC
AGCTGATGTGCTTATCAGATCTAGAGTTTGATTATATCAACCCATACGACTCTGCAACTC
GTATAAATGGGGTTGTTTTACCTGAGTTCATTACACAAGGAGTCCTCTGCTTGCTCTATC
TGATAACAGGGCATTGGTTTATGTCACTTCTATGTGTTCCATATATGTACAACAATTACA
GATTGTACACGAGAAGGCAGCATCTTGTTGATGTGACTGAGATTTTTAATCAGCTTGATT
GGGAAAAGAAACAGAGGCTTTTCAAACTAGGCTATATCGTCCTTCTCCTCTTCATATCAT
TATTTTGGCTGATCTACAGTGCCTTGGAAGATGATGAAGAGTCTCTATAGGTTCTCTAGT
TTGAGCAAAGTATATGCACCCTACTGAACAGCTGCAGTTGCTCATTTATCTTGGCTTGTC
TAGTTTATTATTCTTGCAAGTTTAGGGTTTAGAGGGAGCAGATTTGGTTGCAGATTGTAG
TCTCATACAAAATCAGAACACCCCCCCCCCCCTCCCTATTCAATTCTCAAGCAACTACAG
GTTTTTTTAGGTTCTAATGTTCTACTGCAGAGTGTAAGTTATTTTGAGTTGCCTAGTACC
TTTTGTTCAAAAAACAAAAAATTGGGTTCCAGAGTTCCCGTATGCTGCCATGGACTTGTG
ATGTTCTTTTG
>C80
ACAACAAAAACATCCAAGCATAACTAGCTAAAAACAGTATACACAAACGTCGTATTTGTT
GTTTTAGTGTTGTGTTTCAAGTATGGCTAAGGTGAAGGCTTTTTCCTTTCTTGTTTTGCT
TGTTTTTTCAAGTTTTATTGTAATGTCTGAAAGTCGTGTGGCGCGGATGGATTTAGGTTT
GGATTTGGGTGGTGTAGGAGTTGGTCTTGGTGTTGGGATTGGCTTAGGGTTAGGTGGTGG
AAGTGGTTCAGGTGCCGGTGCAGGAGCTGGTTCAGATTCAGGATCAAGTTCAAGTTCAAG
CTCGAGCTCAAGTTCTAGTTCATCTTCGTCTCGGAGGCAGGCTCATCGGCCGGGTCATAT
GCTGGATCAAGAGCCGGTTCTGGATCTGGAAACCGAGGCGGATCCGGTGGTCGTGGATAC
GGAGGTGGATACGGCGGAGGATATGGTGGAGGAGATGGTGGTAACTAAATTCATGCATGT
CAATTTTCACACGTAAAATTAATCCACCATTTCAAATTAAAGTTAATAATAATCAATGTG
GTGAAGTCTTTTATGTAGCTTGTAATACGTACCTTGTACGACTTTGTTTAATCATTGTCG
TTTGTATTTAGGTTAAATGTAAGGAATCATGTTTGGTTTGTGTTTTATGCATTCTTCAGT
TATGTTTAAAGGTGTTTTTCAATTATTTTCAAGTTATTAACGATGATTTAATGTG
>C81
TAACAACATCTCATCTGCTCAGCCTCGAGAGAAAACTATATAAGACACAAGATATCCGGA
AGTATGCCTTTCTACCCAAGAAACCGTCGATTTGCTCCGAGAAAGACCCTACCTACGACG
AAATCTGCGGCCAGTAAGACTGCAAAGGGAAAACGCTGGTACGTGGACGCAAGCATCCCC
AAGGGGGTTCCAATCGTCGGAGGGTCGTCTTTTCGTGCTGGATCAGGGACTCTGACGAAG
AGGTCGCTGATGAAGATGATCGAAGCGCAAGCGGAGAATAAGCAAAAGATTATAAATCAG
ACGACGGGATCAACGAGTGGGTTGCTGCATAATACGTTGTATACGTTCAATCCGTTCGGG
AACATTCCGATAGGAACTGGGGCGAATTCACGAATCGGGAATTCGATTAATATCCGTGGA
TTGCGAATGTCACTCGAGCTGGCGAATCTTGGAGGGACCACACCGGACAAGATGAGATGG
TTTCGAATAATGGTGTTGTCGCACGAAGCTGCGTACTTGTCTGGAAGCGATGTGTTTGCA
AGTGGGCTTGGATCGTCCGAAATATTTTTACAGGGAGCTGCGGCGATGATTACGGCGATC
CCGGATGAACATAAATGTAATGTTCTTTACGACCAAAGGTTTAAAGTTGAGCAGCAGATT
ACTGCTACAAATGGAAACGTCGTTGTTGATTTAGACGTGTTG
>C82
CATATGATACTCAATCAGTTCTCGGCTGGAAAGACTATTTAACAGCACATCATCAGTCAT
TCTTGCGGACCTGAGAATCGATGCCTTGGAAAATCTTGATTCATTTGAGCTATATCCATG
TTATCTTCCAGACCTGTTGTCTTCAAGACCACTGATTGTATCTGGCAGATTATTCGGGAA
CTGTCCTGACTCTGTTAAAGTCAGCGGCACTTTAGCAGATTCGAGCAATTTCGTGGTCGA
TGTCAAAGTACAAAAAGCAAAGGATTTTCCTTTGGAAAGGGTTTTTGCAAGGAGACAAAT
CAAAATACTAACTACCAATGCCTGGTGTTCCGGAAGCAAGCAACTGGAGGAGAAGGTTGT
GAAAATGAGCTTGCAAACAGGAGTGCCTTCGGAGTATACCAACTTGATTTTGGTTGAAAA
TAAAAAGGAGAGGCAGACCTCTAAATTAGAGGTAGCAGATGAGAAGACCTCTGACTTGAA
TGTCAAGAAAATCATATACCTTCGAGCGCCAGGTTTTGGTTTCGGCAACTTGAAGGCTAC
AATGAACAATCTTCCTGTGGAAGCAGCAGAACCCAAATTGCATGAAACTTCAGAAATGGT
ATTTGCAGCTGCTTCAAGCTTATGCGGCAAACTATGTGACTGTTGTTGTTGCATGTGTTT
CATACAGTTCTGTTCTCGGGTTAACGATCAATGTGCTGTTACTTTAGCACAACTTTGTAC
AGCACTTGCTTGTTTTGAGTGTTTTAGTTTTTGTTGTGAAGTCTGTGGAGAATGCGGCTA
ATGGCAGCAACTACATAACCAGATCAGGTGTACCAGATATGTTGTTGGATCGTCATTTCT
TATATGTATATAGTTGTAATAAGATACTTGAAGAAATAAAATATAGAAGCTGAGAGTGTA
AATTTACAACTTCAAGTTGCGAGTCGACTGCTGCAAGAGTGGTCACTTA
>C83
ACAGACATGGCCGTGTATATAGCAAAAGAGTTCTTGAGGAAAATGGCTCAGCCATATGAT
AAGAACGGTGCATTGGGCAAGAAAACTCTATTGTCACAAGAAGACTTGGAGAATATGATC
ACTGGCCCTGATGGAGAGATGTTGCTTTAGGTGCCAGTACTCAGGCAAAACTTTTTTGGT
GAGAAATCAATTTTGTTGCTACGCTTCCTGGAATTTTCAGTGTTTTATATACTGAACAGC
AACGTTACTATAGTGTGGCTGCATCGTTCAAGTTTTCCCACAGTTTGAAGGTTTGGTGAA
AATGGAGCTGATTTTTGTTACAGCTTTGCAGCAACCTTCAGATGGGGCCTTAGCCGATAC
GTTTAGAGCAGATTTCATTTAACGATCAAAAACCACTGGAACGTTGATGCAAATTTGTAC
AATTTCGGATCAATGTAACTCTCTACCTTCAGATGGGGCCTAAGTCGATACGTTTAGAGC
AGATTTCATTTAACGATCAAAAACCATTGGAACGTTGATGCAAATTTGTACAATTTCGGA
TCAATGTAACTCTCTTGGTTTTTTAGAAGCCGGAATAGGTTTTAGGTTGAACATAGCATG
GATGTCGCGAGCCTATTGGCGGAGAAGATGTATTTATTTTCTACATAAGCTGGTTGTGCA
AAGTCTGCTCATGCATAAAGTAACAGTGTAACTTGAGGTCTGAGTTTGAGTTTTAGGCAA
ATGAAAATTTTGTTGACCA
>C84
GAGCCGAACGCTGACTGAAAGCACCTTCAAGAATTCGCATTCGGAGGAAGATAGTTATTA
TATGGATAAGAAAGAATTTAGAAAGGAAATTTCTGAAGAAGTGACAAGGGAGTCACTAAT
CGCCATATCTTATCCTGAACCAGAGAAGGATCTTTGTGTTCGATCTAGACCTGGAAACTG
CCACGCTGAGAATGTTGTTAAAGCGCTAAATGCTGATGGAGATGATAAATACTCTGAGCT
GATCTCAATTTCCTACGAAGAGTCGCCAGACCCTAAAGTTGAACTCAAGGGCTAAATTAA
AAAACTGGATTGCTCATCCAGCTCTGTGTAAAACACTTCCTTTGCAGCATGTTGTTTGTT
ACACATACAGAACTGGATTTAACTTGAATTTGCAGTGTTCCCCATGGACTCTACCCTATA
AACTCTTTTGTTATAATCAACCTAAACCAAAATCAAGCACACAAGTGCTTCACCAACTGT
TTGATTTTCTTTGTATTTAGATTTGGTGCATTTTTTCTCAAGTTTGAGCTGCAGAACTTT
GTCAAGAGTCACTCACCTGGAGTGTCCATTTTTCCCCTTTCATTTCCCAAGTATAGCTGT
TATTTGGTGCCCAAGCTCGTGTTTTTGTAGCTTTGTTTAAATCATATAACGACGTCTGT
>C85
GATAGAAAAATCTACGGGAAGAAGAAGAAAAGAAGATGGCAGTAATGGGGAAGTTGAGAA
TGTTCGTGGTACAGGAACCAGTCGTCGCTGCTTCTTGTCTCATCGCTGGCTTTGGTCTCT
TCCTTCCTGCGGTTGTAAGGCCTATTCTGGACTCTTTTGAATCATCCAAGCAAGTCCCAC
AACCTGCTTTAAGTGATGTGGTTGCTGGTATGACTGGTAAAAAGTAAGGATAAGATACTT
GTGAGGTTTTAGTTTCAACCAGCTCTTTGTAGCGTTATTCCATCCCTTTTGTTGCATCCT
GATTGGAAATGAAAATAAGGTCCTCTTTTTGTGGATAACTGTTAAATGTGTGTGCAAGAA
GGGGGGAGCTCTCCCTCATTTGTAAGCACTTGATATGGCCAGTGCTACATTGATTCAAAT
ACTGAATTAGACTTCACTTATGACCTAATCAAATGCATCTGAGAAGCTTTTTAATCC
>C86
GCCCAACCCGTAAGGGTTTTCTTGGATCTCTCCCTTTTGAGAGACAACTGACAGCGGCAC
TAGGAGTTCTCTCATCTCTCTCAAATGTGGAGGGCTGTAACTTCACACATTGGCCTCTCT
CTCCAGCGGCCATGACTCAGAACGACCCCTCACCCCTCTCTCGTCTGTCTCTCTCTGTCT
CGCCGCCGCCGGAAGTGACGACCGGCTGGCTGGCGGTCAACGATCGGCGACCATGGCTGT
CGTCTACTTCCCTTCTACGCTGGACGCACTCAGATCTAACGAGATCTGAAATCTCTTGTT
GAAAATGCTTCGCCGGCGACCCCTTTACTCATCTCTACGGCGTCGCTGCTCCAGTGCTCG
CTCGCTGTTGTAGTGGCGCCCAGATAATGATTTCAAGACTCTTTTTATTTTGTTGTTTTG
TCTTTGTTTCACCATCTTTTCCGGCAGCCTTCACGTTTTCCCGGCGACTAGCAGTTTCAT
TCTTACTGGATGTGTTACTTCTTTGATTTCTTTGTTAGAAATTAAATATGGTTATTTGTT
TGTTTGAGCTTGGCTTCACGAATTGCTGGAACTCAGGCCTTGCCGGAAATTTTGGGCGAC
TGTGATTGTCCATTTGTCTTTAAATGTTTGTTTCGTTTGGTTTTGTTTCGTTGGTATAGT
CGCTGCTGATCCGTTTGTATTTGGTTTGCATTTGTGTCATGGGTGCCCCCATGACCCTTG
GACGCGCTTCATGGTGTCTCCAACGCCTAGCGCCCACAGTCGGT
>C87
GAAGCACAAATCGTACACAGCGGAAACCTCGCTGAAAAATCTAGAGAGATGGCAAACCCA
AAGGTGTTCTTTGACCTTACCATCGGCGGCACACCAGCTGGCCGTGTGGTGATGGAGCTC
TATGCCGACACCGTTCCCAAGACGGCGGAGAACTTCCGTGCTCTCTGCACCGGCGAGAAA
GGCGTCGGAAGGATGGGCAAGCCTTTGCACTACAAAGGCTCAACCTTCCACCGTGTGATC
CCAGGGTTCATGTGTCAAGGAGGTGATTTCACCGCCGGAAACGGTACCGGAGGTGAGTCA
ATCTACGGCGCCAAATTCGCCGACGAGAACTTCAAAAGAAAGCACACCGGTCCTGGAATC
CTCTCCATGGCTAATGCTGGACCTGGAACCAACGGTTCTCAATTCTTCATCTGCACCGCT
AAGACTGAGTGGCTCGATGGCAAGCATGTTGTGTTCGGTCAAGTTGTTGAAGGCTATGAT
GTGATTAAGAAGGCTGAGGCTGTTGGATCTGGATCTGGCAGGTGCTCCAAGCCTGTTGTG
ATTGCTGACTGTGGTCAACTCTGCTAGATCTGAGGACGTTGATGATGATCTAGTTTATCT
ATATTTAAGTCGCCGTTTTTGGCTTTGTTTTTAATTTTAATCTATCAGTTACTGCTTGCT
TACTGTGGGTCTAGTTCTAGGGTTGTGCTGTAATTGGTATTGGTTCTGCTTCTACCAGTT
TATGTTTAATCTTAAAACTATGGTTTAAATAAGATAATACTCTCTGCTAATTTTG
>C88
GCCAATCGAAGTCACTGTTAGAACCATCCTTCAGTTTCAGATCTTCCATAAAGGATATTT
CATATAGCTCGTCACACATGGCTGCATTCAAGGCATTTTTGAACAGCCCTGTTGGTCCTA
AGACAACTCACTTTTGGGGTCCTGTAGCCAACTGGGGATTTGTCATTGCGGGACTGGTCG
ACACACAGAAACCACCAGAGATGATATCAGGCAACATGACCTCAGCAATGTGTGTGTATT
CTGCATTGTTCATGAGATTTGCATGGATGGTACAGCCTCGGAATTATCTTCTTCTGGCAT
GCCATGCCTCGAATGAATCGGTGCAACTCTATCAACTATCACGTTGGGCAAAAAGTCAAG
GATATTTGCAGCAGAATGCAGCCAAAGCGGAGTGATTTTGTGTTCTCTCTCGTTTATTTT
TGGACAATTTTCGCTTGTCATTTTTGAGTGCTTTCATCAATTGTTGCAGAAAAAATTGCC
TTTGATAATCCAAGAGCTGAACTAGCAGCCTATTTCCAAGTAAATCTTAGTACTATCAGT
ACTGGGACTTTTGGGATTCATTATCATGTCTATAAGAATTGCCACAATAATACAGCATAT
TTTTAATGCACGCCATGTTCTTACG
>C89
CAGAAAAAAGGAGTGAAAAAATACAAACGGCTTAAATCAGTTCTTTTTTCCAAAAAATTC
TGAAGAAAATTTTTCTACTTCTGGCCGTTTTTGGAGTCATTTGCTGGGGTTTCCTAAAGC
TGAAACAAAACTTTGTTTCTTGAATTCACTGCTGTTCGATTTGAGCTGAGCTGCTGCAGA
CTTCTTCTTTCTTTGAGTTGTTTGTCCCATTTTCTTTTATAGGATAGAAAGTGCTTGTTG
GCTAATAACTTGGTTAAAGTCTTGCGGATCTGACTGTTGCAAGCCATAAATCAAGGTTAG
ATTTTAAAGGTTGTTAAAAGAAAAAGGGTCTAGATGCTGATGGTTCAGCTATGTTTTTTT
TTTATTTCAGAATCTAATTTTTGTCACTGAATCACTCTCTTTAATTATAAGAGATCTCTA
TGTCATATTTAGCTCTTTTCTTCGCAAATCTTAGACTAGCTTTTTGTTGTCATTGATTAG
ATGCTAAAGGTATGGTGTCCAGGTTAATAAATAACTATTGGAACCAATTGAAGTCCATTT
GGTACAAGTTCAAATCCAAAGGTTGGCATCTTGATTTGGAAATTGAATAGATGGCAGTGT
TATTCACATCATCAGTTAGTTTTAATTTATTAGGGCCTTGTAAATTTATAATTCCTCTTT
GATTCATGCTTCATTAAGTACAGTATTGTATAATTTAGTTCAAATTGGGATGTAATTTAT
GTATTATGGAAGTCAGGTAATTTGAAGTTTTCGGAACTGTTTCCTTTGAAAAA
>C90
GGGATAGGAGGCGAAAATTGGATTTTGTTCTGTCTTCTGCGAACAGGAAAATTTAAGATG
GAGCAAAATGACGCAGGCTGCCAAGCTCCTCAAGCTCCTACCCTTTGTGTTAACAATTGT
GGGTTTTTTGGAACTGCAACAACAATGAACATGTGCTCAAAGTGCTACAAGGACATGATG
TTTAAGCAAGAACAAGCTGAACTTGCTGCTTCATCCATTGAGAGCTTTGTGAATGGAAGT
TCAAGCGCCACTGCAAAAGCTGTTGATGTTGCTGTGGGGGTTCAGGAAGGTCCAGCAGAG
TCCCTGGTAATACCCAAACAAGTTGTATGTGTACCACCAGAGAACGATAATGTAGAGAAG
GCTAAAGTGGGGCCAAACCGGTGCAATACCTGTAGGAAACGAGTTGGTTTGACTGGCTTC
AATTGCCGATGTGGGCATCTTTTCTGCTCAGCCCATCGCTACTCTGACAAGCATGACTGT
CCCTATGATTATCACAAGGCTGCTCAAGATGCTATTGCGAAAGCCAACCCAGTTGTTAAG
GCTGAAAAGCTTGAAAAAATATAATGGAAGATTCTGAGTTTATGAGCTGATGAGCTGCAG
TATTATCAAAGTTGTCTTCTACATCCGTGGGGCTCTCAGTTGACGACTGTTGTTTGGTGC
CTAGGATTACAAGGGGTTGGGAGAAAGAAGCATAAGGCATCCTGGAATCGAGCAAGGAAT
GTTGTGGTTACATCTTTAGTGCTTGTTTGTGCTTGTGATGGACATTTATTTTGGGTTATC
TTTCGATTTAGTGATTCCAATTTAATAACATAAAAGTTAGGGGTTCGTTTTAAGTATAAA
GAAGTTTCTTTCTAACAAAAAAATCGCAGGTACTC
>C91
GTCTGCACGTAGGAGCGACAATCAGAAACCACCCGCTGCATAACCCTAGGTTTTTCACAA
ACAACAAACATGGCCGATTCATCGCGTGAAGAAAATGTGTACATGGCCAAGCTAGCTGAG
CAGGCCGAGCGATATGAGGAAATGATTGAGTTTATGGAGAAGGTTGCAAAGACAGGTGAT
GTCGAGGAGCTGACTGTTGAGGAAAGGAATCTTCTTTCTGTGGCCTACAAAAATGTGATT
GGTGCAAGAAGGGCCTCGTGGAGGATAATCTCTTCAATTGAGCAGAAAGAGGAGAGTCGT
GGAAATGAAGATCATGTCAAAACTATTAAAGAATACAGAGCCAAAATTGAGGCTGAACTC
AGCAAGATCTGTGATGGGATTTTGGGTCTCCTTGAGTCCCATTTAATACCATCAGCCTCA
GCAGCTGAGTCCAAAGTTTTTTACTTGAAGATGAAAGGTGATTACCACAGGTACCTGGCT
GAGTTTAAAACAGGGTCAGAGAGGAAAGAAGCTGCTGAGAACACCTTATTGGCATACAAG
TCTGCTCAGGATATTGCTTTGACTGAGCTGGCTCCTACTCACCCAATCAGGCTGGGACTT
GCCCTTAACTTTTCTGTGTTCTATTATGAAATTCTTAATTCACCTGATCGTGCTTGTAAC
CTTGCAAAACAGGCCTTTGATGAAGCTATCTCAGAGTTGGATACACTTGGCGAGGAATCT
TACAAGGACAGTACATTGATCATGCAACTTCTCCGAGACAATCTTACACTTTGGACTTCA
GATAATGCGGAGGATGCTGGGGATGATATCAAGGAAGCTCCAAAACATGAGTCAAGCGAG
GGGCAGCAGTGATGAGTTAGTAGCATAGTCTTGTAGTCTTTATTTTATAGGGTGCTGCAT
GGGGATATAGCAAGATCGTGAATTAGATACTTCAATGGCTGTGTGTGTCACTGTCGAAAT
GGTTTAATATAAAACATGTAGTGTGATAGAATGTGGTCAAGCTAGTCGCATAGTGCTATG
GTGATTAAAATTTGATATGGTGGCAGTATTTGCTTGTGTTGGTGACTTTGCTCGTATTTA
TAGTCTTATTTGCATGTTGCGTAATCATCTTTGTATTTTCAAATTCTTTGAAATCCTTGA
ATTAATTGTTAACATCTAAAAAAAA
>C92
CAGAAAATGATGCTGGAACTACAAGCAAGCAAGGAAAGAAACTAATCATCAGCGACGAGT
ATTTCCAGAGAGTCACCCGTGCTCTTGTTCTGAGACTGAGGCAGCATGAAGAGACTGTAT
CGCGAGAAGGGACTGGGTTAGCTGGAATGAGGCAGAAAGATCTTATACAGTGGTATGTGA
GTCAGCAGAACGAGAAGAACAACTACAGCTCCATGGAAGAGGCAGCAGCTGAAGTCACAA
AAGTGAAAGCTATTATAGAGAGCTTGGTACGAAGAGAAGGCCATTTGATAGTTGTGGATG
ATGGTAGACAAGCAGGCGAGGAAAGTGGAAGGCAAACATCATCCAGAAATGACAGGATTT
TGGCCGTCGCTCCCAATTATGTTGTAGATTGATGATTTGGAATTCTTGTCAACTTCTGAA
AGTCTGGAACCATCATATGAGCTCAAAAGCCTATATGCTCAAGTCATTTACACTATTAGG
ACGGGGAAATTGTGTTTTCTATTGTAAAAGCTGAGGCCTTGCACCCTTTGTGGAAATGGG
CGATTATAGGAGCCTAACTAATTTCAGTTAAATTAGTTGTTGGTACTTGAGTTTGAGAAT
GTTGTTAAGGGATATTGGTTTCTGTACA
>C93
GTACGCCACCAAAAACCTATAAGCTTTCTCCTTCTTCTTGCTTTCTACTTTCAGAAAATC
AGAAAAAGCCTCAAATTCAAAAAATGGCATCTTTCGCAGAGGCACCACCAGGTAACGAAG
CAGCAGGGGCAAAGATCTTCAAGACCAAGTGTGCTCAATGCCATACTGTGGAACAAGGTG
CTGGTCATAAACAAGGACCTAATTTGAATGGACTTTTTGGAAGGCAGTCTGGAACTACTG
CTGGTTACTCCTACTCTGCTGCCAATAAGAATATGGCTGTGATGTGGGAAGAAAAGACTT
TGTATGATTATTTGCTCAACCCCAAGAAGTACATACCTGGAACAAAGATGGTTTTCCCTG
GTTTGAAGAAGCCACAGGAGCGTGCAGACCTCATTGCCTACCTGAAATCTGCTACTGCCT
AAGGAATTACCGACAGATATTTTCTATTTTGTAGTCTGATAGGCATGTTTTGCTGTGCGG
AGGAAGATAAACCATTGATTTTTTGAAGTAATAAGTTGACCTCTTTTGGTCTGGCTCATT
TGTTTCCAGAGCACTGGTTCATACAAAAATTTTTGTTACCTTCTGAAGAAGAGGTGAAAA
ACACTTGGCAGACAATGCCAATTTTAATATCATTCTCTTATGAC
>C94
GGCCATTACGGCCGGGGACCCACAATTCCATTTAATTCACCACCCAACTACCCTAAATTC
TCACTTCTACTTTTGCATATAAAAGGGTTCCTCTAAAGCCCAGTGCTCAAAAAACAAGCA
AAAAAAAAAAAAACTGGTTTTCGTATAGGAGGAGAGATCAAAGAATAAATCAAGCTATGG
GTGGAGGCAATGGCCAAAAGGCAAAGATGGCTCGTGAAAAGAACGCTGAAAAGATGAAAG
GCCAAAAGGGAAGCCAGCTCGAGGCTAACAAGAAGGCCATGAGTATCCAGTGCAAGGTGT
GTATGCAGACATTCATTTGCACCACTTCTGAAGTTAAGTGCAGAGAACATGCTGAAGCAA
AACATCCCAAAGCTGATGTCTATGCATGTTTTCCTCATCTCAAGAAATGATTTGCATTTC
GGAAACCTATAGACGGGCTTCCAACTATGTTTCTAAATCTATCAACCATGATAAAAAGTT
TGAATCTGTTCCAAAGTTGTTTGCTTAGTTCTGCTTCAAACTGTTGGTGGCTACTTAGTT
TGGAACTCTTTGTGAAAAATGTTTATAATAACTGCCTCCTCATATTGCTTTACCTTTTCA
ATACTGGTGGATTATTTACTGTTACTAGTTCTAAACATTTAGTGTATAGTGTCCAATCTC
ATAGTCACTATATACTTAACTAGAGTTCATCTTCTATTTTCATTTCTTCCTTCTCAAAAG
ATATATTCAACACTTTCTGCTATTGAA
>C95
GGACATCACACACCATTAGCCTAACTCTTCGCGCCTGGTCAGCTGCTTCCTCAAATCGTC
GAAAATGCCGTTCAAGAGGTTCGTAGAGATCGGAAGAGTCGCCCTTGTCAACTACGGGGA
GGACTATGGGAAGCTCGTTGTTATCGTCGATGTCATTGACCAAAATAGGGCGCTTGTTGA
TGCTCCTGACATGGTGAGGAGCCAGATTAATTTTAAGAGGCTTTCACTCACAGATATCAA
AATTGACATCAAAAGGATCCCAAAGAAGAAGACCCTCGTTGCAGCTATGGAGGCTGCTGA
CGTGAAGAGCAAATGGGAGAGCAGTTCCTGGGGAAGAAAGTTGATAGTTCAGAAGAGGAG
GTCCTCGCTTAATGATTTTGACAGGTTCAAGCTCATGCTGGCAAAGATAAAGAAGGCTGG
AGTTGTAAGACAGGAGCTTGCTAAGCTTAAGAAGGACGCTTAAGAACTCTTTGATTAGTG
AGATTTGTATGATAGGAGTTTTGGAAGTCGTTGTGTTTTGCTTTTAGATTTTGGTTCATT
ACTGGCAAGTCATTTGGTTTCATCTTTGGTGTCATTGAAGACTCCTAGAAATCAATTTCC
CAATAGTTTTAATTTGAATTATGATGGTGAACATTCTCTTCGCAGTC
>C96
ACTGAAGCACCAATTACTCGAGAAAAGAAAATTAAAGTAAATATGGGTTCCGAAACTATC
AAGCTTCCTAATATAGACTTCTCCAATGTAGACCTAAAGCCAGGCACACTTGTATGGAAC
CAAGTGAAAAGCCAAGTCCACAAAGCTCTAGTAAACTATGGCTGTTTTGAAGCATCATTT
GATAAAATTCCTATACACCTTCGAAAATCCATTTTTGAATCCTTAAAAGAGCTTTTCGAT
CTCCCTTTACAAACCAAAATAAGAAACATTTCAACCAAACCTTTCCATGGCTACGTTGGA
CAGTATCCAGCAGTTCCACTCTATGAAAGTATGGGTATTGATGATGCGAATATCCCAGAT
AAAGCTGAAAGTTTCACTCGAATTCTCTGGCCCGAAGGAAACCCTACTTTTCGCAAAACT
ATTCAGTCATACTCAGAGCAACTATCAGAATTGGATCAGACAGTAAGGAGGATGATTCTG
GAGAGTTTAGGGGTAGAAAATTATATGGGTGAGCATATGAATTCAACCAACTACCTTCTT
CGGGTGATGAAGTATAAAGGACCCCAAAGCAGTGAGACTAAAGTAGGACTAAATGCTCAC
ACGGACAAGAATATTGTTACCATACTTTACCAAAATCAGGTAAATGGTCTTGAAGTTTTG
ACCGAAGATGGGCAGTGGATCAATGTTGAACCTACACCTAACGCTTTCATAGTCATGATT
GGAGACTCTCTATATGCATGGGCAAATGGTCGAGTTCATTCGCCATATCATAGGGTGATG
ATGAGAGGAAACGAAGCAAGGTACTCAGTTGGTTTGTTTTCAATACCTAAAGCAGGGTAT
AAGATAATGGCACCAGAAGAGCTGGTAGATGAAGAGCATCCATTACTCTTTAAGCCCTTT
GATCACGTTGAATTTCTAGCTTTCTATTACACCGAAGAAGGCCAAAGATGTGGATCTGCT
CTAAAGACCTATTGCGGTGTCTGAATTTAATTCTTGATTATGTTATTATTTTAAGAGTAT
AAAGGGGACTTCCAGATCAGTGATATGCTCTTGATTGTTTATTTTCCTTTTTGTGAAAGT
GTATATGCTTGTGTTTTTATACACTGCTGTGAGTAATGATATGTAAACCAAATTTG
>C97
GATGATGATGATACTGTAAGCCTGTGGAGCTGAGCAATTTCAAAATGAGAAAGCAAGTGC
TAACCTTAACGGAAGCTGCGGCGTCGAGAATACGGCAGCTGTTAGAGCAGCGTCAGCGTT
CTTTCCTCAAGCTTGGCGTCAAATCTCGCGGCTGTAACGGCTTATCTTATACCCTCAATT
ATGCAGATGATAAAGGAAAATTTGATGAGTTGGTTGAGGACAAGGGCGTGAAGATACTGA
TTGATCCAAAGGCTCTTATGCACGTCCTAGGTACAGAGATGGATTTTGTTGATGATAAGC
TCAGATCTGAGTTTATATTTATCAATCCAAACGCAACTGGACAATGCGGTTGTGGAGAAT
CTTTCATGACAACAACTAGCTCAGAAGCTGCTAAGTTGCGTGGCAAATCAAACTGATAGC
TTGTTTTAGTCAGTATGATGTACGTTATATATACACTTAGAAGTGTAAGTATATAATCTG
GAGTGTCAAATCAATGAGTACGTTAATGGTCAGAAACAAAGGCTTTTGTTAATTTTTCCT
CGACCTTTTTTAATCTTCTTTTCTTGTGTACATATTGTAACTCTGTTTCTTCACACCAAT
AATATGAGTTGATGCATGTATTACTTACTGCAGTAGCCGTTCC
>C98
ACAACGCAACTTGTTAAAAAGAAAATGTCCACAAACATGGAATACTTGAGATCTTCTTTT
GTTTTCTTCCTCCTTGCCTTTGTGACTTGTACTTATGCTGCAACTATCGAGGTCCGAAAC
AACTGCCCGTACACCGTTTGGGCGGCGTCGACCCCCATAGGCGGTGGCCGACGCCTCGAT
CGAGGCCAAACTTGGGTGATCAATGCGCCACGAGGTACTAAAATGGCACGTATATGGGGT
CGTACAAATTGTAACTTTAATGCTGCTGGTAGGGGTACATGCCAAACCGGTGACTGTGGT
GGAGTCCTACAATGCACCGGGTGGGGTAAACCACCAAACACCTTGGCCGAATACGCATTG
GACCAATTCAGTGGCTTAGATTTTAGGGACATTTCTTAAGTAGATGGATTCAACATACCG
ATGACTTTCGCCCCGACTAACCCTAGTGGAGGGAAATGCCATGCAATTCATTGCACGGCC
AATATAAACGGTGAATGTCCCCGAGAACTTAGGGTTCCCGGAGGATGTAATAACCCTTGT
ACTACATTTGGAGGACAACAATATTGTTGCACACAAGGACCTTGTGGTCCTACATTTTTC
TCAAAATTTTTCAAACAAAGATGCCCTGACGCCTATAGCTACCCACAAGATGACCCTACA
AGCACTTTTACTTGCCCTGGTGGTAGTACAAATTATAAGGTTATCTTCTGTCCTAATGGT
CAAGCTCACCCAAATTTCCCCTTGGAAATGCCTGGAACATGACGAAGTGGCTAAGTAGAA
CGGAC
>C99
GGGTTGGGTTGAGCTCTACTGTATGGTCCCGACTCCCGATTGGAAGCACCTGAAATTGCC
ATTTTCCAACCCTAACACACCAAACAACGAAGTAGAAAGAGCGTAAAGGAGAATACAACA
ATCAGTAAAAATGGCATTATCAGGAGATTTAAGGGTCTCCGCAACATTGGTTCCATACCC
GAAGAATCCTCTTCGGAATTATCTACCTCCTTCTAAGGTAGATTTTAGTCCCTTCCTTAA
TGGTGGATCTAGTGCTACTGAGGTGTCGCCTAGATGGTCTCGTGTAGCATCTGATGGCCA
TAGTTTGCGGTGCCAAGCAAGGAGGCCTTTTGGGATCCTTGGAGAATATAAATTATCGAC
AAGTTCCATCAGCCAAGAATTTGATAATTTACTCCTCAATGCTATCAACATGAGCTTTTT
TGAGCGCCTAAACTTGGCTTGGAAGATAATGTTTCCACCATCCCCTTCAGCAAGTAATTC
TAGTGCTGCTAATATTGCTAAGCAGCGCCTGAAGATGATTCTCTTCTCTGATAGATGTGC
TGTCAGCGATGAGGCAAAACAGAAGATTGTAAGCAACGTCGTTAGTGCTCTCTCTGATTT
TGTGGAAATAGAATCACAGGATAAAGTACAGTTGAGTGTCTCGACGGATCCAGATCTAGG
GACGATTTACTCTGTCACAGTGCCAGTCAGACGGGTAAAATCAGAATACCAAGAAGAGGA
TCCAACTGGAACGATAACTAATGTAGAGTACAAAGACACTGGGGATAGTTCTGGTTCAGT
TGATGTCAAGTTTGATTTCTATATTCCAAATGAGAAGTTCAATGACTTTGATTTGTGAAA
CCTGGTCATATCCTTTGCCTAACTGGAAGAGGATTGTAATGTCTTGTTTTTCTGGCATTA
ATAATTTTTCCCTTTGTAAACATACTAGTAGGTGGTCCTCCAAATATGTTGTCCATCAAC
TTAGAGTGCTGTAAATATCTGAAAATCTCATTTGGAAGTGTTTGATCATTGATGAATTTG
CTAGTTATGGTTTT
>C100
GGGAGAAAGAGTGAGAATATTATACGGAAAAATGGGCGCCTTGAAAGCAGTGGCTGTCAT
CTCTGGTAACAATAGCGTCAAAGGCTCCTTACAGTTCATCCAACAACCCAACGGCTCTAC
CCATGTGAGAGGAAGAATAACTGGTCTCGCTCCAGGTCTTCACGGTTTCCATATTCATGC
TTTGGGCGATACTACCAATGGCTGCAATTCCACTGGACCTCATTTTAATCCACTTAAGAA
GGATCATGGAGCTCCCACTGATGATGTGCGTCATGCGGGCGATTTAGGCAACATTGTTGC
TGGTCCTAATGGGGTGGCCGAGATATCAATTTCAGATATGCTGATTCCGCTTAGTGGAGT
ACACTCCATCTTGGGGAGGGCAGTAGTTGTGCATGCTGATCCTGATGATCTGGGAAGAGG
TGGACATGAACTTAGTAAGTCAACTGGGAATGCCGGTGCAAGAGTTGGCTGTGGCGTTAT
TGGGCTTCAGTCATCTGTTTAGTACTTGTGTTACTCACTTCATCATGTTGCTCCTGTCAA
AGTACTCGTTGTAGCTATACTTAACTTTCAGACATTCTTTACCTTTGTATATTATCTTCA
GAAATTGGCATCAGTATCAGTTTATCATTAGGGCTGTAAACATAGAAACTGCATGCCTAA
GAATGAGGATAAATGTCTCAACAATCCAAGAGAGAATATAATTGTTGACTAGAATGATAT
ATAGGTTGCCCAAC
>C101
CTCCTCTAGGGCTCTTTACCTAGTTCCCCATTCCCTTTTCCCCTTACCTCTTTCGCAGCC
GACGCAGAAATGACGACGCGATTCAAGAAGAACAGGAAGAAGCGGGGCCACGTCAGCGCC
GGACACGGGCGTGTCGGTAAGCACAGGAAGCATCCAGGTGGTCGTGGTAACGCCGGAGGT
ATGCACCATCACCGTATCCTTTTCGACAAGTACCATCCTGGTTACTTCGGAAAGGTCGGT
ATGCGTTACTTCCACAAGCTTCGCAACAAGTTCCATTGTCCAACAATCAACATCGACAAT
CTCTGGTCACTTGTTCCTCAAGAGGTGAAGGACAAGGCTAAGAGCAGCAACGCCACTGCT
CCTTTCATTGATGTTACCCAGTACGGTTACTTCAAGGTTTTGGGTAAAGGTGTTTTGCCC
CAAAACCAAGCTGTGGTCGTCAAGGCTAAGCTCATTTCAAAGAATGCTGAGAAGAAGATT
AAGGAGGCTGGTGGTGCTGTTGTGCTCACTGCTTAGGTTTGCTTATTCTTATTAGTTTTT
TATGTTATTCATATGGCCGGATCTCGACTAGTTTGGGATTAAGGCGTAGTAGTTACTTTC
AGTTTTGGGTTTTAATTATTAATGGATGTTTAAACTTT
>C102
AACCGAAAGCAAATAAGCAACAGAAGAAGAAAGCTTACTTTACACACAAATCGAGAGCTA
GGGTTAGGGTTTCTGTTACTCTTTCATCTAACAATGAGTTCTGATGGAGGATCGGGCAAG
GGCAAGGGCGGCGCTGGTAGAGGGAAACCTAAGGCATCAAAATCGGTGTCTCGGTCTTCA
AAAGCGGGGCTCCAATTCCCCGTTGGTAGGATCGCTCGTTTTCTTAAGGCTGGAAAATAT
GCTGAGCGTGTTGGTGCTGGTGCGCCAGTTTACCTATCTGCTGTCCTTGAATACCTCGCA
GCTGAGGTGTTAGAGTTGGCAGGGAATGCAGCAAGGGATAACAAGAAGAATCGTATTGTG
CCGAGGCACATCCAGTTGGCTGTGAGGAATGACGAGGAGCTGAGCAAGATTTTAGGTCAG
GTTACAATTGCTAATGGAGGTGTTATGCCCAACATTCACCAGAATCTGTTGCCTAAAAAG
GCTGGCTCGGGCAAGGGTGATATTGGCTCTGCATCTCAAGAGTTTTAGATTTACCCATTT
TCTTGTTCTGGGGAAATGATTAAAAGTAAACATAGTTATGTAAAATAGAAATGGCTGTTG
TTTTGATAATACTTTGGAACATTAAATGCAGTGGCATTGTCAACTTGCAGTTTTGGTAAT
ACATTGTGGAATGTTTTTGTGACCC
>C103
GGACAATCAACAATGGCGTCGATCTACAGTTGTAAAGAATGCGGTACAAACTTCAACCTC
CACACCACCTACCTTTACCCACCCGATTTTTACTTCGAAGCAGGCAATAAAGGTACTCTA
TCTTTCTCCGCCGTTGATTCCACCAAATTCAAGTTCGAAAAAGAAGATAAAATCAGACCT
TTTTTTGAGACCATCAATTACTGGGGTATCCAAAGGAAAAGGACCAAAATGATGTGCATG
AACTGTGGGAAGCTTGTCGGGTATGTGTATGATGATGGGGCACCCATGACTGATAGTCCG
GGTCAGTTTCACTTTGGCCCAAGTCAGGTTATTCCTAGAGCCCCGAGGTATAGGATAAAG
AACAAGGCTTTGAACATTACTTCTGAGACTTGACTTGTTCTTCAGTTTTTTAGTCAAAAT
TTTTAGATGCAGGGATTTGTATACGAATTTCGAGAGATGTATGATGCTTGTGTATATGAG
ATTTTTCTTTACGTACAA
>C104
AAAGCAGAAAAGGCTTTGGAGTGGAAAGATTATTTGAGCCTTTTTTATGTTTCAGATGAA
GAAGCTGCTGCTCTTTGGCCTTCTGCTCTCAGGGAGGAAGCTTTGGACTTCTTGAGAAAT
TCTGAAATTGTGATCAAGAAGCTGTTGGAGGCACTTATGAAAGGACTAAACGTAAAAGAA
ATAGACGAAACTAAAGAATCACTTCTAATGGGTTCAAAGAGGATTAACGTTAACTACTAT
CCAAAATGCCCTAATCCCGAATTAACCGTTGGAGTAGGTCGTCACTCTGATGTTTCAACA
TTAACAATTCTTCTTCAGGATAATATAGGAGGGCTTTACGTGAAAAAACTGGACAGTGAA
ACTTGGGTTCACGTCCCACCAATCGATGGAGCTCTGGTAATTAACATTGGCGATGCTCTT
CAAATAATGAGCAATGGACGATACAAGAGTATTGAGCATCGAGTTATGGCTAATGGCAGT
AATAATAGGATTTCTGTGCCAATTTTTGTGAACCCTAAGCCTAGTGATGTAATTGGTCCT
TTGGCAGAAGTGCTAGAGAATGGAGAGGAACCAATTTACAAACAAGTTCTTTACTCAGAT
TATGTCAAGCATCTCTTTAGGAAAGCTCATGATGGGAAAGACACTGTTGATTTTGCTAAA
ATCAAGTAGAAATTAGTGGATCTGCTCGAAGAATAAGAAGTGCGCTTATATTAAGCTAAT
GTATTTTTCTTTCATGTATTTTTAGTTACGACTACTCAGCAATTTAAAAAAAAAGAAGAG
ATAGTCTCATACTGCC
>C105
GGGAAGACTCGTATATTCTCCAGAAAGAAGCGTAGAGACAGAAAAACGAAACCCTCGGCT
CAAAGTTCATCAAAGATCTAATAGAAGGAACTGAAACCTAATACGCAGTGAAAGAGAGAT
CTGTCGTAGCAATGGCAGAAGAGAAGAAGCAAGAACAAGCAATTGTACCTCCTCCACAAT
ACAATTTGGACGCAAAGTGGGACGCTTGTCTTGATTTGGGGGTTCGCCGTTTCGCTTACT
TTTCCTTAATCGGTGGCTTTGCTGGTCTTCTCCTCTTCCGGAGTCCTGTGACACGCTGGG
CATCAACGGCATTTGGTGCTGGGACAGGTCTAGGATCTGCATACACGGAATGCTCTCAGA
AATTTGGTGGATATCCTGGAAAATTAACTGCTAATGTTTCTGAGGCTCCTATTACCAAGG
ATGGGGAGCACTGAAGCAACCGTTTCACTGGGATCACAGATCTAAATTTTCATGTGATAA
AATCGTTGTTACCTGTTTCCACCATAGGCTTTTTTGCCCTTTATCAAGACTATTTGTTTT
GCATGACTTTGATTTTCAGAGCAATCTATGGCTAATTATTAATTAGCTCATTTGGCCTTT
TTTATTTTGTAACTGTTACTACTGAAACAGAGTTAGATAGCAAAAGGAAAGAAGAAATAA
TTGCTTTCGTGCAGCTTCTTGTGTTGTGTTCACTCCTTTGCTGATGGAAGTGTTCTGTGG
CCAATAAGCTATGAAGAGGTAGAATTTGATGAAATATATCATTTTTTCTTTCTTT
>C106
GGAGCGGAGCAAAGCTTATGTTGCAATCGAAAGATACCTGAGTAAGAACTCCTGCACACA
AGCTAAGCGTCTCAAAGCCAACGTAGTAAAAGATGGTCAATCTGTTGTCCTAACAATGGA
TGATCACGAGGAGATAACCGATGAATATAAAGGCGAGAAGGTTTGGTGGATTTCGAGCCA
AAAATTAGCCAACAAACAGACAATTTCATTGTGGAAGGAGGATGACAAGAGGTATTTCAA
GCTCAAATTTCACAGAAAGAATCGCGAGCTTATCACCAATTCATACTTGAAGTATGTGTT
GGACGAAGGGAAGGCGATTGCTGTTAGAGAAAGGCAGAGGAAGTTGTACACAAACAATAA
GGGAGAGTCAGGTGGTTATAGATATAGGGGTTGGAGGATATGGAGTCAAGTAGTGTTTGA
ACATCCATCAACTTTTGATACTTTGGCTATGGATCCAAACAAGAAACAAGAGATTATGGA
TGATCTCCAAACATTTAGAAAATCAAAAGATTATTATGCCAAGATTGGCAAGGCGTGGAA
GCGTGGTTATCTTCTTTATGGTCCTCCCGGGACAGGTAAGTCTAGCATGATTGCGGCTAT
GGCTAATTTCTTGGAATATGATATCTATGATCTTGAATTGACAGCGGTTAAGGACAATAC
CGAGCTAAGAAGGTTGTTGATAGACACTACAAGTAAGTCTATTATTGTAATTGAAGACAT
CGATTGTTCCCTTGACCTTACCGGTCAAAGGG
>C107
ATGGCATTGTGGTATGAACACTTGGGCATGTTAGATAACAGTTTTCTTTATCCAGAGAGC
ACCGAATGCATCCGAAAAGTGAACCAAGTTGCTGATAAATATTGGGATTTGTATTCAAGT
GAGAGCCTGGTTCATGATTTGCCTGGCCACTTGCTTACTTATCCTATTGATGTCACTGAA
AATGGAGAGGTCACTGAACTACCTGGAACACAATACTTCCCTGACACCAAGGCTCGAGTT
CTCGGTACCAAATCTGATTTTCTACCACCCATTCTCACTACTTAATAAGCTCATTGGGAT
CGAGCTCTGAGAATGAAGTTCTCTTTGGTAGGGAACGCTAAAACCTCTATAGTGAGCTTT
CTATGGCACGAATCCACATTAATCGAACAAGTGAACATCGAATATCGGATGACTATACCA
AAAAAAGAAACAAAAGGGTGCTACTATATTTTTTAGCATATATAGCAGTTTGTTTGTGTA
GTTTCATTACCGGTTACCAACTTGCCACTACTACTTGTATTTATCTACTGATGATGTTAC
TGTCAAACCAATTAGTTACTAGCTTATTGAGATAACTTCTGTATCCTAAGGTTGTTCAAG
AATTGCGTTTCAGTTTATATGTGGAAGAAACTCGAAATTTTATTC
>C108
AACAGAGAGGGGAAAAGGAAAAACAATTGCTCATCTTCTCCATTAGGCAAAATTTTCTCC
ATCTATGCAAAACTCCACCAAAATTTTAGTTCTTTTCACAGACTTTTAACATGGAAACTA
CATAATTCCATCACCTCTATTCAACCAATATTTGGACCACAAATTAACAAAATCTTCTCC
CGTGAACTTTCCTTGACTGCAACACCACCCTTTCTCTATTTTTAAAGCTCCCCCACCACC
GTCCTTTATCATTTTCTTTGTCAAAATTATCAGTGAATTGAGAAATCAGAAATGGGTTGA
ATATTAAGGGTAAATTTCGGGCTAGATCTCTAGATTTGAAATCCAACCGAAGTTGCCGTT
AGGGTGGGTATAGTTTGAGTGCTATGGTCTGCGGTATCGGTCCAGATTTGAAACGCAATT
GAGGTGTTGTTGTCAGATTTGGTTTCCAATTCATCTCTGGGTAACGTTGTTACTGTATAA
AGAGGTTCTTTCTCTAATTAAAATCTGGAGAAAACTTTGCTACACAAAAGATTCGGAACG
TTTGGAGACCAATTCACGACGGCACAGGGTATAACGGAGTAAGAATTTACATGGCTTTGA
GTTGTGATATGAAATGGGGGGCACGAGGTGCCGTGGGTAAATGATGATGATATTGGCACA
GCCAGGTATTGGAGCTATCGGACTCAGAGAAAGTTAGAGTGTGATTGCAAGGATTCAAGG
TAGAGCTGTTTGGTCGTCGCAGTCCCTTGAAGTCTTTCCAATTTATTGTACTGTTAATTA
TTAATCAAACAGTATTGAGTATTCGATCTTTGAGATCATTTCATGTATTCAGTTAGAGTT
CGTGACTCAGTATCACCAGTCTT
>C109
TAGACAGATACGTTGTAACTGGGCCGCAAAAGGTGCCAATGCTAATGACGACAAGCAGGG
ATCAGATGCCAAAAGTATCGTGGAATTAACTCATGGATCATCAGAAGAGGGTAAAGAGCC
AGAAAACGGCGATGCTCCTGAAAACAACCCACAATATACAACTGTTTATGTGGGTAATCT
TGCTCCTCTGGTGACACAACTCGATCTCCATCGCCATTTTTATGCCCTTGGTGCAGGAGT
GATAGAGGAAGTTCGGGTTCAACGTGATAAAGGATTTGGTTTTGTGAGATACAGCACCCA
TGATGAGGCAGCTTTGGCGATTCAAATTGGAAATGCTCAATCAATTCTGTGTGGTAGACA
GATTAAGTGTTCTTGGGGTAACAAACCAACTCCACCTGGAACAGCCTCGAATCCTCTCCC
ACCGCCAGCCGCTGCACCATTAGGCCTCTCTGCGACTGACCTTTTGGCTTATGAACGGCA
GCTAGCTATTAGCAGGATGGCTGGTGTCCATTCCCTCATGCAACCCCAGGGTCAACATCC
TCTGAAGCAAGCATCAATGGGAATGGGTGCCTCTGGAGCAAGCCAGGCTATTTATGATGG
TGGTTTCCAGAATGTTGCTGCCCAGCAGCTCATGTATTATCAGTGATGTGTAGAAATTTG
GCTTTTGGCATACCATTGCCTTTCTTTGGACTAGATGAATTCTTACGACGTCTAGGTTCT
CTTATGCTTTGTTTTTAATTTTACGGGTTGGTAATGTGGTTCTCACGTGTATGAATACCC
ATAAACTGCGCACTTTGTGTATTTGATTTAGTAGGGTGAGTGTATACTGCAGCGTTTGCA
CCATTATTCTAGTTGTGTTATGGCATGTTTTTGGAACTTTGATGCAACTATTGGAGCAAT
CTTCTTTTAGTCACAATTCTGTTAGGTCTGCCT
>C110
TATCTCTTTTGGTTTAAGGTTTATAGCAGAAATGGAGTCTTCAAAAGAGACAGGTTGCCA
GGCTAGAGAAGGCCCCATCCTTTGTGTTAACAACTGTGGGTTTTTTGGTAGTGCGGCCAC
CATGAATATGTGTTCCAAGTGTCACAAGGACATGATACTGAAGCAGGAACAAGCTAAACT
TGCAGCTGCATCCTTCGACAACATTGGAAATGGAAGCTCAAGCAGTAATGACAAAGAACC
TGTTGTTGCTGCTGTCATTGATGTGCAAACTGGCTCGGCGGAATTAAAGGCTGTCTCAAT
AGAAGCTTCTGCTGATTTAGCCTCAGCTCAGAGCTCAGAGATGAAGCCAAAAGAGGGCCC
AAGTAGGTGCAATACTTGCCGCAAGCGTGTGGGTTTAACAGGTTTCAACTGCAAGTGTGG
CAATCTTTTCTGTGCAGTTCATCGTTATTCGGACAAACATGACTGCCCATTTGATTATAA
GAATGCTGGTCGGGATGCTATAGCTAAAGCAAATCCTGTGGTTGTTGCCGAAAAGCTTAA
TAAAATCTAGGAGCCTTTTGTTGAAGGTTATGTGAATTGAAGCATGATTCATTAGCTTTA
AGCTCTGTCCATCTCCCTATAAGTTCGCCACTTGATCTTCTGGTCTCTCTTAGATACAGA
TGGTATAAGGCATCAAAAGCGGAGCATCTTTGCAAGTTCATTGCAGCCCCTGTCAAGTGC
TAGAATGGCTCCAGTGTGTAAGTTGTTATTTGTGCTGGTCTGGTGGACCTCTTCATGCAA
TTTGTAATTTATCCTCGTTCGTCCTATTTCTCTGTCTAATATAACGTGCAGAATGTCTAT
CCCTTGTTAACTCAAAAAAGGGTTCCGATTTCTTCAATGGCTCTGACTTGTACCTG
>C111
GAATCACTGAAAGTATAAAATACAAATCTTCAAGAATTTATCGCACCTTCAACAATGGCT
TATCACCACAACCCATCCTTTTCCTTGTTATTACTTGTCACTTTATCATTAACAAGCAGC
TATGTAATTCAAGCAGAAGCGCGCCATCTTCTTGAAGTAACTATGCCTGAGCTTCCTAAG
CCCGAACTGCCACATCTACCAGAAATCCCGACTTTACCTAAGCCTGAATTCCCTGAAATT
CCCAAACCCGAGCTACCAACATTGCCAAAGGCTGAATTGCCAGAAATCCCAAAGCCGGAG
TTTCCAACATTGCCAAAGCCTGAACTTCCAACGATGCCAAAACTCGAGATACCCGCCATT
CCTAAGCCTGAATTGCCAACGTTGCCAAAGCCAGAAATCCCTCAAGTGCCAAAGAAGCCT
TGAGTGTGAGGCATATGAGATTCTCTTTGCCTCACTGAAGTAGCATTGTTGAAATGTTAC
ACTTCATTGTGTCATATGATCATTATGTTTTTCTTTGTTGTTCTATAATCATTTGAAGCT
TTCCTTTTGGAAAGATCATTTATGTGATATTCTGTCCTC
>C112
GCCTCTGTATCATTGAGAGAGAAAGCTAGAGAGAAACAAAGAGAGAAAAAATGGGAGTTT
TCACATTCGTTTGCAAAGGTTCAGGAGATGAATGGAGTGCTAAGCAACTGAAGGGTGATC
TAGAAGCGTCTGCTTCTTGCACCTATGATCTTCAGCGCAAGCTTGTTCAAGCTGCTCTTT
CCACTGACTCTTCTGGTGGCGTTCAGTCCTCTTTCTCCTACGTTACCCCTTCCTCCGCTG
TCTTTCAGGTGATCATTGGTGGCGGTGGGGGCGGTGGCTTCATTGGAAGCGGTGCTGCAG
CAGCAGCGGCTCCTTCTGGTGGTGCAGCAGCTGCAGAAGCACCTGCAGCTGAGGAAAAGA
AGGAAGAGAAAGAAGAGAGTGATGATGATGACTTGGGATTTTCACTCTTTGACTAAATTG
GTTATATAGTAGTACAATTTTCAGTTGCTCTGCATCTTTTGTCAGTGTCACTATGTTGGC
CCTAAATTTTTTATAAGCATTGGATTTATCAGTTGTTGCTTAGTCATCTAATCTAATGAC
ATTGTGTTCTATGGTTCTTTTGACTCACTTTGCTCTCATTTGGTAACTCTTAGCTTGTCT
CTAAGAGAAACAAAAAAAGAGTTTTAATC
>C113
ATCTTTCAAAGCATAAAATACTATAGTGTTCAAGCATTTATTGCATTCAACAATGGCTTA
TCGCCACAACCAATCTTTTTTCTTGGTATTACTTGTCGCTTTGTCTTTAACAAGCTGCAA
CACAATTCAAGCAGAAGCGCGCCATCTTCTTGAAGTAACTTTGCCTGAGCTTCCTAAACC
TGAATTGCCTGAAATCCCAACTTTGCCTAAGCTTGAATTCCCTGAAATTCCAAAACCGGA
GCTGCCAACTCTGCCACAACCTGAATTGCCTGAATTCCCAAAGCCTGAACTGCCTACTCT
GCCAATGCCTGAACTCCCCCCGATGCCAAAACTTGGGTTTCCTACAATTCCTAAACCTGA
ACTCCCAACTTTGTCAAAGCCAGCAATGGCTCAGAAGCCTTGAGTCAATTATCCTCTTTG
CTAGCTCATGATTGAAGCAGCGTCGTTGATCAATGTTATAGTACTTCCCATGTGTCATGT
GTTTTTCTTTTGTTGTGCTGGAATTGTTTGCAGCTTCCCTTTGGAAGGATTATCTATGTG
ATATTTCTATCATCAGTCGTTTGTGTTTCTACTGGCATTAAATACAGTATACGATATTTT
TATGCTTC
>C114
GGGGATGTGATTGTTTAGGGTACATAAAGTACTTTGATGCCCATTTCACAAACTTTACCG
GAGGAGTTGAAACGACTGAAAATTGTGTATGCTTGCATGAAGAAGATCACGGAATGCTTT
GGAAGCATCAAGATTGGAGAACTGGCCTTGCTGAAGTTAGACGGTCTAGGCGACTAACAG
TGTCTTTTGTTTGTACAGTGGCCAATTATGAATATGCATTCTACTGGCATTTCTACCAGG
ATGGAAAAATTGAAGCGGAAGTCAAACTCACTGGAATTCTTAGTTTGGGAGCATTGCAAC
CTGGAGAATATCGCAAATATGGTACCACAATTTTACCAGGTTTGTATGCACCAGTTCATC
AACACTTCTTTGTTGCACGAATGAATATGGCAGTTGATTGTAAGCCAGGAGAAGCACACA
ATCAAGTTGTTGAAGTAAATGTCAAAGTTGAAGAACCTGGCAAGGAAAATGTTCATAATA
ATGCATTCTATGCTGAAGAAACATTGCTTAGGTCTGAATTGCAAGCAATGCGTGATTGTG
ATCCATTCTCTGCTCGTCATTGGATTCTTAGGAACACAAGAACAGTAAATAGAACAGGAC
AGCTAACAGGGTACAAGCTGGTACCTGGTCCAAACTGTTTGCCACTGGCTGGTCCTGAGG
CGAAATTTTTGAGAAGAGCTGCATTTCTGAAGCACAATCTATGGGTTACACAATATGCAC
CTGGAGAAGATTTTCCAGGAGGAGAGTTCCCTAATCAAAATCCCCGTGTTGGCGAGGGAT
TAGCTTCTTGGGTCAAGCAAGACCGGCCTCTGGAAGAAAGTGATATTGTTCTCTGGTATA
TTTTTGGAATCACACATGTTCCTCGGTTGGAAGACTGGCCTGTTATGCCAGTAGAACACA
TTGGTTTTGTGCTACAGCCACATGGATACTTTAACTGCTCTCCGGCTGTTGATGTCCCTC
CGCCCTTTGCATGCGACTCAGAAAGCAGAGACAGTGATGTTACTGAAACTAGTGTAGCAA
AGTCCACTGCCACTAGCTTGCTGGCCAAGCTTTGAATGTTTCGTTTATCCTAACATGAGT
CCTCCTCGATCGCCTATTTACCTACGGATACCAAACTTCATTTTTCTTTTGATAGAGTAT
TGAATTAGTTGGTTCAGGAACATGGTTTTGACTAGTCGCATATATGGCACGTTTAAGCAA
AGCAAGTCCCTTTGTGTATTGATCTTGAATAAAGCATGTTATAGGGAAAAACTCATAAAT
GTCGATCTTTGGTC
>C115
GGCCATTACGGCCGGGGACCCAAAAAAAGAACAAAAAATAGAAAAAGGACAGAATTAAAG
ACTTTAACGTCTACTCATGGCATTCCCTAGTGTTACAATATCAAACTTTTTACTTATGTT
GATGATTGGTTTTGCAAGCTCTGATTTTGCGGAGGATAGAAAAGAGTGCCAAAACCAACT
GCTTCATCTATCATCTTGCTTGTCTTATGTTGGTGGAGATGCTCAACTTCCCACCCCAGC
TTGCTGTGCCCAGCTCAGAAAAGATCTACACAAAACCAAATATTGTCTTTGCCTTATTGT
CAAAGACAGAAATGAGCCAGATATTGGCTTCAAAATCAATGCCACCTTAGCACTCGGTCT
GCCGTACATCTGCGGTGCTCCAACTAATGTTTCAGAATGCCCTGCACTTCTAAAACTTGC
TCCTAATTCACCGGACGCTCAGGTTTTTATCGACTTCGCCAGCCACTCCAAAACTGGAAA
CAATACAAACATAGGCGATGTCCAGTCAAGTTCAAGTATCAAATTTAGCAACAAGAGATG
GTTTGCTGCAGGGAGAGACGTTGGTGTTGCATTTTGTGTTCTGATATTTGTTATGATCAC
CATGATTTAGGAAAAGATACTTGAACTTTATATGCTAGAACTATGATCCTTTTATCTTGT
GAATAAAAATGTCAATCCACGTTCAATCCTATCATCTTTTCTTGCGGTTGTCAA
>C116
GGCCATTACGGCCGGGGGTACCAAAAAAAATAGAGTAACATAAACATATCAACAACATGA
AGGTCATTCTCTTCCTCCTCTTTATAGCTAATGGAGCAGCAGCTCCAGCGCCTGTTCCTC
AAATCAATTGTTTGAGCTGGCGTATGGCGGTTGAAACCAACAACATCCGTGACTGGAAAA
CAGTACCCGTTCAATGCAAAAGCTACGTGAGCGAGTACATGACTAGCCAGCAATACCGCG
ACGATTGTAACGCCGTGGTCATCGCTGCTATTCAGTACGCCAAGACCCTTAACGTTTCCA
AAGAAGGCAAGGACCTTTGGGTCTTCAATATAGATGAAACCACGCTCTCTAATGTTCCGT
ATTATTCTCGTCCTGAAGTCGGCTTTGGGGCAACAAAATCAAGCGGGAAGAAGTATGAGT
CGTGGATTAAAGAAGGAAAATCACCAGCAGTGCCAGGTGCTCTCTTACTGTATAAAACAT
TGTTGGATTTGGGTATTAAACCAATCTTTATTACGGACACGAAGGAAGAATTCAGACAAC
TGAGAATTGCAAACCTAAAGAAAGCTGGCTACCATTCTTGGTTCAAGTTCATTTGCAAGG
GAAAAAATGATTCAGAATTATATTCAGAACATAAAGGTAACTGGAAAACTCAGAAAAGGG
CAGAATTGGTGAAAGCTGGATACAGACTTGTTGGCAACTTAGGAGGATGGGATGATATTA
TTGTAGACTTCTTGTTGCGCACTTTCAAAATGCCGAATCCCATGTACTACTTTTAAGGGT
TGAAACTAAATTACCCACTTCGAAATAAGGTGTCTCTGAAATGTTTCAAAGTGCCATGAT
ATTAATGTCAAGCAAAGATTTGGGCGTATGATCGTCACTTTGTTGTATTTTCTCATCCGT
TTTATGTGACTCTTTTTTTTTACTCTAGC
>C117
AAAGGAATCGGTTCCAGAGGCTACAGTTGCTGAAGCACCAGCAAAAGAAGAGGTAGAAAA
AGTCAAAAGAGAAACAAAGGATGTGAAAACTGATGATCAAGATAAGGGAGAGAAAAGTGT
TGCGACTGAGGAATTAGCTGCACCAGAAGCAAAGGTTATTGAAACATCTGAAGTTGCCGA
AAAGGCCCCAGAAGTGGAGATTAGTTCCAGAGACATTGAACCAATTGCTGAAAATGGGAG
CAAAAATGAAGAGAAAATTGCTGCAACTGAAGCCAATGAAGCTGCAGAAGTTGAGAAGAA
AGTGGATGAGGCAACAGCTAATGCTAGTGAACCTTCAGCTGAAGAAGCTCAGAAGCCAGA
GACAGAGGCAAAAGATGAGAAAATTGCTGAAGCTGAGAAAGAAGTTGAGGAGATAGCAAA
AACAGAAGAAGTTCCAGTGAAGACAAAGCAATCAAGCAACCTTATGTCTAAGGTGAAGCA
GTCCCTTGTAAAGGCAAAGAAAGCAATCATTGGCAAGTCCCCCAACTCCAAATCTGAATC
AAAGAATGAAGTCAAAACCAAATAAGATATCAGAAGCTCTGAGATAAATATTACAATGAT
CCGAAGCGAGTAAATTTACTAGTGGTGTGATCTTTATTTTTCTTATTCTTAATCTTTTTC
ATTTTTTGGTCACCAGGGGTCAGGTATATCGCTATGTTGTCTTGTTTCGTATGATTCTAG
TGTTTGCCCATAGGTATTGTATAGTTGTGCTTTGCTTTCTACTCTTCCAAACTAGAGAGA
ATGTTCCTTTTTATGATTTTCTTTTCATATTTGACTGTTGAGTTTGTGAGTTTGTGGAAA
AACATATTCAATTGATTGGATAATGATGTACATAAAGTGTCATATTTCTATATATAGGCT
TGTCCTTGTTGCTTGTC
>C118
GTAGTAAAGTGGCAGGGTTTTGGAGTCCACAAAATCAGAGAGCGAAAAACACAAAGAGGA
GAAGAGAGAAAATGGCAGTACAAAGGGGACGTAACGGAATGATGGGGGAAGAGGAAGACG
AAGGTGGTTTGTTCGAAGAGGAGGAATTGGAGTTGGAGGAAGACCCTTCCGACTCTCACA
TCCCTCTTCACCTCCGTGACCTTTTCAACGCCGCCGAACGCGGCGAAATCAACGCCTTTC
GCCTTGCCCTAGATAATTTTAACGGAAACATTGATGAACCTCTTGAAGATGGGGACACTG
CTCTTCATCTAACTTGTCTGTATGGCCATCTGGCTTGTGTGGAGCTACTGTTAGAGAGGG
GAGCTTCTGTGGAGGCAAAGGATGAAGATGGAGCACTTCCGTTGCATGATGCTTGTGCTG
GAGGATACACGGAAATAGTCCGTCTGCTAATAAACAGTGCCCCTGACCCTGAATGTGTGA
AGAGGATGATGGAGTCCTTTGATGAAGAAGGTGATGCGCCTCTCCATCATGCTGCCAGAG
GTGAACATGTAGATGTTATCAAATTATTGTTAGCTTCTGGTGCTTCTGCTATGACGAGAA
ATTTATATGGAAGGATGCCTTCTGAGCTTGTTGAGCCTGAAAGTGAAGTTTGCAGAATCT
TACAAGAAGCTATAGATGCTGAACTTGGCCGTTAGGCCTTCGTACAGAAAATTGGGGCCC
TTGGCTTTCACCAATATGTTTACCCTGTTTTATAAGTACCAGATTTTGTCGGAACTTAGA
AGCTTGGAAATTATGTAGCAATAGGTGACAGAAGTTCTCCTGAAAGTTGCAATACTCCTT
ATAATAAGATTGCAGTTTGAGAAATATTCAGGTTTTGAAGTGGTTGTCAGTGATTTATCA
ATTATAATGTTATACTAATAGGAGGTACATTTCTGATCC
>C119
GCCGGGGAAGATGATGAAGCCAAAAAAGAGGAAGTAATTGTACCACATGGAGAACCAGTT
ACCATCGATACATTCTTGGCATGGAGGGAAAGATTTGAAGCTGAACTAGCTTTGGAAAGA
GCCAAGTTAATGCCAGATTCAGCACTTAATGCTCCAAAGGAAAAGAAACTGACAGGGAGG
CAATGGTTTGAAAGTGGAAGAGCCAGTGGGAAAGCTGCGGCAGCTATTGCTGAAGAATCA
GAAGATATGCTTGAGCACTATTTGGCCGAGAAAACAGATTCATCCTCTCATTCTTGAAGA
AGAGCCAGTTAAAATAACTTAAGTTTATACTGAACGCAGAAGTATTATTTCGCTCATTCC
TTAAGTGTTGTAATGAGGTAATTGCAGGTTATACCTGTGCCGGTTTTGGCCCTAGATCAG
ACAGCATGATTACTAAACATACGTTTACGAAGAGACAAATAGAGTTTTTTGATTTATCAA
AAGATTTTCTTGTGCCGTGCAATTTAAATGTTGCTCATCTGCTTCCTGTTGGTTTATTAT
ATTCATCTCTCTCGGTTGAAGAGGAGTGGGGAGAGATTTACTAATATACTGGTAAGAGAT
CAAGACTGAAAGGAGCAAGAGTAAGCATGTCTTGCCTTGACAAGTAGAATGCTATAGGTG
GTTCAGGTGCTTTCTTGTGTATAAATAGCAAAATTGCATTCACGAAAA
>C120
GACAGCAGAAACATAACAGAGAATCGGAAAAATGACGTGGGCCGCCGCAGCTAGTCGCTT
CCAAATGCCAACAATGGACGTCGCCGCCCTACGCAGCCGAGCTCCGGTAGCGTTTGGAGT
GTGCTGTGTCTCACTTGCCGGTGCAAAGTTTCGTGGATCTTCTTCACCAGCTCGGTCAAA
GCCTTTCGCTTGCTTAAGTACTTCCACTGATGCAAGTGTAAAGGAGGTTGTTCACACTGA
TAAGGCTCCGGCAGCACTGGGGCCATACTCTCAAGCCATCAAAGCCAATAACTTTGTTTT
CGTCTCTGGGGTTTTGGGTCTTGTTCCTGAGACTGGGAAGTTTGTCTCAGACAATGTGGA
GGATCAAACAGAGCAGGTTCTCAAGAATATGGGGGAGATACTTAAAGCAAGTGGCGTTAG
CTATTCTGCAGTTGTTAAGACGACGATCTTGTTAGCTGATCTGAAGGACTTCAAGAAAGT
GAACGAGATATATGCTAAATATTTTCAATCTCCTGCACCAGCTCGTGCGACTTATCAGGT
GGCAGCACTGCCAATGGATGCAAGGATTGAAGTCGAGTGCATAGCAGCATTATGATTCCC
CCCCTTCGCTATTGCGTTCAACTTCTGATTTAGGCTTCGATGGAGAAAGTCTTCTGACTT
CCTAGCTAAATTTGTTAGATTTAATAAGCGGAAAGTTAGCTAGTAGTTCAGGAGCTTTTG
TTCATCTTTATGTAGCTCCAACTTCCCCTGAGCTAAGAATAAACGCTATTTAAGAACATG
CTGTAACTCAGCGGCCATCCATTTATCCAAACTTCTAGTCG
>C121
TCTCATCCAATTTTCTCTTCTTCTCTATTGAAGCAAAGCAACAAAAATGAAGGCAGCATC
AAAACTTGCAGTTTTCACAGTTCTAGTATTGCTTCTTGCTGAAGCACACATCTCTGTAGC
TGTAACATGCAGTGCAATTCAGCTAAGCCCTTGCCTTGGCGCGATCACATCGAACTCACC
ACCGTCTGGACTCTGCTGCAGCAAGATCAGAGAACAAAAGCCTTGCCTCTGCCAATATCT
AAAGAATCCAAATTTAAGGAACTATGTCAACTCCCCTGGTGCCAAAAAAGTCGCTCGCAC
TTGTGGTGTTCCCTATCCCAAATGTTAATGCAACATTTTCTACATCTGAAGGACTATCAG
TCTATCCATATCCTGCTTCTTGCTATGTGTTTTATGGGTTGGGAGTGAAAACTTAGATGT
TAGATGTCTCATGAGAGTTACTGTGTGTGCTATGATCTTCACTCTTTGTTTAGTTTTGTG
TCTTTGCTTGCTTTATTTACGCACCCTTGAATGAAAAGAGATGAACCCATGCTACTTTAA
TATCAATGCTATTAATATGTACAAGTTCTGTCATAAGATTTCCCAAGACAATATGTGGTA
GTCTTCTTGGCCTTTGATTTACTTGGACTAAATGATAAAAAAAATTATTGTTTGAGT
>C122
GATTTTTCCTGTCATTTGATCCTTCTACTCGCATTCTTATACTGGTGTTTATTGTTGGAT
GGTAACTCATGATTCATGTTTTCTGAAGGTTGCAATTATGAAACGTGTTCGTCATCCAAA
TGTGGTGTTGTTCATGGGAGCTGTTACCAAGCGGCCGCATCTATCGATAGTGACTGAATA
TTTGCATAGGGGAAGTCTCTACCGTCTGATACACAGGCCAGCTGCTGGGGAATTGTTGGA
CCAGAGGAGACGTATCCGTATGGCTTTGGATGTGGCCAAGGGTATCAATTATTTGCATTT
GCTAAACCCACCTGTTGTGCATTGGGATCTGAAATCTCCTAACCTGTTGGTTGATAAAAA
CCGGAATGTAAAGGTTTGTGATTTTGGTCTGTCGAGATTTAAAGCAAACACATTCATATC
ATCAAAATCAGTTGCTGGAACTCCTGAATGGATGGCCCCGGAATTTCTTCGTGGGGAGCC
CTCAAATGAGAAGTCTGATGTCTATAGCTTTGGCGTGATATTATGGGAGCTAGTGACCAT
GCAACAGCCTTGGAATGGACTGAGCCCTGCGCAGGTTGTTGGTGCTGTTGCTTTCCAGAA
CAGGAGGCTCACTGTCCCGCAGAACACGTCTCCAATGTTGGCATCTCTTATGGAAGCCTG
CTGGAACGATGACCCAGCACAACGCCCTTCCTTTGCGAGCATTGTGGATACATTAAAGAA
ACTACTTAAGTCTCCACTACAGTTGATTCAGATGGGAGGAAATGTTAAGAGTTAGATACT
CTCCACTTATTTTGGAGAATAAATTCATCAGAGTTCCTAGATATATAACTACTTAATACT
GACAAAGTTTGCAAAACCTCACAAGGCTTATGCCCAACAATTGCAAATATGTTGGCCATC
TAACTTTTTGAATGATAAACAAGTCTCTGTCCGTTCTTGGGGAAAGAGGCATTTCTTAAG
TTGTTTTATTGTAGAACCCTGGTCTATGTCAGCCATTGTCCACCTTCCAAATGTGAAATA
ATTAGAGGCTGTAACTATGTAGTAATCGGGAATAGTATTCCCGTATAAGTCGAAATTATG
TTGTATCCAAGGAAAGCATTATTGAGAAAAGTTGATGTAGCAAAATTGTAAGCCACTCTA
ATAATATAGAAGTGATTCAGTT
>C123
AACGTTGAAAGCTGTGGTTGCCCAGTACAATGCTAGTCAGCTCATCACCCAGAGAGAGAA
CGTTAGCAGAGAAATACGGAAGATCTAGACAGAGAGGGCAGCCAACTTCAACATTGCTCT
AGATGATGTGTCCATAACAAGCCTGACTTTTGGAAAGGAATTTACAGCTGCAATTGAAGC
AAAACAAGTGGCTGCTCAAGAAGCTGAAAGAGCAAAGTTTGTTGTGGAAAAAGCTGAGCA
AGATAAGCGAAGTGCTGTTATCAGAGCTCAGGGTGAGGCTAAGAGTGCCCAGCTTATTGG
TCAAGCGATTGCCAATAATCCGGCATTTATCACACTCAGGAAAATCGAAGCAGCAAGAGA
GATTGCCCAGACTATCTCACATGCAGCAAACAAGGTGTACTTGAGTGCCGATGATCTGTT
GCTTAACCTTCAGGACTTGAACTTGGAGACTGCAAGAAAATGATTTGGATAGCGGAACTG
TTTACATTTCCAGTTTTCAACATTTAATTTTCCTCAGAGCCATTTAACTTGTGGGACGAC
TCTCTGTGTTTACATAGTGACGGGATAGATGGTAATTCTCAGTTAGTTGAATTCTTGAAT
AGGGAAATATTTTGCACGAGAAATTATTGTGAAATTAGTATCATTTGGTGGTTGTCAAAT
TGGTTATTGATATAAAGTTCCTCCAGTTATAGTCTGAAAACAAAAC
>C124
GGCCATTACGGCCGGGGGCCAAACCAAATAGCCCAAACGGGTTTAGAAAAAAAAGAAGGA
AAAGAACTCTTCTAGTTTTCTCTCTCTTCTCTCGATTCCTCTGCTCTTTCTCTAAACAGT
TACACAACAATGGCGGCTACTCGGAAGTCAAGCGGACCGGTTCTCCGGTCACTTTCACCG
GCTGGAAGATTTTATTCTCCGGGTCAAAGGACCGGTTCTGCTTTTGCTTCCTCAACTTCC
GGTTTTTCAACCGGTTCACATACAATTCTCCACAGATCAACTTCTCCGAACCGTGTGAAC
TTATACAGCTCAAGGTCGTCATCTCCGGCGTCATCCGTACGGTTTTCTCTGGACCGTTCG
ACTTCACCGAGCCGGTCTATTTCTGCTTTAAACCGGAATCACGTGGTGCAGAACCGGAGT
TATAAATCCTTGCCTAGTAGCGGTCAGAAGAAGACGTGTATGTGCTCGCCGACGAATCAT
CCAGGTTCGTTCCGATGTAGTCTACATAAGAATATTGTTGCAAGCAGTAGCCGTGCGCCG
TCGTGCAATCCGAATCAGTTGCATATGAGGCGGTCCGCCATGACGAACTCACTTGTGAGA
ATCGGAACTGTAGAAGGTGATTTGGTGAAGAGAGCGTTAGCCGCTTTGATTCGTCCTTCG
TCTCATCAACAGCGCCGCCGAGGCGATTTCCAGCATAGACCTAGTCGGCTTTCTGTCATG
TCCAAAGTCGAGGATTCGTAAAGCAGATAGCCGTAGAAAATCCTATGCCCTAAGATCCGA
CTGTGTATAGACTTCTATAGTTACGATTTTTTTTTTATAACTATAGCATAAAAAATCCTC
CAATTTTTGGCATTTTTGTCCATGGAGCTTCAA
>C125
GTTGATAAAGATATTAAAAGTCTTGAGAAATTGGACTTTTCTTGCAGTGGAACAACTGCT
GTCGTTGCTATTAGACAGGATGATGACTTGATTATAGCTAATCTTGGCGATTCTCGAGCT
GTACTAGGAAGAAAGACAGATGAAGGAACAATAGAGGCTGTTCAGTTAACTACTGATTTG
AAGCCTAGCCTGCCTTCTGAGGCAGAAAGAATAAGGAATTGTGGTGGAAGAGTGCTAGCT
CTAGAAAAAGAGGCACATATACAGAGAGTGTGGTTGCCCTATGAAGACGCTCCTGGACTC
GCCATGTCTAGAGCTTTCGGAGATTTCATGCTCAAAAACTATGGCATAATCTCAAGGCCT
GATGTTTCCTATCACCATCTTTCTCCCAATGATCAGTTTCTTGTTCTAGCATCCGATGGG
GTATGGGATGTGCTGAGCAATGATCAAGTTGTTTCCATAGTGTGTTCAACAAATGATGGA
TCAACAGTGGCGAAAGCATTGGTAGAGGCTTCTATAGATGCTTGGAAAATGAAATTCCCA
AACAGCAAGAGAGATGATAGCACTGCAATCTGCCTATTCTTGCAATAAAAATGTTTCTCC
TATAAATAGTAGTACTTGAGCTATGACTATAAGCAAATACTAGCTTTTTGTTATACTAGT
ATTCCATACTGCAAATATAGCAGCTAGCTTTGTCGAAGTTTGATGTGCTTTGGATGTCAA
TTGCCATTGCTACCTGCCATACAGCTGTTATGCTTTTTTTTGGGTGCTGCTAAAACATAC
AATACAGTGGACACTGATCATGACAAAATGTGAAGCTTGTTATCCATTTTTGTTTTAGTG
CTTTTATCAAGAACTACGGATAGCTACTTACTTGTCAATGCATGTACCTTTTCCTGTCGA
CGGATTTTTAGCCTTTCAGCTAACGTGAGACGATTTAACGACGGTATATATTTA
>C126
ATGGGTGATGAACAATAGTGGCATTAATTCAGAAGCTGATTATCCATATACTGCTTCTCA
AGGCCGTTGCAATTACGATAAGGTGAACCATAAGGTTGTAATAATTGATGGATACCAAGA
TGTTCCAGAGGACGAGAATGCCCTTCTTTGTGCTGTTGGGCAACAACCTGTTAGTGTAGG
CATCGACGGAAGCAGCCTTGATTTTCAACTATATAGAGGGGGAATCTACGATGGAGAATG
CTCTAGCAATCCAGATGACTTATCCCATGCAGTAGTAATAGTAGGATATGGTTCTGAAGG
AGATGATGATTATTGGATTATCAAGAATTCATGGGGTACATCGTGGGGAATGGAAGGGTA
TGCATATATAAGAAGGAACACTTATTTGCCATATGGGGTTTGTGCCATTAATTCGTTGGC
TTCATATCCAACGAAAGAAGCATCTTCAGCGCCATAAAACCAAGTGAATGTGGAGAATTT
TATTACTGTCCAGAAGATCAAACATGCTGCTGTGAGTTGTACTTCTTTGGCATATGCTTC
ATTCAGGGATGCTGTCCTTATGAGAATGGTGTTTGCTGTCATGGATCAGAATTTTGTTGC
CCAGCTGACTATCCTATTTGCGATGTTTATGAAGGCCTCTGCCTCAAGGATTACCGCGAC
AATATTGGAGTGGCAGCAAGGAAGAGAAGAATGGCCAAACACAAGTTACCATGGAGAGCT
AACACTGAAGCAACAGAGGAGAGGGACCAAACTC
>C127
GCGTGGAAAATTGTCATATGACTTTGAAATTTGAGTACGCAGAAGTTTTACAAAATTGCA
TGTTCTACATGAAGAACTGAGGTTGATTTTATTAGGAATGGAGTTGAGATCAAGCTCATC
ATTTAATAAGACACTACAGCAGCCAAGTCTGCAATTTTCTCATTGCTTTTGCAGCGATGA
TGGAGTTCTAGTTTGCATAGTCAGTCATGGATATGAACCATGAAAATTAAGACTTGTATA
ACTTAAAGAGTGGTCATTTTGTACTGTAGCAATGTTTTTTCAGATGCTGTGGTGCCAGCA
TAATTTTCAGGTCTAAAGTATACTCTTATGTAGCTAGCGGCCAGTGAAATCAGAAAAAGT
ATTGGTTGCGTTAGAAGCTGATGATCCAGTAGTCATGGATGAGTCCGCTGGTGTACTCTT
ATCCATGCTAATGATAGTAGGCCTGCTAGGAGTTCTCGCGTCAGTGCTACGATCACTTAG
TAGCATTACGACAACTTCAGACATGGTTGGCCTAAGATTTACTGGTGATTGTGTACACAT
TAAGGCAATCTCTATGATTTTCTTCACTTCTTGTTCGTTGTATTCATTGGGGTCCCCGGC
CGTAATGGCC
>C128
CATTACGGCCGGGGAAATGTTGCAGTATCCATCCTTCATGTTACAGTACCCATGCTCTAC
TCGAATTATTCCGACGTCGTTTTTGCTCCCCGCGCAGTGGCCCCAGCCTCAGAGCGACGA
GCTCCTCCTTGCTATGGAGGAATCTGATTTTGAAGAAAAGTGTAATGAAATCAGAAAGAT
GAACAGCAACTTAGTCGTAATTGGGAAGACTAACATAGATAATGATAAAGAAGACTTTGA
CAATGAAGCAGACGATGATGATGCGGACAATGGTGAGGAGTCAGAAGGTGATGACTTTGA
GCAGGAAACTGGTTGACATATCGTGATTAGTTTCCTGTATCTGTATGTGCGGTCTATCTA
CGGTAATGCTTCGTAGTTCATGGTTTGGACTTGAGTTTTAAAATTTTCTGAACAGTATCT
GGATATTATTTGCTCAAGTGTTTTGTAGCCAAGGAGAGATGGTTCCGGTAGGAACGGAAA
GAGCCTGTTAATATTCTGTATTC
>C129
CGGTGAAGCTCAATCAAAAGAACTTCAGCGTCTATATCAAAATGGAAACCTCTACCGGAG
TTTTGCGCCGATTTCCTTCCGTCACCGGCGCCGGTGCCGGAGTTAACATCAACCGTTTTC
ACCATAACTCTTCTAGTTCAAAACTGTCCATGTTAAGTTTTACAGAAATTAGGGGAAGTT
TGAAATCGAAAAAGTTAATGGTTTCTGGGTTTAAAGATGAGGGTTATTTGGAGTATTATA
ATTCTTCTGGTAGAGGTAGTAGTAGGATTATTAGGTGTGGGAAGAAAGAGAAGAACAAAG
AGAATGACGTGGCGTTGAAAAAGACGAAGAAGAAGATGAAATTGCTTAAGGGTTTGTCTA
GGGATTTGTCTAATTTGACTAAGATGGGATTTGGTTTTGGTTCTGATATTGGTTTGGTTG
ATCAAGTTCAAGGGAAGACTATTTCGGAAACAGCGGAGCTATTGTTAGGACAACTTCAAC
AGCTAAAGGCAGAGGAGAAGGAGTTGAAGAGGAAAAGAAAAGAAGAAAAAGCACTCGTGA
AAATGAAAGGAGCAAGTCTAGTACAAGGTATAACGAACCGTGAAATGTCATCATCTTCAA
GCTCTTCTTCGGAATCAAGTGATGATGAATGTCAAAATTTGGTTGACATGAAAAGCCTAA
AAATAGAATCTCTTGCCCAAACAATACCCGAGGCATGTGAACGTGCACTCGAGAATGCAA
CATCAACAATAGAGAATCATATGATTGAGCCTCGGACTCAAAATCCGGAAGTGGATACAT
CAGTAGAGATCTCAAGCAAATCATCAATTTCCAACGAGGACTCAATAGAGGGGA
>C130
GCTCATTTTCTCTGTAAAAGCTAAACGATTCAAAACAAAAACTCGCGAAAATGAGTACTA
TGAAATTTTGCCGCGAATGTAACAATATTTTGTATCCAAAAGAAGACAAGGAGCAGAAGA
TCCTCCTTTATGCTTGCCGCAATTGTGACCATCAGGAGCCTGCTGAAAACAATTGTGTGT
ATAGAAATGAGATACATCATTCTGCTGCAGAGCGCACTCAAGTGTTGCAGGATGTAGCAG
CAGATCCAACTTTGCCTCGTACAAAATCTGTTCGATGCTCTCAATGTGGTCATGGAGAAG
CAGTTTTTTTCCAGGCAACTGCAAGGGGAGAAGAAGGTATGACACTCTTCTTTGTTTGCT
GCAACCCAAACTGTGGCCACAGGTGGAGAGATTGAGATCACATTTCAGTTATGGTGGGGG
TGTTGTTAGTTCTTGAAGTATTTGAAAAACTGTCTGACCTAAAAGAAAGCGATGCAACCG
TTCATCATCTAGTGTATGTAAAATGTAATGAATCTTGTCTTGTGCTGGATTGGAACACAT
GTTATTACATGCTCCCTAAGTTTTTCTTAAAGAAGTGAAAACTGCTGTTCTGCTGAATAG
CTGAACTCTGAGTAATACTAATGTTTCTGGATTCAGAACATTAGCTGTGTTGCTCCTATA
TCTGATGAATTTTATTT
>C131
GGGGAGAAAAAAGAGCCGGAAAAGACAACAAAAAATGAAAAGGAAATGACCTAGGGAAAA
GAGAAAGAGCGCCGCAATACACAAACCTCCCAACCCCCCTGAACCTTATCGATCGTCTTC
TTCAAGAAGACGTAAGGGGATCAGCCATTTTTAAATATAAAAAACACACCCTAATCATCT
CCTTCTTCAAGCTAACACACAAAAAAGAAGGAACCATCTCCCCCTCAACCCAGAGCCATC
ACACACGCGAACCCCATATCCAGCCGACCCTACACCACTTTCCTCCACGTCTGCCATATC
CGACGAGCTCCATCGACGCACACAAAAGGAAAACGGGGACGGGAACGAAGCGAAAACAGA
GGGGAAAGTAACGGGTTTGTAACACCTTAAAATTGGCGCAAAAATCATTGTAGACCACCC
CCTAAACAGTCCAAAACAATCAAATACAGTCAATGTTAAGTGAGGTCTCCGTTCAAACTT
CGGCAAGGTTTTTCCGGCGAGTTTTCTATTTCAAACTACAGCTATTGTCATTTTTGTTTT
CTCCCAGTTGTTGCGTGAGTTTAGTAGGTTTGAGTCTCTTAAGAAGTTCATTTGTTAAAT
CTGTCCAAAGCTCCGTTCGTTTGTTGCTCGTTCCGAGGTTGGAGATTTCCGGCGAGGCTT
TTCGTTTGAGGACGAGTTGCCGGTCCTGTTCGAATTTTCTTTTCCGGTGTGGTTGTGGCT
GTTAAAGTTATGGGAGTCCTTGATATCCCATTTCACCTAGGGAGACAGGTCAGTAACTTG
GATTCTGTTTTCTTACTTTGCCCGGAAGTTTGGCTATATAATAAAAGTGTGTTAAAATAT
CAGTTAATCTCTTGCTTGGTAGCCAATTTGAGAATGCAATGCATGGTTCCATCTTTCTCC
TTGTGTTGGTAGCTTACTATTAATTAAGTTATTTTTATATAAGTGTAAATGGAATGTGAT
CATATATCTATTTGTCTGTAGACCATGCAAATGTGCCATTTTTTGTAGACTATTTTTAGT
TTGTTCCCATTTATTTC
>C132
GGCCATTACGGCCGGGGACGTAAAAAAGTAAAAGAAATTATACCCGAAACCATGTGATCT
AATTATGAACAGGTATAAGACCGAACTGGTGTATGTTGCAAAATACTCGGACGATTTGTA
ATTAGGGGTGAAAGGCTAATCAAACTTGGTCATAGCTGGTTTTCTGCGAAATATATTTTA
GTAAAGCAATTTTTAGAAAAACGAAGAAGTAGAGATACTCTCTTAGATAAAGTGATCCCA
TTAACTAATCTTTTGAAACTCACAAAGCTTGTGTTTTAACGAACATGAGACAGACATAAA
GCGCGAAGGTTATATGTCTAAAGGGAAACAGCCCAGATGAACAGATAAGGTCCCAAATCG
TTATTAAGATGAAAATAGGGTACGCTCGGAAGCAGCTAGCCTTTAAAGAAAGCGTTGCAG
CTCATTAATTGAATAATAATAATTTATTGAAAATACAAGGGAATAAAATAACTTACAAAA
GACAAACCGAATCTTTCGGTAGCAGAATATTTTGTAAAAAAAAAACACAAAAGAGAAAAT
GTTGGTATTAGTAGTGAAATAAAGCTTAAAATCATTTGCTGACCAAAAGTCTAAGGTTCA
ATCTTTGTTGTAGAAAGATAACTTCGGTCCCTAAAGAAAAACTTAAAAGTAAATAATATT
AAAAATTTCTGATGGGCTGGCTCAAATGACAACGTCATTTTATAAATAGTAATTTAAAAC
TTACTCAAGAAAAAGTGAGCAACTTACCGAACCGAATTCCGACGCAGGTAGACTAGTCTA
ATAGACTAAGGCTAA
>C133
AGGAAGAAAAGATGGCTGGAATATCACAAGATTGGGAGCCGGTGGTGATTCGCAAAAAAG
CGCCGACCGCCGCCGCAAGAAAGGACGAGAAAGCAGTCAACGCCGCCCGTCGCGCCGGTG
CTGAGATCGAAACCGTCAGAAAAGCTACTGCAGGGTCAAACAAGGCTGCATCTAGCAGTA
CAACATTGAACACCAGGAAGCTTGATGAAGATACCGAGAACTTGTCACATCAAAAGGTAC
CAACTGAATTGAAGAAAGCCATTATGCAAGCACGACAAGATAAGAAGTTGACTCAGTCTC
AACTTGCCCAATTGATAAACGAGAAACCACAAATCATTCAGGAGTACGAGTCTGGAAAGG
CAATTCCAAACCAACAGATAATCTCTAAACTGGAGAGAGCTCTTGGTGCGAAACTTCGCG
GAAAGAAATGAAGGTTGGAATAGTGAACCTGATAAAAAATAGCGAACCTTTTGAATTAGA
CTGTCTGTTTGTGTCCTAAAAGTGGTCATGTACATGAGCTTTTTTACTTTAACCACTATG
GTACTTGTTGTAGCTGGATTCATGAATGTGGTTTTCGTGGTTAACTTGGGTGTTTTTTCT
TGTG
>C134
TCAATGAATTTTTATTTATAGAAAAATAACTGCAACAAGAATAAATAAATGAACAAGGAA
AACACAAATCAACAATTCATGAAACAATATTAACAGTGGAAAAAGAGTAGACCTTAAAGT
AGAAATCTCTTCAATGTATTAAAAAAACTCCATGTTAGGACGTACAGTGAGCAAATGGAC
ACTAGCACCAAATCGGGTCCCGAAATATGCCGGAGAAATGAATCGCGACCCAAGCTCGGC
AAAGAAACCCGAAATCTCGGCAACAAGAATCGCTAGCCAAACCACGACACTCACGGACGA
CTCATCTCGAGTTCAAATAGGGAACTCACATCCAAACCCATCTCTCAAATTAAGCTTGAA
TCGGAAGAAATAACTTTCTTTGCAAAACAACGAAGCATCAGAAAATAGCAGAGATTGGAG
TGGAGTGTGTATGTTTTTTCCAAGAAAACAGCAGTTGTGTTCTCTCTTGTGTATCTACAT
GAGTGCGTTTGGGCTGTAGGGATATGGAGAAGGGTGGAGTCGCTAGCTCCTGGGTTTTCC
GGCTGGACGTCGGCAGCGGTGAGGTGAAGGGAGGTAGGGGTGAATCAACTGCTTGTTGCT
GGAGGTGGGTCAGTCCGTTCTTGAAATTGGGGGGTCGTTCTTTTTTGGGGATTTTTTTTG
GGTGAATCCCTGATTGTTCTAAGAGTGACGGGCTTGACTTGCAGAATAGTGAAGAAAATT
GGAGATTTTTCTTAAAGAGAGTGAGAGCTATGGCTGCTGTTTTCTCTTTCTCTTAGCTTC
CCCCCCCCCCGGCCGTAATGGCC
>C135
GGCCATTACGGCCGGGGTAGACCAACTGACGAAGACAGCACACAATCACACCCCACAAAT
CTGAAGAAACTTCTTCTCTTTGCACTGAAAACTCTCATCAATTTTGAAGGATTTTCACTT
TTTCATCAGTTTTTTGGGTAAAGAAGAGGTGATCCAAATGGATTTTCCAGAGCTATGGGC
AATATTTGGACCTGGGGTGTCCGGCGCTGTCTTCGGCGCCGGTTGGTGGTTCTGGGTTGA
TGCCGTCGTTTGTAGCTCCGTCAAAGTCTCTTTCCTTCATTATCTCCCAGGTATATTCGC
GTCTTTGGCTGCTTTGATGTTTAATTGCGTAAGGAAAGAGGACATTGACTACTCTCCTTA
TGATGAAGGCGAGTGGAGGTTGAAGCTGTGGCTTTTTATTGCATATGTCGTATCCTTTGT
GTCTTTGGCAGCATCAGTTGGGCTATTGATACAAGACGCGCTCGGAAAATCTGGTCCTTC
AGCTTGGACAGGAGTTGCAGGTGTTCTGCAATGTGTGTTTGTTTTAATCAGCGGTCTGAT
CTATTGGACATCACATTCAGAATCTTGAAGATGTACGACGGGAGAGGAACATAAGTCACT
TGATGGGCATCCCCTCGAGTAAGGATACAATTGATGCTTGTATAAATGTGTGTTGGTTGT
GCAGTGAGGCTAAGCACCAAGTGTTAAATCTTCTTTCTACATATTGGTATAATGACTAAT
TTGAAAGCTTCA
>C136
ACTTCTTTTTCATAATCATAGTTTTTCTTCATTGATCATAATGGGTGGAAAGAGTTCTCC
AACGATGTTTTGTTTGCTCTACAACTTATGGCAAATGAGGAGGTCAAGTCAACTGAGTTG
AATGTTTTACAACTTCCGGCATCAAAAGACCTTGACGCCGAAAAAGTTGATGAATTTGTT
CAAGTGGTTGCGACTCGTTATGGACCCTTCTATTTTAGTCGTCCTAGAAAACTTGGATGT
TTGTACACTAGGTGTTGTTTGACAGACAACGACTGTATTGGTGCATCTTGTGGCCCCAAG
TGTCACCCTGGTTCCTGGGAGTGTTCCGTTTTCAGCCCCCATGGCACCTGTGGTTCGTAT
CGAGGTTCGTACAAAATACTAAAATAAGATTTGTACTGAAGTTGAGGTCGCAAACAATCA
TTATGATTATGTAGATATATCAACTTCTAGAACCTATGATGTGGTAATGTATTTTTAAAT
ATTTCTCCTAATTTTGAGTTGTTTTTTATTGGATTGTTGTATATTCTGCTGGGTGTGTTT
GAGATTTATATAAAATTGTTACGACCG
>C137
GAAGCAAAGCCGCAATGGCAGCTGGACTTGCAATTGGATTGACTGCTGTAAGACCGCAAG
CACTTGGTACGAAAATCCTCAATTGCCAAAAAACCAAATGGGTCTTTAGCCCCTTGGCCT
TTTCATCTTCTTCTTCAAATTCAAGAAAGCTAATACTGTATTCGAAGCCCGGTTGCTGTT
TGTGTGATGGCCTCAAAGAAAAACTCAATGCAGCTTTCTCTCTTTCCACTTCCCATTCTC
TCCATGACGTTCAATTACAGGTTAGAGATATAACTAGCAATCCTGAGTGGGAGAAGGCTT
ACCAATATGAAATACCTGTGTTGGCTAGAGTGCGTCCTGATGGCACTGAGGAGGTACTTC
CTAGATTATCTCCTCGTCTTGGTGTTGAGGCTGTCCACAAGAAGATTGCAGCCGCATTTA
CTGAATGAGCTCTCAACAAGAATTTTGAAGCCAGTTTATGCTCATATCGCAAGGGTGATA
CTATGGATGATATATACAGTTTACCTGTGTGATATGCCATAGAATATGAGAATACAAATG
AGTAATACTTGATATGTATATATTTTACCGTTTATAAATTTGTCTGGTACTAC
>C138
TATCCTCAAGGAAGGATGTCTCATCATTTCCGAGAAATGCGTGAGGGTGATTATTTGGCT
GTGAAGGGACCTAAGGGCCGCTTTAAGTACCAGCCTGGCCAAGTGAGAGCATTTGGAATG
CTTGCTGGAGGCTCTGGCATTACCCCAATGTTTCAGGTTGCTAGAGCTATTCTCGAAAAT
CCAAATGACAAGACAAAGGTGCACTTGATATATGCTAATGTTACCTATGAAGACATACTT
TTAAAGGAACAGTTGGATGGCCTTGCTGCTAACTATCCTGACCGTTTCAAAATTTATTAC
GTACTGAATCAGCCTCCTGAAGTATGGAGCGGTGGTGTTGGATTTGTGTCCAAGGAAATG
ATTCAGACTCATTGTCCTGCCCCGGCATCTGACATTCAGATACTGAGGTGTGGTCCACCT
CCAATGAACAAGGCTATGGCTGCTCATCTTGAAGCCCTTGGATACACCCCAGAGATGCAA
TTCCAGTTTTAACTTCCTTTTCTTTTTTGCATTTTTTTTATTTTTATCCCTTCATTGATA
TTAAAGCTCCATCGAGAATGCTGTCATTTATAGCTGAGGAAAGACACTTATTATTTGCAT
ATGGTGGACTGTTAGGGCTGTTTAACAGAGTTTGGGGATGAAACAACTCTGAAATCTAAA
GCTTGCTTTCAGTTT
>C139
GCCACGCACTTGTTCATTTTTCTTCTCAATCATCTTTGTCCCATTTTTCTCTCATTTTCC
ACTTTGCAAACTTCCCTTTGAAATCCTAAAAGAAGAAGAAATGGCAGATCAGCTCACAGA
TGATCAGATCTCTGAATTCAAAGAAGCTTTCAGCCTTTTCGATAAGGATGGAGATGGTTG
CATCACCACTAAGGAGCTTGGGACAGTGATGCGGTCGTTGGGACAAAATCCAACTGAGGC
TGAGCTTCAAGACATGATCAATGAAGTAGATGCTGATGGAAATGGAACCATTGATTTCCC
GGAGTTCCTTAACCTGATGGCTCGCAAGATGAAAGACACTGATTCTGAGGAGGAGCTCAA
GGAAGCTTTCAGAGTGTTCGACAAGGATCAGAACGGATTTATTTCTGCAGCCGAGCTGCG
CCATGTCATGACAAACCTAGGCGAGAAGCTTACTGATGAAGAAGTTGATGAGATGATTCG
TGAAGCTGATGTGGATGGTGATGGCCAGATCAACTATGAGGAGTTCGTCAAAGTCATGAT
GGCCAAGTGAGAACTCTGATCAACTCGACTTAATTCTTAGAAGTAAAAAATTACAAAAAA
AAGCTGGAAACGGAGCAGATAAATTGGATGAGATTTCTATATTTGGTTAGGATACGTTCT
TTGACGTTGTTAGATTTGTTTGGGTGCTTGCCTGTTTTCGTACTCGCATTGTTTTGTAGT
GCTACTCTTCAGTATATGCTTGTCTGCTCTGTTTGTCAGCAAGTCTTAGTTTTTTCTTCT
TAAATTCCAGCATTTTGAACTTATGACAATTGGAGATTTTATGTGTTTCATTCTGAGTGG
CTAATTTTGTTGATATTCCAGATTCTTGGGT
>C140
GGCCATTACGGCCGGGGACATACCTAAAATACAAAATTAAGATCCATAAAAAGAAGAGAG
AAAAAAAAAGAAAAAAGAGTTATGGCTGCCATGAAATTGAATCCTACAAATGCAGTAGTA
TTCATGATGGTAACTTTAATGGTTCTTATGTTGGCAATTTCAAGCTATGCAGCAGATGGT
GACTCCTGTACGGATCATTGCGCCATAAGCTGCGCTTTCTGCAATGGCAAGCCTCAATAC
AACGTTTGCTGCATCAACAACTGCTGCCCTTCCTTCCGCACCTCCATCCTTTCTACTTAC
CTTCGTATTTGAAAATGGACATTCGGATCATGCACATGAACAAGAAGATAATATGTGATC
TTTCTCCTTTCCTTTTCTTTGTTGTTTAGAATAAATCTGCAGTGAATAAATGTACTAAAA
CTCTGCAGAGTTTGAGGGCGCTAGAGGGGTTGTGCGTGCACAGCTCCAGCCCCTCTCTAG
ACATCTACGTCCATATCATGTATGTTGGGAATGTTAGGAGTTACGTCTCCCGTCATTCCG
TTGTATTTCCTTTCTTCTTGTTCAGCAAATATGATGATCATGTTATGTTTCGAGGTGCTA
CTCGTTCT
>C141
GATCGGGAAACCTCTAGCGTGCCCTCTGCTTGTCCTGCAGACTCTTGAGAACATTTCCAC
TTTCTCTCTCTCTAACTTTTTGAGTTTCAATGGCGGCGAGGAATGCATTGCTGAAGTACC
TGAGAGTGGAAGCTCGGCCTGCAGCAGTGGGAAACACCAGAAGGCTCATCGGAGCAGCAT
TTACCCAGGTATTCAGACGCCATTTCTCGGAGGAAGTGAGGGGCTCCTTTCTCGACAAGT
CTGAAGTCACTGATCGTGTTATCAACTGTGTCAAAAATTTCCAGAAAGTTGATCCTTCCA
AGGTTACGCCAAATGCTCACTTCCAAAATGATCTTGGTTTGGATAGCTTAGACACCGTAG
AAGTTGTGATGGCCCTTGAAGAAGAGTTTGGATTTGAGATTCCCGACAATGAAGCTGATA
AGATCAACTCCATCAATCTAGCTGTTGATTTTATTGCATCTCACCCTCAGGCAAAATAAG
GGAAATGACTTGCATATCCATTTCATTCCCATTTGTACTTTACTTTTTCCAATTGAAGCA
TGAACTGGCATTTCATTTTTCTCACTGTTGGGTGTGGTTCATATGTTTGACTTCTCTCAG
CGTTCATCGGTTTTGGATAATTCGTCACAATGAGAAGTTGTCATAGTGAAAATGCTTTAT
AATGGCCTCAAACGAAGGATGAGTTGCTTTACTGGTTATTAGAAGTTTTATCTTTTTATG
AAAATAAACAAAGCATCAGCATCCTTTGTGTGCTGGATTCATGTGTATTTGTTTTGCACT
GATGATGGTAACTGAACATACGACTGCAATTCTTTTAATTGCTAGATGCTGAAATTAGTC
GCTGTCAAA
>C142
TGACAACCAGGTGGACTGGGCTATGGACAAGTTGCTCGTCAACTTTGGTGTTGAAATTCT
GAAAATCATTCCCGGCCGTGTTTCCACCGAAGTGGACGCGCGTCTTTCTTTCAATACCAA
AGCCACCGTGGAAAAGGCCCTTCGTCTTATTTCTCTTTACTCCGATGCCGGTATTAACAA
GGATCGCGTGTTGATCAAGATCGCCTCGACTTGGGAGGGAATTCGCGCAGCGAAGGAACT
GGAAGAGAAACATTCCATTCATTGCAACCTGACCCTCTTGTTTGGATTCGCACAGGCCGT
GGCATGTGCCGAAGCCGGTGTGACCCTCATCAGTCCCTTCGTGGGTCGCATTCTTGATTG
GTACAAGAAGAGCACTGGAAAGGAATTTGCCTCGAAGGAAGATCCGGGAGTCAAGTCGGT
CAACGAGATCTACAATTACTACAAGCATCACGATTACAAGACGATCGTCATGGGCGCTTC
GTTCCGCAACATTGGTGAAATCTGCGAACTCGCCGGCTGTGATTTCTTGACGATCGCTCC
GAAATTGTTGGCGGAATTGAAAGCGAACAAGGGAACGTTGAACAAGGAATTGAGCATTGA
AAAAGCGAAAAAGCTTCCGGTTACAAAGGTGTCGTACATCAATGACGAGGCCAAGTTCCG
CTGGGCTCTCAACGAGGACCCGATGGCCACTGAAAAGTTGTCCGAGGGCATCCGCAATTT
CGCAAAAGATGCCAAGACGTTGCAAGACCAGTTTCGTGCTCGCTTATCATCTGCTTAAGT
TGATCAAAGAATCTGTGCCCTAGGCCTAGGTGATTATCTTTTCCGGAATACTGTATGCCA
ACTGCGTAGACATGAATAAACGTAGTTGAATAA
>C143
GGCCATTACGGCCGGGGGGAAAAAAGGGAGTAAAAGAGAGGATGGAGTCAATGAAGTTAA
GGGCATTTGTTATAGCCATAGTGTTTTTGGGATTGTTTGTAGGGCAATCTAGTGCATCAT
TCAGTGATTGCTATACTAGATGCTTCATCTTCTGTATGATTGACCCTTCTCAAACTGTAT
GCAAATGCACTACCAAATGCTTGAAACAATGCATCTTCAATTCAGATTCTGGTAATTCTG
TTTCTACCAATAGTATTCAACATAAAGCAGACAGTAGCAACCTTAACTTCTGCAAATTGG
GTTGTGCCTTTTCTACCTGCTCCACTCTCAGCAAAAAACATCAACCTAATGGTGAAAAGA
TGGATGATTGTGTGGGATCCTGTTCAAGAAACTGCACCAAGAGCTACTCCTCACCATAGA
AGTGGCAATATTAGTGGCAACACTACTGCGTACTTTCATTTTGTGGGATTTCACTATCCT
CTTTTTATATTTTTGATTTTTCTTGTTTTTCCTCACTCTCTTTTTCACAGTTAAAGTATG
CAAAATCAATCTACAAAAGAATGTGTTTCTTGTTGATTTTGTAGTGTAAGTTGGTCATCT
TCTTACTGATCTTGTAATTAACTGCTTCCCTGAAAACAAGGGTTGTGTATTG
>C144
TCGAATGACAAGTACGGAAACATCGGCGACTTTAGGGTCACACGATGGATTACCGTAGCG
ACAAATTCAGTTTTTCGCATATGGGGGAACTTCGGCTCGCTTCTTCTGTCAGCATCATCG
TCTCAGCGTAGCTTTGGGCTGCAACGAGGTAACTACTTGAACGACGGCCTGGCAGGCATG
GCTATTACGTCCACCGTGACTAATGGTTCAGTGTCTTTCCAGTTGCCCGACTTCAAGTTG
GCTAACTTCTCGTTCGCACGTCCTTCAAACTACGCCAATGGTGTTGCAGAAGACGGCACA
GACAGGCAGGCCGCGTTCGTCCAGTTCTCGTTAAAGAAAACGGGAGCTGCGGATGGTGGC
GCGGAGTACGTGACGCTGCAGACTCAGGTCTCAGCAGCTCCGGATTTCACCTGTCTCTTC
TGGCTGTGTTGTCCAACACTAGACTACATGACTGGAAACCCGACACCCAAGGCAACTTAG
GTGTCGCCCCGTACAGTCGGGGATGGCGCAAAAGATCATCAAATTCGTGATGACGCCAGA
ATTTGCTAACGTTACGCTAGGTGCACTTCGTCGGTTGTGTCAGAAAAGCGGATAAGAAGG
ATAAACCCAATAAAGAGGTCGATGCGGTCGGCCCGCTCACTTTTCCTTCGGTGAGATTAC
TCCACGAAATCGTGGTCTGAAGTTTGATTCAAGAGTTTTGTACTCGTTGTCCAAGCCAGG
GCCACGAGGAAATTTTTTACTTGGATGAAATCGCAGACTTTATACGATTTGGTGTGATGA
AATCGCACATG
>C145
GTGCAAAATTCTTTTGCAGTCCCTCACTTGGAACCTTCTTATCTCTCGCCCCTTCGCTCA
GCCAATTCACTCGCAACGCACCAAAGGAATATACATCTCTTTGTTTTTCTCTCTCTAGAG
GTTTCGTCATGAAAGGAGGTAAATCTAAGGCTGGAGCTGATTCCAAGCTTGGAGTAAGGA
AGAAGGCTACGGAGACGAAGAAAGCGAAGAAAGCCGCGAAGGATCCAAACAAGCCTAAGA
GGCCTCCAAGTGCCTTCTTCGTTTTCATGGAGGAGTTCAGGAAGACGTACAAGGAAAAGC
ACCCAAACAACAAATCTGTTGCCGCTGTTGGTAAAGCTGGAGGAGACGCGTGGAAAAAAT
TGTCAGATGCTGAGAAGGCACCTTACCAGGCAAAGGCTGATAAAAGAAAGGCTGAATACC
AAAAGAACATGGATGCCTATAACAGAAAACAGGCTGGTGAGGCTGAGGATGAGGAATCAG
ACAAGTCCAAGTCTGAGGTTCATGACGACGACGAGGACGATGATGGAAGCGAAGAGGAGG
AGGATGATGATTAAAAAGTGAATAGCTTTTGAATTGCAGAAAATTATGGCAAAGTTGATG
TAGGAATCCCTTTCAGCCCTTTCCTTGATAAATAGATGCCCTCTTTTTAATGTTTCCTTT
CTTTTTGTTTTTGGGGGTTTAGTTGGGACGGGATAAGGGAAATTTAGATGAGCTGACTTG
ATAGCTCGAATGGCTTATGTATTTTATTTTGGTGGTGTTTAATGAAAAATTCAGCTACGG
ATTTCCCTTTGTTGGTAGTATTTTACACATTTCATCCAAAAAA
>C146
CGTTTTCAATAAAAAAATCCTCAAAACGAGCAGAAAGTGTAAAAGCAAAAGCTAAATTGA
CGTCGCCACGTAATCGATCTTATCCATTTCACAAACTTTTTCGTTCTTTACATACTTCAA
TTCAATACCCCCACCAAACTCAACAAAGCATTTCGTATTCTGTTTCCCCTTTCCAAATCA
TAGCATTCAACAATGGCAACCCCATTTTCTGCTCCAATCCTATCATCTACTTCACCTGCT
TTATCTTCTAATCGGGTCAACCCTGACTTGGCCCACCAAAAACCAACACCCGGGTCGTCC
TCCTCCGCCAGCTGGTGGACCCCACTCTTCGGCTGGTCCTCTGAACCTGATTACATCGGT
AATACCGGTTCTAATATTAGCAGCAGCGCGATCAAAACCGGGCCGTCCAAGGAGGTTTTG
GCCAAAAACACGGATCCGGAAACGGGCCGGTGCAGATCCAAGTTCCGGCCTGGATGTTTT
ACGGAGGATAAAGCGAAAGAGCTGAGGAAAATGACGACGCAGAGCTCTAATTTCCATGAC
GTTATGTACCATTCTGCTATTGCATCTCGTCTTGCGTCAGATGTTTCCGGTCGGTGACAA
GTTCGCCGGAGATGGAGGTTCACCGGCGAGTTAGGTGATCGGACTAGCCGATCCTTGATC
TGCAGCCAAATCAATCTGTAAACTTGAAAATTCTCTCTTTTTTCTGAAATAAAGATTTGA
CGATAATTTCAAGGACTTTGTGTGGATTGTTGTTTCTTGTGCTACTGCTGCCAAATATGT
ATATGATTTATTTCATATCTTATGATGGTAATGAACGTACATATGTTGCCAAAAAAAAAA
CCAAACAACAAAAAAAAAGCGCGCGCACCGGGGGAACTCCATCGCCTATAGGAGTGAATA
CCGGGCACATGACGTCGTTAAACTCGTACTTGAAACCTGTGTGCCAATAACGCTGAGAAT
CCCTCTGCACTTGGTATACAAAGCCCCGATGCCTCCAAGTGCCCTAGAATGACCCTTAGC
GCAACAAGAGTTATCCAGAGATATACCACGCCTGCTCATAACGCCCCTTGCTATCCCTTT
CCCACACTCTACACAAGACACATAACAGCAATA
>C147
AGCAGAGCGTTGATGCTGATGCAACCAGTCCAACATGCGTATCCTCGGATATCGCAAAAT
TACATGCAAAAGGCATCGGGACAGTGAGTGGGAAGCTGCTTCTAGGAACAGCTGAAAAGA
TACCGCCATCAGAACTAGTCGATACAACTGGTGCAGGCGATGCATTTATTGGAGCAGTTC
TGTATGCTCTCTGTGCCAATATGCCAGCAGAAAAAATGTTGACATTTGCTTCTCAAGTGG
CAGGTATTGGGTGCAGGGCATTGGGAGCAAGAGCTGGTCTTCCCCAACTAACAGACCCTC
GCTTGAGACCCTTTTCAGTGAACGATCCCCCAAAAGCGGCTACATTACTGTAGCAGACAA
CAGAAATAAAAGTTATCAACTTTGGGTGTTTCTTTTCCTGCTGTTTTCTTTTTCTAGACT
TATATTCAGCTACATTTGTAACATCTTATGTGAAAGATTTGGCCATTGAGCTTAAGACCT
TCAAACGGTTGTAGCAAAAACATGAATTCTAATATGAAAAGCTTGTATCAGGAGCATTCC
ATCTTTA
>C148
GACTCCCTTAATTTGACCATCACCCTTCACCTTCCCCTCCCTCCACTCCTCCGTTACCAA
ATTATCATCTCTCTCTGATTTGATCAATCAGAAGAACTCTGAAGAACTAATCTCCCTTCT
TCTTTATCCTCAGGTCATCGTCTTCTTCGTCAGAGTGATTCGATCTGATTCGGTTCTAAA
TTTGATTCCATTTTTAACTACCGAATCTGATGGAATCAATGGTTATAGACATGTCTTCAG
CGCCGATCTCGAACACTGTAGCGTCCTCTGACAGAGTTATATTGAGGAGGAAAAAGAATA
AGAAAAGCTTGAAAAATAAAACTCAAAACAACACCAATAACAATAATAGCGAAAATCCGA
GTAACGCTACTGAATGGAAAACACAAGCTCAACAGCAAGTTTACTCTTCAAAGCTACTCA
AAGCACTCCGTGAAGTGCGAATCAGTTCACCGCCGGCGACGACGGCGCCAAAAGGCGGAC
GAGCCGTACGGGAAGTGGCTGACAGAGTCCTTGCAGTTACTGCTAAAGGACGAACAAGGT
GGAGCCGAGCTATACTTACAAACCGGCTCAAGCTCAAGTTCATGAAGAAGCACTCGAAGC
GGCAGAAATTAATGGCGGCACGTTCTAGTACCAGCAGCCGGTTACCTAAGAAGCCGAGAG
TGGGGATATTGAAGCTGAAAACGAAGAATTTGCCGTCTTTCCAGAAGAAGGCTCGAGTAT
TGGGACGGCTTGTACCTGGTTGCAGGAAACAACCAGTGCCGGTGATTCTAGAAGAAGCCG
GTGATTACATAGCAGCTCTTGAGATGCAAGTTCGAGCCATGAGTGCTCTAGCTAACCTCC
TTTCTGGCTCTTCTTCTACTGCTGCTCCTCCTCTAGATCAGCTCAGCTCCAGCCGGCCT
>C149
CCCACAATCCATTTCGTTATCCGCTCTTTCATCAAAAACAAGAGTTTTGAAGCAAAAAAG
ATTAAAACTCTAAAGAATTGGAACCAAAAATGGCAACAATGGTGGCAGGTATAAGCCTGA
GAGGACCAGTGGTGAGTAGTCACAGGACATTTTCAGTGGCAAAAAGGGCTTCTTTACCAA
AGTTGAAACTGAGATCAGAGTTGAGTTTTGTAACTTCCCAATTGAGTGGTCTCAAGATTT
CAAGCACCCATTTTAGCTCTTCAGCAGCTCCACTTTCTGTTCCTTTCAAGCCTTCTCTTC
AACCTGTTGCTCGTAGAATTTGCCCCTTCACTGGGAAGAAGTCCAACAGGGCAAACAAGG
TCTCTCACTCTAACCACAAGACGAAAAAATTGCAATTCGTGAACCTTCAATACAAAAGAA
TTTGGTGGGAGGCAGGCAAGCGCTATGTGAAACTAAGGTTGTCAACAAAGGCCATAAAAA
CCATTGAGAAAAATGGACTTGATGCTGTTGCCAAGAAGGCTGGGATTGATCTTAGCAAGA
AGTAGAACCTTGAACATGATAGCATCTTTGTTTGTTCACTAATTTGATGCCCCAAAAATA
GTACTTAATATTTTTTGGCACTGCTTGTTGATTTATTGATTATATGCTTTTCATAATATT
ACTCTTTCCAAGAATACCTTGATCAAAATATTCTCTTATAGCTTAGGG
>C150
TATTAAATAATGAGGGCTGATTCTCATTAACGCTATATTATGGACTTTGGATGATTCTCA
TTAATGCTAATGTTGAACTTAATCTTTGTTTCTTAGGTTGCGTGGCACTTACAACTTGAG
GTGTAATATGGTAAATAATTATCTGTTTGTCTCCCTCTAAGCCTATGGAACCTATTTGTA
TATAATAAGATGTAGTTCTCCTTGTCATTGATAAAACAAATGCACTTTTTGAGTCTCTTA
CAGTGTTTTAGTTGCCGAGATGGCTATTTTGTGTTTTATTTCATAATGCAAGTTTCTTAT
ATGACCAAAGTATTGTTATATTGTAATTAGTTTATGAAATAATGTAGGTCTCGCAATTAG
TTACTCAAACTTTCTGGTTGATTATTATAGTTTTTCTGAAGTGAATTCATTTCATACTTG
TCATAGGTCTTGAAGACTTCAGTTTACAAGTGAAGATGTAGATTTTGGAGAATTCAAGTT
GACAAGCTAATTATTATTTGCCCAGAACTATAGACAACAATTTATTTTATTTGCAAATGA
TGTTAATTTGTTTTCTTCCCAAAGGGTGTGTAAATGATACAGTACAAATGGAATGTTAAT
CCTTTCTTTTGTTATTTTACAAAT
>C151
GGCAACTTCTTTTTCATAATCGTAGTTTGTCTTCATTGATCATAATGGGTGGAAAGCGTT
TTCCAACGATGTTTTGTTTGGTTCTAGCCTTCTTGCTTTATGCATCTGCTTTACAACTTA
TGGCAACTGAGGATGTCAAGTCGACTGAGTTGAATGTTTTACAACTTCCGGTATCAAAAG
ACCTTGACGCCGAAAAAGCTGATGAATTTGTTCAACTGGTTGCGACTCGTTATGGACCCT
TCAACTTTGGTCGTCCTAGAAAACTTGGATGTTTGTACACTAGGTGTTGTCAAACTGACA
GCGACTGTATTGGTGCAAGTTGTGGCCCCAGGTGTGTCACGGATTCCTGGCCTTGTTCCC
ATGGCATGTGTATTCCTTAATTACTAAAGTAAATTTGTACTAAGGTTCGTACAAAATACT
AGAATAAAATTTGTACTGAAGTTGAGGTCGCAAACAATCATTATGATTATGTAGATATAT
CAACTTCAAGAACCTATGATGTGGTAATGTATTTTTAAATATTTCTCCTAATTTTGAGTT
GTTTTTTCTTGGATAGCTGTATATTATGTTGGGTGTGTTTGGGATTTATATAAAATTATC
ACGATCC
>C152
GGCCATTACGGCCGGGGGTACTCCCAAAGCCTCCAGAAGCAGTAGCTAAACAGGTAAGAG
ATGAAGCACAACAATGTTATACCCAATGGGCACTTCAAGAAGCATTGGCAAAACTATGTA
AGGACTTGGTTCAACCAGCCAGCTAGGAAAACAAGGAGACGTGCTGCTAGACAGCAGAAG
GCTGTGAAGATCTTCCCTAGGCCAACTGCGGGATCACTTCGACCTATTGTTCATGGACAA
ACACTGAAATACAACATGAAAGTCCGGGCAGGGAGGGGATTTTCTCTTGAAGAACTGAAA
GCAGCTGGTATTCCCAAGAAACTAGCACCAACCATTGGCATTGCTGTTGATCATCGCCGC
AGGAACAGATCATTGGAAGGGCTCCAAACCAATGTCCAGAGGCTCAAGACTTACAAAGCT
AAGCTTGTCATCTTCCCAAGGCGTGCTAAGAAAGTCAAGGCTGGTGATTCTAGTGCAGAG
GAACTTGCTATTGCCACCCAGGTCCAGGGTTCATACATGCCTATTACTAGGGAGCAGCCA
GCTGTTGACCTTGTCAAGGTCACAGATGAGATGAAATCATTCAATGCATATGGCAAGCTG
CGTATCGAGCGTACAAATGCGCGACACATCGGAGCCAGGTTGAAGAGGACAGCTGAAGCA
GAAAAGGAAGAAAAGAAATAAGCAATTAGAATTGTCGTGTAGCTTATTAAGCATTATCAG
TTTTTTGGTGGACTGAATGAGATGGAGTTTATGATACAATTATATTCAGGATCTTGAGCT
TTTCTCTTTATTCAAGAATTTTGTTTTGCTTGTGAGATCATGCAAATCTTTTGATGGTGT
TTATGTTGAA
>C153
GGCCATTACGGCCGGGGGAAGTAGAAAGGTGAAACTTATAAATCCTCCTCCATTAATATC
ATCATCAGAAGGGGGGAAAACACACACACACACAGAGAAACAAACAGTGTGAAAAAAGAA
AAATGGAATGGAGGAAGTGTTATTTGGATGTAATATTAGTTCCATTAGGGTTTATGATAT
GTATGGGATATCATATTTGGTTATGGCATAAGGTTAAAACTCAACCTTTTAATACTATTA
TTGGAACCAATGCTAATGGAAGACGTGTATGGGTTTCTGCCATTATGAAGGACAATGACA
AGAAAAACATATTGGCAGTTCAAACATTCAGAAACACAATAATGGGATCAACTCTAATGG
CCACAACATCAATCCTTCTTTGTTCTGGCCTAGCTGCAGTAATAAGCAGCACTTATAGTG
TTAAAAAACCCTTAAACGACGCCGTTTATGGGGGTCATGGAGAATTTATGGTGGCACTAA
AATATGTGACACTTTTGCTAATTTTCCTCTTCTCATTCATTTGTTATTCCATATCAATTA
GGTTCATAAACCAAGTGAATTTCCTAATCAATTGTCCAGAAGATATTTTTGGAATAGTGA
GCATTGAATACATCTGTGAATTACTTGAAAAGAGCTTCATTTTGAACGCAGTGGCGAATA
GGTTGTTCTATGCAGCATTAACACTTGTACTTTGGATATTTGGACCTGTGTTGGTTTTCT
TGTGTTCTATTAGTTTGGTCACTGTGCTTTACAATCTTGATATTGTAATTTCTCATGATG
AAAAGGGCAAAATGGTACATAATCATCATCATGAGAATGGTATTAATGGTGCTGCTGAAT
TTGTTGTATCTGTCTAAAAAATGAGATAGTACTTGATTATGGACTATTACCAATCAATAA
GAATGTTGTTCCTTTA
>C154
GACAGCAAAAACATCCCCATTTGCCGGAGGTCGACAGCGATGGCTGATCACGCCGGCGAG
CACGACTCATTTGTAGAAACGGTAATGGACAAGGTCAACGTCGACAAGTTGCACGTCGCA
CACCACGATTCTTCTTCTTCGTCGGATTCTGAAGACGAGAATAAGGATACAAAATCGCCA
GTCGACGCCGTCAAGGCTAAGATCTACCGCCTTTTCGGTAGAGAAAGGCCTGTCCACAAG
GTTCTAGGCGGTGGAAAACCCGCTGAAATTTTCCTATGGCGGGACAAGAAAGTTTCTGCT
GGCGTGCTTGGTTTTGCCACTGTTATTTGGGCGCTTTTTGAGTTGCTTCAATACCACTTG
CTCACACTTGTATGCCATATTCTCATTGTTGCCATAACAGTACTTTTCCTGTGGTCCAAT
GCATCGGCGTTCATCAACACGGCTCCACCTCAAATTCCAGAAGTTGTTCTTCCTAGGGAT
ATCGTCCTGGGTGTTGCATCTGCATTGAGGATTGAAATGAATAGGATCCTTGAGATCCTA
CGAGATATTGCATCTGGCAAAGACTTGAAGAAATTCCTTGTTGTCATTCTGGGCTTGTGG
GTAGTTTCTATATTGGGGAATTGCTGGAACTTTCTCACATTATTTTACATAGTTTTTGTA
TTACTGCATACTGTTCCTGTGCTTTATGACAAGTATGAGGACAAGGTTGATGCTTTTGCT
GAGAAGGCAGAGGCAGAGATCAAGAAGCATTATGCTGTTTTCAACGACCAGGTTCTTAGC
AAAATTCCAAGAGGTCCACCAAGAGACAAAAGGCTTGCATAGAGACTAATAGCGTTTCCA
CTACGTTCATACTGGAGTTTTCCATATGTTGAGTCCGTGTGTTAGAGCCCTTTAGTTACT
GGATTTGCTTTATTACGTGTACAATTAAATGAGTATGGC
>C155
GGGAAAAGAGGGTTCATCTGTTATTGAAAGCTCCGTTGATGATGTAAAGAAATTGGCTTC
GGCTGAGACTGAATCTGCTAATAAGGACTCGGCTAATGTTGCAAAGGAAGTGCTTCCGGA
TAAAAGTGAACCAAGCAAAGAGGATTCAACCAATGTTGTTAAACAGGCCGCTCATAGTGA
TGAATCAAAAACTTTAAGTTCTGCTACTGTTGTTAGGAAAGAAGAGAATCAGTCTAATGC
AGATGGTGCTGGCAAGAGCCATGTCGTAGAATCGAGTGGGAATAGCGAAGATACTAAAAA
AGAGAACTCTGAAGTTACTTCTTTGAGTAAGAAGGAGGGGAATAGCGAAGATCCTAAGAA
AGAGGACCCCGAAGTTACTTCTTTGGATAAAAAGGAGGAGAGGGCGGCAAAAGGTTCAGA
TGGGAAAGGTGATAAGGATGAATCTGGTAAAGGTGGTGATGTCTCTACAGTGTCAAGTCA
AAAGACGGGGGCTGATGAGGAGGACTTGGATTGGGCTGAGATTGAAGACATTGAGGGTAA
TGACGACAAAAAGGCAACTTCTCATGCTACAAGTTCCAATAGAGCTGATTTGAGGAAGAG
GCTTAGTGTTGAAGAGGATGATGAGGATTTGAGTTGGGACATTGAAGATGATGATTAGCC
TGTGAAAGCTTGATTCTCAGACAAACTTAAGATATGCAGGAAGCTAGATGCCAAAGTTGT
CAGCATGCAACATAACTCAAGAGTTGAACGTAACCTCTTGATGCCTAGTAAAAGTAAGAT
AATGCTTATCGTATCGTGCAGTTTGTTTAATCACGATTCATGATTTTCATTCTTTATATT
GAAGTTTTAGTTTAATAGTCAAGTTTGTTATGTCCAGCGGTTCATTTATAAAAAGTGAAC
ATGTCTTTCTGCACCTTGTATACTTGG
>C156
GGCCATTACGGCCGGGGGGAGAAAAGAAAATTAAAATAACTAAGGAAACAAATAGAAAGA
GGAGGATCACAGATCTGTGTCCGAAACTGAGCTGAAAGAACAAATTTGCATATACAGTTT
TATACAGAGAAGAAACGAAGATGATGTCCAGCAATTACACCGCAATTGATAATCAGAATG
TTTCCGGATCTGTTCCTGCAGTCGCAGATCCACCTGGCCAAGTTGCCGTCAAATTCACTG
ATTCGAATTTGCAGACATTTCCACCTTCCAGTTCCCAGGGGAAAATCTCTGGTGCTTCTG
GACCTCCACGTGACGCCGACGATACATTCTCTAAACCAGTATCTGGTTCTGATGAGCCCC
AGCAGAGCGGTTGGTTTCGCGCTTTCACTATTGCTGCGTACAAGCCCTATTTTGATGTTG
ATACAACAGATGTTCTAGAGAGAATAAAAGATTCACTCTTTCCTTTCACGGGATCCTTTT
CGGAGAAGACTGCCAATAAACCAGATTTGTATGGCCCGTTCTGGATATGCAGTACCTTGG
TATTTGTTGCAGCTTCCATTGGCACATTTGTTACCTATATAGCACACAAGCTACAGAAAA
AGGAGTGGAACTACGACATCAACCTTGTCACTTGGTCTGCGGGTTTATTCTATGGTTATT
CCACTATTGTTCCTCTTTGCTTGTTTCTAGTCCTCAAGTACTTCTCTGCACCATCTGGCC
TCGTTCAGCTGCTGTGCCTTTACGGCTATTCCCTTTTCGTCTTCATTCCGGCATTGTGTC
TGTCTCTTGTTCCCTGGGAGATAGTGAGATGGGTAGTTGCTGGTGTAGCTGGCTTCATGT
CTGCCACATTTGTGGCTCTTAATCTGAAACACCACATAGCATCGGCTGGTGAAAGGTGGT
TCTTCATTGTGGCTGCTATCTTCCTGTTGCAACTTGCACTTGCTTTGGTACTGAGGGTTT
ACTTGTTCAACGTCACAGTATAACTACAAAATTATTGGAATGTGACTAGGCACATGTCAT
ATAATCACCAGAGAAAGGACACTGTTCTTCGTATCAACTTGACTGTAAGTGTGCTTGGTC
ATTGAAACGGAACTGTATTCATTCATTTTTGACGATATACAATAATATAGTTTCATCACA
ACGTTCTCAGATTAAAAAAACCTCACCAAC
>C157
GGGGACGTAGCTGCTAAACCTTCGAACTTCGAAGTTCAGACCTTCAACTAGGGTTTTGGC
AAGATGATCATTCCGGTGCGTTGTTTCACTTGCGGCAAGGTCATTGGAAACAAATGGGAT
GAATATCTTGATCTTCTCCAAGCTGATTATTCCGAAGGGGATGCTCTTGATGCACTGAAT
TTGGTTCGATATTGCTGTCGTAGAATGCTGATGACACACGTTGACCTCATTGAGAAGCTT
CTCAACTACAACACATTGGAGAAATCTGAGGGCACTTGAAATTTCCTGAAGTAATGAGAT
TGAGCTTAGCAAGTGTTTATACCTAGAATGTTTCTCCTTTTGTCTGTTTCCTCTTTCTAG
TTGGAAGGAGGTAGTTAAAATGTTCCCATATGGAGTGAAGACTTTCGAATCTTGTAACTC
GTTAAAGTGACATTCCAAGAAACTAGTAAACAGTATTATGTTGAACACAGTAGGTGTCTG
TTCAATTTTTGCTGTGCACTTTTCTTTTTCTCTTCCTAATCCCTCAATGTAATAGAAATT
TTATGAAAGGAAAAAGACACAAAGGTGAAGGAAGAAGGAAAGATTTCTGAAAGAAAAATT
TCTACTGC
>C158
GGGTCCAAAAGAGCTGCCGTACCCAGAGCCGGTGAGGAAACCGAGCTGAAAACGACCCGG
ATCCGAGATCCAGTGAGCTCAGCAGATATGGCGTCTAAAGATCCGATTCTCAAAGACGAT
CGTATCGCTCGGATTTCTTCTTCTATTCGGGTCATCCCTGACTTTCCTAAACCCGGGATT
ATGTTTCAGGATATAACAACATTACTACTTGATACTAAGGCGTTTAAGGACACTATTGAT
TTGTTTCTTGAGAGATACAAGGACAAAAACATCAGTGTCGTTGCAGGTATTGAAGCAAGA
GGTTTTATATTTGGTCCTCCCATCGCATTGGCTATTGGGGCAAAATTTGTCCCCATGAGG
AAACCCAAGAAGTTGCCGGGGGAGGTTATTTCAGAAGAGTATTCTTTGGAGTATGGAACA
GACAAGATTGAGATGCATGTAGGTGCCGTGCAAGCCGGTGAACGTGCACTTGTGGTAGAT
GATCTTATCGCAACTGGAGGGACCCTAGCTGCTGCAATTAGGCTTCTAGAGCGTGTTGGA
GTTGAGGTGGTCGAGTGTGCATGTCTTATTGAGTTGCCAGAATTGAAGGGCCGGGACAGG
TTAGGTGATAAGCCACTATTTGTTCTTGTGAGCTCAACCTGATCCTCAATTAGGAAATGG
ATCTAGACAGAGAGCTTCATTGAGGTGGAACTGTATTGGAGTGACATTTTGAATTTGGAG
AGGAGAAATCTCATTTTTATAACAACCATTGCCAATTATGGCCTTCAATGTGTGGATTGA
AATAAGCCCTTGTTAGGTGCTTTCAGTTGACTTAGTTATTGTGAGAGATGCTCTCAATGA
ATTAAAGTCCTACTTTTATTGTTGTGGTAGTTGGTGGAACTCACTTCTGTGTGTATGACA
TCAAGTTCACCGCGAGTAAGTGGTGGCAAAATGGG
>C159
CCGGGTTGCAGAGTAATTAATTCAACAGATTATGAAAAGCAAAAACCAGATGGGAGAAGT
GATAATATATGTAGATGATTATAAATTCATCTCTGCTTCAACATATTTATGTAGAATTTG
CCACGAAGAAGAATTTGAAAGCTGTAAAAATTTGGAAGCTCCTTGTGCATGTTCTGGAAC
TGTCAAGTTTGCGCACAGGGATTGTATTCAAAGATGGTGCAATGAAAAGGGAAATATAAT
CTGCGAAATTTGTTTACAGAAATTTGAACCTGGATACACGGCTCCACCTCCTAAGAAAGT
CCACTCAGTTGATAATACAGCTGGGACAATTAGAGGAAGTGCAGAAGCAGATATAGAAAA
TGGAAGGGAAAGAGTGGTTGTTTTGGAGTCAGATTCAGAAGAAGAAAGACAAATGCTGGC
GAGGAGTCAATATTCTGAATGCTCACAAGCAGCAGATAGAAGTGCCTCTTGTTGTCGAAC
TGTTGCTCTCATTTTCACAATTCTGCTTATGATGAGACATTTGTTAGAGGTGCTCAATGG
AGGACCAAGAAACTATCCCTTTACACTTCCTACACTGCTTATTATAAAATCCACTGGAAT
ACTCTTGCCTATGTACATTATAGTCCTGTTGATCACAAGAATTCAGATTATCATTAGACA
GCAGTATCTGGATACAGAAGACAGGTTATCCAACTCTGACTAACACAACTAATACGAGAG
TCCTCCCTAATTGTTTATTCTTTTCATTAACAGTGTAATTTGTATTTTCTAAGCATCACC
CTGATGCTTTATCTAATTGGTTTTTCCCATACACGTGGAGAGCAATGAAAGTTTCA
>C160
AGAAGAGGAATGGCGGCCTCATCCGATTAGATCGCTTCAAGGCATTCGCGTTATTCAGGC
CGCTGTAGGGGCTGGCCGGACTATGCTGATTAGTGACGCCGGGAGGGTGTATGCTTTTGG
CAAAGACTCGTTCGGCGAAGCTGAGTATGGTGGCCAAGGAAATAAAGTAGTGACTACTCC
TCAGCTGGTAGAATCTTTAAAAGACATCTTTGTTGTACAAGCTGCGATTGGGAATTTCTT
CACTGCCGTATTATCAAGAGAAGGAAGGGTTTATACATTCTCCTGGGGGAATGAAACTAA
ACTTGGTCATCAAACTGAACCAGCTGATATGGAACCCCGTGCATTATTAGGCGCATTAGA
GAATATTCCAGTCGTGCAAATTGCAGCAGGATATTGCTACCTTCTTGCTCTGGCTTGTCA
ACCTAGTGGCATGTCTGTGTATTCTGTTGGTTGTGGATTGGGTGGAAAGCTAGGTCACGG
AGCGCGAACTGATGAAAAGGTCCCAAGGTTAATTGAACAATTTCAGACGTTGAATCTTCA
ACCTGCAGTTGTTGCGGCTGGGGCTTGGCATGCCGCAGTTGTTGGGAAAGATGGAAGAGT
TTGTACATGGGGTTGGGGCCGTTACGGGTGCTTGGGTCACGGTAATGAAGATTGTGAAGC
AGCACCTAAGGTAGTGGAAGCACTAAGCAATGTGAAGGCTATTTATGTTGCCACAGGGGA
TTATACGACCTTTGTGGTTTCTGATGAAGGAAATGTTTATTCATTTGGTTGTGGAGAATC
ATCTAGTCTAGGACATAATACTGCTGTAGCTGAAGAACAGGGTAACAGGCACTCAAATGT
TTTATTCCCTGAGGTTGTAACATCATTGAAGCAGCTGAATG
>C161
GGCCATTACGGCCGGGGGAAGCACAAATCGTACACATCGAAAACCTCACTGAAAAATCTA
GAGAGATGGCAAACCCAAAGGTGTTCTTTGACCTTACCATCGGCGGCGCACCAGCTGGCC
GTGTGGTGATGGAGCTCTATGCCGACACCGTTCCTAAGACGGCAGAGAACTTCCGCGCTC
TCTGCACCGGCGAGAAAGGCGTCGGAAGGATGGGCAAGCCTTTGCACTACAAAGGCTCAA
CCTTCCACCGTGTGATCCCAGGGTTCATGTGTCAAGGAGGTGATTTCACCGCCGGAAACG
GTACCGGAGGTGAATCAATCTACGGTGCCAAATTCGCCGACGAGAACTTCAAGAGGAAGC
ACACCGGTCCAGGAATCCTCTCCATGGCTAATGCTGGACCCGGAACCAACGGTTCTCAGT
TCTTCATCTGTACCGCTAAGACTGAGTGGCTCGACGGCAAGCACGTTGTGTTCGGTCAAG
TTGTTGAAGGCTATGATGTGATTAAGAAGGCTGAGGCTGTTGGATCTGGATCTGGAAGGT
GCTCCAAGCCTGTTGTGGTTGCTGACTGTGGTCAACTCTCCTAGATCTGATGACGTTGAT
GATGATCTAGTTTATCTATATTTAAGTCGCCGTTTTTGGCTTTGTTTTCAATTTTAATCT
ATCGGTTACTGCTTGCTTACTGTGGGTCTAGTTCTAGGGTTGTGCTGTAATTGGTATTAG
CCTGCTTCTACCAGTTTATGTTTAATCTTAAGACTATGGTTTAAATAAGATAATACTTTA
GTTTACTCTGCTGAA
>C162
GGCCATTACGGCCGGGGAACAAAGGGAAGCATAAAATATATAGGAAAACCAGAAAAAAAT
GTTGCTAGGAAAGAGGGCAAGGCCACCAATCAAGAGAACAACAAGCATGAAAGAATTCAC
CTTAGACATCAATATAAACGATCCTTCTGTAACCGTTATAAATTATCAACCCTTTGATCC
TCTCAACCCTTACAACTTCACTGGTCCCATCCCACCGGCATCCAACGGCCTAGATCAACG
CTTAATCTTGACTCGCAGAAGATCAGCTGATAATTTCGTTGAAACTGCACATTTCCTTAG
AGCTTGCTTCCTCTGTAAACGCCAGTTAATCCCTGGTCGTGACATCTACATGTACAGAGG
AGATAGTGCTTTTTGCAGCCTAGACTGTAGAGAAAAGCAGATGAAACAAGACGAAAGAAA
AGAGAAATTGCCGAAGGTTGCAACAAGGAAAAAAGTTACTAACTCAGCCGCCATAGCCAC
CGTGGGAAGTGGAACAGGATCCGACGCTCCACCTCAGGCCAGACCGTAAGCCGGCCGCCG
TATAGATTCTTACTAGCTATAATCACGTTGTTGAAATTCGATAATGAACAAATATTCCAG
CTGATGTTTAAGTACCCACTCTTACACATACTTATCAAACTATATATGTATATAGATGTG
GGACTAAGATGATGACGATGAATGTATAAATACTTCTCTTTGGTTTTGTTTGTGCTGTAA
TCATGGGTTAATGGATCGAAAAAATGAAGTATCAGTTTC
>C163
GTACAAAAATATTTTTGCTTCCTTCTTTTGGGACTTCTCCCTTTTCAACCCGATTCATCG
CTGATCAGGAGGAGCTCTCACATCGATCACCGAAGCCATCTTTTCAGATCAACTCGCCAC
GAGAGGCCAAGAAAGAAAGGGGTTTAATCTAAATGGCAGCTATTTACAGCCTTTACATCA
TCAATAAATCTGGAGGGCTTATTTTCTACAAGGATTATGGTTCTGCTGGCAGAATGGACA
CAAATGATAGTTTGAGATTGGCTAGTCTTTGGCATTCTATGCACGCTATCTCTCAGCAGT
TGTCCCCAGTTAATGGTTGCGCCGGTATCGAACTCCTTCAAGCTGATAACTTTGACCTCC
ATTGCTTCCAATCTCTTACCGGAACAAAATTTTTTGTGGTTTGCGAACCTGGAAGTCTGC
ATATGGAATCTCTGTTGAAGTATATCTACGAATTATACACTGATTACGTCTTGAAGAATC
CTTTCTATGAAATGGAAATGCCAATACGGTGTGAGCTCTTCGACATAAATTTGTCACAGG
CAGTTCAGAAAGATCGTGTTGCCTTACTGGGGAGATGAGCTTCTCAAGCTCATATGCTGC
AAATTGTTGGTTGGACTATAATCTGGTAAATTCTGCTGGACAGGTTGCACTAGGACATAT
GCAATGTGTGTTTCTTTGTGCTTTGGGATAATGGCCTTGTAAGATACATTTTGAAAGCAG
CAACCCCAAGTAGGATTTGTTATGCAAGGTTGTCATGGTTGATGCTCTTTAGTGTCGTTT
ACACGCTCTGCCTGATCTCTCATAGAAATGGTAATTGGACAGATATGGCAAGCAGCAGGT
GTTGCCTTAAAAAGCACGAAGACATTGAACATGTTAACATTAAACGACTACCAAGAAAAC
ATTGAGCATATTAATA
>C164
GAGACACGTTCCACTTTGCATTTTCACTAACCCAAAAAGGCTCTTCGTTGAATCAGAAAG
CTCTAGAAACCTCTCCAAAACCCTGTAGAATTTCCCTTTTTATTTCGCCTGAACCTCAAA
ACTAAACTTGTCATTTTGCTACTTCTCAATTTGCTTTTGCTTATTGGAAACCAGAAAACA
ATGGCAACGTTCGAGGAAGCACCAGCAGGTATTCCCAAAGCCGGAGAGAAAATCTTCAAA
ACCAAGTGCGCTCAGTGTCACACCGTCGATAAAGGCGCGGGTCACAAACAAGGGCCAAAC
TTGAACGGGCTCTTTGGAAGACAATCTGGTACAACTCCAGGTTACTCTTACTCTGCTGCA
AATAAGAATATGGCTGTGACCTGGGGAGAGAACACATTATATGAATACTTGCTCAATCCG
AAGAAGTACATTCCTGGGACGAAAATGGTCTTCCCTGGGCTGAAGAAGCCACAGGAGCGT
GCAGATCTTATAGCTTATCTGAAGGAATCAACTGCATGAAGATCTCTTTGGAAAATCATG
ATACTTTTGCTAGTGGCCTAGAGTTGTATCCAATGGTAGCCTTACACATTTTATATTTTT
AAAGTCATCCTTTAGCCGATCAAATAACACCACATACTTTATCATGTCATTCTTCTGGTT
GAGCAAGCCAGTCTTGAGGAATTTTGTCAAGAGTTTGTTATTTGAAGTCTTTTCAAATCT
TTACGTGCTCATGAATGTGTTTGGAGCCAGTTCGTTGTGAACAGCTTACATATCTGGTGT
TCCTGTGTTTTATC
>C165
AGGACTAAGTTTACACAGTCGGCTCGCGAATGAAATCAGGACTACCGTTAAAACAGAAGG
AGGGGTCACTTTTGCAGCACTGGAGAAGATGACACTGGTTAAGTCAGTGGTGTATGAGAC
CTTGCGAATGGATCCTCCTGTTCCATTTCAAACTGTAAAGGCCAGAAAAGATATAGTCAT
CACTAGCCATGATGCATCATTCTTGGTAAAAATAGATGAATTAATATTTGGGTATCAACC
GCTGGCCACAAGGGACCCCAAAGTTTTTAAGAACCCAGAGGAGTTTAATGCAGATAGATT
TGTGGGGGATGGAGAGAAATTGCTCAAGTATGTGTACTGGTCAAATGGTAAGGAGACAGA
TGATCCAACTGTGAATGATAAACAGTGTCCTGGTAAAGATCTTATAGTGCTCTTGGGCAG
GATATTCTTGGTGGAGCTTTTCCTGCGTTATGATACTTTTGAAATTGAATTTGGAAAGCT
CCTGCTTGGTTCTAAGGTGACTTTCAAGTCAGTAACCAAGGCAACATCTTAAGTATTGAA
ATGAATGGCAAGAAAACGTAACGTAGTATATTTGCAATAAAGAAGAACCTCCTTGCGAGA
GAAGTTCAAAATCTAACTTTCCATTAAAACTTGTAATTTTCTGTTTCAAATCGTAAAGGA
TTGCTTGGAGAATTGTTCTTCAAGCATTCATTGTGAATTTTAATACTGATGATCTGCTGT
TCGATCTGTTGAATCATGAAATTTTAGAATTTATTCTTGTTTCGCCA
>C166
GAAGGAAAGGATGGAAATATTTGACTTAGAGAAGCAGTTCGCTTTTTATGGAGCATACCA
CAGCAACCCAGTGAATATCTTGATTCACATGGTGTTTGTTTGGCCAATATTTTTCACCGG
TCTTATTCTTTTCGATTTTACGCCCCCACTTTTCAATTTACCACCGATTCAGCTCTGTGA
ACACAGTTCCTTGGTCCTTAATTTCGGACTCCTGTTTGCCTTGGTTTATGCACTGTTCTA
CGTGGCTTTGGACAAGAAAGCTGGCTCTTTGGCTGCTTTACTCTGTTTTGTTTGTTGGGT
ATCCAGCAGTATGGTTGCGCGTCAATTGGGCTTCTCTCTCGCCTGGAAGGTTGTTCTAGC
GGCTCAGTTATTCTGCTGGACTGGACAGTTTATAGGTCATGGAGTGTTTGAGAAGCGAGC
ACCTGCTCTGTTGGACAATCTTACACAAGCGTTCCTTATGGCACCATTTTTTGTACTCCT
TGAGGCCCTCCAATCTCTTTTCGGCTATGAACCATACCCCGGCTTTCATTCAAAAGTGAA
AGCAACGATAGATGCTGAAATCAAAGAATGGCAGGAGAAGAAACAGAAAAAAATATCTTA
AGTTCGAACGTGTGAGGCTGTTATCTATTCTAATTGTATCTGTAAATGAAACAAAGTCAA
ATTCGCATGTGAACTGCCTATGTACACGTTAACTTGGTTTTTGTCGATAAAATTTAAAAC
TTGGTTTTGTATACATCCTTTGATTGTCCTCTTTTAATAATATGGGTTAGAGGCGGCACC
>C167
CAGCAAATCGACTGGATTCGAACGAGCAAAAATGAACTCAATGGTGGCTTTAGGGAAGAA
ATTCACGAGAAATATTCAAGATCATAAACGCAGGCTTTTATCAGCTAAGTATGAATTAAG
GCGTAAACTTTACAAAGCGTTTGTTCAAGATCCTGAACTTCCCCCTGAAATGAGAGAAGC
TCATCGTTACAAGCTTTCAAAATTGCCAAGGAACAGTTCTTTTACCCGAATCAGAAATCG
GTGCGTTTTCACTGGTCGGCCACGTGCTGTGTATGAGAAGTTTAGAATGTCGCGTATTGT
GTTCCGTGGTTTGGCTGCTCGCGGTGCTTTGCAAGGTGTTAAGAAAGCTTCTTGGTAGAC
TTACACCCCAGGATTTCTTTGTTAGGAGTCTACCAAAAGCATTACTACTGGATCACATAT
ACTAAAGCCAAGTAGATTACAGTGGGACTAAAGTTTATATTTCAGAAGTTGTCCTAGCTT
TTTCAAATAAATTGTCATGCTATGTTATGAGACTTCTGCCTTTTCAAATATCTAGCTCTT
CGGGTTGACTGTCTGTGTACTTTTCATCTCTGCTTCAAGATTTCTGGAAATCCTTAATCT
GCATGGTGGAACCTTGCAAAAGTTTTTCATTGTCCTGAAACTTCTGATTCTATGAGAAGG
CCTGAGTTATTACTTG
>C168
GACAGTGAGAATGGCAAGTACTCGTGCTATTTTTGTGGCTTCACTTGTCATAGCTTGCTT
TATAGCTTCTCGTCACGCTGAAATATTGTTCTCTTCCCTCAAGAGGAGTCTTGATGTTTC
TGCTTCACACAGGGAAGGAGTGCTCATGGCTGGGGAAGACCAACTCATATTGAAATGGTC
ATTCAACAAGACTTTCCCAGCAGGGGCAGACTCAAGCTACAAGAAAGTAAAAGTTCAACT
GTGTTATGCACCGGTTAGCCAAAAAGATCGTGCATGGAGGAAAACTGAGGACCATCTCAA
AAAGGACAAGACATGTCAATTCAACATAGTAACCATGCCCTACAAATCATCTGGAAACAG
TTTCAACTGGGCAATTGAAAGGGATGTCCCAACTGGTACCTACTTTGTTAGGGCTTATGT
CTTGGATTCTGATGGTCATGAGACTGGATTTGGACAAAACACCGATGATAAGAAAATAGA
TAACCTTTTCGATATTCAGGCTATCAGTGGTCGCCAAGCCACTTTGGATATCTGCTCCAT
TGTCTTCTCCGTTTTCTCTGTGGTGTCTCTCTTTGGATTCTTTTACATGGAGAAGAGAAA
GGCTAAGGCAAGTCAACAGAAGTGATCATATGGATCCACATGATGATCAAATGGTGTGGA
CGGAAATTAAAAATAATCTCCTTTATTTTCTATATCGTACACTTTAAGATTATTGTATTA
AGTTTAATACAAGTTTGATGACTCATGCATGACATAATATCGTTTACGTTCTTGTTTAAT
TTAATGTATTTTTTGTTGGTGATTAAAGTTTGTTTATCAGTTTTTGGCCAAGTGTG
>C169
CATTACGGCCGGGGAGAGTGAGCAGCCACAATTCTCAACAAACGAGACCCATACGTTGCT
TCTTATCTTTTTTTCTTCATGAAGTACTAACAAAAAGAAAACCCTAGAAAAAAGCTAGGA
CATCAGCCGCAACAATGCTGAAGAAAACACACACACCCACCGGCGGAGCTCGATCTTCAG
AGAAGAAGAGCCATTTCAATGGCTTCTTCTTGACACACCCTCAGGCCAACCTGAACCAAA
ACACCCTCTCCCCCGTCATTGTCTCACACCCAGCTGCGACATCGTTATTGCAACCAGCTC
GTTTGGAGAGCTGCGTTGAAGTGAGATGTCGGAAATGATTTGAGGCTGTCGTCCAATTGC
CGATTCGAGTTTCGCTGTTGGTTCGCGGTACCGGTTTGATTCTTTGCTGTTGTATTTCAT
CTTTTCTTTCGATTTCAAAGCAGTGAGACAAGCTATATTGAGGTCTGTCTCTATGTCGTT
TCTACTGTTTATTTATAGACTTGAAATTTATGTATTTGTTGTCATGTTGCCTTAGTAATT
GTGTTTGGTTATATGTTGAAACTGATTTCGACTGATTTTCATACCCTTTTATTAAATTTA
TTTCAAATGGATCTGTGTTCTATTT
>C170
GGCCATTACGGCCGGGGGAAAAAAGGGAGACTAACAAATCTGTATTATCAGAAGGCCAAA
GTGCCAAATCATTTGTAAGTGAATTTCTTAATGAAAATGTCGCAGATATATGTGATGATA
CATACTCAGATCTTGATTTGTTTCTTTCATCTATGAACTAGAAGGATCTGGGGGAAAAAC
AGGACTGTACATATTTGAGTAACGTTTTACTCGTGGATGAAGAATTGGAGGAAGGAGAGA
TAGCTTGACTTCTTCTTTTCCAATTCCTTACTGCTAATGGCAGTTAAATGCAACAAAAGT
CGAGTTATTGTTATGGTGGGCTGGTGGTAGTGGTACAAACCAGGCTTGGCGTGTCAAGTA
AATATTTGCTTGTTGTCCACTGACTTGCAGAATATAGTCAGAAAGTTAACTGATAGCAGA
ATTTCTCGATTATGGCTCTCTGAAGATTTTTTCACTTCTAAATTGATGAGGAGCATTATA
ACCATATCCGAGGGTTTCTGGTCCTGATTCTCTTACAGCCCTTTTTTTGTGGGATGTGAA
AGATCCAGCACATGGTGGTGGTTGGCGAAATTTTAATTATAATTGAGAGCTGTCTCTACA
ATGAGCAGGTCCTAAATGTGATCATTTGGATTGCAGAATCTGCTAGCTGTTCACTTTCCA
GTTCTAGCTGATATCTGGAGTAATATGCACATCTAAGCAATGGTTACTTCTTATGCTACC
CTTTCTTATTCGGTTATCAACAGCATATCATTTTTCTGGTGCCAAAGGAGACGCAAACCT
CTGCAATTCTTGACCCATTGCTTAGTATAACCCTATAAATAGTTCT
>C171
GAAGAGGTGAAGTCGTAATTTTAGCTTTAAAAAAACGCCTTTTTGTTCGTTCCTCTCCAT
TATTCCCTGTACCTCAAATACGAGGTCCTCAATCAAATCTGCTGTATTTTCATGGCAGTA
TCAATATCACCCTCGTATTCAAATTCACCCCTAATTCTACCAACCCCATCAATTACCAAA
TCCCTTTTTTCCATTTACCCCCTTCACAGTCTCAAATTTCCATTTTCACCCCTCAAATCT
CGGCCCTCAAAAATTTACCTTAAAAGAACAACCATTCTTGTTTGTGCAGCAGAAAATGGG
AATAACAATACCGTTAGCTCAGATAAAGAGGTAAAGGAAAAAAGTGAAAGCGGTGGAAGT
AATAATAGTAATGGAGGAAGGCCGAGATTGAATTTGAGATGGGTGGATCTGATATTGGAC
CCGGACCCGGATAATATTGTGGCAGTTGGATTAACGGGTCTGCTGACATGGGCTAGTGTA
AGTATATTGTGGCAGCTGTTTGTTATAGCATTAGCTATTCTACTTGCTGCTCTTAAGTAC
TCTTTTATTGCTGCTCTTCTTATTTTCATTCTAATTACCCTTCTTTGATTACTAGTTTGT
ACTTTGTCCTAGTATTCAGCCATTTGGGTACGTAATTCCCTTTTTGTGCACTAATTTTTA
AGTGTAAAGATAATATATGAGATAGTATTTTCTTTTGT
>C172
TGCGCAAGGCGTATATGGATGCATTGAGTAGCCCGAAGAAGGATCTCGTCCATGTCATGG
CTTCTGCAAATGAAGCCATGAAAGCAGTGATTGCTGAAAAGATGCGTCTGTTTGGCTCAG
CTGGGAAATATTGTTAACATTCTTTGCCCCTCCCCGGACTAAGAATAAGTTGTAAAACTC
CTTATCAAGGGGGCTAATGGCCAAAAATGCTCGGTGCTTAAGTTGAGGACAACTAAGATT
ATTATCTGTCATCGTTCTTACAAATTGAATATCCTGTTAATGTGACCACCTTAGCCCGTA
CATATAATAAAGGTGCAGGTTGTAACACCACCTGCCTACTCAAACTAGTGGCAGTTTGTG
GAAAGGTCGATAATCATTCTTTTG
>C173
GGATGGCAAGAAATTCTTCAATTTTGCACATGAAATCTTGAGGGATCGCTGGGAAAAAAT
TAGTCACATCTTCTCCTTTTCTAAACGTTTCAGCATTCAACATATTCCAACTCAGTATTG
CACATTTCTTAACCGAGCAAGAGAACCATCTCCAGCATTCACATGGGTAAAGTGCAAAAG
GGAAGAAGATAAAAACTGCACACATGTCTTCTTGGAAGAAGCAAAAATCAGAGGTCATCC
GGGCAGCGGATTCTTTGCAGATAATACTTATGTTCGCCTCGGTCTGGTAACGCGTCAACA
TGATTTTGATATGCTCATTTCTCGATTGGAACAATTCATTTCTCAAGAAGAAGAGAACGG
TTATTGTATATCGCCATCAATCAACAACCAGTGATCAACTCTTTTAGAGTTATCATGTAT
TTGCGTGAAAGGTACTTGGTGGAATACTCGAGGTCGGGCGGATTCAGTATTTGATGGATA
CGTGTGCCTTTGAGTATTTAATGTAAACTTATCACTAGTCAAGGAGGTTGAATTAGGGTG
TACATTTGGCAGATTCGCTCAGTTTTGAATTAATTCGGTTCGATTTGGTTCATTTTTTAA
TGAAAATTTTACCTCAT
>C174
ATTGTTGACGGAGGATGATGAGTTCCTTATCATGGGTTGTGATGGTCTTTGGGATGTTAT
GAGTAGCCAATGTGCCGTTACACTGGCCAGGAAAGGACTGATGCTGCATAATGATCCTGA
AAGATGTTCAAGAGAATTGGTCAGGGAAGCCCTCAAGCGCAACACATGCGACAATTTAAC
AGTAATCGTGATTTGCTTCTCTCCAGATCCTCCACCTCGGATAGAAGTTCCTCAGACTCG
AGTTCGTAGAAGCATATCAGCAGAAGGACTGAATCTTCTAAAAGGAGTACTGGAAAGCAA
CTCATGAGAAAATTCTGGGAAATGATCAGAACGTCCCTCTTATCAATAGCCATTTGGAAA
GACAGATCATAACTGGTGAGGGACATTTCTATCGCCCACCCCCACCCTGCAGCAGCAGCT
TCCTCATTATGGAAATTCACTCAGGCTTATTGGGAGGTTTTAATTTATCAAAGCCCGTTG
TTGTGGATGTGTTGTATCAATATAAGATATACTTACTGTATAAGTTCCAGCTCCTTTTTC
TTGCTGTACAGATTCCAGAACCAACTCCTTGTTTATCTCCCTTCTAGTGCATTTACTAAG
TATTAACTAT
>C175
TACGGGAGCAACATTGGAGGGTACAAGAATGAAGGGTTTGTTGAAGTCTTAGCTGCACAG
CAGAGCCCAGATAATCCAAACTGGTTTCAGGGTACTGCAGATGCTGTAAGGCAGTACTTG
TGGTTGTTTGAGGAGCATAATGTGATGGAATTTCTAATTCTTGCTGGCGATCACCTGTAC
CGGATGGACTATGAAAAGTTCATTCAGGCACACAGAGAAACAAATGCTGATATTACCGTT
GCTGCCCTACCGATGGATGAGAAACGTGCAACTGCATTTGGCCTCATGAAAATTGATGAA
GAAGGGAGGATCATTGAGTTTGCTGAGAAACCGAAAGGAGAGCAGTTGAAAGCAATGATG
GTTGACACCACCATACTTGGCCTTGATGACGTGAGGGCAAAGGAAATGCCTTATATTGCT
AGCATGGGTATCTATGTTTTCAGCAAAGATGTAATGCTTCAGCTCCTCCGTGAACAATTT
CCTGAAGCCAATGACTTTGGAAGTGAGGTTATTCCAGGTGCAACCAGCATTGGAAAGAGG
GTTCAGGCTTATCTGTATGATGGTTACTGGGAAGATATCGGTACCATTGCGGCATTTTAT
AATGCAAACTTGGGAATAACCAAGAAGCCAATACCAGATTTCAGCTTCTATGACCGTTTT
GCTCCAATTTATACACAACCTCGACACCTGCCACCTTCAAAGGTTCTTGATGCTGATGTG
ACAGACAGTGTTATTGGTGAAGGATGTGTTATTAAAAACTGCAAGATAAACCATTCTGTA
GTTGGACTCCGATCTTGCATATCTGAAGGTGCTATCATAGAGGACAGTTTACTAATGGGT
GCGGACTACTATGAGACAGAAGCTGATAAAAAACTCCTTGCCGAAAAAGGTGGCATTCCT
ATTGGTATTGGGAAAAATTCATGCATCAGGAGAGCAATCATTGACAAGAATGCTCGAATT
G
>C176
GGGACCGTGAGATTTAACCTTGATCCATTCAATGAGCACAATGATGCTGACCTCTGGGAA
TCTTTGGAAAGGGCGCACCTAAAGGAAGTTATCAGGAGGAACTCTTTGGGTCCCGACGCC
GAGGTGTCGGAAGCTGGAGAAAATTTCAGTGTTGGACAAAGACAGCTTTTAAGTCTTGCT
CGAGCATTGCTTCGCCGGTCAAAGATTCTTGTTCTTGACGAAGCAACTGCTGCTGTTGAT
GTCAGAACTGATGCTCTTATTCAAAAAACTATACGCGAAGAATTTAAGTCATGCACCATG
CTCATCATTGCTCACCGTTTGAACACTATCATCGACTGTGACAGAATTCTTCTGCTTGAT
GCTGGTCAGGTACTGGAATATGATACTCCAGAAGTATTGTTACAAAAGGAAGAAACTGCT
TTTTCTAGGATGGTTCAGAGTACAGGAGCTGCAAATGCTCAATACTTACGAAGCTTAGTA
TTAGGAGGGGAAGAGGGTAACAGTATAGGGAGGGATAAACAGCTAGATGGGCAAAGGAGA
TGGCTTGCCTCTTCACGTTGGACTGCTGCAGCACAGTTTGCACTAGCTGTTACCCTTACC
TCATCCCAAAATGACCTTGTGCAGTTAGAAATTGAGGATGAGGATAATATCCTGAAGAAA
ACAAAGAATGCCGTAATCACTCTGCAGGGAGTATTAGAGGGTAAGCACGACAAAGAAATC
GAAGATACCCTGGATCAGTACCAGGTTTCCAGAGACAGATGGTGGTCTTCTTTATACAAG
ATGGTTGAAGGTCTCGCGATGATGAGTAAGCTGGCGCGCAATAGACTTCATCAAGCAGAA
CTTGAGGTTGAAGAAAAAGCAATTAACTGGGATCGCGCTGAGATGTAGAAGTCTTCCAGT
CTGCAGCAGATTATGGAATGGGACTTTTTTAAAACTTATTTTATTAGATTTTACAGATTT
TTTGTCTACCCCTTAACACTAGTTGTGACATTGATTTTTTATCCCGTGAGAAAGTTTTGC
TGTGCCTCTTCTGAAGATGATGATGAGGTTTCTTGTAAAATTAAGGAGAAATGTTATTTT
GAGTGCAACTACCACAGATACAGGGAACTGGCATTAGAGTGGCTTATTATTATAAGAGAT
CTCCGAGTTCTGTGCT
>C177
GAAAGAGAAAGAAAACAATACACTATAGACATAGACAAGAGTTAGGTCTATTAATTTTTC
TTCTTTCTTATTTCCTTTTTTGAGTTTTGAGTTCAAAAAATGGCAGGTATGCTTGCTGGT
GTTGAATGTGCTAGAAGAAGAAAGTTTCATAAAAACAGTGGCTTATTAGATTCATCATAT
AATACATCTGGTTTTTCATCCACAAGGAAGTCTTTTCTTTGTCTCTACACAAGCAGCCAC
GAACATATTCTTAGCTCAAGCTTTTCTAAGGAAAGAAGTGCAACAAGCCAAGAATATGAA
GATGAGAAACTAGGAGAAGTTGCTAGAGAAGCCAAGCAAAGGCTAGATGAGAGGCTTAGT
GCCCAATGGAAATCACAAGATAAGAGGGGTGTTAAGGGATTGAAAAGGCTGGGACAATGG
AGGGGGGTGATTTGCTGATACACAAATGTTTGGATCAAAGAAGTTGCAGTTGAGGAAAAC
TGTTTCTAAAGGATATGAAAAATGAATGTATCATTTGCTAGCACTAATTCACAATGGCAA
TTTTGATTACTAGAGTGTATATATATTTTCCCCTTTAGGGGTGCCCAAGATTTCTAAATT
ATAAAAGTCTAAGCTTTCTTGTACAACAACAACAAGCTCAATATAATTTCACAAATGAAT
TTTGAGGATCTACGTATACCCTAATTTGTGACAGTGGAGAGAAAAGTCTAAGCTTTCTTG
TAATCAAGCAAATTGACTAGCTTGTGGGTTTTTGAGAAATGCTTTCTTGTAATCAAGCTG
ATTGACTAGCTAATGAGCTTTTAAAATATGGTCTTTGG
>C178
TCAGCAGTGGAGATAATGGAGAACTCAGAAACTCGGGTGCGGGTCTTCCCACTGTAGCCG
ATAGCCCTTTGAAGGGTGCAGCAGACAGTGCTGATATAGCTAACGAATTGGTAGATGATA
CGGGATTGAGTGAAGAAGTGAATGGAACACCAGAAGGGCCGTCAGGTTACAGTGTATACG
ATGAGGAACACAAAGGTGAACAGGATGAGGATGATGATGGTAAGAACGAAGAAGATAACG
AGGGCAACGAGGAGGAAGAGGTTCAACATCCCGGTGAAGTCTCTATAGGGAAGAAGATTT
GGACTTTCATCACCACATAGTGAAGGCCAAAATGACAGTGCCGCTTTGGTTGCATGCTTG
AGGGAATTTTTCTAGGCATATTGACAACTATTCCATTTGTTTTGCTACTTTTAGTATAGT
TTCATGCTTTTAGAGTTTGTCTAGTGGTGTGTGTATTCTTCTGGAAATGAAGTTAAAACA
GAAGTCGGTTCAGATCGGGATTGTTGTGGTAGGCTTTTAATGCATGTGATTAGGATGTCA
GGTGCTTGCATATTGTTTAACAATCGTAGTGTCCATAATATCGTGGTATCACGACTTAAC
CATTGTAACACTAGACTTCCGGTACTTAATGTTATTGAAACATTGC
>C179
GTAAACAAGTTTTAGCATCCCTTACACTTCTTACCATAAACCAATCAATTACTTATTTCT
TGCGTTACCTACTTTAATTTCTTGTGTTATTTGTTTTCTCCGAATTAGAAAAAAAAAAAA
AAAAAACAGCAACTATAATGATGTCAATATTCAGTTCTTTTGACGTTCTCTCTGCTGAGA
TATTTGGCCTTAAGGTGAATCGCTCTTGGGCACCGGCCAGTACTGAGAAGAAACAACAAG
AACAAGGGGTTTCGCCTCTTGTATCCGATCGCAAGAACGAGGCTTCTCCGCCGTCAACTT
CTTCAACCGGTGGACTGAAGAAGGTCGGAGAGGCGGCGGCGGCGTCATCTTCGCGACCAC
AGCAACAAAAGAGGCCGAGGTTTGCACTGGAATTGGACGGCGTCCACTGTTTCGAGACAA
TCCTTCCCTATTGATTTTCTTACAATAATTCCAAAATTGGATATTGAAATTCTTTGTTCT
TGTAGGTTGTAATCAACCATGGGCATGTAACC
>C180
GGCCATTACGGCCGGGGGACTCATCACACTTCACAAAAACTACACCCATGATTTCCACTT
CCACTCGTTCGTTTCTTCAAACCCCACCGCCGCCGGTGAATATATTCTCCTCCGGCGACA
GTTCTGCTCTTTCACCGTCTTCTCTCACATTCCGGCAGTCCGGTTATTTCACGGCTGCCG
CTGCGACCTGCGCTTCCGTCGAAACTGAATCCACTACTTCAAGGTATTCGACGCTGCCTC
GTAACCTGATCCCTGCTTCTCCGGCGTCGTTTTACGAAATTCTAGATATTCCGATGGGCG
CTACTGTCCAGGAGATCAAAGCTGCTTACCGGAGATTAGCTAGAGTTTGCCATCCCGATG
TGGCGGCGATTGATCAGAAGGACTCGTCGGCGGACGATTTCATGAAGATTCATTCTGCTT
ATTCCACTCTATCCGATCCGGACAAACGTGCCGATTATGACCGACGCCTTTCCCGGAGGC
GCCGGAGCATCAATTTGTATTCCGGCGGTTGTTCTCCTTCAGCAATGTCGGGATTCACCG
GCTATACTCCCCGGAACTGGGAGACAGATCAGTGCTGGTAGCTGATCCGATCATCGGATT
TGAAATTCGAAGACTATTGTACATTTTGTGAGGCAGAGGGAAAAAGAGATTAAAAAATGG
CAAAAAACAAAAGAGGAAAATTAGTTGGATTTTCTCTGTTAAGCATCTGATTAGGGTTTC
TACGTTGTATATGCTGATTTTATAACTGAATACTAACATGAATTTCAATTCCC
>C181
GGCCATTACGGCCGGGGACGCCAAAAAAGAACAAAAATTAGAAAAAGGACAGAATTAAAT
CCTTTAACGTCTACTCATGGCATTCCCTAGTGTTACAGTATCAAACTTTATACTTATGTT
GTTGATGATTGGTTTTGCAAGCTCTGATTTTGCAGAGGATAGAAAAGAGTGCCAAAACCA
ACTGCTTCATCTATCATCTTGCTTGTCTTATGTTGGTGGAGACGCTCAACTTCCCACCCC
AGCTTGCTGTGCCCAGCTCAGAAAAGATTTACACAAAACCAAATATTGTCTTTGCCTTAT
TGTAAAAGACAGAAATGAGCCAAATATTGGCTACAAAATCAATGCCACCTTAGCACTCGG
TCTGCCGTACGTCTGCGGTGCTCCAACTAATGTTTCAGAATGCCCCGCAATTCTAAAACT
TGCTCCTAACTCACCGGACGCTCAGGTTTTTATCGACTTCGTCAGCCACTCCAAAACTGG
AAACAATGCAAGCATAGGCGATGTCCAGTCAAGTTCAAGTATCAAATTTAGCAACAAGAG
ATGGTTTGCTGCAGGGAGAGACGTTGGTGTTGCATTTTGTGTTCTGATATTTGTTATGAT
CACCATGATTTAGGAAAAGACACTTGAACTTTATATGCTATAACTTTGATCCTTTTATCT
TGTGAATAAAATGTCAATCGACGTTCAATCC
>C182
GGCCATTACGGCCGGGGACAGCCTAAAAAACATGAGATCAAAGGACTCTTCATAATGCTT
TAAGTACTGCATGCTTGGAAAAAAAAGAAGCTAAATACAATAAACCATGAAAACCTCACA
TCCTCTTTCCCTCTTCTGTATCCTTTTCGCCGCCGTTCTCCTCCACCTCCGCCTTGTCCC
GTCGTTTGCTCTCCTCGACCCTACCATGTTTTCATCAGTTGCCATCGTTCCTAATGCTGC
CGCTCCTCAACCTCTAAATCCTGGATTTGTCTCTGCTGACACAGACTATATTCGCTCGAG
TTGTAAAACCACCATGTATCCTGCTACCTGCTACCATTCACTTAATCACTATGCCACTGC
AGTACAACAAGACCCTGCTCGACTAGCTCGTGTAGCCGTCGGAGTCAGCCTAGCCAAAGC
CAAGCGCATTGCAGCTTTCCTTTCCAACCAATCACGCGAAGCTGACTATGGAGCGCAACC
ACGAGTTGTAGCTGCGCTCCATGATTGCTTCTCAGTTTTTGGTGACACCATCGATCAAAT
ACGTGATTCATTGAGTCAGATGCGTAAGCTCGGTGGCTCCAGCGAGTCGTTGAGGTTTCA
GATGAGTAACGTTCAGACATGGATGAGTGCAGCCTTAACTAATGAGGACACTTGCACCGA
TGGATTTGAGGATGTTACTGATGACGAGCCATTGAAATTGGATGTCTGTGATCGTGCAGG
GAAGGTGAAGGAGGTGACTAGCAACGCTTTGGCTTTGGTAAACAATTTTGCCAACAAGAT
ATCACGTTAGTTGTTGAGAAGTTTAGGTTGCATTATTGGCAAAAGTGTGAAAAGATATTA
GTGTTATCATATTTGTATTAGTAAAGTGGGAGAAAAACAACAAAGAGTTGAAGCATTGAT
TGTGTATGGATCCTTTTGGTTTTGTGGGCCTCCACTCTAACAAAGTGTTTTTCTTTTTAC
CAGTTCTAAGTTTTAATCTCTTCTTCCTTTCTATGATCCTGTATAAACTCAAATTTGGTG
TCC
>C183
GAATTATCTCGATACTCAGACCGTCCTAGATCTGACGTCATCAGAGTCCGGAGACTCCCG
GCCGGACCTCGGTTATCTCCTCGAGGCCTCAGACGATGAGCTCGGTCTCCCGCCAACATT
TTCTCCGGCAGATGAACAGGTTCACGCCGAATCTGCCATGCCGGAGGCCTGCTGGATTGG
TGAATATGGTGGGATTTGAGGATGAAATGCCTAATTATGACACGTTCGACTTCGGGATGG
CCGACGAGGTAAGGCAAGGAGATAATGATGGGGTGAATGGCAACGGTGACTTTGTGACGG
TTGACGGGTTATTTGATTACCCGGAGCCGTCGGATTTTTCTGAATTCCCATGGCGGCAGG
AGTCGTTACCTGCTCTATAAAACGATGAAACTTCTGGCGGCTTGGCCCGCCTAGGTTTTG
TGAATGGTAGCGTAGTTTGCTATATCTGAAAATCAGAAAGGACACTATAAAAATAGGAAT
CTAAACTATGAAAGGCATATATTAGAGAAAATCAAATGATTTCCGAGGCTAGAAATTGGA
GTTAATTTTTCTCTTGAAAATTAGCAATCATTTGATACTCGATCTGAATTCTGGAGCTTT
GATGTTAAATTCTGATATACACCTGAGTTAAAAAAACAAAAA
>C184
CACCTACTTATCTACTACTACTGTTTCTTTACAATATAGCACAATGAATTGCAAGAGTTC
TTCAACAAAGTTTGCTTCTATTATTGCTTTCTTACTTTTTACATCTTTGTTCCAGCTGCT
TAATGCAAATGAGGTGGTGAAGTCAAGTGATGATCAGTTAAATGTTCTACAACTTCCAGT
ATCTGATCAAGAGGCTAAACCAGAAGCACTTGATGGAGTGTTTCAAGTTTTCATAACTCG
ATATGATCGAGAATATTCGACTCGTCAAAAAAAATTTGGTGGTTGTATCGACCCACCTCT
TTGTGTATCTGACAGCGAATGTGCGAACTCAGCCTGCGGTCACAGGTGTGTGAAGAATGG
ATGGAATTACCATGTCTGTGGCATGTGGTGAAATTCAAGATTTGGCTCCAAAATTGTATG
CCATGGCACAATCTTATGGTTTCTATCAGAAAAATAAGTGTATCTCATAAATTGAATTTT
TGAGATACTTCTTTCGTGTGTTAATTCAGTATTACTATATATACAAGATTTGGCCATCAA
TGAGTACTTTTGGTCTATGGTTTCT
>C185
GGACCCATTGGGTATTTTTTCAAAGTACGCCTTCTCTCTTCTCTGCTCGTTGCTTTTCAT
CGTTTTCGCTCTCGCTTCCCAAGATGTCAGAAACACCCTTCTATCCCCGCGAAAAGCTTG
TTGAGAAGCAAAAGTATTTCCAGAGTGTTCATAAGTATACACACTTGAAAGGCCCCGTAG
ACAAGATTACCTCAGTTGCGATTCCACTTGCTTTGGCAGCCACATTAACCTTCATGATCG
GCAGGGGGATCTACAATATGTCCCATGGCATTGGCAAGAAGGAATAAATCGTGGCTTCTG
CGCCATCATTCCTATGGAAGCTCAAGCATAAAAGAGATTTTTTGGAACATTATTTGTGTT
TTTTCACTTTGAGATTTCTTGATGTTCTGAAGCTAATAATTGGTTAGATGCAGAAAACAC
AGCCTGCAGACATATGGCCTATGCGGTCACTTGCTCAACACATTGCTTTTCTTTTTGGGG
TTTAAATGCGTTTATTTGGTTGGTGTTAAAAATCAGTTCTTTTCCATCAATTAACTGCCA
CCATTTGAAACGTTGCACTTGTATTTTTCCTTTGAGAGATAGTCAATGCGGAAAGTGCAA
TTTCCAAATCCTATTATAGGATATGCATCTCAAATAATTATAGGTCTATGATGTGTTAGA
TCGTAGATGTCAACAATTGATGAAGATATTAGCAATATTGGATCATGTGTGCGTATTTAT
AAGTTGAAAA
>C186
GGATACTGAGGCGTAGAAAGTTCCGTGCAAAGGAAATGGAGAATAAATTGCTTAAACCGC
GCAAGCCGTTCTTGCACCTCTCACGCCATCTCCATGCCATGCGCCGACCTAGGGGAGGTG
GTGGTCGCTTCTTGAACACAAGGAAGATGAATGGAAGTATCAATGATGATACAAATGGTA
CAACCAAGACTAGTAACAGGAAATCTCAACCCACTGGATCACAGAATTCTGAAGTTCTGC
AGTCTGATCATATAGGCAATTTTAACTCGCCAAAGGAAACAACAAGCAGAATGTCCTGTA
ATTCATCAGAGGTTACTAGCTTCTACTCCAGGGGAAATCTTGATACTTATCCAGTTAACA
ATCCTAGGCCATCAGTTCAGGCTTTTTTTGATATGATGAATACTGGCCATGATATTCCCA
TGGGCAGTAAGTGGGGTTCTGCAGCAGCAGATAGTTGCTGCAACCTCAACATTTGATAAC
GTCGTCCTTACTACAACCAAATTGACATATATATATGGTCCTAACACGATTTGGTTGCTA
GAATAGGCAGATCATCCTTGGCTATTGACAGGCAGTTCATCCTTGGCTTATCCGCATTAA
GGTGTCGCCTCTATCGTTCCATTAGCTATCCAGCTACGTGGAAATTACGAGGTGCTAAAA
CCTTAATGCAGTTTACTTATAGCAATAGTAGGAATATGTATCCTAAACTCTAAATAAGTT
AATGTGAAGGTCCAAATAATCAGGTTTGCGATGTTGTGCATATGTTGGTTTGTAAAAATA
GAGTTGATCGTCTGTTGATGATTAAACTTGATATTCACTAATGTGTGATTTGGTGTGTTT
TAGACTGGAAGTTGTACTTGGATGGAAGTGAAGTGTTTATGATATAATATTTTGGATATA
AGTTCGT
>C187
CCCGAATGCTAGCATCCCAACTCCTGAACCGGTGTTAATGAGGCCTATGTTTGGAGCATT
TTCCAAGGCTGCAAGTACTAATTCAATTGCTTTTGTCAGCAAGGCAGCTCTGGATGCTGG
AATAAAACACTCATATGGACTAAATAAGAAGGTGGAAGCTGTAAGTAATGTGAGAAACAT
AAGTAAACTAGACATGAAGCTCAACGATGCACTTCCTGACATCAAAGTCGATCCGGAGAC
ATACACGGTGACCGCTGATGGAACAGTCCTCACATGCACGCCAGCTACTACTGTTCCGCT
CTCAAGGAACTATTTTCTTTTCTAGTGGTAACTGTTTATACTCCAGTAGCTTTTGGTTGG
GTACTTTTGATATGAGATATCTGCATAATTGAACAGATTTCATGTAATGTTTACTAGGTT
TCAGCGTTTACTTTTCCCCTTATGTTAGACCAAAAAATTTGTAGGTAGTCAATGGAAAAT
ACTAACTGGGGACGAGGGAACAATGTGGGATAAGAATAGTAGTGTTAAAGGTAATGGAAG
GAACTTCCTATTT
>C188
GACTCAGATTTAAGGAGGGTTCTATAATTTTCCTCTGCAATTCTCACATTTGATTCCGTA
ACGCTCCGAAATTCAGAAGCAATAACAAAAAATGGGTTCCATCGCAAAGGATCCACGAGA
GGACGTTATTCAAGCATGGTACATGGATGACAGCGATGAGGACCAGAGGCTTCCTCATCA
CCGTGAGCCAAAGGAATTTGTGTCTCTTGACAAACTTGCTGAGCTTGGAGTGCTCAGCTG
GAGACTTGATGCTGACAATTATGAGACAGACGAGGAGTTGAAGAAAATTCGGGAGGCTCG
CGGCTATTCTTACATGGATTTCTGTGAGGTTTGCCCTGAGAAACTACCGAATTACGAGGA
GAAAATCAAGAACTTTTTTGAAGAACACCTGCACACCGACGAAGAGATCCGTTACTGTGT
TGCAGGAAGTGGTTATTTTGATCTCCGGGATCGGAATGATGCCTGGATTCGTGTCTGGGT
AAAGAAAGGTGGAATGATTGTTCTGCCTGCTGGAATTTATCACCGCTTCACACTTGATTC
AGACAATTACATTAAGGCAATGCGACTCTTTGTTGGTGACCCAATTTGGACTCCATACAA
TCGCCCACATGACCATCTCCCTGCAAGGAAAGAATATATTGAATCGTTTGTCCATGCAGA
AGGCGCTGGCTGTGCAGTTAATGCTGCTGCTTAAATTTACTAGAGGCGAAGAAGTTGAAA
TCCTTATAGGCTGTAATAAATGTTACCATATGGCGGTTGTGTGGTTCCTGAAGTGTGCGC
TTCGCTCAGCTTGTTGAATGTTGCAATTCGAGCACTAAATAAATCTCCTATGGGGATATT
GAACTTAATAGTTATATACAAGTGGAGTCTATGTTGTGAATTTAAACACTTGTGCTTGTT
GAGTGGTCCAATATTTCCTGTGTCGGGGCGTAATTAGCTCTGCCATTTTTGTTGTTGGAT
GTCAATGACATGAACTCTTGAACTTGTTCTGTGTCCAACATAGTTCTCTTTCCTTTTGCA
GAATCCTCCCTCTGTAGACTTGCAAGA
>C189
GGCCATTACGGCCGGGGAGTTTCCAAAGGAGAAAATCGAGTGGCACCGAAAAGGAGGAAA
GAAAAAGCCACCTGTGGCAATCTTGCAACAGCAAGGCAAACCCAACTTCCAACACCTGTT
AAAACTTGAACTCCTTCATCTATTTGTATATAAAGGAAAGACCCAATGGGATCATTGTTC
AGTTCACCTCAGATTAGCAAAGAACAAATGGAGATAGCCCTTACCAAAGCCAAACAGATC
GTTTCCTCTAACCCCGTCGTCGTCTTCAGTAAAACATATTGCGGATATTGCACGAGGGTG
AAGCAGCTTCTTTCCCAACTTGGTGCTACTTTCAAAGTTATTGAACTTGATCAGGAAAGT
GATGGAAATGAGGTGCAACAAGCACTACTTGAATGGACCGGGCAGAGGACTGTACCAAAC
GTGTTTATTGGGGGAAAACATGTTGGTGGCTGTGACAGCATAGTAGAGAAGCATCAACAG
GGAAAGCTACTTCCCATGCTCAAGGATGCTGCTGCTGTTCCCAACACTTCTGCCAAAGTG
TAAACACATCTATCTATACAGTGTAGTTAAGCTGACAATAAAAATGAAGTTGAGGTTGCT
GTTGCTGTAACTTTAACGGCCTCGGGCCTCCTCTAGTTGGGGTTGTTTAATAAGGCATTG
GATTTCAGGTTTCATTTTCTCTTTTGTCCCAAGTTTTCTAAACATTTCCTTTTACCTTTT
TCCCTTTCAACTTACTGCTGCAACATTACCATCTGTGTGAGAAGTATATACTGTAGATTT
CGCGTTACATATGCCTTTCTCTTTCCGACAAGAGTGAATTTGCTTCCCTTCTGAA
>C190
ATCCTTTTGGGCCCAAGCATTATGGTTCCATGCCAACAACCGGCGTATTACCCGTTCCAG
CTATTCGTTCACAGTTAGCTCCTCCAAATGGTATCCAGCCAATTTTTGTTCCCGCTGCGG
TTGCACTGCCTATGGCTTTTCCTGCACCAGTTGCTCTTCCACCTGCCTCAGGTGGATGGG
CAGCACCCCCTCCTAGGCATCCCCCACCACGACTTCCACTCCCTGGCACTGGCGTTTTCC
TTCCTCCAGGCTCTGGGGCTTCAGCCACTGGCAACAATCCTGCTGAAAATCCAACTTCTT
CAGAAAAGGACAGTGCAGGTTCTCTTACAGATACCACTGCTTCTCTGAAAGATAACGTGG
ATAGTGAAGTAGAAACACAAGAGGGCAACGGAAAGATAGATGATAGTGGTGCAGAGACAG
CAGTGGCTAATGAAGAACGACACTAACTGCTGATTTCAGCAGTGCAGGAACCAGGACGAA
AAAGGGTGAATGTTTTGTTGGAAGGAAAAGGTTTAGGTTAGAAACTGCAGTGAGTTTTGA
AGCAAATGTAAAGAGCGGCCGTTGTTCAGAGTTATACTCACACATCCAGCAGAGCAAGGG
AAGGGAGCTAGCTATTCTCCATGATCTCCTTTGCTTGCTCTTCCTTTTTGTTGTCTTATC
AAACCTCTTATATTAAATGAGAAACTTAGCTG
>C191
AACAGAACTCGGCTTAACTGGGCAAAGCTATTACAGTACTTCTCTGCATAGAGATTCTGA
ATCTGTGACAGATATCAACAGAGAGATGTTTCTCACTAGAACTGAGTACGATAGAGGTGT
TAACACCTTCTCTCCTGAAGGCCGGTTGTTTCAAGTTGAATATGCTATTGAAGCCATCAA
GCTGGGTTCAACTGCAATTGGATTAAAGACTAAGGAAGGAGTCGTTCTTGCTGTGGAGAA
GCGTATTACTTCACCCCTTCTGGAGCCAAGCAGTGTGGAGAAAATTATGGAAATTGATGA
GCATGTTGGTTGTGCAATGAGTGGATTGATAGCTGATGCACGGACTCTTGTGGAACATGC
ACGAGTTGAAACTCAGAACCATAGATTCTCTTATGGTGAGCCCATGACTGTTGAGTCCAC
TACACAAGCTCTCTGTGATTTGGCCTTGCGGTTCGGTGAGGGCGATGAAGAATCTATGTC
CAGACCTTTTGGTGTATCCCTTCTCATTGCTGGTCATGATGAGAATGGTCCTAGCTTGTA
CTACACTGATCCTTCTGGTACGTTCTGGCAATGCAATGCTAAAGCTATTGGGTCAGGTTC
TGAAGGTGCTGACAGTTCTTTGCAGGAGCAATATAACAAGGACCTTACCCTTAAAGAGGC
TGAAACCATAGCCCTGTGTATTCTTAAGCAAGTGATGGAAGAGAAGGTGACTCCCAATAA
TGTTGATATTGCAAGGATATCTCCAACTTACCATCTGTACTCACCATCTGAGGTGGAAGA
GGTTATCAGCCGCCTATAAGAAAGAATGCTATAATGCTCACCTGGAGTTCTTTTATTGTA
TTTTCCCTTCTTCCAGGGCTGGAGATTGATTGAGACAGTGTTTTCTGTATGTTCATTACA
TTATTTGCTCAAGGATTTAAGAAGTTTTTTGGGTCCATCCCTTGTTGCTTATGAAGTGGG
ATTGGTTTTTACATACCTTTGAAGAACATTAAACGAATCTTTTTCCTGATTGAATTCGTT
TTAATAGAAAAATGGGCATATTTTTGGGGTTTAACAAC
>C192
GAAGAAGAAATGGAAGGAAAAGTTATGGAAGGGGTAGCATCAATAGCACTTCTAGAAAAC
GGGTCAATTTCGGGTCATTTCGTTCATCTTCCCCATTCTATCTGTTATGGTCTCCATGGC
ACTGAGATGGTTTGCGAAAGGGAATGCAGCAGGGGCGAGGACTACCGCTTGGTCAAGCTC
ACAATAATTGACTACAATAAAAAGAGAGAAAGGGATGTCGTAGTGGAGTGCAGAGGACAT
GATGCTGCAAGGATTCACAATGTTGACCATGCTCATGGATGGGAGGACGATGTTGTGAAT
ATGGTCGACCAGAAGGATCAGAAGCACAAGATTCTTGTTTCTTTCGAGTGTGAGACACTG
AAAGCAGGTAAAGCAGCTGAGGACCATATCAACAAGTTCATGCCCAAATTAGCCGGGATT
GATGCTGTTGTTAACGTTGGCAAGATGAGCATCGTAGGCTTAGACTTCGAAGATGAAACT
GGAGATGGAGATGATAACCAGCAGCATATTTGACGCGTCCAATTCCTGTAGTACCATCTT
TTTGAGCTGCAGCTCTCATCTGCTGCCTTTGAGTCACTCGAGCACTTTGACTTGAAAACT
ATTTCAGAAGTTAGGCCGGGATGTATTTATCTTGTTAGTCATGTAGTTTCAGGCTTATTA
TCTTGGTGTTGTGCCGCTTCTTGTAATTATAGTAACTTAAAAAGCTGCTATAGGTTTTGC
TAATTTTCACTTTAGATTAAGATGTATTTCCAAGTGTTGACAATGTTATACTGGGGGATT
CGAGCTCAGAGCTCAATTGTAAATATATGGTGCACAAAGTC
>C193
GTCATCAGAAAACATTGTCTCTGTTTCTATTTTCCTCTAATTCTTAGGATCAATTTAATT
AGTTTTCTGAAAATGCCTGCCATAGCTTTTGGTCGTTTCGATGATTCATTTAGCTTAGGG
TCTATTAAGGCCTACATTGCTGAATTCATCTCTACATTGCTCTTTGTCTTCGCTGGAGTT
GGTTCAGCCATTGCTTACAACAAGTTGACAGCAGATGCTGCTCTTGATCCGTCGGGGCTT
GTAGCGGTTGCAGTTTGCCATGGGTTCGCTCTGTTCGTGGCAGTTTCAGTCGGGGCTAAC
ATCTCCGGTGGTCACGTCAACCCTGCCGTTACTTTCGGATTAGCTCTTGGTGGCCAAATT
ACTCTTCTTACTGGCCTCTTCTACTGGATTGCTCAACTTTTGGGCGCCACTGTTGCCTCT
TACCTCCTCAAAGTTGTCACCGGAGGATTGGCTGTTCCAATCCACAGTGTAGCAGCTGGA
GTAGGAGCTGTTGAAGGAGTAGTGATGGAAATTATCATCACATTTGCATTGGTTTACACA
GTGTACGCCACAGCAGCTGACCCAAAGAAGGGTTCATTGGGCACCATTGCACCCATTGCC
ATTGGTTTCATTGTTGGTGCCAACATCTTGGCTGCTGGCCCGTTCTCTGGTGGTTCAATG
AACCCAGCTCGGTCCTTTGGACCTGCAGTGGCTAGTGGTAACTTCGCCGGTCACTGGATT
TACTGGGTTGGACCCCTTGTTGGTGGTGGTTTGGCTGGTCTTATTTACAGTAATGTGTTC
ATGAACCATGACCATGCCCCTCTATCCACCGATTTTTAAGTTTTAATTAATTTCTATGTT
GTTAGAATTTGATTATTGTGTTTGAAAATGTATTTTGCATTATTTTCTTTGTAATAAAAG
GAAGAAAAAAGCAATATTTTGCTCTTTCTTTCTTTTGTAGTAGTACCTTTTGTTTTTTGT
TTTTTGTTTTTTGTCTCTTTGTAGCTTTTGGTTTGCAGCTGTACACATTTGGTGACATGT
TGTTGTCGAATTGATTTTATGGATTTGATGAGATC
>C194
CCGATCATTTTACTAAGGTTCTTGACCTTATGAGTGGTTTGATTGATGAGCGGCTAAAGG
AAAGGAAACTGAGAAACCATGCAAATGTTGATGTTTTAGATGCCCTTCTCAACATTAGCC
CAGAAGAGCTTGACAGGAATCACATCGAGCATTTGTGTCTGGACTTGTTTGTAGCAGGGA
CCGATACAACATCAAATACGTTGGAGTGGGCAGTGGCGGAACTACTTAAGAATCCACATA
CTTTAGAGAAAGCCCAAGAAGAACTTGCACATGTGATTGGCAGAGGCAAACTAGTAGATG
AAACTGATATTGCACAGCTACCTTACTTGCGATGCATGGTGAAAGAAACATTACGAATAC
ACCCGGCGCTTCCTTTCTTAATCCCGCGCAAAGTGGAGGAAGATGTTGAGCTTTGTGGCT
ATATTGTCCCAAAAGACTCGCAAGTTCTAGTGAATGTGTGGGCAATTGGGCGCGACTCTG
ACCTATGGGAAAATCCGTTGGACTTTAAGCCAGAGAGGTTTTGGGAGTCGGAAATAGATG
TTCGAGGCCGGGATTTTGAGCTCATACCATTTGGTGCTGGTCGGAGAATTTGCCCTGGAT
TGCCTTTGGCTATCAGGATGGTTCCAGTAGCACTAGGTTCATTGCTAAATACGTTTAACT
GGAAGCTCCAAGGTGGAATTGCACCTAAAGATTTGGACATGGAGGAAAAATTTGGTATTA
CCTTGGGAAAAGCCCAACCTCTGCTAGCTACTCCAATCCCACTCTAGCTATAGTGATATA
CTTAGGGGTCGTTTGGTACACGGATTAAATTAGCTCGGAATTATAATCCCGGGACTAATT
TATCCCACTTGTGAGGTAGGATAATGTAATCCCGAGTTTGATTGGATAATATGGGATATC
CTTTATTAAGACTGTGATTAATTAAATTTATACCATGTTTCGTTGACGGCACCATCAACC
AAACATGGTATAAATTTATTTAAGAAGAATTTACCCAAATAGCCCACCTAACCACTTAAA
CTAAAATTAGTCGGTTGAGGTATGATATATGCATAATTTATGTATCATATGTGTATAAAT
ATGTATAATCAATGTATAACCTATGTATATGGCTAGAAAATGTAAACAATAAATATCGCC
GACTATTTGTG
>C195
GGCCATTACGGCCGGGGGCTGAAAAATTCTAAGGTACACCTCACAGGTTGAGTGACAAAC
AGTAATCCTCTGCCGCCGTTTCACTAATGAAGTGAAGCTTCTTGAACTCTAGCTTCTACT
ACTGCTAAAGTTTCTGTAATGGAATTGTAATATTTTAATTTCATTTGGAGGAAATTTGAT
CATCTTAAAAATGGCGTCTTTCCAGTTATTGAAGTCTCCATTCTCATTTTCTCAATCCAA
TCCTGATGTTTTTAGCACCATGGTCCGAAGGAGGTTTCTGCGTGTGAGGTTTCAGAGGAA
AAATCCAATCTTGAATACATTTGTTGATACAAAGTTTAGGGTTTGTTGTAGAGTTCAAGA
CAGTGGAAACCAGAGTAGTAATGGTGAAGAACCTCCAGAGTCATTGTTCATGAAAGAGTT
GAGAAGACGTGGCATGACTCCAACTTCATTGCTTGAGGAGACAAACACAAACATCAAAGA
AGACGAGGAGACAATATCTAGGGAAGAAGATAGAGGCTTCTATAGAAGAAATGCACTCTC
AACAGATTCTGGAAGAAATTTGACTAATCAAAGGGAGCAGTCTATGGCACTGAATAGTGA
AGGCCTTGAGGGTCTGATTCCGCGGGCAAAACTTTTGCTTACTCTTGGGGGGACATTCTT
TTTGTCATTTTGGCCGTTGATCCTCGCAACTATTGCTTCTTTCTCTGCTGTATACCTGTA
TTTTGGACCTCAATTTGTCCACGATGCAAGCAACAGACTTGGTCCACCACCATATATTGA
TCCTTATGTACTACTCGAAGAAGAGAGGATATCACAGACAGCTCCACCTCTAAATTGAGT
AGCTGCTTGTTTCATAAAGTTAGACCCGTTCAAGTGTTAAGTAAAGGTTTCCATTGCTTA
TCCCCGGTATATTTACCTTATCATTTTCTGGTTGGACATTACCGTGATAGCTAGAAGATA
ATCATGTTGACTGAGAAATCTTATTTCTATGACTGTAAAATTTGTAAAAAATGAGAACGA
GATAAGATTTCCTATTCCG
>C196
GACTTTGCCTCTTGTTGTATTCCATCATCCATTGTACACTATTTTTCCTCCATCCAATCG
ATCTCTTTACAAACCCTATAACCATTTTGCAATAATCAGCTATGACGCTTGGCTCAGGAG
GATCTAGTGTCGTGGTCCCTCGGAATTTCAGATTACTTGAGGAACTTGAACGCGGTGAAA
AGGGTATTGGAGATGGGACCGTGAGCTATGGGATGGATGATGGAGATGATATCTATATGC
GTTCCTGGACTGGCACCATTATTGGTCCTCACAATTCCGTTCATGAAGGTCGCATTTATC
AGTTGAAGTTATTCTGTGACAAAGATTATCCAGAGAAGCCACCAAGTGTCCGATTCCATT
CTCGAGTTAATATGACGTGTGTCAACCATGAGACAGGAGTGGTGGAACCAAAAAAGTTTG
CTTTACTTGCAAATTGGCAGCGAGAGTACACAATGGAAGACATACTGGTTCAGCTGAAAA
AGGAAATGGCTGCTCCTCACAATCGCAAGCTAGTTCAGCCCCCCGAAGGCACCTATTTCT
AGCACAAGGACAATATATAGGTCCGGTCAACTATCTGCAGAATTGTGTTGCTGTGTCATG
ACATTGGAAGTTAAAATTTACAGGGGAGTGCCTTTAATGGCTTCTCTCTTACCTCCAATG
GCATCTTGATCACTTCTGCTATCATCCTTTATGAACTTTGTCACTGTGTGCTGTTTGATT
AATGAGATTTAACGTGTGTCAAACATTTTACTAGTAATAGGTTCACGTACTGTCTGAATC
AGTTCTTTGCCTCTTTTTCTCCGCCCTTTTTGCTTGTCATTTTTAGGCAAGTATAGTAGT
TTTCAGTTCTTAATGCTGTCTTATT
>C197
CCGGGGGGTTTCAGTTCTAAAACCCTAAAGCGCCAATTCCATCAAAGTTCTCTAATTCCT
TTGAATTTAGCAAGAAGACCCATAGACCTAAAATTGAACTGTGAAGGGGAAAGGGAGAAA
AATGGCATTCAGATCAAGAGAAATAATGAAAAAGCTAGTGAAGAATATAGGCGGAGAGCA
GAACTTGGCATCTGGAGTTAAACAACAGCTTGAGAAATGCGTACCGAAGAGTAAAGTTGT
GATGGGTCGAGCTCAGCGTGGTCTCTTCGCTGGCCGCCATATTCAGTTTGGTAATCGTGT
CAGTGAAAAGGGTGGGAATACGTCGAGGAGGAATTGGAAGCCTAATGTGCAAGAGAAACG
GCTTTTCAGCTATATCCTAGATCGTCATATTCGTGTGAAGGTTACAACTCATGCCCTGCG
ATGTATTGACAAGGCAGGTGGTATTGATGAGTACCTGCTGAAGACACCTTACCACGAGAT
GGACACTGAATTAGGCCTCTTCTGGAAAGCTAAGATTGAGAAGTTGTACGAGGAGCTTGG
GAAGATGGAGGTAGTATTCTTTACACCGGAAGATGAAGCAAAACTTGAAGAGCAATTTAG
GGAAGTAAAGTTGGAAGAACGAGCAGCCCGTAGGGAAGCCAGGAGAAAGATGTATGGTTG
GTCACCCAAATCCGAGGTAAAAGCAGATTCTGAAGGAACTGATGGAGAAGGAAACGTACA
ATCTGACTTCCATGAAGGGATGGTTGCCAATGCTTGAAAGCATTCGAGCGACAAAATGTT
GTAGGTTTCTGAGCTGCTTCCTGATATTGAAGGGCTTCTTTAGAATGTTTTGTATTCCTG
ACTGGCTAGAGTAACATGAATTTTGCTTGCATCTGGCTTTGTGTAAACTTATCTAC
>C198
GACACTACACATCTCTGTTTTTTAACCTCTTCTCTTTTGATCTTCGCGGTGTACAAAAAT
GCAGGCTAGTGACAGGTTCAATATCAACTCCCAGCTTGAGCATTTACAAGCTAAATACGT
TGGAACTGGACATGCCGACTTGACTAGATTTGAATGGGCAGTAAACATTCAGCGTGACAG
CTATGCCTCTTATGTTGGACACTACCCAATGTTGGCGTATTTTGCCATTGCAGAAAATGA
ATCAATTGGAAGAGAACGCTACAATTTTATGCAGAAAATGCTTTTGCCTTGTGGTCTTCC
ACCTGAAAGAGAAGATGATTAAGAATGCAATAAATAGAGGCAAGCTGCAAGATGTAACGA
CCATATACCATAGCTTTTCTTGATTACCATCTTCCTTGCATTCGTTTGTATGTTTTGTCA
AGCTTTACATTGATCTCAATTTGGAAGTGTAAATGGTCGGTTTGGTAGGCCATTTGTGGA
TGCTGTTCAACCCTTGGAAACAAAAAGCTTTTACATTTGATCTTTCTATATATCCACAAT
ATCTCTTTGATGT
>C199
GCCTCTCTTTCTACCATTCCCTTCTCGGAACCAAACAGAAAATCCATGCTTCCGGTCGGC
GACGCAACAGCTCCCGCCGGCGAAGGCATGAATCGGGCCGGAATTCAACTACAACAACTG
GTGTCACTGAAATTACTGAAGTGGCTGGCCGCCAGCGTCCTCAAGTGTAGGAGGAGAAAA
ATCTGGCTTGACCCTAATGAAGGCAAAAAAAATTTCCATGGCCAACTCCACCGGTGATGC
AACATCTCCCGCCGGTGGAGACGCATGAATCAGACCGGAATTCAACGTATCAACAAACCT
ATCCTTCTTTGATTTCGAATCCTCAATCTAGCTGGTTTAGGCGAAGATCTATAAAGATTA
TCATGCTCGACGACGGCACTCCACTTCAAATGCTCGATGGCGGATTCGCTGGAAATTAGG
GTTTATTCTTGAACAAAGACGACAAAGTTTGAGGCTAGCAACTTGAATTTTCTGTCACTG
TCTCGCTATATGCCATGAATGTATTCATATGTTTTTTTG
>C200
GGCCATTACGGCCGGGGGAGAAGCGAAGGTCTAAATCTAACCAAATCCCCAAAATGGCTA
CCAAAGTTTACATCGTATACTATTCAATGTATGGTCATGTGGAGAAACTAGCAGAAGAGA
TAAAGAAAGGGGCAGCTTCTGTTGAAGGAGTTGAAGCTAAATTGTGGCAAGTACCTGAAA
CGCTGTCGGAAGATGTGCTAGCAAAAATGAGTGCACCTCCAAAGAGTGATGTGGCTGTTA
TAACACCTCAAGAGCTTGCTGAAGCAGATGGTATCATTTTTGGATTCCCTACGAGATTCG
GAATGATGGCTGCTCAGTTTAAAGCATTCCTTGATGCAACTGGAGGTCTATGGAGAACAC
AACAACTAGCTGGCAAGCCTGCCGGCATATTCTATAGCACTGGATCCCAAGGCGGTGGCC
AAGAAACTACACCGTTGACTGCGATAACTCAGCTTGTTCACCACGGGATGATCTTTGTAC
CTATCGGATACACATTCGGTGCTGGTATGTTTGAAATGGAGAAAGTGAAAGGAGGAAGTC
CATATGGGGCGGGAACATTTGCTGGGGATGGCTCGAGACAGCCATCCGATCTTGAATTGC
AGCAGGCGTTTCACCAAGGTAAATACATTGCCGGTATTGCCAAGAAACTCAAGGGTGCAG
CCTAATTTCTCTCCTGCAAAGATAATCTTTGCATTCACACATTTCTTATAAAATTTGAAA
AAAGTACAAAATTTATCTTTGTGATTGTTGAAGTCTTTTTTTTTTCCTTTATTGGGTATG
AAATCTCATCTATATGTGTCTGATTCACAGTAATTGTGTGTGTCAAAAGTACCAAATTGT
GTTTTAAAATGGTTGCAAATACAACACAAGTTGAATACTCTGTTATTAATAGTGATTGAT
TGATTGAATGAAAC
>C201
GCATCCAAAAATATTTCTTAGCTCAGCTTCTCCTTCTACAGTACTATTCCCCTCTCATCA
TTTTGCTTTTTATTTTTTTGGTTTTCTGATTTACAAAAAGCAAAAACATGGCTACTGAGC
AACAAATTGATAACCCAACTCCTACTCAGCTTCCGCCTTCATCTCCTTCAATTTTGCCTT
CTTACCCCGATATGATAATGGAAGCTATAGAAGCTTTGAACGACGAAAATGGTTCGAATA
AATCAGCAATTGCAAAGCAAATTGATGCGTCTTATGGTACACTACCACCAGCACATGGTA
CACTCCTAGCACATCACCTGAACAAAATGAAACAAAGTGGTCAGCTCGTTATGGTCAAGA
ACAATTACATGAAGCCTGATCCCAACGCGCCGCCACGCCGTGGCCGTGGCCGTCCTCCGA
AGCCCAAGGCTCCACTTCCAGAAGGATACGTACCTCCTCCACCTCGACCACGTGGTCGGC
CGCCGAAGGAGCGTGACCCGCACGCGCCTATTGCAGTACCCATGAAAATTACTTCTCCTT
CTTCTGGTGGCACCGGAAAGAAACGTGGACGGCCACGTAAGTTCCCAAACGACACGAGCT
CGCCTTCCCCGTCGGTAGCTCCGTCGCCGAGTGGCACTCCTAGAGGAAGAGGAAGGCCGC
CAAAGGTGAAGACTCCGGTGGCTGCAGAAGTAGGGGCTTAATTGAAAAGGGAAAAGTTGT
TTTAGGACTTTTAGTGCTAAATGCTAACTGTTGGTTATCAAAAATTTCTATTTGGATTTT
GTTATTTTAGTCCCTGTAGTTTTGTTTAATGTCTTTGTAGGGTAGAAGTGTGTGACCGGT
GAGTGTTTTGTATGTTTTAACTGGTCCAAT
>C202
CAGTAAAATATTGGTAATCATTTAACTCTAAGCTTGCCACTCTACTTTAAAACAAAATCG
TCCACATAGTTTGAATGTTCTCTGGTGCAATAGAGAGAGAGATAGGACAAAGGTATCATT
GCTTCTATGATCATTTCGAAGAAAGAGAGAGAGAGACAGAAAAAGAGCAGATTTCAGATT
AAAACTTTTCTGAACAACACATAATGGATGGTCTCATGCTACTCAAGACAATTTGTCTCT
TCTTCCTTCTCATTTCTACTTCTCTCTTGTCAACTTCATGTGCAGGTCGACAGTCGAGAT
TTGTAAGCAACTTTGAGAAAGAAGAGCTGGGTGGAACTCATTATAAGGAAGTGTCAGTAG
GAGAGCAATTACACCATGAGGAGATGAGTGAAATCCATGAAAGGCTTCTTAAGGCCAACA
CAAAGGATTATGGGAGATATGATCCAGCACCTGCCCTTTCTAAGCCTCGTTTCAAGCTCA
TACCCAACTGATCTATGTGATTTCGAAACAATTATATGTATGAGGAATATATTTGGCTAA
GTCTCCAGACCATTTTAGGGTTTGTGAACCGCTAGTACGAGTTAAATTATGAACCCTAGT
GCTATGTCTTAATATATGTTTGCAGCTGTAATATACTATCCTTTTATGTTTATATATTTT
CTATGAACTGGATGTTTGTACGTCTGTAGTATTCTCTGTATGATTATATGAAAAAATAAA
ACTTTTGTATGTTCTTGCTCTAATTTGTGCACCAACTAAAATTAGTTTCATGAATACTCA
GTATTCCATGTAAGCAATGTTTTCGTATATAGAAAATGAAACGACCCGGCCGGTCGTTTT
GAGAGTT
>C203
AAGAGAAGAAAATCGTGTGTAGATACTGGTCCCAACAATTGAACTTGTATAGTTGAGAAA
TTCTTTTTTTCAAGATCACATTTTTGTTCATGGTGATACAAATTGGTAAGGATGAAGCTT
GAGCTACACATACTAAACTTGTAACAGAGAAGTTAATTTTGACAACTTCAAATCCAAATC
CAAAGGATAGAAACTTGCATACTTATATGCAGATAGAAGTGAAATGATGAAAATAACCTA
GACCAAATGCCAAGGATTGAGCTGAAGTTCCAACAAATAGCAGAGGCAGTGGTCGAGATG
ATATGATGGGATGCCCTCAGAGGCTTGATGCTGTTATGAACACATATACCTATGCATGGT
TCCGATAGACAGGTTGAGAGTTCTCCAAGTAGGTTATCAGCTCAGCGGAAGATGTTGGTG
CGTTCAATTTACTCCGGAGTTGCTTATTTGGTCAGTATGATTTGGTCATGTATTGATTAG
TATGGCCGGACCCTGTCCCGACCTTTATGGTATTTATCTACTCTTAGAGGCTTGTAGACA
TATGTTATGTATGTGAAAGATTGTATAGTCTTGTCGGTCTATGTTCAGTGTACGAGCGAT
CATTTTGGTCTTATAGGCCCGTATGTCATATGTATAAGTTTGTATTACATG
>C204
GGCCATTACGGCCGGGGACATCAAGAATCATCAACCAATAATCTCCCTCTTTCTACAAAA
AACAAAAGAGAATAATGACTGGTACAAAAACTAATGATTTTCAAGATATGTTACCAATGA
TGGCAAATAAGCTAGGTGGGGATGGTTTAATTAGAGAGCTATGTAATGGGCTTCAGCTAT
TAATGGATAGAGAAAAAAGGGTTATTACTTTTGAGAGTTTGAAGAAAAACTCAGCAATTC
TTGGTCTACAAAATTTGAGAGATGATGAGCTGATGAGTATGTTGAGAGAAGGTGATTTGA
ATGGGGATGGTGTTCTTGATCAGATGGAATTTTGTGTGCTTATGTTCAGATTGAGTCCTG
AATTAATGGAAGAATCTGAAGATTTGCTTGAATTAGCTTTGCAACAGGAATTCAAGACTA
ATCCAACAAGGTGATTTGATATCTGATGTTCCATTTGAAACTCGAAAGGAAAATCATTTG
AACCTTCATTTGTGTAACTTACTTTTTCTTTCTTTGGTTCTTATATGTCTTGTTTATGCT
GAATTTTGGAAAGGAAAATGTAATTGAAAAGATGGAAACAAGAATTGGGCATTTGATTTC
TGACCCGAATATACAGATTCTTTGTAATTTCAAAAAAAAAACTGCAGGTACTC
>C205
CAGAAGGAGAGGATTAAAGCATGTCGTCACCGGCGAACGATCCAAGGCAACCGTCAACGG
CAAAGCCGTACAAGCCAGCGGCGGTAGCTCCACAAGATCTTCCTATAGATTACTCCGGTT
TTATAGCCGTGGTGTTTGGTGTCTTCGGTGCCATGTTCAGATATAAGATTTGCTCGTGGC
TTGCAATAATATTCAGCGCTCAGTCACTTGCTAACATGAGGAACTTTGAAACTGATCTTA
AGCAGATCTCCATGGCAATGATGTTTGGAATTATGGGTCTTGTGACTAACTACATGGGTG
TTGGGCCTCGGTCAGGCAAGAAAACTTGATTGAAATTGTATTAAGGCACTTGCCCTTGTT
TTTGAGGATATTAGAAATGTTGAACTCGAGTATGATGCTCTAGGGCCTTAGGGATTTGTA
CTGTTGTTTTTATGATTATGAGAATATTTGAATATGCAAGCTTTTTGTAGATTTAAGCTC
CTGTATGGGGCTATCATGTACTAAAGCTGATAAACATATGCAAATTAAATTGAATAACTT
AGAAGACGT
>C206
GTCCTATGAAGCGCCCTTAACACACCCCAAGTCCCTACAATCAATTTTCCAAGTTTTTTC
AGCTTACCATCGTTGAGTTCCGAGAGCTAAAGAGGAAGAAAAAACCTTTGCGAAATTTCC
CAATGTCTTCAAACAACCCTTCTCAGCTTCTTCCATCTGAGTTGATTGATCGTTGCATTG
GGTCAAAGATATGGGTGATAATGAAGGGGGATAAGGAGCTAGTTGGTACCCTTAGAGGAT
TTGATGTTTATGTTAATATGGTTCTTGAAGATGTCACTGAATATGAGATCACTCCAGAAG
GGAAGCGAGTAACAAAACTTGATCAGATTCTGCTTAATGGAAACAATATTGCTATCCTGG
TTCCTGGTGGGTCACCTGAATCTGAATGATATATTATGATATGCGACGTGCTGTTCATTG
AGATTAGTTGATGATGGGCTCGAGACATTTAAAACTCAAGCGCCATTTTCAATATGTATT
TTCAGTAATTCTCGCTGTATAAGTTTACCATGAATCCATAACTGGCAAGGATTTTGTAAC
AGTGACTTGTGAGTGTGTTCGGCTAGGCCTACTATGATACTGATATTGTTCAGGACTTCA
GGTGTTATTACCGTTACGCTATGGAGTTTTTGCAGAATTCTC
>C207
ATCGGAAGCGGGGCACTGCCCCTCTTTTTGGACCCAAGGCTTGCTTGCAGGCCGATCCGG
GCGGAAGACATTGTCAGGGGGGGAATCTGGAAAAAAAAACAAGTAACGGCGCAAAAGAAG
GATCCGAACCCCATCTCCCTGAACCTAGCAACCAAAGATCCAAAAGAAATCAGCAGCTAC
CTGCGGAAAAAGAAAGGAAAACGAAAGTGAGAGACAAAAAATGAGCCAATAACCATTGGT
TTCGATCTCACCTCCGTTCTTTTGTTGTTTATTTGCTGTTACGTGAAATTCGGATCTGAC
TGAGGTGTGGACTGTTGAAGCTCGAATTAGTGTTTGTTTGTTGCTCGTTTGTTGTTGTTC
TGCTGCTTGAGCCTACTGGTTTTGGCTTCTTCTAGCACAAATCTGCCTAATTCAGCCTTT
ATTTGGCTATTTGAAGTTTGCTTTTCCAAGTTTCTAGAGATTTACGACTGAGCAGGGTCT
ATGGCCTGTGTTGTGAGGTTATTATGGGATCGAGCTGCGCACCACAACAGTATTGAGCTG
ATTCATGATTATGAGGCCGAGGGCCTGAGCTGTAGGCCACAAGGTGGCTTGATATGAGGC
CGAGAGCCCATTGATTATGCCACGAGATGGCTTGATATTTCGCTTGGACCGTAAGGGGCC
ATCCCGGAGTTTGTGCACTCCCAGTGAGTGCGGGTACCCAGTGTGAGATGCGATAGAGCT
CGAGGGGCTAATGTTGTTCCATGTTATTGCCCGAGGGGCTGATACGAGTGATTGTGAGAT
AGCCCGAAGGACTGATTCTGTTGGTACTTTGCCCGAGGGGCTGGTTTTATGCATTTATAC
TTTTCTAACTGCTTTTCATTCACTCGTTTAACTACTAAAAATGATTTAAAGAAGTTTATA
CTGAAC
>C208
GGGTTTCAGAATCTAGGAGCAGCCTCTGCACCAAAAACAGCTTCCAGTAGCAGCAATGGC
AAGAATCAAGGTTCATGAGCTGAGGAACAAGACAAAGACTGAGCTACTGGCTCAGTTGAA
GGATCTGAAGGCCGAGCTTGCCCTACTTCGTGTTGCTAAGGTCACCGGTGGTGCTCCTAA
CAAGCTCTCCAAAATCAAGGTGGTAAGGTTGTCGATCGCACAGGTTCTGACTGTAATTTC
GCAGAAGCAAAAAACTGCTCTTCGGGAAGCTTACAAGAACAAGAAGTACCTACCTCTTGA
CCTGCGCCCTAAGAAAACTAGGGCCATCCGCAAACGTTTGACCAAGCACCAGGTGTCATT
GAAGACTGAGAGAGAGAAGAAGAAGGAGATGTACTTCCCCATCCGAAAGTATGCCATCAA
GGTGTAGGATAGGATCTACTTTGGCAGAGCCTTTTGTGTTTTGAATCAGAATATATTGGT
GAAACTATTGAGCATGCAAATTTTGTTTAGCTTTATTTCGTTTGGCGCTTGTGACAACAC
ATGACTGATATGGAGCTTAGTTCGTTCCAAGTTTCAAGTTTATTCTTATTTTATGTTGAG
CACCCTGCTTTGATCTTAAGGGTTTTAAAG
>C209
GGCCATTACGGCCGGGGATAGTGAAATTAAGAATATCAAGAAGTGGAACATAATGTATCC
AATTTATATAAATTCAAAGAAGACAATAGCTGAAGGAAGGAGAATTTGCGTGACAAAAGC
ATGTGAAAACCCTACTGTTACCGAGATTAGTGATTGCTGCAACTACCTCAAAATCCCTTG
TGCTATCGAGCTTGATAAGGCATATCCGCGAGATTTTATGCAAAGAGGAAGAGTGAGAGT
TTTGTTGAAGCAGGAAGATGGAACCCTTTACAATCCTGCCATTTCTTCCCGGAAACAACT
GATGATCCATGTCGCAGAGTTGGTCCGGAGACATCCTAATAGGACTAAGAAGCAGGAGCC
TGCATCCTCTTCTGCAGCTGGTTCTTCAAAATCTGGGAAGGGGGGTAAAAAGAAGAGATA
GTTTCAGGAGGCAATGTTTCAATTTCTTCGGACCGTTTGGAGATCTTAGATTTGTTTTTT
CTCGGAATAGTGTTGTTCTTTCTTCTCGACTTGATTTTGCGAGATGTTGCAAAGTAAGAA
GAAGGGACGGATGAGCTATCCAAGAATGTATCAAATGTACTTGTACCATCGATTGAGAAT
TTGGGACATTTTTGTTGTTTTTTTGGCCGAACTTAGCCTTTTGGTGATTGTTAATATTTG
CGCTAGATTACAACTACGGTATCATCCCAAATTAGTTGGGGAAGACGATATGCGTCAATC
TGATGATTTGAGTGTTC
>C210
GCCGCAGGTCTCAGTCGAAAGAGCTGAGGAAGAGGTCGTTAGGATCTCTGCAACTACAGT
GTAATGGGTAAGGGAACAGGGAGTTTTGGTAAGAGGAGGAACAAGACTCACACACTATGT
GTGAGGTGTGGGCGGCGCAGCTTTCATCTTCAGAAGAGCCGTTGCTCTGCTTGTGCTTAC
CCTGCTGCCCGTAAACGGACATACAACTGGAGTGTGAAGGCAATTCGCAGAAAGACAACT
GGAACTGGCCGCATGAGGTATCTTCGTAACGTCCCTCGCAGGTTCAAGACCAATTTTAGA
GAAGGTACTGAAGCAGCTCCAAGGAAGAAGGCAGCAGTTTCTGCTTGAAGCCTTTGAGAC
AGTCACTTGAGAGTTGAGAGGCTATTAGTGGTAGCTTGATTTTGATAGTTCAAGTGTTAG
AGCAAGTTAAATTTTGGGGAACCTTCTATCTTAATGCCCATTGAAAAGATTGATGTGCTT
AAAGTTTTCAAAGTATGTATTCCAACTTGGCATTTTTATAAAGAAGCATTTTATGGACTT
CC
>C211
CAATGCAGTTGCTCTTGGTAACTACCTCATGAGCAAAGGATACAAGCTTGTAACTGGTGG
GACTGAGAACCACCTTGTCCTTTGGGATCTTAGACCTCTTGGTTTGACTGGTAACAAGGT
TGAGAAGCTTTGTGACCTTGCCAACATTACTGTTAACAAGAATGCTGTTTTTGGTGACAG
CAGTGCTTTGGCCCCAGGAGGTGTTCGTATTGGTACTCCTGCAATGACATCAAGGGGATT
GGTTGAGAAGGACTTCGAGCAGATTGCCGAGTTCCTCCACAGGGCTGTTACCATCACCTT
GAACATCCAGAAGGAGTACGGAAAGCTTTTGAAGGATTTCAACAAGGGTCTTGTTAATAA
CAAGGAAATTGAAGAACTCAAGGCTGACGTCGAGAAATTCTCATCCTCCTTTGACATGCC
CGGCTTCAAGTTGTCCGAGATGAAGTACAAGGACTAAATTCACAGTGTGCATCACAACTG
TTATCGTATTTCTTGGTTTGTTTCTTTAGTTTGGATGGAAGAAAAGATTTTCTCTACAAG
TTAAATTCAATTCAGAAGAAAAAAAATAATGGTTTACCTCTTTATTCTGCACTTGGTGCT
GTAGGTTATTGGATTTTTGTCTTGCAAGGCAGTTCGTAAGATTGTAATGTCCAAAAAGGA
GTACCACGAATGTATGTTGTTTTCATTTCTTGTATCCTAGTAATTCATCGGAAACAGCCT
CTCTGCACTTCCCGGGGGTAGGGGTAAGGTTGCGTACATCTTACCCTCCTCAGATCCCAT
TCGTTGGAGACTACTAGTTTTGTTGTTGTGTATCCTAGTAATTCAAGCAATGCTCTGTCT
CTTGTAAA
>C212
GGCTCAAAGGATGGCTTGCCTGCACGATCACGATTGCGCCGACCATAACTGTTCCTCCGA
TTGGTCTCTCTTCAAGCATATCGACCTTTCTAAGGTGTCTGCTTTGAACGAGGCTATCAG
AGGAAGTGTCAAATCCGTTTTTAAACCATGGGAGCAGCGTTTGAATACTTCGGAGGGCCA
CTTGGAAAGCAATGAAGGTGATCCTGAACTGATTGTTTTCATTCCGTTCACAGCAGATGT
TAAAATCAAGAGCATAGCAATTGTCGGTGGCGCTGATGGAACAAGTCCAGCTAAGATGAG
AGCGTTCATCAATCGGGATGGCATTGATTTTTCAGATGCTCAATCTATGCAACCAGTTCA
GGAGTGGGATTTAGCCGAAAACTTGCAAGGAGTTTTAGAGTACCAGACAAGGTATTCTAG
GTTTCAGAGTGTGGGAAATATCACCTTGCATTTCCCTGATAATTTTGGCGGTGATACAAC
ACAAATACATTATATTGGTTTGAAAGGAGAAGCCACCCAGCTGAAGAGGGACGTTGTTGC
AAATATTGTTTATGAGGTTGTACCTAACCCCTCTGACCACAAGACTCGAGCTGAGGGTGG
CGGAGGCCTTTCGCATGTGGAATAAGTTGTGTTTTAGGCAGCTCTCTTTATTAGAGTGCT
TTCTTTCTGCTGTATACTGATAGAACCTGTACTCAAAATATACCCTGGAATCATTAGATA
ATTTACTGGAAAGTGCATTT
>C213
AGGGAGAGAGAGGGGGGCTAGAATCGGAACAATGGCCACACGGACGAGACAAATTGCACC
GCCGGCGACCGGAACGGGGACGATAACCCTAACCCAAGAAAACCAATCAGAATCCGCACC
CTCGTCATCATCATCATCACAAGTACATCAACAACCAATCGAAACCCTAACATTGAAACT
GAAGCCAAAGAAGAGAGTATCATGGAAATCAGGGACAGTGGACAATGAATTCCTCAACAA
GAAAAGTTCCAAAAAATGTTGCATTTTCCACAAAGAAAAGCCTTTTGATGAAGACGATAG
CGATGATGATGACGAAGAAAATGACCCATCTAAGGAGAGTCATCATCATGATCATGGGGA
TCATTGCTGTTCTAAACAGGATCATGGAGGAGAAGCAAGTACCAGTTATTCTGAACATCA
TTGATTTGTTTTGACTTGTAAGTTCTGTTTTTATTTTTTATTAAGAAGGAAAAAAATGTT
ATTTTTGGGGTAAATTGGTATTATTGGTGATTTTCTGTTCAGATTTGATGTGATTGTAAT
TTTAGGTTTCAATGGACATGAAATTGAAAAATTGATATTCTGTTATAGTAGTAATTTTTT
TGCTTC
>C214
GACCATAGTGGCTTCATCACGAGAGATGAATTGGAAAGCGCCATGAAGGAGTATGGTATG
GGTGATGAGGCGACCATAAAGGAAATAATTGCAGAGGTGGACACTGACAATGATGGTAGG
ATCAATTATGAGGAGTTCTGTGCTATGATGAGAAGTGGAACACAACCACAGCCGAAGCTT
TTCTAGTGCATTGACGAAAATACCCTTGCTAACAGAGATTTTCAGCCATACAAGATGGGA
AGGCGTCGACACTGAGAAGATCACAAGAGAGGTGAAGAAGTATAGGTGATGTAGTTGGTA
TTTCTTCAATCCTTCAACTATCTTCAGAAAGCATGGAGTACAAGGAGGCATTTTGGTTGT
AGGTTGAGTTTGAATGCAGTGTGTGTGAATAGCAAGTTAATGTTATATTTTCACTTTCCC
TGTAATGTATCTTATCCCCTTTGTAATTTTGTGTGGATCACATTGTCATTTTTACCTTGT
TAACAGATTACAACAAGACAACCTGGAATTAGCATTGTGCTTGAAAAAAGAAAGGACTGT
TGACTC
>C215
GCTTCATTGGTTTACTAATTAACTGGCCATGGCTGATGGATTCAAGCATTTGGTTTTGGT
GAAGTTCAAGGAAGATGTGGTGGTGGACGACATTCTAAAAGGATTGGAAAAGCTTGTTCA
AGAAATGGATATTGTCAAGTCTTTTGTTTGGGGAAAAGATGCTGAAAGCCATGAAATGCT
AACACAAGGTTTTACTCATGCTTTCTTGATGACATTCAATAACAAGGATGACTATACCAC
ATTTGTTAGTCACCCAAATCATGTGGAATTTTCTGCTACTTTCTCCACTGTAATTGACAA
GGCTGTGCTACTGGATTTCCCTGCTATTTCTGTCAAAGCACCTGCTCCAGCTTGACCACA
TGATCAATGTCACAAAAAAATAAAAAAAGCTAGTTGTATGTGTGCATCTATGTTTCAGTA
TGGTTTGATTTGTTTAGGATGATATTTGGATGTTTGAGGTTCAAGTGTGTGAACAGTCTA
TTATCTTTGCTTCCCAAATTGTGGATGCTTAAGACATGTAATGTATCACTATGAGGAATC
TTGAAATAAAGGCTTAATACATACTTTCCAAAA
>C216
GGTTCCGAGCTGGCTAATAAATCCGTTCTCAATCTATATTTCCTTGACAGTGGAGACTAC
TCTACTGTCCCATCCAGGATCCCTGGTTATGGTTGGATTAAACCTTCTCAACAGCTTTGG
TTTCAACGCACATCTAAGAAGCTTAAGAAAACTTACATGTACAATTCAAGTGCTAAGAAG
GCTCCTGCTCCAGGCCTTGCCTACTTTCATATTCCGCTGCCTGAATATGCAAGCTTTGAC
TCATCAAACTTCACAGGGGTTAGACAAGAAGGCATAAGCTCTGCTCCAATAAATTCAGGC
TTCTTCACCACTATGGTGGAAGCTGGTGATGTAAAGGCCGTATTCACTGGCCATGATCAC
ATAAATGATTTTTGTGGAAAGTTGATGGACATAAATCTTTGCTATGCTGGAGGCTTTGGA
TATCATGCGTATGGGAAGGACGGATGGTCGAGGAGGGCAAGGATGGTAGCAGTATCTTTG
GAGAAAACAGGGAAAGGAGGATGGGGAGCTGTCAAATCTATTAAAACATGGAAGCGACTT
GATGATGAACATCTTACTATCATCGATAGTCAGGTGCTTTGGAGCAAGAGCTCTGCTGGT
ACTCGTAGAAAAAAGCCTATTGGCCACCAGTAAGAAGAGTCTTACTACTGAAGCATGAGC
AAAAATTGTTAGCAGAGGCTTCTTCAATTCATATCTATTGGAAAGGTTGTACCTGTTGTC
AGGGTTATTTACTCAGGTCAAAAGTTCTTTAATGTGTAATGCTTAAAGGTAATGTAGGAG
CAATATATGCAGGTCACATTCAGAGAAGAAAAATAGGGACCAAATGATGTATTGAAGAAA
GATTAATATAGTTTGCATTTCAAAGAGATGTACTAAAAGACATGAACTATTTTGTAGGAC
TTGCGTCCAAATATAAAGACGTTATGCATTTCCATTGATACGATTATTCTATTT
>C217
GATATGAGGCTAGCTATGATATTTTTGTCAAGGTGGAAGGCGGTGGTCTTTCTGGGCAGG
CTCAAGCAATCTCCCTTGGCATTGCTCGTGCACTCCTAAAGATCAGTGAGAGTCATAGAA
AACCATTGAGGGAAGAGGGCCTGCTAACTAGAGATGCCAGAGTTGTGGAGCGGAAGAAAG
TTGGTCTCAAGAAGGCTCGCAAGCGTCCACAATTCTCCAAGCGTTGAGGTTGGGAACTTC
TTATTTACCATCGTTGCATTTGGTAGAAAGGTGGTTTTGTTAATGCAGATTGAGGAAATA
CCATATCAATGATCTGGTTCGACAGTTGGAGATCGGAAATGTTTCCGATCCATTACTCAA
ATGCTTCTTGTAAACTTTGTATCAGTCTTGACTCAGAATTACAATTGAATCTGTTGAAGT
TGTTATTGAGTTTGTAAGTCTAGATTCACATTGTAAACATTCACCGAGAGAGTTTAATAT
AATTTGAAGATTTTGTTACGC
>C218
GACATCAATCTACTTGCATGCATAGAATAGTAGTAAACCTCTAAATATATATCCAGGCAA
AGAAAAATGAATATCCTTTTGCTCTCATTTATCCTTCTCCAATATTTTGCCTTTTCATTA
GCCAATCCCTCAGAACTAGTTTCAGCTGGTCCATCACCATCTCCAGTTCTCGACACCAAT
GGCGACAAAATCCGAGCTGGTTCCAACTATTTCGTGCTGCCAGTGATCCGAGGAAGAGGC
GGCGGGCTCTTACCTTCCAACGTTAAGCAAAACAATTCTTGTCCTAGGGACATTATTCAA
AATTCCAATGAAGTCCAAGAAGGCTTGCCCGTGGTTTTCACCCCTGTGGACCCCAAAAAA
GGTGTCATTCGTCTCTCCACTGACCTTAACGTTAGGTTTTTCACTCCAACTATTTGTGCT
AGAGAAACTATTTGGAAACTTGGGACCTATGATGAGAAGTTGAAGCAATATTTCATAGTG
ACTGGTGGAGTTGAAGGAAACCCGGGACCTCTGACAGTGAGCAATTGGTTTAAGATTGAG
AAACTTGGGACTGATTACAAGTTTGTGTTCTGCCCAAGCGTGTGCACATTTTGCAAGGTT
ATTTGCAAAGATGTTGGTATATACAATAAGGATGGAGTCAGGTTTTTGGCTCTCAGTGAC
ACTCCCTTCAGGGTTATGTTCAAGAGGACTTTCTAATCCTATGTAACTTTCTTTATTCAG
TTTTATGGTGATCATAGGATCGTCATTTTCCTCGAATTTTCTGCTTGTGTAATGTCGGTT
GTTTTTCAGTTGTGAGTTTGAGGTTGTGAACACACTGCAAATTTTAGCTGTTTGAATTTC
TACTCCAATAGTTTGTTCCTTTTTCTCAAA
>C219
GATCTTAAGTTCACAACATCTTCCTCTACCGCCGTCAAAGCAAAACCCTAGGCTCTCAGT
TAGTGGAAATGACAACAGTTCCAGGGCAACTTGTATGGGAGATCGTGAAGAAAAACAACT
CCTTTTTGGTTAAGGAGTTCGGTAATGGTACCGCCGGTGTTGTTTTCAGCAAAGAACCTA
ACAATCTTTACAACCTTCACTCTTACAAACACTCTGGCCTAGCAAACAAGAAAACTGTGA
CTATCCAGGCTGAGGGGAAAGATAAGTCTGTGTTGCTTGCCACATCGAAGACCAAGAAGC
AAAACAAGCCTTCAACTTTGCTGAACAAATCTGTGATGAAGAAGGAATTCCGCAGAATGA
CCAAGGCTGTAACCAACCAGGTTGCAGACAACTACTACAGGCCAGATCTGAAGAAGGCAG
CCCTTGCAAGGCTGAGTGCCGTGAACAGGAGTCTCAAGGTTGCCAAGTCAGGTGTTAAGA
AGAAGAACAGGCAGGCTTAAGACTTCATGCTAGGAAATGCTATGGCGTGTGACTTGCAAC
GCATGGTCCTTTAAGTACCAAAGTTTTGTGTTAGAATTTTATCTTATATTTCTTTCTGAG
GTAGCTATTGGCAAGAACACTGTTTTTCTAGTTTTGACTCTTGAGCAAATATTGGCTTCC
TTTATCAGTTTAAAAAGATTATTAACATTAATGTATGGACATGGGGCTTT
>C220
ATGAGAATGGTACTAAATGGGTTTTGAAGCACACTATAAGCATATATAGTTTGCTTCGAA
ATTCTGCCGGCGAATATTACTGCAACGTGTTGGGAGATAAGGTTTGGTCTACCATTCAGC
CTTGTGTCCTTCTTCCTAGCTCGGATGACATTCTCCTTCTTGAAACTCCTTGGTTTCTGG
TAACTTATAAGTTTAAATACCAATCATTTAGTTGGTATGATACAAGAATGCGGGGTTGTC
AGACAAGAAGATTAGGACAATCATTTCCTTACTCGCGAAGTCTCGTTGTACTCAATAGCA
ACATCAATAAGCATATCAATAAGCATCCTGGATCATCTGTCTCATTCAGAATGTGTTCAA
GTCAAAAATCACAGTCCGTCTCACAGTGCAGTGACTAGGTTCCGACCGAGGCGATTTGTA
TGGTTCAAGCAGGGAGGCAGCTTATTTCTAGTTGTTCAGGTAGGCGATTTGTATGGTTCA
AGCAGGTACAATGTATTTAATTTGCCTGGACAGATGGAACAATATTTGAGTTTATTTATT
TCACTTGTTAGAAGAAAGTATTTACTTCTTCGCC
>C221
TACACAAAATAGACGCCCAAAAAATCTGAAGGAGCAAAATACACTCTGAAAAAGGACTGA
AAAAGTTGCGCAGCTTTTCACAAATGACCCCCCCTCGAATCGTCTCCTTCACACCACACC
ATCCCAAACGATCCATCTCCAATGCTAGAGAAGCAGTCATTCTTCATCAGCTGGACAAAA
ACCAAACCAACAACCTTTCTCCTTCTTCAACCCATTTGCACCCTCTCTATTTCAAATCTA
GACCAGCCATCCACCACCCAAATAAAGCTCCTCTGTCAAGCGATTTCAGACCATTACTGC
TGCGTCGGAAGGTGATGGATCCGGTGAGAAATCCGGCAAACCACCAAACAATAGCCAAAG
ATCGAAATCCAACATAAAACATCCCATGTGACGTCCAAAACCATCGTCCAAGCTCAGTCG
AGTTGAATCTGGTGAGATCTGTTTGAAGCTTCTGATTTGAGGTCTGTTTGAGGTCGTCGT
TGAGCCTCTCCGGTCTGGTCTAGGTCGAGTTGACCAGTTTTCCATTAGCAGATCCGAGGT
CATCATTGAGGTTCCGGCAAGTCATTTGGTTTCCCTGTTCAAGGCTCTTGTTTACTTGAT
GATTTGAGAATTGTTGCGATTGTAAAAGTCGATCTTCTTTTAGATTGCATGTAAGTGTTT
GAATTCTTAATTCATTATTTTGGTTGAAATCACTTCACATGTTCTAATCG
>C222
GTGGAGGAACCCTAGGAGCCATAGACAAAGAGAAGCAACAACCGCCACCCCAACTCCCTC
TCAACTCCGCCGCCGACCAGCCAAACAGCCACCCAACTCCACCTCCAGCTAAGACCCTAG
CAGCGACAGAGCCTCACCCATTTACCCTTCTTCCGTCGTCCCTTACCACCAAATACTCGT
CTGAATCAGCCACTGCTCATCTTCTTCTTCCTAGTGAAAAACCCTATTTCCCAACACAAA
ATCAGCCATTGATATCAGTCTACACATTTTTTCTGGTGCAACATAGTCAGTGGACAAAAT
TCCAGATCATAAAAAAAATCCCAAAAACGCCGTCTGTATTCAACGGAACTCCGACGAAGA
ACAACGGAGAAAAGGTGGAAATATTGAAGAAAAATGCTTGAATATGGTTTCGGATTCATC
GAGCGTTCCCCTGTTTTCAAGAAATGATCTCACCACTCCTTTCTTATGATACCGCTGCTA
GGGATTTGTATATGTACTTATGTGAAGATGCATTTTCCTACACTTCTTGAACAGAGAACT
GGGTTTCGAGGTTTCCTTTAGAAGGCTGCTAGAATAGTTGATTGAGGTCATTTGGTGCTC
AAGCCTTTTCGGTCCCGGCTTTTGTTCGTATCACTGTGGTTGTAATTAAAATCACTTCCC
GAGGTCCATTCTCCCCCCTGTTATCTTTTTCTTTTCCTCGAATTTTCTTATGCATTAGTC
TACGTTTGTTTGCGCGATATATTTTAATTGTTACTTTATGACTGGTTTGTGATTTCTCCT
TTCTAGATCAATTTGACTTGAATTTTT
>C223
CACTTTCTCCTTTTACCTCTCGCTCTTCTCCGCAGCTTCACAACTCCTTCAGATCACTGA
AAATGCCGTTCAAGAGGTTCGTTGAAATCGGAAGAGTTGCGCTCGTTAACTACGGGAAAG
ACTATGGGAAGCTTGTCGTCATTGTTGACGTCATCGACCAAAATAGGGCTCTTGTTGATG
CTCCTGACATGGTAAGGAGCCAGATAAACTTCAAGAGGCTTTCACTCACAGACATCAAAA
TCGACATCAAAAGGATTCCAAAGAAGAAGACCCTGGTTGCTGCTATGGAGGCTGCCGATG
TGAAGAACAAGTGGGAGTCCAGTTCATGGGGAAGGAAGTTGATAGTGCAGAAGAGGAGGG
CTTCACTCAACGATTTTGACAGGTTTAAGCTTATGTTGGCAAAAATCAAGAGGGCTGGTG
TCGTGAGACAGGAGCTTGCAAAGCTTAAAAAGGAGACAGTGGCTTAAGAACTTTCTGAGT
AGCCACATTGGTTTAGAACAATTTTGGAAGTTGCATTTTTTTTACCTTGGCGAATGTATT
CTCAATGAAAGAACCCCTGTTCTGTTTTTCTTTTTCCTTGTTTTTTCGACTGCTTCGAAA
TTATCTTTCTAATCTATGATGATGAACTGAGGATTGCTTGCTGAAGAAAAAAAAAAATC
>C224
GGCCATTACGGCCGGGGGGAGGAGCCAATGTATTAATATCCTCTTATACTGACTGGTTCT
TGCTTTTCATTACTTGAGATAATTTTTTTACAGATGGAGCAAAAGATGAGATGAATAACT
ATGTATTAGCATAGCCAGGCAGATCACATAATCATGACGATCGCGATATCAATGATACTG
CTCTTTGTGGGGATTGGAATTCTGATCCTAATTCATGTCTGTATTGTTGGGAGAGCTTAC
AGAAGAGGAATTGGAACTACTAACATAGTGGAAAGAGGCAGCTTAGCGAGTAACAGCATG
TCACATGAGGATATAGAAAAGCTTCCTTCCTATGCCTTTCAGTCCAAAGATAAAGGAACT
AGTCCAGTTGAATGTGCAGTTTGTTTGGATAATCTCAAGGTGGGTGATAAGTGCAGGTTA
TTGCCTCAGTGCAATCACAGTTTTCATGCTGAATGCGTGGATATGTGGCTCTTGAAAATC
TCCATTTGCCCAATATGCAGAGCTACTGCTGGTGGATCCATATCTGGAGGAGAAAGTAGC
CGATTTAGCGAAAGTGGCAGGCAGGTAATAAACGCGGAAACTGCTGAATTAGCAGAGATG
ATATTGGTACCAGAGAGTGGGAATTCCGTTAACAGTTTAAGCTTTGAGATGAGAGCGAAT
CATACAACCCAAAACAGTGAGCAATTGAGCGGAGTTGGTTCAACAGATGGCCAAATTAGT
GAAGTGAATGTGAACATAAGTGAAACAAGAAATGATTCGAGAGTGAGCCAAGAAGAAACT
GTCCGTATAAGTGAGAATTCTACTGAGGAGATGAGAGCAACCCAACCTATAGAAAGTATC
CATTTGGTCCATGAAGAAATTGAAATACTACACTCAAGAGACCCTCAAACAGCTTGAACC
CTCAGAGTTGACGAATCAGTTCTGCATTGTTTTAGATAAAATCTTGCTTGAACCGTAAAT
TATGTGCTTGTTTCTGATTTATATAAAGCTTTTTGTTTGCTGAA
>C225
ATACGCAAAGTTGCCATTAGGCATTTTTATACAGTTTCTTATCTAAATCCCCTGTACTTT
AGAAAAATGGGATCACGATTCGAGGTGGAAGTGAAGATCTCATCGGCTAAGGATTTGAAG
AACGTGAATTGGCGTTACGGCCGTCTCAAGCCCTATGCTGTTGTTTGGGTTGACCCAAAA
GCCAAATGCTCCACAGAAGTCGACGAAAATGGTGACATGTCTCCTTACTGGGACGAAAAG
CTTGTGATTCCCTTGTATTCTCCGATCGAGGAATCCACCTTGTACATCGACGTCGTTCAC
GCTAACGCCGAAAAGGATACCAAGCCTCTCATCGGCTCCGCCAAGCTTCACCTCCGTGAC
GTCGTCGATACCGTCGGCATCGGCAACTGTTGTGAGCGTTCACTCGATTTGAAGCGTCCT
TCTGGTCGCCCTCAAGGGAAGGTGAAAGTTGACGTCAGCGTTCGTGAGCCGCGCTATCGT
GCGCCGGATCCGTATTATGCGCCTCCTTATGGTGTTCCACCACATGGATCACGGGATTAC
CCGGCTGCGCCGCCGCAACCTTACGGCGGATCGTACGGTGCTCCTCTACCTGCTCCCTAC
GCTGCGCCGCCGTCGGGTTATCCGTACAGTGCCGCTCCTGCTCCGGCGCCTTATGGTCAA
CAACAACCGAGTTACGGTGCTCCTCCTGCGCCGTACTCTCAGGGAGGTAGTTACGGGCAG
CCGGATTACTCGCAGGGTAATTACGGGCAGCAGCAGGGGAATTACGGGCAGGGAAGCTAC
GGGCAGCAAGCAGGGTACAAGTACGAGGAGAAGAAGAAGGGCAAGTTTGGAGGAATGGGA
TTGGGAGCAGGATTGGCTGTGGGTGCGGTTGCAGGGGCATTGGGTGGACTAGCGATAGCG
G
>C226
GTAAGGATAAGGTTTTACCAGATGTCTACACATTCAACTTAATGTTGGATGCATACGCTG
CTGAGAAAAAGTGGGATGATCTCGGGTTTACCTACTCCCGTATGCTGAAATATGGATACC
ATTTCAATCCAAAACGTCACATTCAGATAGTACTTGACTCCTGCAGTGCTGGAAAGGTGG
AATTATTAGAAGCAACTCGGAAGGACTTGGCTCAGGCTGATCGGGTTCCACCAGTGCCAC
TAGTCAAAGAAATGTTCCGTGTGCAGCTGGGGAGAGGCAATTTTTCCACTGCCCTGGCTT
GTCTTGCTGATTATCCTTCCTCTGAATCACAGGCATTTTCTGCCAGGTTTTGGATGAAAT
TTTTCTTGGAAAATTCTGATCGATTATCAGATGGTACTCTTTTCAGATTGCTACAAGAGG
TGAGCCCTGTCGTTGCCACAAAGGACAGCAGAATACTTAACAATCTGATGGCTTCTTGTA
AAGAGTTTTTAAGAACTCGATCAGCAAAACTTGACAGAGTTCATAGCGAAACAGCTTTAG
TTTGTTAATTTCTTAGCCCGAAACATATAAAGAAAAATCATCTTATGCTGTATAATCTGT
TCTTGATATACAAACTCGTAGACCTAGCCAGTTT
>C227
TTATGAGAAGGTACTTGAACCACTAGTTGATGTGTACAAGCAAGTAAAGATAGGGGACCC
TTTAGAAAAAGGTATCTTACTTGGGCCACTGCATACTCGCACTTCTAGGGAAAACTTTCA
GAAGGGAATCCAAATTATCAAGTCCCAGGGTGGAAAGATCCTTACAGGTGGTTCAGTCAT
AGAATCTGAGGGTAACTTTGTGCATCCAACAATTGTTGAAATATCTTCAAAAGCTGAAGT
TGTGAAGGAAGAATTGTTTGCTCCAGTTCTTTATGTAATGAAGTTTAAGACTTTCGAAGA
AGCAGTTGAAATTAACAACTCTGTCCCTCAAGGTTTAAGTAGTTCCATCTTCACCCGAAA
TCCACAAGTTATGTTTAAGTGGATTGGAGCTCAAGGAAGTGACTGTGGCATCGTCAATGT
AAACATACCAACAAATGGAGCTGAAATTGGTGGTGCTTTTGGAGGTGAAAAAGGTACCGG
TGGTGGCCGTGAGGCAGGAAGTGATTCTTGGAAACAATATATGAGGCGCTCAACTTGTAC
AATCAATTATGGGAATGAACTACCATTGGCGCAAGGAATCAATTTTGGCTAATGAAATTG
GTGCAGAACTTCGCGATCTGCTCTTGGACTATCGTGCTTTTGAGTGCGTCCATGGTTTGA
TACTTGCTCCAAGTACTTGTAATTGGCCCCAAATCACTTAAATGTACTTTCCTTGCAACT
CAATAAAGTGATACTCATATTATAACCAAGTGTTCTGGTAATCACTATCAGGTCACCCAA
TCAATGAGTACTTGGCTGTTCTGCTATACTTGAAGAGTTGTTAACCTAATCTCATAAATA
GAAAACAACACTTGCATTATCGGTGGTTAGAAGTCAATTACATAGACTCCTAATCTTATG
TAAACCACTAATAATTTATTTTTGTCAATCATTTTGATATATTATATCCATAATGGAAGT
GACTTGTCCAC
>C228
GGGATGACACAAACCATTCATTGAAAAATGGTAACCATGAAAATGCTCCTTACTTTACTG
GTGGCTGCAATTTTATTTTGTAGCCACCAACAAGTGGCCACGGCGAGAGAAGTGGCCGTG
GCCGTTGACGGGAATGAGTTACAGCTCTGGCCATGGAAAATTCCATGTTATTTGCGGTGG
CCGTTTCCGTTTGCCCCGAGTTCGAGCTGCTCTGCTAGTGACCAAGCAAAGGTGAAGAAG
TGCATGTTCAATACAACTTCAATTGATGAATGCTGCCCAACATTCAAGAGCATACTTGGA
ACTAGTTGCCCTTGCTATAAATATGCAGAGAATTTGGACAATCAAGTCTTGATCACTCTT
GAAGCTTATTGTGATGTTGATAGCCCTTGCAAGGGTTTGCAAGTGATTAAGCTCTCCAAG
GAGGAGGAGTAAAAATAAAGAGACTTGATATTTAATTCCAGATCTTATATTAGATGATTT
GCTGTTAATCTTTCTGTTGAAAAGTCTTTAAACTATGGTTTAGTCTACCATGTTTTTAAG
ACATTGTAATTTCTAGGGGTAAACTTGTAGTGTTGTGTTTCGAGCAATAACTTGGCATAT
CTGTCAAATTCTTAGTACTAATAACTGTTATTGTACTCATTTTGTAGCCCGATATTCTCT
ACTTTTCTGT
>C229
GGATCCAAATAGAACACGGATCCACTCTAGCTGCTAAATCTTCAAAGTACAACCAGCTAA
GCCAAACAAACACCACCAATCAAGCTCACTCTCTTGATCTCCGCCGTCCGAATTTCTCCC
TCGCCGGCCGCCGATCTATTCTCCGACCAAGATGGGTGCCGGTTTCCTCGTTGGCGTCAT
CGGCGTTCTAATTCTTTCTCACGCTGCCTATTCCACTGTCCAATATAGAGCTTTGCTCAA
GATTACCGAGGAAGAGTTTTCTGGTCCCCCCACCAACGTTGTGATGGAATTGCTAGTTAG
TTTAGTATTATGCTTGTGGGCTGCACTTGCTGCTCCTGGAAAATTCGAGTCAATCCATCC
TCAATCTGAGGAAAACAGGGTGGTCGCTTTGCCTGCCAATCTGGATTTCATGATCTTTAA
TCACCGCGGAAAGATATTTCCTCTGGAAGCTGACTTGAAATTGAAGTGATGGGATGGACA
GTTTCGGCATTCATGAAGTCAACAAATTGTCACCCTCCAAACCAGCCCCATCTTTCTCTA
TTATCTCAAGGATTGCTTTAGATAGTTTTGATATTGAACTGATTCCATTACTTGAGCAGC
ATTAGTTGAATGTACTTGTCAGAGGGCAGAGGGAAAGACGTTTTTCTCAGTTACATATTT
CCATTTTTGTTTGCTTAGATTTTATTTGTATGTTAGTTTTCAGAATAGTTCAGCACTGGA
ACTATATAATTACCCTGTTTTTCATAATTTCAGGAGTTATGTTCTTTACCCTCTTTAAGA
AGGACATTATTGTTGTTGAATGAAGAAAATGATCTATATCTCCTTATTTTCTGCT
>C230
TGAGGAGAGAGAGAGGAGGAGAAGAGAGGAACAACTTATATTTGAAAGAGAACGTGAAGA
AAGAATGAACAAGAGGAGATTAGACTGGAAGAAGAGGATTGACGAGACGTTAGGTCAGCA
TCGCGCTGATATGAGCCAGATCCAGACTCGAGTACTTCACGAACAACAAAATCTTACTAG
TCAGCTGCTCGGAATTTTTTCTCAGTGGACTGGTCATCCAACCGGGATTTCTGATCACAC
AGGAGCTAACCATTATCTTTCACAAATGATACAAAACTTGCACCATGTGAATGGTATGGT
TCATGGCGATGCAAGAGTTGAAGGAGATGCTCAAGAAGATCAATTTATTGTAGATGGATG
AATAAAAGGATGTCTTTTATTATTTACATCGATCACCTGAAGAGGAAAGGTGCATTTAGC
CTTGCAAGACATGAACAAGTGTAAAGGTCAGTAACTTGTAATTTGTATTATTTTATATTA
GGTTCTGTTCAGAGCCTATGTATTTGAATAATGTTTCCTATATCGCCTTTTTAGTGTAGC
CAGTGTAGAATGTAGAGCTCTCAGCCTTTTAAGTTTTTATGTCGTCATTGTTCAATAAAC
ATCTTTATATAATACCATAATTTTTGC
>C231
CACTATTGTCCTTTGAAATGCTTGCCATCTGACTTTTGTCTGGAGAATCTTGTCATTCTC
AACATGAGTTTTGGCAAATTCAAGGAATCCCAAGCGCCGTTAAAGGTCCATTATGAACAT
GGTAGTGAGCTCCAACTAGGGCTTTGCAACAGCAATGTTCCGAATTGGTTTAGCTACAAA
GTAGATGGATGTTCAATGTGCTTCAATATGCCTCTACAAGTGGAGAGTACATTCTTGGGC
ATGTTTCTTTGGGTTGTTTATGGAACAGTGGATGAAACTAAAAATGTTTATCCTAAAGCC
ACCATTGTCGATGAAACAAATGGCGTTGAGTTTAACCATCGTCTGTGGACAACCATATCC
TTTGCAGAAAACTCGTCCATCCATTACATACCACGAAATTACTTCAAATGTCCGGTTAAA
GGCAGAGAAACGATGAGCATTCTTATTGAATGCTATGACTTTCCAACTGAAGATTTTGTT
AAGAAATGTGGAGTTTATCTGTTGTACAAAGACAAGAATGGCCCGGTTCATTCTTTGTCT
CCTGGTTTTCTTTAGAATCGCAACACGGGCTTGTGAAAGAGAAGTTAAGGCTAGTTTTCT
GCAATTTCAGGTGTGATGATCATCTTCTCTTGTATTCTTTGATTTTAGTATAATTGACAT
GCTTTCGTTCTGCTTTTAAAAATTGTTACATCGCGTTG
>C232
GGAGCTGAAAAATACACAAAAAATAGACCTAGACAATTTAGTAACAGCCGCTTCTTCTGA
TTTGAGGACAACCAACCAACCCTAAGGGCCTTCTTCTTCAACCTTGAGAGAACACAAACC
CTAGGGACCTAGACAGCCATCGTACAAGACCTTCCTCCCCCCAATCAACGCCGGTCTTCT
TCTTCATCCTCACAGCCCACAAACGACCATCCTTCAGCTACACCCCCACACCTCTGAATA
CACCAATCAGTAGCTGACCATATACCCTGAGCACCAACTGCAATACACAGAGGAGGCCCC
CGTTCTTCAGCTTCTTCAGGGACACACATAGAGACCCCAACTTCCATGGTTTCTTCTTGA
ACAATAGCAACAACAGAAGAACTCCTCCCTTTATCGAGCAGCTTCAGCCGTCCCTTACGC
CAAAAATGACCACCCTTGTACACTCCTCTCTTTCGTTTCCCCTAGCCATTTCCACCAGAA
AACAACCACAACACACATACATAGAACCAAAAAAAGAGAAGAGACAGAGAAGGAAGGGAT
GGGGCGAAAATAGTGAAGGAACATGAGAAGGGACAAGAACAGTCCAATATATGAAAAGAT
TCGAAGCATGTTCATCCAAGTTCGATTTTGGGTTTCGAGCTGTCCGTTTGCAAATCGAAG
GTGCCGATTTGAGGTCCATTTTTGAATTTTGTCGCGATTCCGCCGAGTGTCGTTAAGCGT
TTTTAGATTTCATCTGGAAAAAAATATATCTAAGGTGCATTTCTTCTATCCCACTCTGGT
TGCTTGGTTGTCTGATTCTTTATCCCCAGTTATTCAATGTCAAAATGGACTTAAATTTGG
TTTGCT
>C233
GTTTTGGTCAGATTTCTCCATCCATTTCTGCAAGTACGAGTGCTCCTCCTGTTAGCACCC
TATGGACCATGTAAGGACCTTGCCAGTTGGGAGGGAATTTCTTGGGCTTCGTCTTAACGT
GAGAAGATCTTCTTCAATACCAGCTATCCTGGTGCGAACTGTCTTAGCGTCGATGGTCAG
CATAATGAACTTTGATAGGAGGCGTAGTACTAAATATGAGTGTATTAGGAGAAATCATAG
ACATGATGTTGGGGAAAATCAGTGTAGATCTTCACTCGTAAAGCATATTAGAGCTCCTGT
TCATCTTGTTTGATCATTAGTGAGGAGGTTTGATCAGCCACAAAGATATAAACCATTTGT
GAGCACTCAGCAGGTGCATCGTGCAATGGGACCTTGAAATTGGTTGTGTCAGAGAAGTGA
ATGTTAAGTCTGGACTCCCAGCTACCACAAGTAAGGAGAGATTAGAGCGTCTAAATGACG
AGGAGCACGTCTTTTGGTGTAAAGATTGTGGGTGGAGATCACAGGCTCAGGGTATGAATA
TTTTATCTTCTCATTTGACATGTTAATCGGCTTGTTAGATGCTTATTTTATATGCGGGAA
ACCTTGTTAAACGGGGAAAAAATTATATGTGCTGTCAACTTTGTTGAGGTAATGTGTTTT
GAGCTTCTAATTGAAGTTTCATTTTCCTAAAAGAAGGAATAC
>C234
CATTACGGCCGGGGGTGTTAAAATAGGAAAATCGCCGGTGAACCACCTCGTCCAAAACGC
CAATGGAAAACAACCAGCAATTACCCAACGCAGCCACCGTACCACCACCTCCTTCAGCAA
CAGCAACAGCAGCTCCAGATGTTCTGGACCTACCAGCGCCAAGAAATCGAACAGGTTAAC
GATTTCAAGAACCACCAACTTCCTCTCGCCCGAATCAAGAAGATCATGAAAGCTGACGAG
GATGTCCGCATGATCTCCGCTGAAGCCCCCATTTTATTCGCCAAAGCGTGTGAGCTTTTC
ATTCTGGAACTCACTATTCGTTCCTGGCTTCACGCTGAGGAAAACAAGCGTCGAACTTTA
CAGAAAAACGACATCGCCGCCGCGATTACGCGGACTGACATTTTTGATTTCCTTGTTGAC
ATTGTTCCTAGGGATGAGATCAAGGAAGAGGGTGGTGTTGGTCTTGGGCCTGCTGGGATT
GTGGGCTCCACAGCTAGTGGTGTGCCTTACTATTACCCACCAATGGGCCAGCCTGCTCCA
CCGGGTGTGATGATGGGCAGGCCTGCTATGCCTGGGGTTGATCCTTCAATGTACGTTCAG
CCTCCGCCACCGCCGTCGCAGGCGTGGCAGTCCGCTTGGCAGACTGCTGACGATAATTCC
TATGCAAGTGGAGGCAGCAGTGGACAGGGTAACCTTGATGGTCAAAGTTAATGATCATGT
TTGCTGCTGATCCAGTCGCTTTGTGGCACAAAGGAAGCTATTAGTTACTAATGGTACGTG
TCCTCAAATGTGAATGATCCTTATTGCTAGTGTCCATGAATACTAGCTTAACTGTAATGA
CTTGAATCCTTTAGTCGTCTTGTTTGTATAAAACTGTGTAGTTTAT
>C235
GGTTTTCAGGGTCACAAGGAGTGGGTGACTGAAGTTAATTACCTCGGGCAACTTCGTCAT
CCAAACCTGGTTAAACTCATTGGGTATTGTATAGAGGGAGACGACCGACTATTGGTGTAT
GAGTTCATGCCTAAAGGAAGCTTGGAGAACCATTTATTTAGAAGAGGGCCTCAGCCTCTG
ACTTGGTCAACAAGAATTAAGGTGGCTATTGGTGCTGCGAGAGGCCTTGCTTTCTTACAT
GACGCTAAAGAACAAGTTATATATCGGGATTTTAAGGCTTCTAATATTCTTCTAGATGCG
GAATTTAATGCAAAGTTGTCTGATTTTGGTTTGGCCAAGGCAGGCCCAACTGGTGATCGC
ACTCATGTATCCACTCAAGTGATTGGTACACAGGGCTATGCCGCTCCAGAATATGTTGCT
ACAGGTCGATTGACATCAAGAAGTGATGTATATAGCTTCGGGGTTGTATTGCTTGAACTA
TTATCAGGACGTCGTGCTCTCGATAAAACAAAGGTTGGTGTAGAGCAAAATCTTGTGGAT
TGGGCAAAGCCATATCTAGGGGACAAGAGGAAGTTGTTTCGAATTATGGACACCAAACTA
GGGGGCCAGTATCCTCAGAAAGGAGCATATACAGCTGCTAACCTTGCTTGGCAATGTCTA
AGCAATGAGCCGAAGCTAAGGCCACGTATGTCTGAGGTGTTGGCTTCTCTTGAAGAGCTT
CAAGCACCAAAAGGTGCTAACAACATCTCTCGGATTGAGCATCGATCCACTTCTAGCTCT
GTTCCAGTTTCTCCATTTAGACATCGTTCATCACTCAGCATGACACCTTCTGCCTCTCCA
TTACAGGCCTATCACAAGTCTCCACGCGGAAGGTGACTCCAAGAGAATAAACTTGTATTT
GGTTGTCATTGTAAATGTTTCCTATATGTAACAAATTTTGTTTTCTAGATGCTTTCACCT
GTATAACTAACAGATTTTTCCATGTAAAATGTGGTTATCATCACTCTGTGACCTACTGAT
CCATAGAAGTTAGCTCTTGTGCTCTTTGGCTGC
>C236
CTGTAATGGGACTTAAAAGATCAGATAGTTTGTGTTCTTCTGTTGGTATTCAAGGTGTTG
CTTGGGCTTTTGGTGGTATGATCTTTGCTCTTGTTTACTGTACTGCTGGTATCTCAGGAG
GCCACATTAATCCAGCTGTGACCTTTGGTCTATTCTTAGCAAGGAAACTTTCCTTAACCA
GGGCAGTATTCTACATGGTAATGCAATGCCTTGGTGCTATTTGTGGTGCTGGTGTTGTTA
AAGGTTTCATGAAAGGTCCATACCAAAGACTTGGTGGTGGTGCCAATGTGGTTAACCCTG
GCTATACTAAAGGTGATGGACTTGGTGCTGAAATTATTGGTACTTTTGTTCTTGTTTACA
CTGTTTTCTCTGCTACTGATGCCAAGAGAAATGCCAGAGATTCACATGTTCCTATTTTGG
CACCTCTTCCTATTGGATTTGCTGTGTTCTTGGTTCATTTGGCCACCATCCCAATTACTG
GAACTGGCATCAACCCTGCCAGGAGTCTTGGAGCTGCTATTATCTTCAACAAAAAACAGG
CATGGGATGACCATTGGATCTTCTGGGTTGGACCATTCATTGGAGCTGCTCTTGCTGCAG
TTTATCACCAAATAATTATCAGAGCCATTCCATTCAAGAGCAAGGCTTAAGATTCTCCTG
CCATTTGCCTTTTTCAAGACTCTGTATTCCATTTTCTTCTCTTGCTGGTGTCTGTCAAAT
GTGTAATTTCTTCTATTAAGATGTCAATTATGTGAATAAATTATCAAGTTGTATCTG
>C237
GAAAGAGACAGAGTAGAAATGGGTAGCGATAGTGAAGTAGAGAAAAGCGCACAAAAGGAG
AAGAGGAAGCTGTTGGCCTTAGCTCCTATTGCCAAACCCCTTGCTGGAAAAAAACTCAAC
AAACGCATCTTCAAACTTGTTCGCCGAGCTGCGGAGAAAAAGTGCTTGAAGAGGGGCGTT
AAAGAGGTGGTAAAGAGTATTCGACGCGGTCAAAAAGGAGTGTGTGTCATAGCTGGAAAT
ATATCTCCTATAGATGTCATCACCCATGTTCCCATCCTGTGTGAAGAAGCTGAGATACCA
TATGTCTACGTCTCCTCAAAAGAAGATCTAGCAAATGCCGGAGCCACCAAGAGGCCAACT
TGCTGCGTTTTGGTACAAACAAAGCCTGCCAAGGGGGAACTTAGCCAGGAGGATCAAGAG
AAACTGAAAGCAGATTATGATCAAGTTGTATCAGAAATCGGTGAAATGGCATCCTCGATG
TTCTGATTATCAACATTATGATTTTTAAGTTTGTACCTATTTCCCCTGTACTCAGCTTTA
GTAACGAATCTAGTATTTAATCTTTTGAAGCTGAGCTGCACTTGTTTCTTTTTTTCCTTT
TGCGTCTTTATTCATATCCAAATATTCTCCATTTTGTGTGTGACTTGTTGCAGGCTCGTG
GTTAATTATTGCGCAATGGATGCAGTGTGACAATTTTACCTA
>C238
GATTTGGTTGACAAATGGAGTCGACCAATATTCAACAAGAGTACAAGGTTTGAAGATATG
AGAAGCTTTGAAGATGAGAGAGCTGCTCAATTTAGGCGGCCTTCCATGAAAAAACCCATG
AATAAAGCTTCAGGAGTGGAATCCAGAGACGATGACCTTGACTTGGCTGGATTTTCACAG
GGCCAAAAGTCTGGTCCATCATCTTCCAGGCAACTTACATCAAGGCCTGAAGCAATGTCA
ATGGATTTTGTGGTGCGTCCACAATCTAAGATTGATCCTGAAGAAGTTAGGGCAAGGGCC
AAAGCAATGGTTCAAGACCAGCGCCGAATGAAGATGAATAAGAAACTGCAGCAGTTAAAA
GCTCCAAAAAAGAAGAAACTCCAAGCTACGAAACTCAGCGTGGAGGGTCGTGGCATGGTG
AAGTACCTCTAGGCTCTAGTTATTGTGCTCGCCCTTATTTGGGTAGAACAGCCTGTTGGC
TCAGCTATGCAACAGTTTCATGCAATTGAAGATGGGTGTTCTGTTCTTAGGAGGATGTCA
TCTTCCATGTAATATGTCGGCATGTCAGCCAAATACCAAATTTAGGTAAGGTGGCTGATA
CCCATTTATATTTCATATCTCACGTTCAACAAATAAGGTTCCAAGTCATTGGTGTAATGA
AAGTCATGGCTGTTGCTATGAGTTGTGCAACTTGGTATACACTACTGCCGTTTGGGATGT
ATTAGGTTGTTCCCTGTATCTCTTTTACCCAGGGGTTCTTCCCTTTCATTTGCTTTTATA
AGTATTCCCCATTGTAATCAAAGTTCCAGAGCTAAACTACTTCATCAGAATAATTACAAA
TCTATGAGTCATAGACTATGACCTTTGCA
>C239
GGCCATTACGGCCGGGGACAGAAAAAAAAATTGAAACTCCAAATAGCTCATCAAAATGTT
TTCCAAAACTAACCTTTTTCTTTGCCTTTCTTTGGCTATTTTGCTAATTGTAATATCCTC
ACAAGCTGATGCAAGGGAGATGTCTAAGGCGGCTGCTCCAATTACCCAAGCATTGAATTC
AAACAACATTACTGATCAGAAGACGGGTGCAGGAATCATCCGTAAAATACCGGGTTGGAT
ACGAAAAGGTGCAAAACCAGGAGGCAAAGTCGCCGGCAAAGTTTGTAAAATTTGCTCATG
TAAATATCAGATTTGCAGCAAATGTCCTAAATGTCATGACTAAAGTTAGGCCTCGAGATT
ATGTACTCTTGCTGGTGTGAGTTTAGTTTTGAGAAAAAAGGGAAAGTTATGAATAGCCTA
ATATAATTCTATTCACTATGTTTTGTTAGTAATTCTTATTGTTGCAACTTGCAACAAGTC
TTTGGGTCAAAATGTACCTCTTGTCTTATAGTCTTTCAATTGTATGGTACTGTAATTGTA
TGGTACTGT
>C240
TTTCAGGCACAAAGGATCTCCAGATGGTCCACCTCACCCTCCGGGTCCTCTCACGCCCCG
AAGTTTCACGCCTTCCCGCCATTTTCAAAACCCTAGGTCTCGAATACGACGAGAAAGTCC
TCCCTTCGATCGGCAACGAGGTTTTGAAAGCCGTCGTAGCTCAATTCAACGCGGATCAAT
TACTCACGGAGCGTCCACAAGTATCAGCTTTAGTTCGCGAGAGCTTGATCCGACGTGCTA
AGGATTTCAACATCGTGCTCGATGACGTGGCAATTACACACTTGTCATACGGTGCGGAGT
CCTCTAAAGCTGTGGAGCAGAAGCAGGTGGCTCAGCAGGAAGCGGAGCGGTCCAAGTTTG
TTGTGATGAAGGCTGAGCAAGAGAGGAGGGCAGCGATTATTAGGGCCGAGGGAGAGAGTG
AGTCGGCTAAGTTGATTTCGGATGCCACTGCAGCTGCTGGTATGGGATTAATTGAACTCA
GGAGAATCGAGGCGTCTAGGGAAGTTGCTGCTACCATGGCTAAGACTCCGAACGTGGCTT
ACTTGCCTAAGCAAGGCAACATGCTTCTCGGTCTCAATGCCTCACGTTGAATAGGTAACT
AATTTGATTTTGCTACTTGCTTTATGTTGTGTTATATGTAGTTCATATCGTACAATTTAA
TTTGCTTCGATAGTCACGGTTTAAACATGCTGAATCAGGAGGAATAAATAAGGACATTTC
TCTTCCAGAAAGCTGCGAAATTGTGCCTTTTGTTTCATCAATTGTATGGTAATGTTGGGA
TATTTACTTTCGAATTCAAATTCTGAGGTTGTTATCCA
>C241
ACCAAAAAAGAAAGAAAAAGCAGTGGGGAGACGTTTGAATTGGAAATAGGAAGAGAGCAA
AAATGGTGGACTTGGCAAGGGTACAAAAGGAGCTGCAAGAGTGCAACAGAGATGTTGGGG
TTTCAGGAATAAGTGTAACCCTTAAAGGTGACAGTCTCACTCACTTGATTGGTACAATCC
CTGGTCCTCTTGGTACTCCTTATGAAGGTGGTTCTTTCAAGATCGATATCACTCTTACTG
ATGGCTACCCATTCGAGCCTCCAAAAATGAGATTTGCCACAAAAGTTTGGCATCCTAATA
TAAGTAGCCAAAGTGGAGCAATATGCCTAGACATCCTGAAAGACCAGTGGAGCCCAGCGC
TAACTCTCAAGACAGCTCTCCTTTCTATACAAGCATTACTCTCTGCTCCTGAACCTGATG
ATCCACAAGATGCAGTTGTTGCACAACAGTATCTCAGAGACCATCAGACCTTTGTTGGCA
CAGCTCGTTACTGGACTGAAACATTTGCGAAAACACTTGGCACCGAGGAGAAGATACAAA
AGCTTGTGGAAATGGGGTTTCCAGAAGCTCAAGTGAGGAGTACTTTGGAAGCCACAGGTT
GGGATGAAAACATGGCACTTGAAAAGCTGTGCTCTGGCTAGCACCTTTCATACTGCAACT
CATGTTTTGGATGTAGAAGATTATATCCTGTCATCAAAAGCTGAATGACCAAAAAAAGTC
ATTCATTCATACTGTTACTTGGGCAACCTTGTTTTGGTATCTTTTATGGTTTGGGGTCGA
CGTCACAACTCGTGAACATTCTGATGTCATTTTACAATATCAAGCAAATTGCATATTAGT
TTATGATAGGAAGTGCATTTGCATATTAGCTTGCATCATGCTTTCTTCTTTTGTAAACTA
ATTCTGCAAAGTTAATATATTACATTTTTGGCTG
>C242
CCATAAGTAAGACGACAAAAATCACACAGATTAGATCAAAAGGTTTCTTCTGTTCTCTGG
AAAGAGTCACCATTCTTAGAGCTTGAAATTACTCAGTTAGAATAAATTCCCTTACAGCCA
ATAAAAACCTTGTCAAGTTTGAAAAGCTTGAAATTCAGTCAATTGATTAATTGGAATGGC
GACGGCGGAAGAGAAACCGGTGATGGTGGTGGGGCTAGATGACAGCCAACACAGCTTTTA
TGCATTAGAGTGGACTTTGGATCACTTCTTTGGCCCTTCATCTAATTCCCTCGCTGCTCC
TTTCAAGCTTCTCATCGTCCACGCTAAACCTACTGCTACCTCCGCCATCGGCCTCGCCGG
TCCTGGAGGTGCCGATGTATTGCCGTATGTGGAGGCAGATTTGAGGAAGATTTCTTCTAG
GGTTGCCGAAAAAGCTAAGCAGATCTGTTCTGCTAAATCGGTAAACGATGTTGTTGTTGA
GGTTATGGAAGGTGATGCTAGGAATGTCTTGTGTGACGCTGTAGAGAAGCATCATGCCTC
TATGTTAGTTGTTGGTAGCCATGGTTATGGTGTTCTAAAGAGGACTGTTTTGGGGAGTGT
AAGTGACTACTGTGCTCACCATGCCCACTGCAGTGTGATGATTGTGAAGCGCCCAAAGGT
CAAGGCTTGATATCTTTCTGATTGTATCTGATTGTTGTTGTCTGAACAAGTTTTATAGTT
TGTGATCAATTGCTCCAAGTGGAGGGCTTGGTTGATTGTCTGTATTTATCCGATTGTTTG
ACTCTTAACAACCATATTTATGTATATTTCAATGTAAAAGCTCTGCCCTGTAACATTATT
GGGGCTAAATTTCAGATTCTGT
>C243
GGTGAGATCTGAAGCAAGGAAAGTGCATGATCTTTTCTTTGACATCTTGAAGATAGAATT
TCCAGAGACCGACTTTCGAGAAGCAAGGAATTCTATCTCTTTTGCTGGACCTGCAGCTAG
TACCACACCCGGCGCATCTTCAAGGCAGATGCCTGTAGGTCAGAACAAGAGACATAAACT
GATAAATGAAATGGAACCTGACCCTAGCCCGCTACAGAAACCAAAGACACGTGGAGCACT
CCATGCCGGTGAAGATGCCAAGGCTAAGAATCATATGGCTCAAAGAGAAACAAGATTTGG
TGGTAGCAGCGGCCGGGAGCTTAGCCAACAGGATGATTCGCGCCCGTTCACTCATCCAGG
GGAGCTTGTTATTTGCAAGAAGAAGAGAAAAGATAGAGAGAAGTTGGGTATGAAACCTGG
GAGTAGTTCTGCTGGTCCTGTCTCACCACCTAGTGTTCCCCGCAGTATCAGAAGTCCAGG
CTCGATCCCAACTGTGAAGGAGGGGGGAAGGTTAAACCAGCAGACACCACCCCAAAATCA
GTTGAATGGCAGTGGTAGCAGCAGCTCTGTTGGCTGGGCAAACCCTGTGAAGAGACTGAG
ATCAGACTCTGCAAGAAGGCGGCAAAGTCATTTATGATTATAGTTGTTAAAGGTGTACAA
TGTAATGCTAATAGCTGATGATACTCTATTGAGGTGCTGTGAATAACCGGCCCTTCGGAT
TTTCATACCTCCTGAGCTGTGTACTTCCTCCATTCCATCCCCAGCCTCACTTGTATGATA
AATATGCTATTGAAGATAGGCTTCTTACTGTCCGCCATTAGCAACTGCTTGTCC
>C244
CATTACGGCCGGGGTCTGAAATAGACTATAAAACCTTCCCGCCACTATAAAATCTCTCTC
CTCTTTTTCTCCAAGTGAAAAAAACTCTTTAAGGGAAAATAAAAGAAGAAAAAGGGGTTT
CGTTGGTTTTGATTATTTTCTCTGAGATAAGCAAGGAAAAAAAATGGGAGCGTGTGCGAC
GAAGCCAAAGGAGTTGAAAGGAGAGGCGCCGGAAGCCGCACCGGATAGTGTTACGGCGGT
GGAAGTGACGGCGAAGGATGTGACTGTGGTGGCGGAAGAAGAAGTGAAGAAGGAAGTAGA
AGTTGGTGCAGATGATGATGCTGAGAAACGCCGATCTCTCTCTAACTTGTTCAAGCAGAA
TGAAGAAGTTAAGGGATCGGAGCAAGTGAAAGAGGAGGCATCTGAGATAACACTAGCTTC
CGAACCATCAGAAGCCAAGCCAGAAGAAGTTGAGAAGGTTGTTGATGCTCCTGTAAGGAC
CGAGACAGAAAAAGCTCTAGAAGTGGTATCCACAATAGAGGCCCCCAAGGCGGAAACTTC
TGAGGAGAAGAAGATAGAGGAAGTAAAATCAGAAACCAAGACTCCTGCTGAGAAGAAAGT
AGACGAAGTAACAGTGGCAGTAGAGACTCCTGCCGAGAAGAAAATAGAGGAAGTAACAGT
GGCAGTTGAGACTCCTGCAGAGAAGAAAATGGAAGAGGCACCAGCTGCAACAGAGGCTCA
AAAATCTGAAGTTCCGGTGGAGACGAAAGCAGAAGAAAAACCAGTTGCCACAGAGGCTCC
AAAATCTGAAGCTCCACTGGAGACGAAAGCAGAAGAAAAACCAGTTGCAGAGAAAACTGT
AATAGAAGAAAAGAAGTCGGCCTAGTCTTGGTAGGATAAGAGAACCATAATGCAGAAGGC
TTTGAAGAATGAAACTTTGTTTCCTTAGTTGCTTAAAGATTGCAAGGTGGATGGCCTGGA
GCTGTTTTTTGTTGGTTGAACAAGTTGTGATTAGCTACATTTAATCATTCATTTGTTGGT
TGTTGTTTGAGTTTTGATTACATACTATATTTTCATCTTATTC
>C245
GGATCTAGGAGAGAAGTATGGCGTAAGTGGCTTTCCCACACTGAAATTCTTCCCAAAGGG
AAACAAAGCTGGTGAAGATTATGATGGCGGCCGAGACTTAGATGACTTTGTCAACTTTAT
TAATGAGAAGTCTGGCACTAGCCGTGATCCGAAAGGACAATTTACTTCAAAGGCGGGTAT
TGTTGAGTCCCTGGATACATTGGTGAAGGAGTTTGTCAGTGCCACAAACGAGGAGAAAAA
AGCTTTGTTTAGCAAGATGGAAGATGAAGCTGGGAAGCTGAACGGTTCTGCTGCAAGATA
TGGCAAGATTTACCTAAAGGTTGCCAAGAGTTCCATGGAAAAAGGAGCTGATTATGCCAA
GAATGAAATTCAGCGGTTAGAGCGCATGCTTGCCAAGTCAATCAGCCCGGCTAAATCTGA
TGAGTTCACCCTCAAGAAGAACATCTTGGCGACGTTTGCATGAAGTCCTTGCTAGTGTTG
CAGCTTGTGATGCCTCCAGGCTTGGCGTCACCTGGAGTTTTGCCCAAGGTCGAGAAATGC
ATTATCTGGTTGATCTTCTGTTGCACATTTTTGTACTCGGAAGTATTGCACACGACAGAT
CTATTTAGGCATTTTATTTTATACCAGTAGCTATGTCAAACCTAGACATTATGTCTCTTA
TGATTATCAGCTTCTTTGACAAACAATTAGTAAAGCATTATCATCACGTCATGACTTCAT
GTTAATCTTCTAACTTTAACTGCATTATACTAGATTTCATCTCACTTCTTCATGCTTT
>C246
CACCTCAACTATTCAATCAAAGTCCTTTCTTTTTCGCTCTAAAAAACTTTTTGTTTATTT
TCTCTATCTTCCTAACAATGGCACCAAAAGCTGAGAAAAAGCCCGCAGAGAAGAAACCAG
CAGCAGAAAAAACCCCCGCCGCAGAGAAAGCTCCAAAGCCAAAGGCCGGCAAAAAACTAC
CGAAGGACGGCGGAGCTGCAGCTGCCGGAGATAAAAAGAAGAAGAGAGCCAAAAAGTCGG
TTGAAACTTACAAGATCTACATCTTCAAGGTGCTGAAGCAAGTACATCCTGATATAGGTA
TTTCAAGTAAAGCTATGGGTATAATGAACAGTTTCATCAACGATATCTTCGAGAAGCTTG
CTCAGGAATCTTCTAGACTTGCTAGGTACAACAAGAAGCCAACTATTACTTCTCGGGAAA
TTCAGACTGCTGTGAGACTTGTACTTCCTGGTGAATTGGCTAAGCACGCCGTTTCTGAAG
GCACTAAGGCTGTTACGAAATTCACTAGCTCTTGAATGTTGGCTTAGGGTTTGGTTCTGT
TTGTTTGGTCTTAATCTAGGGTTCTGCCGATGTAAAAATAGTTTAATTAGTTTGCTTTTA
AGTAAATCTATTGTAATCGACTGCTAGTTATGAATGAAATTAATCAGCTTTCTAAA
>C247
GTGGCAGTGGATTTAATTAGCTGAGTTCTGGCTTTCTGATCAAAGACAAGAATGATGAAC
GGGGAAATTTCAAAATCAAGTTCTCAGCAGCTGTCTATTGAGAATGCTAAACAGCTCCTC
AATTCTGTCGATGCCTTTCTCTTCGACTGCGATGGTGTAATTTGGAAAGGCGATAAATTG
ATTGATGGCGTTCCCCAAACACTTGACATGCTTCGCTCCCTTGGTAAGAAGCTGGTATTT
GTAACAAATAACTCAACAAAATCAAGAAAGAAATATGCTGAGAAGTTCCATTCCCTTGGA
ATTCCTGTTAATGAGGATGAGATATTCTCGTCCTCATTTGCTGCAGCAATGTATCTGAAA
GTCAATGATTTTCCAAGAGAAAAGAAGGTTTATGTAATAGGCGAGGAAGGCATACTGGAA
GAACTGAAGCTAGCTGGTTTTACAGCACTAGGTGGCCCGGCAGATGGAAAGAAGAACCCT
GAACTGAAATCAAATTGCCTCTTTGAGCATGATAAGAGCGTTGGAGCTGTTGTTGTTGGA
CTTGACCAATATATCAACTTTTATAAGCTACAGTATGGAGCTCTTTGCATCCGTGAGAAT
CCTGGTTGCCTCTTTATTGCGACTAACCGTGATGCATCGGGACATTTAACTGATCTTCAA
GAGTGGCCTGGTGCGGGATGTATGGTTGCTGCAGTATGCGGAGCAACCCAAAAAGAGCCT
ATTGTAGTTGGGAAGCCGTCGACCTTTCTAATGGACTTTCTATTGCAGAAATATAACATC
ACTACATCCAGGATGTGTATGGTGGGCGACAGATTGGACACTGATATTCTATTTGGACAG
AACGCCGGGTGTAGAACTCTCCTTGTTTTTTCAGGTGTAGTTAATGAATCAGCTTTTCAA
GATTT
>C248
TATCTAAAAGATGGCAGTTTCTTTGGAAGTCCGTCCCAATATCACTCGATTTCGAAACCT
CCTTTGGTTACAGCGAAAAGGGAATTCGTGATTTCGTGGGTTCCGTCAATAGAGCGCTTC
ATTATTGGAGATCTTTCGAGAAAATCCGAAAGTTCAGGGTTAGTCTCTATACGTACAAGA
AGAGTTATATTAAAGATATCGATTTGTGGATACATTTTGCAACTAAAGTTGCTAATGTTG
AAGATTTTACACTTGAAATTCGCTTTGGTGGTGACTTGTATGAGTTTCCTCAATTTGCAT
ACAAGAACACATCGCTGAGGAATTTGGATTTAAGAGGCTGCAATTTGAGCCCTCCTGGCA
GTGTTAACTGGAGTAGGCTCGTTTCTCTTTCACTTGGGGACCTTGAATTGACAGATGGTA
TAATGGGAGAAGTATTATCTGGTTGCCCTAACTTGGAGTGCTTGGAACTGGATAGTGTTT
CGGGCATTCATCGTTTGGAAATCAGCTCTGTGAAGCTAAGAGAATTGAGCATACGAGAGT
ACCTAAATGAGCTTGAAATACTAGCCCCGTATATTCAAACTTTACAGATTTTAGGGATCT
GCCCGGATATAAACTTGCAGCAGAGAAACGCGGCTTCACTTGTCACTGCAGTACTTTATT
TAACTGCTCATTTTGAAGATGGAGAAGACGACTTGGAGGAGGAGTGTAGCTATTTCAAGG
AACTTCTTCACAGTGTTGCTCATGTCGAGAATCTTGAATTGGGTCCCTGGTGCATCCAGG
TTTATTCAATACTCTTCCCTATACAAAGTTCAGCATCTTGCAATTAAATCATCACTTTAG
TAATTAATAGAGCCACTACTT
>C249
TAAAAAATGGGAGCTCTCACTAAACTCTACCTTCTTTTCCAGTATCTTATCACCATTTTC
TTCTGTTCATGGCTCCCTCAAGTATTAAAATTCATTTTCTTAGTAACTTTTGTTTTATTG
AATACATACAGACAAAGACAGCTCGCGAAAAACAGGTACAAGGATAATATAGATGAGAAG
AGCTCCAAATTTGCATACAGAAGATCAATTAGAAAGTTAATTATGGGGTTATCAGATGGA
AAAGAGACACTTGAATGTGCAATTTGCATATCAGAATTCAAGTATGGAGATAAGGGTAGA
AAGCTGAAAAGTTGCAGTCATATGTTCCATGAAAACTGCTTGGAGAAATGGCTAATGCAT
GGGAAGGGGCAATCGACTTGTCCACTTTGTCGACATATTATAATATCGGAAAATATATTT
GAGAAACAAATAAAAGTTGAAGATGAAGGACAAAGGAAAAATAGCTTTGAGGAAGAGTTA
GCTATGCTTTTGCTATCTTGGTTGAATTGTAGTAGTTGTTGGCAACGGTGTTAAAAGTCC
CAAAGTTTTACTCCCTCCGTTTTATATAAGATACGTTCCATTAATCTATTCCAAAATAAA
TGACACATTTCTAAATTTGAAAATAATTCAATTTTAAATTCTTTTATTTTATCCATTTAT
CCTTAATGAGAAGCTTTTATGG
>C250
AGGGCAAAACGTGACTGAATGCATTGGCGGATCACGAACAGTAACCTACGACGATTTGGG
CTCTCGCTACCACACACATTGTGACCCAAGATTGAACGCTTCTCAATCTCTAGAACTTTC
CTTCATCGTAGCTGAACGACTAAGAAAACGAAGAATGGCCTCTCAACGTCTGTAGGCTTT
CTCTAATTTACCCGTATTTTAGTCTGCATTCTTGTTCTGTTGGTATCCAATAAACTCAGT
TACCAGCCATCCACTCAAAACTTATATGTGGTCTCGGGGCGTCTGTGCTTCTGTTTGGAA
CCAAAGTTTCTAAGTTAAAACATGGGCAGAGCAACTTGCCAAATGAGGTAAATAGGTTTC
CTACAGAGATCAATGTGGAAGTGAACAGCATGTAAAATTAGTCCGAGTTGTCCGGTAGCC
ATTCTGTTTATTAAAATTAGTTTGGACTGTAAGTTTAGGGTATAAGTGGGTTCAGTATTT
CTCCTTTTCTTGATGTATGGATTTTATTTTGATATGTTTTGCAGTAGAGTCTAAAGTGTT
TGCCT
>C251
CGGCAGGCAGATCAGAGCGGTGGTGCAAAGTGCGCTAGCTCTTTGCTCAAGTGTGTATGT
GTTGACAAGCCTTTTTGGATTTCTACTATTTGGCGATGCGACTCTTGATGATGTGCTTGC
CAACTTTGATGCTGATCTTGGAATTCCATTTGGCTCCCTGCTTAATGATGTTGTGCGTGT
CAGCTATGCTGCTCACCTTATGCTTGTCTTTCCCATTGTTTTCTACCCACTGCGGCTTAA
CTTGGACGGCCTTCTCTTTCCCTCTGCGAGGCCTCTAACCTTGGACAATTCGAGGTTTGC
ATTTTTAAGCAGTGGGCTCATTGCCACCATCTTTTTGGGGGCGAATTTCATCCCAAGCAT
CTGGGATGCTTTCCAATTCACTGGAGCAACTGCTGCTGTTTGCATTGGATTCATATTTCC
TGCTGCTATTACACTCAGGGATCGGTACGGCATATCAACTAAGAGGGACAGGATCTTGTG
TATTTTTATGATTGTCCTTGCTGTCTTTTCGAACCTGGTGGCCATATATAGCGACGCCTA
TGCCTTGATTAAAAAGAATTCAGCACCGCGTGAGTGATTTCTCGTGTGCCTGTGCAACAG
AGGAAGTGGAAGTATTAGTTGTACTCCTTTGTGAAGATAGAGCGAAGGCAAGATGATACT
GGTTCAGGAAATGGTGCTTTTCTTTGAAGCTGCTGGAGTCGCATTTTAATAAGTGTATAA
ATACTGCTATATTACAAAATTTGAGTAGCTTTGCTCAACATGTATCAAAGCATGGCTCGA
CATTCTTGTACACTATATCCAGTGGCAGTTTGTCTTACATAGATGATGATGTGTAAACTG
AATGCAAAAGCCACAGCAAGTTCAACTTGGATATGGCTTCAGTTTCCTGTATGATATACG
TTTATTTTTTTGTGTATTTGTTTCCCTTGGTTGAGTTTGATGTAATATTCACATGCTGGA
TTTTTTCTTCCTTTATGAATATCATTGTCCGCTAGACGGTCTTTCTAGTTGGCTGGTATT
T
>C252
AGTGGTTCAATGTTGAATTCAGTAGGATGGAACCTGTGGGACAATGAGAGTCTTAATTAT
GGAACAAATTCCGCCAACTCTACTGATTTTGTTGGTTCTGGAAGCGGGGTTGCAGGATAT
GGTACTCTTGGAGGTCTCGGAACAATTTGGGGTGCCTCTCCAATTTCAGGTCAAGGTGGT
GGAAATGGTTCTTTTGGCAGTGGCAACATCACTAACAGTGGTGAAACAGGTGGGGCAGTG
TATGGACGAAACTCAGGCGGCAATGCTGTCAATACATCACCATATGCTCCAGCAAAAGAC
GTTCACACTGGGGCTTTTGGGAACTTGTATGGTACTGTAGGTGCTTCACTTTATGAGGAC
TCGGCCTGGCGATCAGCATCTCCAGAACTAGATGGCTCTGCTTCCTTTGGTTATGGACTT
GGGAATGCAGACTCACTCGGTCTTGTTGGTGGTTATAGTGTTGCAAATAGATCAAATAAA
GGAATTGCTGCCTAGGAAGATTACTGTGTGGAAGTTAAAGGACATAAAATGCTTAATATA
GGTGGAAAGTACAGCTTGAGTTAATGTCGTGGATGCGGATTACTTGTATTCTCTCTGAAG
AAATACTTCAGGCTAGAGACGCGTTCACTTAGAGCTAATTCGATACCTGCTATAGAACTT
CTCCCAATCAACGTTTACAAAGCGAAGGGACGTCAATGTAAGGTTTGAACGTAGATTTTC
TAGTATAGATTTTTCATTATCTTCGGTTTTTTTCTTGTCCCTGCATATGGTTGAGATGTA
AAATTGGATAGCGGAATATACTTAAAGATAATTGTACCAATGCATATCTGATGAAACAAT
GAAGACGTAAAACGCAGATTGTTCTTTCCGT
>C253
GAAATCTGAGTTTAATAGCTGTTAAAAACACTCCAAAATCAGAGAAGATATAGTCAAAAA
AGGAAAGGTTAGAAGCTGCTTCTAACCTCCCTGGATTCTTGCATCATTTCTGGGTTCAAA
AGTTTGGTTGATTTGAAGCAATTACTGATTTGCCGTGTAACTGAGCTCATACATAAGCGT
CCTGGGCTTCTATTTGGCTTGGCTGAGTTTCTTTCTCTGCAATTAGGTTTGCTCTAAGGC
TTTGTATGATTTGCTTTGAGTTTTATGAACAAGGCATAGTTGATTAATGTCACAAGTTGG
TCGATTTGGTCGATTTAGTGTGTTTAAACTGAGTGTTTAAATATTGATCAAGTGCTCTGT
AGTTTACTGGTGATTAGAGACTGAGTCCTTAGATGTAAAGTGACCTCCACAGGAGTGCAA
TGGCGCTGGCCAGTATTCCAGAGTTATCACATGTCATCTATATTTAGATTATTCACATGG
ATAGTCATTCGTATAATAGGGCAAATCTGTTTTTTTATTATGCCAGGATTCATTTTTTGA
ATATGAAGGATAAAAAGGTGAAGTGAAGAAGTTTTCAGCTCTGTAGTTTTGATTAGATAA
ACAAAGAATATCATCTTTTTTAAAAAAAAAAATTCAGTTGCTGAAGATGTTTGTTTTTAT
TGTAAATTCAAACTATGACCTTTGGTGTAATGAACTGAATAGTCCCTTTGAAATTTCG
>C254
GAACAAAGAGGCGAACAGAAAGAGAAGCGAATCGGAGGGAATTCAATCGGGAGAAAATGG
AGGTGCCAGGATCGTCGAAGAAGATGATAGCAACGCAAGCAGAGATGGTGGAAGCGAAAG
TACCATTATCATACAGGGATCAGTGCGCCCATCTGTTGATCCCTCTTAACAAGTGCCGTC
AGTCGGAGTTCTACTTACCCTGGAAGTGCGAGGACGAGCGTCACTCGTACGAGAAGTGCG
AGTATGAGCTTGTCATGGAACGGATGCTTCAAATGCAGAAGATCCGTCAGCAGCAAAAAG
GACAGCAGTCAATTCCCCTTTTCCCTAAGACTGCCAATGCCTAGTCAATCCATCATCTAT
CTAATTGGAAGCAGAAAATACCAAGGCTTTCAGAACACCAGAGCATTGTCGCTACAACTT
GGTGGGCATTTTCCATTTAATACTGACATCTGTTGAGTGAAAATTTATATAGCGCACACT
TTGCACATCTTACTGGTCCAATAATGTTATTCCGATTTGATGATGTTTCTATGCCATCCA
ATACCTGTTTCCAGTTGCTCATAGAACATGTGAAAAAGAGATTTAAATGAAACTGATAAT
ACAGCTATGTTGTCTGC
>C255
GTGATATGGTGGGGCATACTGGTGATATCAAAGCAACGATTGAAGCTTGCAAGTCCGCTG
ATGAGGCTGTCAAGATGATCCTTGACGCTATTGAACAAGTTGGTGGAATATATCTCGTTA
CTGCTGACCATGGAAATGCTGAAGATATGGTTAAGAGAAATAAGAAGGGAGAGCCAGCTC
TTGACAAGAACGGGAATATTCAGATACTCACTTCTCACACTTGCGAACCTGTTCCTATTG
CAATTGGTGGTCCTGGACTGGCACCCGGTGTGAGATTCCGCCAAGATCTCCCTACTGGTG
GGCTTGCTAACGTCGCTGCAACCTTTATGAATCTGCATGGCTACGAGGCACCAAGTGATT
ACGAGTCAAGCTTGATTGAGGTTGTTGACAACTAGATATCTCAGAGATTTTAGGGGAGTT
GAAATTTTGGCGCAAGTTGGAAAGTGATAATGACTACATCTTATACTCTTTCCAGTTTAT
TTGAATAAGACATTTTTGAGCTTGTATTAACAGAAGTTGACATTCTATCCCATGGCCCTT
GTTAAGCTATGATGGAAGGAAGAATACAACATACTGTTCATGTTAAACCCCTGTAATCTT
TAAAGGCATCAAGTCATCTTGAGATTAAGTTTTCGTTTGGTG
>C256
GAGGACAGTGAAATGCACAATTTGCGGACTGAAAATTTGAGGCAGCAGTATCACCTGGTC
AAACAGAGAACTGCTAATGGAAATTCTGCTTATGGTTCCCATGTCTTGCAATTTGGTGAT
CTACAACTGAGTATGGATTCTCTGTTCATTTATATGGGTACAAATCCTGCAAATGATAAC
TACACCTATGTAGATGATAATTCCTTGTGGGCATCATCAAAGGCTGTCAACCAGCGTGAC
GCAGATCTTTTGCATTTCTGGGACAAGTTCCGCAAGGCTCCTGAAGGCTCTGCTCGGAAA
GTTGAAGCTCGGAAACAATTCACTGAAGCTATGTCACACAGAATGCACCTAGACAACAGC
ATGGCTCTTGTTGGTAAGCTTCTGTTTGGAATTCAAAAAGGTCCTGAGGTGCTGAAGCGT
GTTCGACCTGTAGGTCAACCTCTTGTTGATGACTGGACCTGCCTAAAATCCTTTGTAAGA
ACATTTGAGACACACTGTGGATCGTTATCCCAATATGGAATGAAACACATGCGATCCATC
GCCAATATCTGTAATGATGGAATTAAGATGGAGCAGATGGTGGAGGCATCAGCACAAGCT
TGTCCCAGCGTCCCGTCCAATACTTGGAGTTCCCTCCACAGGGGTTTTAGTGCATAAACG
CCATGGAATGTGCAGTCTCACACACTTTGATGCTGGTATTAGTGATGCTATTCTTATCAG
TATCAATATTCATGTCCTGTTTGTAAATAGTGATTTGATGTTGGTATTAGTGAAGTTTAA
CGTTATTGGTATCAAGATTCATGTCCAGTTTGTGATTTGTTGCTCTGTTGGCATAATGGC
TTCTCTGTAAATACAGCTTAAAAGCACACATATATTGTCTGGAATATATTGAGAGCACAT
TTCTC
>C257
CAACTCAACTATTCAATCAAAGTCCTTTCTTCTTCGCTCTAAAAAACTCCTTGTTTATTT
TCTCAGTCTTCCTAACAATGGCACCAAAAGCCGAGAAAAAGCCCGCCGAGAAGAAACCAG
CAGCAGAAAAAACCCCCGCCGCAGAGAAAACTCCGAAGCCAAAGGCCGGCAAAAAACTGC
CGAAGGACAGCGGTGCTGCAGCTGCCGGAGACAAGAAGAAGAAGAGAGCGAAAAAGTCAG
TTGAAACCTACAAGATCTACATCTTCAAGGTGCTGAAACAAGTACATCCTGATATAGGTA
TTTCAAGTAAAGCTATGGGAATAATGAACAGTTTCATCAACGATATTTTCGAGAAGCTTG
CTCAGGAATCTTCTAGACTTGCTAGGTACAACAAGAAGCCAACTATTACTTCTCGGGAAA
TTCAGACTGCTGTGAGACTTGTACTTCCTGGTGAATTGGCTAAGCACGCTGTTTCTGAAG
GCACTAAGGCTGTTACGAAATTCACTAGCTCTTGAATGTTGTCTTAGGATTTGGGTTCTA
TTTCTATGGTCTTAATCTTGGCTTTTATGGATGTAAAAATAGTTTAAGTAGTTTGCTTTT
AAGTAAAATCTATTGTAATCGACTGCTAGTTATGAATGGAATTAATCAGCTTTCTACAA
>C258
GCTGCCCCAAAATCTCCATTTTCTCCGACCTCCGTCTGCTCGGATAATCGCCGGAGACCA
AAAATGTTCGGTCGCCTCGCTGCACAACGCCTGAACGAGATCCGCACGGCCTTCCGTCGA
ACTCCTCAGGCATCGCGTTCTTTTTCGACTGCACTCAACTATCACATTGATTCGCCGGAC
AACAATCCAGACCTTCCTTGGGAGTTTAACGATACAAACAAGGAAAAGGTGAAGGAGATA
TTGTCTTTCTATCCATCCAACTATAAGCAATCTGCAGTGATTCCTTTGCTGGATCTTGCA
CAGCAGCAAAATGGAGGGTGGCTTCCTGTTTCGGCGATGAATGCAGTGGCTAAGGTTATT
GAAGTCGCCCCAATTCGTGTATATGAGGTAGCAACCTTCTACACGATGTTCAACAGGACA
AAAGTTGGCAAATACCACCTTTTGGTTTGTGGCACAACACCTTGTATGATCCGTGGTTCA
AGAGGTATTGAAGAGGCTATACTGAAGCACCTGGGAGTAAAGCGCAATGAAGTAACCAAG
GATGGCTTATTTTCTGTTGGTGAAATGGAATGCATGGGGTGCTGTGTAAATGCTCCAATG
ATGACGGTGGCCGACTATTCCAATGGATCTGAAGGATATAAATACAATTATTATGAGGAT
TTGACTCCAAAGAGAGCTGTAGAGATTGTCGAGGCATTCAGGAAAGGTGAAAAACCACAG
CGTGGCACTCAAAACCCAGGTCGTATCAATTGTGGACCGGAAGGAGGAAACACTACATTA
TTAGGTGAACCTAAGGCTCCTCCTTGCCGGGATTTAGATGCTTGCTCTGCTGAATAGATT
TTTTGTTGTTGTGTTCTTAATAATACAAAACAGTGGATGGGGAGAGGCATCCCAGGTCAT
ATGCAGTAAATTACTGACTGCACTGAAGTTTAAAGATTGTCTCCTGCCTGTTAGTATGGT
TACAGGTGTTGATTTTTGTTTATGGTAATCCATTCTTAAATCGTACCTGATCTGTTGAAG
GT
>C259
AAAGACCAAAAGCTGGAATGTGACCAGACACAATTTTTACTGAGTGGTTCTCATGGTGAT
GGGCAATGGATAGTTCCGTTAACACTCTGTTGTGGCTCTTATGAAGCTCGTAAAAGCTTC
TTAATGCAAGAAAAGTCAGAAGTCCTTGATGTAAAGGACTTATTATGCTCATCTTCTTCT
AAAGGCAATCCCTGGATAAAAGTTAACGTGGACCAAACAGGTTTTTATAGAGTTAAATAT
GATGATGAGCTATCAGCTAGACTCAGATATGCCATAGAGAGCAAGTGCTTATCAACAAAT
GATAAATATGGCATTTTAGATGATTCATATGCATTATCGATGGCTTGTCATCAGTCTTTG
TTGTCTTTGCTTGCCCTGATGGCTTCTTTCAGGGAGGAGCTCGACTACACTGTTCTATCA
AACCTGATCAGCATAAGTTACAAAGTTTCAAGAGTTGCAGCTGATGCTGTTCCTGACTTG
AAGGATCACATAAAGTTGTTTTTCATCAATCTTTTCCAGTTTTCTGCAGAGAGACTTGGT
TGGGACCCTAAACAAGGGGAAAGCCACCTTGACGCCATGTTGAGAGGAGAGCTTCTGAAT
GTTCTGGCTGCCTTTGGACATGACGAAACAATAAATGAAGCAATCAGGCGCTTCCACATA
TTTTTGGACGACAGAAACACAGCTGTTCTTCCTCCTGACTTGAGAAGGGCTGTTTATGTA
GCTGTGATGCAGCGGGTGGATAAATCAGATAGATCAGGGTTTGAAGCTCTTTTAAGAGTT
TACCGAGAGACTGACCTCAGCCAAGAAAAGACACGGGTTTTAAGTTCATTGGCATCTTGC
AGGGACCCCAAAATTATCCTTGAAATTCTCAACTTCTTGTTATGCTCTGAGGTACGGAGT
CAAGATTGTGTTCACGGGCTTGCAGTTAGTTTAGAAGGCCGCGAAACTGCGTGGAAATGG
TTGCAAGACAAATGGGATCATATCCACAAGACTTACGGCTCTGGATTCCTATTAACCCGC
TTCATCAGTGCAACAGTGTCACCGTTCTCATCCTATGAGAAGGCGAAAGAAGTTGAAGAG
TTTTTTGCTAGCCGTACCAAGCCTTACATTGCAAGAACGTTGAAGCAGAGCATCGAGAGG
GTTCACATTAATGCAAACTGGGTTCAAAGCATTCAAAAGGAGAAGAATCTTTCCGAGGCA
GTGATGGAGCTAGCGTATAGGAAATACTGAAGTAGCTGTTGTTGAACTTAGTGTCCCCTT
TAGGGAGTTTCTAGTTTCCATCAATAAGTTAATCATGGTACTTTTTTAAATGGTTATGTC
TCTGAAAAAACGATAAAAGCTCTGATGATCCTTTGTTGAGCAAACTATAGGCTAGGTTAC
ATATTTAATAAATCGTGACGGTTGA
>C260
GGCCATTACGGCCGGGGGGGCAAAATTAGGATGACAAGAAAGCTAAGCACCAACTGAGCA
GCCAACGCTCCTGACGGTTATTTCCACACTTTGGTTTCTCCTCTCCCATTTCTCGTTTTC
TCCGCACTTTTCACTTAACCATTGATTATATAATTCAGCACATTTCATCTGTTTAATAGA
AACAGCAACTCCATTTTTTGATTTTCTTGTAATTCATTCATCTGTGTCTCCAAAAACATG
GCGACGGCTTTTTCTGCTACAAAAGTTTTGCAACCTTTGCCCTTTAATTCTACTAGATCT
GCTGAAAAGCCCCTTTTGATCCAAAGCTCATCTTTTCTTGGATCATCATCTTCTCATAAG
CTTTCTCTCAAGAAGCCTTTTTTGCCTCCTAATTGCCAGCGTCGATCCAATGCAGCAGTT
GTTGCTGTTTCTGATGTTGTTAAGGAAAAGAAGTCCAAGTCCAAATCCTCTCTCTCCAAT
CTGTTGATTACTAAAGAGGAAGGATTGGTACTGTATGAGGACATGGTGCTGGGAAGAGCT
TTCGAGGACATGTGCGCCCAAATGTATTACAGGGGGAAAATGTTTGGTTTCGTGCATTTG
TACAATGGACAAGAAGCTGTCTCAACTGGTTTCATTAAGCTGTTGAAGAAGGAAGACTCT
GTAGTTAGCACTTACCGTGATCACGTCCATGCATTGAGCAAAGGTGTCCCAGCTCGTCAA
GTGATGAGTGAGCTATTTGGAAAGACCACGGGCTGTTGCAGAGGCCAGGGTGGATCCATG
CACATGTTCTCCAAAGAGCACAATGTTCTTGGTGGTTTCGCTTTTATCGGTGAGGGAATC
CCAGTGGCTACAGGTGCTGCATTCACTAGCAAGTACAGACTGATTGTGATCATGTCACTC
T
>C261
TATCGGGGAAGCCTAAGCATTCCTTAGACGGCAATAGAGATGGCAGCGCAACCAAAAACG
GCCGTAGCGCCGCCACTGTGCGGCGGCTTAAGATGTATAATACCAGGCCTAAGCGCGACG
TTAAGGGTAAAATCATTAAGCACGACTTACAATCAAAGGAACTGCCACCTACTCGGATAC
AACCAGATCGCCGTTGGTTCGGGAATACTCGGGTGGTTAACCAGAAGGAACTGGAATTCT
TTAGAGAAGAGCTATCAAGTCGGCTTTCCAGTAATTACAATGTTATATTAAAGGAAAGGA
AGTTGCCCATGTCCCTTTTAAATGATCACCAGAAGCAAGCAAGAGTTCATCTTCTTGACA
ATGCGCCTTTTGCTGATGCCTTTGGACCTAAAGCGAAGAGGAAACGCCCCAAGCTTATGG
CATTAGATTATGATTCTCTAGCCAAGAAGGCTGAAGTGTCTCAAGATGCCTTTGAAGACA
AACATGGTGCTAGCACCTCCATGGATGAAAATGTAGATGGGTTCAGAGATCTTGTTAGGC
ACACAATGTTTGAGAAAGGACAAAGTAAACGAATTTGGGGCGAGCTTTACAAAGTCATAG
ACTCTTCTGATGTAGTCGTTCAGGTTCTTGATGCCAGAGACCCCCGAGGTACAAGGTGCT
ACCATTTAGAGAAGCATTTGAAAGAAAATTGCAAGCATAAACATATGGTCCTTTTGCTGA
ATAAGTGTGATCTGGTCCCTGCGTGGGCAACAAAGGGATGGCTTAGAGTACTCTCTAAGG
AATATCCAACTCTGGCATTTCATGCAAGTGTCACCAAGTCCTTTGGAAAGGGTTCTCTTT
TGTCTGTACTGAGACAGTTTTCTCGAATAAAGAGCGACAAACAAGCAATCTCTGTTGGTT
TTGTAGGTTATCCCAATGTTGGCAAGTCATCAGTTATTAATACATTGCGCACAAAGAATG
TTTGCAAGGTGGCTCCTATCCCAGGAGAGACGAAAGTTTGGCAGTACATTACACTCACAA
AGAGGATCTTCTTGATCGACTGTCCTGGTGTAGTTTATCAGAATAATGATTCGGAAACAG
ATATAGTCTTGAAGGGTGTGGTACGAGTGACAAACCTGCAGGATGCTGCTGAACACATCG
GTGAAGTGTTGAACCGTGTTAAGAAGGAGCATCTTCAAAGAGCTTATAAGATAAAGGATT
GGGTTGACGATAATGACTTTCTTCTTCAGCTATGCAAGTCAACAGGCAAACTTCTGAAGG
GAGGCGAACCTGACTATATGACTGCCGCCAAGATGGTTCTCCATGATTGGCAAAGAGGCA
AAATTCCTTTCTTTGTTCCACCTCCAAAGCTGGATATTGATGCCTCTGACGAGCAAAATG
AACTTGTCTCTGAGGCAGACACTGCCGTGGATGACGATCAGGCTGCGGCTGCTAAAAAAG
CTATTGCTGACGTTGTTTCATCACAACAACTGAAAGAAGTTCCTGTTCAGGAGGAGCTTT
TCAGCCAGAACGAATTATTGGGTGAAAATTAGATGGGTGGGTCATCTTGCAGACTTGTAA
TGGTTGTAGTACCCAGAAAGGCAGCAATCAGCTGTTGCACAGTTCTGGAAACTAGTAGTT
CTATTTCATTCTTACCTTTAATTTAGATCCATTGCTTTCTAAGAGTTTTCTAGTCGGAGC
AGAGATTTATATGCTAGTAGAATATACAGAGACTTCTTGGGAGTGATATGAGCTC
>C262
GGCCATTACGGCCGGGGGGAGAAAGAGTTTCAAGGTTTCTCTAAAAATGGCTTCAAGAAT
CGTTCTTCAACAGCAGAATAGAGGTGAGGCAGTCCCTGGGGCAGTAAAGCAGAAAAAGAA
TATGGCACCAGAAGGGAGAAATAGGAAAGCACTTGGCGATATTGGGAATGTGGCTACAGG
TCGTGGGCTCGAAGGAAAAAAGCCACTTCCTCAGAAACCTGTGGCTGTTAAGGTGAAAGG
AGCAAATGTTGCTAAAGTACCTGCAGCAAGGAAACCAGCTCAGAAGAAAGCCACAGTTAA
GCCAAACCCCGAGGATATTATTGAAATTAGTCCTGACACCCAAGAAAAACTGAAGGAGAA
GATGCAAAGGAAGAAGGCTGATAAAGACTCATTAAAACAGAAAGCAACTCTTACTTCTAC
TCTCACTGCTCGAAGCAAGGCTGCATGTGGTCTGAGTAAAAAACCAAAGGAGCAGGTAGT
GGACATTGATGCTGCAGATGTGAACAATGAGTTGGCAGTTGTGGAATATGTTGAAGACAT
TTACAGCTTCTACAAACTTGCTGAGAATGAGACAAGAGTTCATGACTACATGGACTCACA
GCCTGAGATAAATGATAGGATGAGGGCAGTTCTGATAGATTGGTTGGTTGAAGTCCACCA
AAAATTTGAACTTAATCCAGAGACTCTTTACCTCACAATCAACATTGTGGATCGCTACCT
TGCGGTGAAGACTACATCAAGAAGGGAATTGCAGTTACTGGGCATTAGTGCCATGCTCAT
AGCCTCCAAATATGAAGAAATTTGGGCTCCTGAGGTCAATGACTTTGTGTGCATCTCAGA
CAAAAGTTACACTCATGATCAGGTGTTAGCTATGGAGAAAGAAATTCTTGGGCAATTGGA
ATGGTACTTAACAGTCCCAACACCTTACGTATTCCTCGCACGTTTCATTAAAGCTTCTCC
ACCTGATTCAGAAATTAAGAACATGGTATATTTTCTGGCTGAGCTGGGATTGATGAATTA
TGCAACAATTATCTACTGCCCCTCAATGATTGCTGCATCAGCAGTCTATGCTGCTCGACA
CACCATCAATAGGACACCATTTTGGAATGAGACACTTAAGCTGCACACTGGTTTCTCAGA
ATCTCAGCTAATAGAGTGTGCAAGGTTGTTAGTGAGCTATCAATCTGCAGCTGCAACTCA
CAAGCTAAAGGTGATATACAAGAAGTACTCCAGTCCGGAGAGAGGTGTCGTTTCATTACT
AACTCCAGCCAAATCCCTGTTGGCTGCATCATCATCAAGTGTGTCATCGGAGCAAACCGA
TCTACCCAAAAGCACAAAAGCAGCAGCAACATCATCATCCAAAATGGTGGTGGTGGGTTG
TCAAAGGTGCCACATGTATGTCATGGTAACTGAAGCTGATCCAAGATGCCCCCAATGCAA
GAGCACTACTACTAGGAAGATGACTTAAGTTGGTTTCATTAATCAAGAATCCAAACTGTT
CTTTTATTGCTTGCTAGGTTTCATTTCGTTTCTATAAATCGAGCACTACTTGAGCTCCAT
AGTTGTGACTTAGATTTTTGTTTCTTGATTAATAGGAGTATCCTCTTTCCATTGTTGTGA
TAACAAAGGAAGGAGGGAGTGTACTTTTCAGCTTTATCTCCTACCTCAATTGGCCAAATA
GATCTGTTGACATGATACTATATTTTAGTTCTTGAAAATTGCAG
>C263
TCTACTTTCACATACAACAACAAGTGTAATACCCGGGTATATTGTTGTTGTTGTTGTTAC
TCATACTGCTGCTACTCATCTACGTGATCGAGAAGTCACAACAACAAATTCTGGGCAGAA
CCAAATTGGTACAACCATCCCAGATATTTCAGAGGAGGAAAGAAGACTCTTGGATGCAAT
GGTGAGTTCTAATCCCTTAAATCCTGTAAATCCTACTTGCTTCTAGCACTGGAATGTTGA
GTATGAGCAGGAACAAATTGCAAAAAATAGAACAACATCAAAGCAAGGCAATGGTGACAA
ATACACTTGGTCAATCTGCATTGAAGACAATTGTTATCGACCAAAATGTTCCACAACCTG
TGCACCTGGGGAGAGACTTGTATGAAGACGGAGAGGAAGAAGCAATGTTACATCAGTGTA
GAGCAGAGGCAGCAAGAAAAGGGGATCTATCACCAATGCATAGCGGCAAAGGTTGCAACT
GGAGATGGAATGGCTATGGCTCATCGAGCTCAAGCTGTAATTTCCAACATGGAGTTTGTG
CAATTCCACCCAACTGCCTTGGCTGATGAAGGCCTTCCCAACAGACCAAGTGCCAGAGAG
AATGCTTTTTTGATAACTGAAGCTGTCAGAGGTGATGGAGGCATCCTTTACAACTTAGAT
ATGGAAAGATTTATGCCAATGTATGACAAAAGAGCAGAACTTGCCCCGAGAGATGTGGTA
GCAAGAAGTATAGATGACCAGCTCAAAAAGCGTGGCGAAAAGTATGTTCTTCTTGATATC
AGTCACAAGCCCAGAGAGAAGGTTCTGTCCCATTTTCCTAATATAGCTGCTGAGTGTCTC
CGCCATGGGTTAGACATAACACAGCAGTCGATTCCGGTGGTTCCTGCTGCTCACTACATG
TGTGGTGGAGTCCGTGCTGGACTCGAGGGTGAGACTAATGTGCAAGGTCTTTATGTGGCA
GGTGAAGTTGCATGTACTGGTTTACATGGTGCAAACCGACTTGCTAGCAACTCATTGCTT
GAAGCACTAGTGTTTGCACGAAGAGCTGTACAGCCTTCAATTGATCATGTGAACGTGTCT
AGAATTGATAACGGTGCATCAAGTTGGTGGCCGCGGCCTGTAGCCCCCCTGGCACTAGGA
GATACAGTACTTAACAAAGTCATCCGTCGGACAAGGGAAGTGAGGAAAGAACTACAGTCA
ATCATGTGGGAATATGTTGGAATTGTTAGGTCTACCTCAAGACTAAATACTGCTGAGAAG
AGAATCAAAGAGTTGGAGTTGGAATGGGAAACATACCTGTTTCAGCATGGCTGGGAACCA
ACAATGGTTGGAGTAGAGGCTTGTGAGATGAGGAATCTCTTCTGTTGTGCCAACCTGGTA
GTTAGCAGTGCTCTTTCTCGACAAGAGAGTCGTGGGCTTCACTACACCACTGATTTTCCT
CATGTTGAGGAAAGCGAGAGGTTGCCAACGGTTATCTTTCCTTCTCAGCGAAATAGCACA
TGGAGCACACGGCAATTACACGCGCAGCCGATAAGTTAGATATCTCTTACCTATTTGCCA
TTCTTCCTGCCAAAACATCTCCAGTGCAGGACATGATTTGTCGATTTTACCGGGTTGCAG
GGGTGTATCTATCGGAAGGGGTATGGGTTCATATGAACACATACTCCTCTCCATAGACTA
TGTATAATAATGTATATTTCTTCAATGTTATTTAAATATGCAAGTGTGTCAGCCAAGCTC
AAAGAGTTCAATAATTATTGGGTACATCTTTACAAGTGAAATTGTGATCTTAAATCCCAT
GTTG
>C264
GCTGGTTAAAGGAGAAGAAAAGACAGTGAAGAAGCAGAAACCCCTAAATAATGGCGAGCG
CCGTAGTGGAGAAGACGGAGGAAGAGCTCCGCAAAGAACTCTTTGAACTCAACCGTCAAC
AACACGAGATAACTGAGCGGCTTAAGGATCCAAGAGGTATTCGCCGCGGTGGATTCTCTG
GTGGCGGCGGTGGCGGTGGTCCTCGGAGTTTTGTTGCCAACGGCGGCCGCCAACGTGGCC
TTGTTAGACCTGCGGAGAGGAATGATGCAGAGGATCAGCCAGCACCTAAAAGGCGTATTT
CTTCAGCTGTTGTGAAGATTGAAGAGGGGGAGATTGCTGACGATGTCTCTGGAGCTCCAA
TGGATGCGAATAAGGAAGATTCAGCTGTGGAGGAGGGAAGTTCAAGGGAGGCACATGTCA
GCCAGAATGAGAGAAAGCCATCCAATTGGCTTCGGAGGGATGGCAATCAAAGACCCTCAA
AAATGGATCCTGATTTTCCTCCACCGGAACCTGTGCCGAGAGTGTTGCCAAAAAACGAGG
ATCCTAAATTGGTTAGTAGGAATAAGAGAATGTTGGGACAGCTGTTGGGGACCTTGGAGA
AGTTCCGAAAAGAAGACATGCAGCTTTCAGGGAGCGAGGCTTACATGCGGAGGTCAGATT
CTTTGAAAAGGGCTGAGCAAAGGGCGCGTGAAGAAAGTGAGAGGTTAAGACAACAAGAGC
GTGAGCAGCGTGATGAAAAGCTGAAAAGAGATCTGACTCTTCGAGCACGTCTTGCTGCTA
AAGCTGAGGAAAAGAGGTTGGAATTGCTGTTTCTTCGGTGGAGTGAGCACCATAAAAAAC
TAGCCAATTTTATAAGGTTATTTCTTATTTTG
>C265
TTGCAATACAAAATGCAGAGATATACATGTTTGATGAGCCCACGAGTTACCTTGATGTGA
AGCAGAGGCTTAAAGCTGCCCAAGTTATCAGATCCTTGCTTCGACCAAATAGCTATGTCA
TTGTGGTGGAGCATGATCTTAGTGTGCTTGATTATTTGTCGGATTTCATTTGCTGCTTAT
ATGGGAAGCCTGGTGCATATGGAGTTGTCACCCTACCCTTCTCAGTCAGGGAAGGAATTA
ATATATTTTTGGCTGGATTTGTGCCTACAGAAAATCTACGTTTCCGTGATGAATCTCTTA
CTTTTAAGGTTGCTGAGACCCCACAAGAGGCGGCTGAGGAAATTGAAACATATGCACGTT
ACAGATATCCAACCATGACTAAGACTCAGGGTAATTTCAAGCTTAAGGTTGCCGAGGGTG
AATTTACTGATTCACAGATTGTTGTGATGCTTGGTGAGAATGGAACCGGGAAGACAACCT
TTATTCGCATGCTGGCTGGTCTATTAAAGCCTGATGTGGTGGAAGGATCTGATACGGATA
TACCAGAGTTCAATGTTTCATACAAGCCCCAGAAAATCAGTCCAAAATTTCAATCAACCG
TGAGGCATTTGCTACATCAAAAGATACGTGATTCTTATATGCACCCCCAGTTCTGTTCAG
ATGTGATGAAGCCTCTCCAAATTGAGCAATTGATGGATCAAGAAGTTGTGAATCTTTCTG
GTGGAGAGTTGCAAAGAGTTGCCTTAGCCCTGTGCCTTGGAAAGCCTGCTGATATATATC
TGATCGATGAGCCAAGTGCCTATCTTGATTCTGAGCAACGTATTGTAGCTTCAAAAGTCA
TCAAGAGATTCATTCTTCATGCGAAGAAAACCGCATTTATTGTAGAGCATGACTTTATAA
TGGCAACTTACCTGGCAGATAGAGTCATTGTGTACGAGGGGACGCCTTCCATAGATTGTG
TTGCAAATGCACCCCAATCGTTGTTGACGGGGATGAACCTATTTTTATCACACCTGAACA
TTACATTTAGAAGGGACCCAACTAATTTCCGTCCAAGAATCAACAAACTGGAATCAACCA
AGGATAGGGAGCAGAAGTCAGCAGGATCCTATTATTATTTGGATGATTAACCAGAACAGG
TTGCATCGATGATCCTTGCTTACCTCTTTCTATTGGCACCTTGATTTAACAGAAGCTCCG
CTATTCCTCCTAGGTGAAATGATGATCGCAAAAACAGCCTCTGGGTCATTTATCTCATAA
ACATCTGACGTGATT
>C266
ACATGAAAGATATTTGACCGAAGAGCATTTTAAGGCACCTGTTATTGTGTTCAACTACCC
AAAAGGGATTAAAGCATTTTACATGAAGGTGAATGCAGACAAGAAGACAGTTGCTGCCAT
GGATCTGCTTGTTCCTAAGGTGGGAGAACTAATTGGAGGAAGCCAAAGAGAAGAGGATTA
TGAGGTCCTCAGAACAAGGATACTGGAGATGGGTTTACCACTAGAGCCATATGAGTGGTA
TCTAGACCTGAGGCGCTATGGTACAGTGAAACACAGTGGTTTCGGTTTAGGCTTTGAGCG
AATGATTCTTTTCGCCACTGGGATAGAAAACATTCGAGATGTCATTCCCTTCCCCAGATA
TCCAGGAAGAGCGGATCTCTAAATGAAATTGATAGTCAAGGGATGCCTAGTTTTTGGAAA
TTATGACACCATTTTCTAGCATTGTAATTGTTATTACAAATTTCGATCAAATTCAGATAC
AGGAACCTATATTATCTTAAGATATCTCGTGAGTGAGGCATTTGGTTGCTTTGGTTTTGT
TAGGTATATCTCCTTAACTAGATGTTTGGATGGACTCCAACACATGTAGACTTTCATGTA
TCTTGACCGGCATGAAATATATCTTTGTTTCTGGTAATGCTTTGTTACTTATGTACGTGA
CCTTTATTGCTTTGATTATACTATTAAGTCAATATTCCC
>C267
AGAGGTAGATTGTCGTAACTACATGCGCAACAATCGCCAGAGGAGTCTAGAAGGAGACAT
ACAACTCCTCTTAGATTACCTGAAACAAATGCATTCCCAGAACCCTGGATTCTTCTATGC
AGTTCAGGGTGATGAGGATCAGTGCACAGGGAATGTCTTCTGGGCCGACTCTAAGGCAAG
ATCAAATTATAGCTATTTTGGTGATACTGTTACATTTGACACAACTTATAGGTCAAATAG
GTACCGGTTACCCTTTGCACCCTTTACTGGAGTAAATCATCACGGACAACCTGTTCTGTT
TGGCTGTGCTTTCCTAATAAATGAATCGGAAGCCTCATTTATATGGCTTTTTAAGACATG
GTTTGCAGCTATGACTGGTCAACCACCTTTGTCAATGACAACAGACCATGATGCTGTAAT
TCGGTCTGCCCTCATGCGGGTTTTCCCTGAGACCCGTCACCGTTTCTGCAAATGGCACAT
CTTCAAGAAATGCCAGGAAAAATTGTCACATGTCTTCCTTGAGCACCCAAATTTTGAAGC
AGACTTCCACAAGTGTGTTAATTTGACAGAGTCTACTGAGGAATTTGAATCCTGCTGGCT
GTCTCTTGTTGACAAGTACGAGCTCAGGGATCACGACTGGCTTCAGGCGATTTATTTAGA
TCGCAGACAATGGGTGCCTGTATATCTCCGTGATGCATTTTTTGCAGAAATGTCCATAAC
TCAATGTAGCGATAGCATGAACTCATATTTTGATGGTTATGTGAATGCGTCGACTAGTCT
AAATCAGTTCTTCAAATTGTATGAAAAAGCGGCGGAGAGCCGTACAGAGAAAGAAGTCAA
AGCTGATTACGATACAATGAATACGTTCCCAGTTTTGAAGACCCCATCTCCAATGGAGAA
ACAAGCATCCGAGGTCTATACAAGAAAGTTATTTATGAGATTTCAGGAGGAGTTGGTTGG
CACTCTAACTTTCATGGCCAACAAAGTTGAGGACGATGGGCTAGTTACCACTTATCAAGT
TGCAAAATTTGGGGACGACCACACAGCTTACTATGTAAGATTTAATGTTTTGGAAATGAA
AGCTACTTGTAGCTGCCAGATGTTCCAGTTCTCTGGTCTTCTTTGCCGACACATTTTAGC
AGTGTTCAGAGTGACTAATGTTCTGACTCTTCCTTTTCATTACATCCTCAAACGATGGAG
CCGGAGCGCAAAGAGCAGCGTTGCATTGGAAGATCGTGTTTCTGATGTAATCAATTATTA
TTTGGAATCACATACTGTTCGATATAACATACTGAGACATGAAGCATTTAAATTTGTGGA
GGAAGGAGCAGAGTCTGTTGACTCGTACGCTGTGGCAATGGCGGCTCTAGAAGTGGCTTT
AAACAAAGTTGCCCTAGCAGCAAAGCATGATGGGAGGATCTCTTTAGTAAATGGGCATTG
TAGAGAACACTTTACTAGAAATGGGGTCCATGCAAATTACAACATTGAAGATGAACAGAG
AAGTCTTGCATGTCCACTCTCTGAGGATGATATGGATGCGAAGATCCAAGAACTTTCTTA
TCAACTGGATTGTGCCAATCGGAAATGTGAAATTTATCGTACAAACCTTTATTCAGTTTT
GAAGGATATAGAGGACCATAAGCAACAACTATCAATTAAAGTCCAAAACATAAAGCTTAG
CTTGAAGGATGGTCTCTGAATTTCTCCTGTTGTGGTATATGTTCTGTAATCCTGTACATA
GTTGGTCCTTCAATTTATATTGTACGCAAGAATCTTCCTGGAAT
>C268
GGGGGTGATGGGAAGCAGTCCTATCTATCATCTGGATATCTTCAACAACCTGTCTCATAT
GGTTCAGAGTCGTTGCCATGTTACACATGGGGTTCGACGTACTGTGCAGATATTACCAAT
AGTGCTGCTCCCAAATCTGGGAATGTTAAATCAACATTTGGCCGAAATGGTTCAGACAAG
TCAAATGGTTTTAATTCTACAAAAACGAATAGCTCTTTCGCAAACAAAAACTCGCCCGTA
CTCTTTAACCCAAAGACTCGACAGTCTACTGCTGCGTCAAATCTGCCAAAGTCTAACCAT
CAAGCTCAGCCTTTCAAACCAGCAAACAAGTTTCGACCCGATATCCAGTCTGGAGGCCTG
ATTAAGGGGTTTCATATGGTTGGGGATTTCCCATCATACACCAGTCAAAATCAAGGTTTT
TTCATGCCTTATGATCCCACTAACTACCAAGCAAATGGTAGAATGTGGAATGGGAACTAC
AGATTCAAATCACGTGGAAATTTCACCAGAAATGGTGTGTTTGAGGCCTCAACTGAGTTA
CCTCGTGGTCCCCGCACCGACAGCAGGAGCAATCCTTCAAAACCATCTGCTGAGGAGGAT
CAACTTGGGCCAATTATTCAGAAGAAGTATAATAAAGAGGATTTCAAGACTCAGTACGAT
AATGCCTTGTTTTATGTTATCAAGTCATACAGTGAAGATGATATTCACAAGTGTGTCAAA
TATGATGTATGGTCAAGTACTCCTAACGGGAACAAGAAACTGGATGCTGCCTTCCGTGAT
GCTGAGGGTAAAGCAAGTGGAGCTGGTTCAAGCTGTCCTGTGTTCCTCTTCTTTTCAGTA
AATGGTAGTGGACAGTTTTTAGGTGTAGCTGAGATGGTTGGACAGGTTGACTTCAAGAGA
AACATGGACTTTTGGCAGCTTGATAAGTGGAGCGGATTCTTCCCAGTGAAGTGGCACATA
GTTAAAGATGTCCCTAACACACAGTTCAGGCACATTATCCTCGAAAACAATGATAATAGA
CCTGTAACCTATAGCAGAGATACTCAGGAGATTGGGCTGAAGGAAGGTATGGAAATGCTT
AACATTTTTAAGAGCTACTCGGAGAAGACATCTATATTGGATGATTTCAATTTCTATGAA
AAGCGTGAGAAATTGCTCAAGACTAAAAGGAGTACAAAACCAGCTGGTCAAGCTGATGTA
TTCGAGAAAACTGATTCTCTTAAACAATTCAAAGGAGGAGACAAGATACATGAGGAAGAG
CTGAAGACCAAGTCGGCTGATACTGCGTCTCTTGTTTCTCTCACCAAAAACCTCTCAATT
AATTCAAGGCCATTCAAAAGTAGTGTGTGAATCATGATGCCTCCAAGAGGCATCTTATGA
CTAGGTAGTCCTGAAGCATCAAAAGACATCCCTATTTCCCCTTTTTGTGTTTTGCTTTTG
TTAATTAGGCATATAGGCATATTCCTCCCATTGGTGGCTTCTGGGATGGCTGTACTAGTC
TCTTTTGTTAGTTTTCATCTCATCTTTAAGAAAGGAAAAGGGTTCAGTTTCTTTTCTATT
GTCTTTTGCCATGTTTGTTTCTTTTCCAAAGATCTCTACTTTTTGTTTTTGATTTTTTGC
AGTATTGATGAAATGTTGA
>C269
CAGTACAGTTCTTTGCTGAATCGGGGTTTCCGTGTCCAAGTAGGAGAAATCCATCCGATC
ATTTCTTACGCTGTGTTAATTCGGACTTTGACGTCGCGACAGCCACACTGAAAGGCTCAC
AACGACTCCGGGAAACACATAAGAGTGACTATTTAATGAATATGGCAACAGCAGAAATTA
AAGAACTGCTTGCGAGCAAATATAAGCACTCAGCATATGCTACAAGGGCCAGGTCACGGA
TGCGAGAACTCTTGGCCACGCAAGGAGTTGAGATTGAAACAGTAAAAGGAAGTCAAGCTG
GTTGGGGAAAGCAACTTTCAACATTGACGCGGAGATCATTTGTAAACATGTCAAGAGACA
AGGGATATTATTGGTCTCGCATAGTAATTTACATCATTGTATCTATTGCTGTTGGTACCC
TCTTCTATGATGTCGGCACCAGTTACACAGCAATCTTGGCTCGAGGAGCTTGTGGTGGTT
TTGTCACCGGCTACATGACTTTCATGTCCATTGGAGGCTTTCCGTCCTTCATAGAAGAAT
TGAAGGTTTTTACCAAAGAAAGGCTTAACGGGCACTATGGTGTTGGAGCTTTCATAATAG
CAAACTTCCTCTCTTCATTTCCATTCTTAGTTGCAGTTTCACTCATCACCGGGACCATAA
CCTATTACATGGTGTTTCGGGCTAGATTCTTTCGTTATGTGTTTTTCGTCCTAAATCTTT
TTGGTTGTATCGCTGTTGTTGAGAGCTGCATGATGATTGTAGCTTCACTTGTTCCAAACT
TCTTAATGGGAATCATAACAGGAGCCGGCGTGCTTGGAATCATGATGATGACTGCTGGAT
TTTTCCGTTTGCTGCCAGATCTTCCCAAGCCAATTTGGCGCTATCCGATTTCATTTCTTG
GTTACGGGGCATGGGGTTTACAGGGAGCATATAAGAATGACATGATTGGACTTGTATTTG
ATCCACTAATCCCTGGTGGAGAGAAACTAAAAGGGGAAGATGTTATCACAAATATGTTCA
AATTGTCATTGGATCATTCCAAGTGGTGGGATTTACTCGCATTATACGCCCTCATTCTGA
TGTATCGGCTTCTATTCTTTATTATTCTCAAGTTAAAGGAGCGAGCAACGCCATTTTTCC
GATCAATATACGCCAAGAGAACTATGCATCAACTCAAAAAGCGGCCGTCATTCAAGAGGA
AACCATCTTTATCTTATTCAAGAAGACAACATACTCTCAGGTCATTGTCTTCTCAAGAGG
GTCTTAGCTCTCCAATCCCATAGGAACGATAAATCTCAAATTCTGGCACCAGAGGCGAGT
TCAGGATTTAGAGTCAATGGGTCCAGAATCGATGTAATGTCTTTTATGTAAGAATTAGTG
ACTCAAGCTGAAAGTTGTGGGTTCAATTGAACCTGCTTTAGATCCACCTCGATCTTGCCG
TTACCCGATTCTCAACATATAATACTGTTAATATCTCATAAGATCATAGAATTCTGGTCA
ATTACATTGTCATTGAGTTTTCATTTGTTGAACAATGCAATAAATTTGCTTCTATTAAAG
AG
>C270
GGCCATTACGGCCGGGGACAGTAAAAAATTGAAACTCCAAATAGCTCATCAAAATGTTTT
CCAAAACTAACCTTTTTCTTTGCCTTTCTTTGGCTATTTTGCTAATTGTAATATCCTCAC
AAGCTGATGCAAGGGAGATGTCTAAGGCTGCTGCTCCAATTACCCAAGGTTTATTTACTT
CTTCAATCTATTACTACTCCAGTAGTTATTTTCATTTTTGACATTTTGAGTCTGCAAACG
AATGCTATAAATGTTTAAATATTCATATAACATTTTGCTTTCAATTTTATGATCTTAAAT
ATGTCATAATATCTTATACAGAAGTCTTATTAATGAAAAAAATCGGAATTTCGGAATTAA
AAAGTTATTAAATGTTGGTGGCATTCTTTGTTGAAGCGGATTTAAAAGGAAAATAAAACA
CATGATAGAAACGAAGGGAGTATATGTTTACATAAGTATTATTTAACATTTTAATTACTG
AAAGTTTAATGGACATTTTGAAACTTTCTGAGACATTCTACATCTAAAATATTTAGTAAT
CTTAGGATATCACAACACCGCAGAAATTTCTTCTTTTTATCTTTATTGAATTTGGTGATT
ACCTCGTTTAAATTCTATTGCTAGAGTAAGGACATTCAATTTAATTATTTTTATGTCTGC
AACATGCATTCTTACATGCGGCCATGATTCTTTCTTCTTGGCCAAACACGTGAAAATATC
TTTACTTTTGGATGGCGTTAAGATTTGAATATTCGAAACCTTGTTTTGGCCAATTGTGTG
ATCAATAACAATAACAACAAACTTAGAATAATTTCACAAGTGGGGTATCGAAAGAATAAT
GTTTATGCAAATCTTACCCTTGTCTTGAGAAGCTAGATAGACTGTTTCCGATAAACCCTC
GACTCAAGAAAGGA
>C271
GCTTACAATATGATGGCAAAACTTTCTAAGGAGCAGTTGGAAAGAGGGGTTATATGCTCA
TCAGCTGGAAATCATGCACAAGGTGTTGCATTAGCCGCTCAGAGACTTGGCTGCAATGCT
GTGATTGCCATGCCTGTTACTACACCAGACATTAAATGGAAATCAGTTAAGAGATTGGGT
GCTACTGTTGTTCTAGTGGGAGACGCATATGATGAAGCTCAAGCATACGCAAAAGCGCGG
GCCGAAGCTGAAGGCCGTACATTCATCCCTCCTTTTGATCACCCTGATGTCATCATAGGA
CAAGGTACAGTTGGAATGGAGATAAATCGACAGCTTAAAGAAAACATTCATGCAGTCTTT
GTGCCTGTTGGGGGAGGGGGTCTTATAGCTGGTATTGCTGCCTATTTGAAAAGGGTTGCC
CCTGATATAAAAATTATTGGAGTTGAGCCACTTGATGCAAATGCAATGGCATTATCATTA
CAGCATGGTCAAAGAGTAATGCTGGACCAAGTTGGGGGTTTCGCAGATGGTGTAGCTGTT
AAAGTGGTCGGTGAAGAAACTTATCGTCTCTGCAAGGAATTAATAGATGGCGTGGTCCTT
GTTGGTCGTGATGCTATATGTGCATCTATAAAGGACATGTTTGAAGAGAAAAGAAGCATA
CTAGAGCCTGCAGGTGCACTTGCTCTTGCTGGAGCTGAGGCATACTGCAAGTACTATGGC
CTCAAGGGTGGAAACGTAGTAGCAATAACTAGTGGAGCCAACATGAACTTTGACAGACTT
AGATTGGTAACTGAACTCGCAGATGTTGGTAGACAACGGGAAGCTGTTCTTGCTACTTTT
ATGCCAGAAGAGCCAGGTAGCTTCAAGAAGTTCTCTGAAATGGTAGGGCCAATGAATATC
ACTGAATTCAAGTACAGATACAATTCTGGGAAAGAAAAAGCTCTTGTACTTTACAGTGTT
GGTCTTCACACAAAATTAGAACTTGAAGAAATGGTGAAGAGGATGAAATCTGCAGAACTG
CAAACCGTTAATCTTACGGATAATGACTTGGTCAAAGATCATCTAAGGCATTTGATGGGT
GGCAGAACAAATGTTCAAAATGAGCTTCTGTGTCGATTCACTTTTCCCGAGAAGCCCGGT
GCTTTGATGAAGTTTTTAAATGCTTTCAGCCCACGTTGGAATATAAGTTTGTTTCATTAC
CGTGCACAGGGAGACACTGGTGCAAATGTGCTAGTTGGCATCCAAGTTCCGCAGGCTGAG
GTCGATGAGTTCCAGGGACGGGCTGACAGTCTTGGGTATGAATATGCAATGGAGAGTCTC
AATCAGGCTTTCCAGCTCATAATGCACTGAAAAAGCTGCAGCTCATAATGCAAAGAAAAT
AACATGTGGAACTTGCCGACCTCACTTTCTCCCGGTTAGATCATTCTGAATTCTCGTTGT
TAGCGGAAGATGCTTGGTTCATAGATCCAGTGTGCTAGATGATTTTGGGCTAGTCCTTAT
CTTTTCTATAAGTAGCTATTTGTATCATTGTATGTTATCTTAAGGCCTTCATTTCCATGA
ACAAGCAATTCACTTTCAAGATAATTTTAGGAGTTCTCTTCTATTTCAACTTTGGCCTTC
TTAGTCCCAGCTTCATCATGTGTTTGGACTAAATTAATTTTGTTTCATGTTCATTATCTT
GTTTTTGTTTTTCTGCGGGTGCTTGGATTTGAATTTTC
>C272
GGGGACTTTTAGTGAATGCCCTGGAAATGGCATTCGCAGGGAACTGTGGCATTCGCTTGG
ATTTAACTTCTTTAGGGAGTAGTGTACCCCAAACACTTTTTGCAGAGGAGCTTGGCCTTC
TCATTGAAGTTAGCAGGAAGAACTTGGACTTAGTTCTGGAAAAGCTCCGCAGTGGTGCTG
TTTCAGCTAATATTATTGCTCAAGTTACTTCATCTCCAATAGTTGAGTTGACAGTTGACG
GGGTTACTCATTTGAATGAGAAAACTTCTGTGCTGAGGGATATGTGGGAAGAAACCAGCT
TTCAATTGGAAAAGCTCCAAAGACTGGCTTCGTGTGTAGAATTAGAAAAAGAAGGATTGA
AGAATCGGCATGAACCATCCTGGAAACTATCCTTCACACCAACATTTACTGATGATAAAT
ATATGACTGTCGTTTCCAAGCCAAAGGTCGCAATTATTCGCGAGGAAGGCAGCAATGGTG
ATAGAGAAATGGCTGCAGCTTTTTATGCTGCTGGATTTGAGCCATGGGATGTTGCAATGT
CAGACCTTCTCAATGGAGTCATCACGCTTGATGAATTTAGAGGAATTGTGTTTGTTGGAG
GTTTTAGTTATGCTGACGTGCTTGATTCTGCAAAAGGCTGGGCAGCGTCCATTCGCTTTA
ATCAACCTCTTTTAAACCAATTTCAGGCATTTTATAACCGTCCAGACACTTTCAGCCTCG
GAGTTTGCAACGGGTGCCAACTTATGGCTCTGTTGGGTTGGGTTCCGGGGCCCCAAGTGG
GAGGTGTTTTCGGTGCCGGCGGGGACCCATCACAGCCTAGGTTTGTACATAATGAGTCTG
GAAGGTTTGAATGCCGCTTCACGAGTGTGACAATAGAAGAATCACCGGCCATAATGTTCA
AAGGTATGGAAGGTAGTACACTGGGCGTTTGGGCTGCTCATGGTGAAGGAAGAGCTTATT
TCCCTGATGATAGTGTTTTCAATCATATTGTTGGCTCCAACTTGGCACCAGTGAAATATT
GCGATGATGATGGCAGACCAACAGATATATATCCTTTCAATCTTAATGGTTCTCCCTTGG
GTGTGGCGGCAATTTGTTCTCCAGATGGGCGACATCTTGCGATAATGCCTCATCCAGAAC
GCTGTTTCTTGATGTGCCAGTTCCCATGGTATCCTAAAAATTGGGATGTTGAAAAGAAAG
GTCCAAGTCCCTGGTTGCGCATGTTCCAAAATGCCAGAGAATGGTGCTCATGAGACAAAT
ATTATTAGAGGGGCAAAGCTGAGAGGCACGGTGCTGTTCTTTATCACATAGAGGTTAAAG
TGCAAAGATTGGACAGAAGCGACACAGTTTAATAGTCAGTGCTGAAGGTGCAGAGATTAA
GATCAGTGCAGAGCTTGAGATCTCTGCAATTTTGTTTCTGATACCATGGCACAAAGCAGA
TGAATTTTTCAATTTAACTGGCTGATTGTCGTTTCTTTCGATACTGATGGACTTTTTCAT
TGCCTCTTAGCTGTTTCGCTTGTTTCTTGTATACCATAATTGGTTTTTCTTAAGTCTTAC
ATATCTGATCAACTGATTTCTGTTGAGCATTTTTCGTATCAATTTTCCAACTCCTCTTC
>C273
GAGAAAAACTAGAATAAATGTTATTGATAGGTATTTAACATGGAAAGTAGGTGGCCGATC
ACATTCATAGTGGATAATTGAAAGTGAATTTCTATCTAATAATGTATTCATAAGTTCGTA
ATCTCAATCAGTTATTATAGAGAAGTCTTTGGAATTCATTTCAAGGGAATTGAACCGGTT
GATCAACGATGAAGATCGAAGTGAAAGAATCAACGATGGTAAAGCCGGCGGCGGAGACGC
CACAACAGAGGCTGTGGAACTCTAATGTGGATTTGGTGGTGCCGAATTTCCACACGCCAA
GTGTTTATTTTTACAGGCCGACGGGATCCCCAAATTTCTTCGACGGAAAAGTGCTGAAGG
AAGCTCTAAGCAAAGCACTTGTGCCGTTTTATCCTATGGCGGGGAGGCTGTGTAGGGACG
AAGATGGTCGTATTGAGATTGACTGTAAAGGTCAGGGGGTGCTTTTTGTGGAAGCTGAGT
CGGATGGTGTGGTGGATGATTTTGGTGATTTTGCCCCGACGTTAGAACTCCGTCAACTCA
TCCCCGCCGTTGATTACTCACAAGGAATTCAATCGTATGCTCTCTTAGTGTTGCAGATAA
CACATTTTAAATGTGGGGGAGTTTCCCTTGGTGTGGGCATGCAACATCATGCAGCAGATG
GAGCTTCTGGTCTTCACTTCATCAACACATGGTCTGATATGGCTCGTGGTCTGGACCTCA
CCATCCCACCTTTCATTGACCGGACCCTCCTCCGTGCTCGTGATCCACCTCAGCCTCAGT
TTCCCCATGTCGAGTACCAGCCACCTCCCACTCTCAAGGTAACTCCAGAAAACACCCCTA
TATCTGAAGCTGTTCCTGAAACCAGCGTGTCCATCTTCAAATTAACCCGTGATCAAATCA
ATACCCTCAAAGCGAAGTCCAAGGAAGATGGAAATACCGTTAACTACAGCTCCTACGAGA
TGTTGGCAGGACATGTGTGGCGCTCCACGTGCATGGCACGAGGACTCGCTCATGATCAAG
AAACCAAATTGTACATAGCAACAGATGGACGTTCCAGGCTTCGGCCCTCTCTCCCACCAG
GCTATTTCGGTAATGTGATATTTACTACCACTCCTATTGCAGTCGCAGGTGATATCCAAT
CGAAGCCTATTTGGTATGCTGCCAGTAAATTACATGATGCATTGGCTAGAATGGACAACG
ATTACTTAAGATCAGCTCTTGATTATTTGGAGTTGCAGCCTGACTTAAAGGCTCTTGTTC
GTGGTGCACATACGTTTAAGTGCCCGAATTTAGGAATAACTAGTTGGTCTAGGCTGCCAA
TCCATGATGCTGATTTTGGCTGGGGTAGGCCTATATTTATGGGACCTGGTGGTATTGCTT
ATGAAGGTTTAAGCTTTATATTGCCAAGTCCTACAAATGATGGCAGTCAATCTGTTGCAA
TCTCTCTACAAGCAGAACACATGAAACTTTTCGAGAAGTTCTTGTATGACTTTTGAAAGA
AACCAAATCTTTGTGCTGCTTCTTTTGGGGTTTATATTGATGGATATGTAAAAGACTCCT
TTTATTTTTTCATTGGAGGCTGTTCTTTCTTCTTCTTTTTTTCCTCAGTGGAACTTCGGT
CATATTCATAATAGACATCAGTTCTATTTCTGCTT
>C274
AGGGGTGCCCTGTTCTATCACATCTACCTCAAATAACCAATTTCATTTTCCACAAAAATA
CTCCAAATTCTGCTTTTCTTTTTATTCCATTTACCTACATTGCCTATTTCTAATATTATA
ATTCTTCATTTTGTTAAGATCACATTTTCTTTTATCCCGCATTGCTACATGCGGGGATCA
TTAATCAGGTAATTTTGTGAGTGAATAAGGAAATGGGAGAGAAATCAAGAAAAGGAGGTT
GGTGTGGTTGGATTATAGTTTTAATAGTGGTAGCAGCGGCTGCTGGAGCCATTGTTGTAC
TTGTTAAAAAGAAGCATAATGGTTCAAGCCCAGATGCTGCTCCTGTTCCTGGACCTCCTG
GTTCTCCTACCAAGAAATATGCAGATGCTTTGAAAACTGCAATGCAGTTCTTTGATGTAC
AAAAATCTGGGAAGTTAGTAAATAACAAAATATCATGGAGAGGTGATTCAGCTGTCAAAG
ATGGAAGTCCAGCAAAGTTGGATCTCAGTAAAGGAATGTATGATGCTGGCGACCACATGA
AATTTGGATTCCCTATGGCTTACACTGCCACTGTGTTGTCGTGGGCCATCCTTGAGTACG
GTGATCAGATGAAGGTTGTGGACCAATTGGAACCTGCTCAAGACTCACTCAAGTGGATTA
CCGACTACCTTATCAATGCTCATCCAAAAGATAATGTTCTTTATATTCAGGTGGGTGATC
CTGATGCCGATCATAAATGTTGGGATAGGCCCGAGGATATGACTGAGGAGAGGCCTCTTA
TTCAGATAAATGCTTCTGTCCCTGGGACTGAAGTCGCAGCTGAAACTGCAGCAGCTATGG
CTGCAGCATCCCTGGTGTTCAAGTCCAGTGACTCGGCATACTCAAGTGATCTTCTTAAGC
ATTCTAAACAGTTATTTACTTTTGCCGACAAATATAGAGGTTCCTACAGCGAGAATATTC
CTGAAGTCGCAACATATTACAACTCAACTGGATATGGGGATGAGCTCTTGTGGGCAGCAA
GTTGGCTATATCATGCAACTGGAGATCAATCATATTATGATTATGCGAC
>C275
GGGGGCAGGTAGATGTTGCTTTTGATATTATGTCTGAGATGCACGCGAAGAATATCTTGC
CCAACCAAGTTACTTACAGTACTGTGATTCGTGGGTGTGCAAAGGCGGGGAGATTAGACA
AAGCGTTGAGTTTGTTTAATGAGATGAAGTGTGCAGGCATAACATTGGACAGGGTTTCTT
ACAATACGTTACTTGCTATATATGCTAGCTTGGGAAAGTTTGACGAGGCTCTTAGTGTTA
GCAGGGAGATGGAGAGTATGGGAATTAAGAAAGATGTTGTCACTTACAATGCTCTTCTGG
ATGGGTTTGGAAAACAAGGAAGGTACGCCAAGGTTAAGCAGTTGTTTGCAGAGATGAAAG
CTGAAAAGCTTTCACCTAACTTATTGACGTACTCCACGTTGATCAGTGTGTATTTGAAAG
GAGGTTTGTATCAGGACGCAGTGGAGGTCTATAAGGAGTTTAAGCGCCAAGGTCTGAAGG
CAGATGTCGTTTTTTATAGCAAACTTATTGATGCCTTGTGTAAGAAAGGCCTCGTGGAGT
ATTCTTCATTGTTGCTCAACGAAATGACCAAGGAAGGGATACAACCAAATGTTGTTACAT
ACAATTCTATAATCAATGCTTTTGGTGAATCAACAAGCAATGATTGTGGATCAGATAATG
TCACACAGGTTGTACCCACGGTCCCTGAGAGTAAGGTGGTATGCACTGCAGAGGATAATA
TCATTAAAATTTTTGAGCAATTAACTACTCAAAAGGCAGCTAACGGGAAGAAAACTAATG
GTGAAAAACAGGACTTGCTCTGTATTTTGGGTGTTTTCCATAAGATGCATGAATTACAAA
TAAAGCCTAATGTAGTCACATTTTCAGCAATCCTGAATGCTTGCAGCCGGTGCAGTTCAT
TTG
>C276
GACCCACGTTGGACGCTACGAGAACAACTCCCTCAGCAAGTAAACCCAATTCCTTTCAAG
TTTCAGCGAACAAACACCGATTTCTCAGTTTAATCTTCTGATTGTTGGTTCTTTCTTCAA
TCGTTAATCATGGTGCTTGAGGCGACAATGATCTGCATCGACAATTCGGAGTGGATGCGA
AACGGTGATTACTCGCCCAATAGGTTTCAAGCTCTAGCTGATGCAGTTAATCTCATCTGT
GGTGCCAAAACCCAGTCTAATCCTGAGAATACAGTTGGAATTTTAACTATGGCCGGTAAA
GGAGTTCGAGTGTTAGTCACTCCCACCAGCGATCTTGGAAAAATCTTAGCTTGCATGCAC
GGATTAGAGATAGGTGGTGAGATGAATTTGGCTGCTGGTATCCAGGTAGCCCAGTTAGCT
TTGAAGCATCGGCAAAACAAAAAGCAACAACAAAGGATCATTGTTTTTGCTGGCAGCCCT
GTGAAATACGACAAGAAGGTCCTGGAGATGATTGGGAGAAAGTTAAAGAAGAATAGTGTA
GCTCTTGATGTCGTTAATTTTGGTGAAGATGATGATGGGAAAGCTGAGAAGCTAGAGGCG
CTAGTTGCTGCGGTTAATAACAACGAGAGCAGTCACATCATTCATGTTCCTGCTGGTCCT
AATGCTCTCTCTGATGTGCTTATAAGTACTCCTATTTTCACTGGTGATGGTGAGGGTGGA
AGTGGATTTGCAGCAGCAGCTGCAGCGGCTGCCGCTGGTGGAGTGTCTGGGTTTGACTTT
GGTGTAGATCCTAATTTGGATCCTGAACTTGCTCTAGCACTCCGAGTTTCAATGGAGGAG
GAAAGGGCGAGGCAAGAAGCAGCTGCAAAGAAGGCTGCAGACGAAACTGCTACACAAGAG
AAAGGAGAAACTTCCCAGGATGTTACTATGGCTGAAAATGTCAATGTTGGAACTCCTGAA
CCCGAAAACAAGGCAACTGATCTAATGGAAGATGAGAATGCCTTGTTACAGCAAGCCCTT
GCAATGTCGATGGATGATGCTTCCTCTAATGTTGCTACACGAGATACTGACATGTCGGAA
GCAGCTTCCGAAGATCAAGACTTGGCACTTGCTCTTCAATTGTCTGTGCAGGACAGCACA
AATGATCAGTCAAGTCAGACAGATATGAGTAAGCTGTTGGCAGATCAATCATTTGTGTCA
TCAATCCTTGCCTCGCTTCCAGGTGCTGATCCAAATGATCCCTCAGTTAAAGATTTGCTT
GCTTCCATGCAAGGCCAGTCTGAGAAGAAGGACGAGGACAAGGACATGGAGCAGAAAGAA
GAGAAGAAGTAATAATGCGTACAACTATGTTCAGCTGAGGCTAAGAAGTTCAGATGGTAA
TGAGCCAAGGGTGCTGCTAAAATTGCTTATTGGAATGGCGCTTATTATGTCTGGAAAAGG
ACTGTATCTTGTTACAATTGAGGGATTCATTGAATCGTTCTTTCTTAAAAATATACTGTT
ATGAGATTATGGAACTCTTCAGCTAGCTTGATTTGTGGCTTCCAGATGATTTGTATTTAT
TTCTCAAAGAAAGAAAGAACAAAGCCTAGCAAGTGTTCATCTTTGATTCGCAGTAAGACC
CAACATTCAACT
>C277
GGTCCCATGAACCTAAAACCGTTGACTCCGACCACCGCTACTTCACCGGCGACTCAACGA
TGTCGTTTCTTGCCTCCACTGGAACGATTTCACTCACTGACGCAAGCCCAAGTCCTAAGT
CTTCCCCAATTTACCACACCGCTCGGGTTTTCACGCGCCCCTCTAAGTACAAGTTCCTCA
TCAAGAATCCTGGTACTCACTTGCTACGTCTCCATTCCCGGCGATTAATTAGTAGTAGTC
TCGATTTTAATAATGCTAAATTTCATGTCTTGGCAAATGGGTTTGTGTTATTTAACAGTT
TAAGTATAGAAATGGGTCAGGATTTTGAGATAGTAAAGGATTATGTGATTGGGGTAGACT
CAGATGTGCTTGTTATCAGCTTTGTGCCCATCGATAATTCAAAATTTGCATTTGTAAATG
GGATTGAGGTTATTTCCGCTCCTAAAGATTTGATTGCTGACGTGGCTCAGTATGTCAGGT
TTGATAAAAATGAGCAAATTCATGGACTATTGAAGAATGGGTTTGAAACTGTGTATAGGG
TTAATGTTGGTGGTTGGAAAATTACCCCTTTTAATGATTCATTGTGGAGAACTTGGGTTG
CTGATGATGAATATCTCAAGTCTAATGACGGGTCCTCAAAGGTTCACTTTGGTGGCCGTA
TAAATTATCAAGATGGTGGGGCAAGTAGAGAGGTTGGTCCTGATAATGTTTATAATTCTG
CTCGAGTTATTAGGAGTTCGGGTGATTCAGTCTCCAAGTTGAATATGACATGGACATTTC
CGGTGATTGGAGGGTACATGTACTTGGTTAGGATGCACTTCTGTGATATAGCTAGTGTTG
CACGTGGGATGCTATTTTTTAATGTGTATGTGAACGACAATTTGGCCTACGAAAACTTGG
ATCTTACGTCAGTTACGAATGGGATGCTGGCTTCCCCTTTCTATGCTGATGTTGTTGTTG
ATGGAGATAGTTCTGGTGTTTTGACATTGAGCGTTGGGCCATCCAATATGAGTCTGCCAC
GTGCTGTAGATGCCATTCTGAATGGGGTTGAGATCATGAAGATTAATAATTCTGTGGGTA
GTCTTGATGGTGAGATTTGTGCTCATTCTGTCTTGAAGAGTTGGAAGAAGGGAAGTGGTA
GCTTATATCCTATGCTAGCTGCTGTCTTCTTGCTGCTGATAGCATTTGTGATTATGCATC
GGAGAAGAGCTGGGGCTACTGACTCTGGGACCTGGTGGAGGTTACCCACCGAGATTCCTA
AAGTTAATATGAAATACAGCAACCAACTGTCATCTAATAAGCTGTGATGATTCTGAAATA
AGATTAAGAAGATATCATCATTTTCACTACTTTGAAACCTTTAGGGTTGTCTTTAGCACG
GAGTTCAGTTGTCTTGTACTGTAAGTATTTTTATTTATGTAATTAAAAGCAAAATTACTG
TTCT
>C278
GTGGGTATTAGGAATTTCCAATGACTGTAGCCTACCTCCTCCCTAGGATAGGCGTTGTTT
TTTAATGAAATTGTCTTGAATATCTTTTTAACTCTTGCATCTGCATCTAAAAACTTTGTA
TGTGAACTTGTAGGTTACAAGCAACGAGACCAGCCTTGTTGCGAGGTGTAGAAGAGTGTA
TGCACATGCTCATGACTATCATATCAATTCTATATCAAATAACAGTGATGGCGAAACATT
CATATCAGCCGATGATCTCCGAATAAACCTTTGGAACTTGGAAATAAGTAATCAAAGTTT
CAATATTGTGGATGTCAAGCCAACAAATATGGAAGATCTTACTGAGGTGATAACTTCAGC
AGAATTCCATCCTACACATTGTAACATGTTAGCTTATAGTAGTTCAAAAGGATCAGTTCG
TCTAATAGATTTGCGGCAGTCAGCATTGTGTGACTCACATTCTAAATTGTTTGAGGAACA
GGAAGCACCTGGTTCAAGATCTTTCTTCACTGAGATAATTGCTTCAATTTCAGATATTAA
ATTTGCAAAGAATGGACGATACATACTTAGTCGTGACTACATGACCCTTAAGCTATGGGA
CATAAACATGGATTCTGGTCCAGTTTCAACATTCCAGGTTCATGAATATTTAAGACCAAA
GCTTTGTGACTTATACGAGTATGATTCCATCTTTGATAAATTCGAGTGTTGCCTTAGTGG
TGATGGTATGCGAGTAGCAACTGGATCTTACAGCAATCTTTTCCGCGTGTTTGGTTGTCC
TCCGGGGAGCACTGAAGCAATTACCCTGGAAGCAAGCAAAAACCCTATGAGAAGGCAAGT
CCAGACTCCTTCAAGGCCTTCCAGGTCTGTGAGCAGCAGTATAACACGTGTTGTCCGGAG
AGGAGC
>C279
ATCAATCTTGGTATTATTTGGTGCAGCCGCCACTGCATCATTAATGGTAGTGAAATTCCC
ACTTCCATCTTGATTGACAATCACAATGTCACTCACGTTAACTTGGTCATTATTTTCATC
CTCTTGCAAAAGCTTTCTCCTGCTTACTGTTTCCAAAATTGCTTGGTTTCGTGCCGACAT
TTGGAACGACAATTGGCCATTTTTGAACAGCTGTTTTTGTCTAGGTTGACGAATTTTCGG
CCCATTTTTCTTCTTTGGTACCCACCCTTTTGTGAACAAAGCTAAAGAAACACTATAAAG
TTTAGTGTCATTTGAAAGTGGAGCTACTAGGCCATTTCTAACACTCCAAGCAGAGGATGT
TGCTTGAAGTCCATCTAAACAAGTTTGTGTGTTTGTTAAAATTGCACTGAGCATTGTTTG
CACATCGTCAGCTTCTAAAACTGGGAGAATTTTGGATGTCACGTTAACAGTTTTAAAAGA
ACTTGACAAGTAATCCATGTTAAGCCCTGCTAGAAAATGGCAATCCTCTAGTGCACGGAC
AGCAGTGATTGTTAATTGTTTGGATTTTCGAAGGTATTTTTGGATAAGGGACAAGAATTT
ACGAGCTGAAGATAATGATTTTCGGACAGATTTTCGACCGTAGCCATAGACATTTTCATT
GGGACTCCCTGTAGGTGGAAGCACCGATGATCTACAGAAGGAAGGATAAGGAGTGGATTT
GCAAATAACAGAGGGAGGTACAGGAGTATTTGGAGGAACATCAGCAGCAAAAGATTGAGA
AAATAAGATTGGAATAAGCAGAAAAAGAGTAGTGCAAAAAAGGGTGAAATGAACAAAAAA
GAGGTTAGAATTTTTTGCCATGGCTTTTGACATGAACATGAAATGGTGATTAGCTAGTGT
ATGATTTTTTGTGCCCCCGGCCGTAATGGCC
>C280
GGCCATTACGGCCGGGGGAAAGAATAGTTGGAAAACAGGAACAAGAAAAAGGAGCAGAGT
TGAGAAAATTCAGCTCATCGTCAGAGCTGACTCCACCAAAACTCTATCCTTTTCACTTAA
TCCCCCACATTTTTTATTCTAATTTGTTATTGTTATTATATTTGTAAGTTCATTGTCTTT
CTTAGGTCCCAAAAATTCCCTTTTTTTTGCTCCCAAAATTTTCCCTTTTGAATTATTGAA
AATTTCAAGAAGATGTCAAATTGTGATGGTGATTTGGTTGATGGATTTGTGACTACCAAC
AATTATTCTTTTGCTAAGCAACGTGAAAAGATCATCATTGATACTGATCCTGGCATTGAT
GACAGTATGGCAATACTAATGGCATTTCAGACACCGGAAGTTGAGATCATAGGCTTGACT
ACAATCTTTGGTAATGTTACTACAAAAGATGCTACACGTAATGCATTACTTTTGTGTGAA
ACTGCAGGATATCCGGATGTTCCCGTCGCCGAGGGCAGCCCTGAACCTCTGAAGAGAGGG
GAACCACGGGTTGCAGACTTTGTTCATGGTTCAGATGGATTAGGCAACTTATTCTTACCT
TGTCCAAATTCTAAGAAAAATGACAATTCTGCATCTGAATTCTTAGTGGAAAAAGTTTCT
GAATATCCTGGTGAAGTGTCTATACTTGCACTAGGACCATTGACAAATTTGGCGTTGGCT
GTCAAGAGGGACTCGACCTTTGCAAGCAAGGTGAAGAGAGTGGTCGTACTCGGTGGTTCC
TTCTTTGCTTTAGGAAATGTTAATCCTGCTGCGGAAGCAAATATATATGGGGACCCAGAG
GCAGCAGATATTGTATTTACTTCGGGGGCAAATATTGATATTGTAGGCATCAACATTACA
ACACAAGTCAAATTGACAGATGCTGATCTTGAAGAACTAAGGCAATCTGAAGGAAGACAT
GCTAAATTTTTGTGCAACATGTGCAAATTTTACCGTGATTGGCATGTGAAATCAGACGGT
GTCTATGGAATTTTCCTACATGATCCTGTTAGTTTTGTGGCACTAGTTCGACCCGAACTC
TTCACGTTCAAGAAGGGGGTCGTGAGGGTTGAGACACAGGGCATTTGCGTCGGGCATACC
TTGATGGACCAAGGGCTAAAAAAGTGGAATACAAGCAACCCTTGGACGGATTATTCCCCG
GTTTCAGTTGCATGGACAGTTGATGTTGATGAAGTTGTGAATTACATAAAGAAAATGTTG
ATGAAACCTTGAATACCATCAGCAGAG
>C281
CATTACGGCCGGGGATCAAAGTTAAAAATAGTGAAACATAGAGAGCATTTCCTTTGCCAG
AATCGTACGTTTTGCCGCGAAGATTACTAGAACATCCCATTGCAAAACCTATTTCTCTAC
AGATTCAAATCAAACCCTAATTTCAACAATTTCAAATCCCAAATTCAGGATCAAATCTCA
CAAATCATTGATTTCTAGGGTTTGTTTATCCAGTTCGATAGACGAAAGCTAATACAATCA
GCAATGGGAGAACTGAACATGCAGGAGATGCCTTTGCCAGCTCTATTTGAGCAGGCTTCA
AAAATTCATGCTTCGGCATCAGAATCGAGCGCTGACAAAGATACTGTGAGGAAAGGTTGC
GAGATTTTGAGACAGTGTGAAGAAATGGTCGGTAAATTAGGGTTGTTTTCTCTTAATGAG
ACTAAAGAGGACATTAGCACAGCTAATCTCAAATATATTCTGGTCCCCTATTATCTTGCG
GAGCTAACAGAAAAAGTTGCAGAAGATGACAGGATAAAAGTACTCAAAGCTGCACAAGCT
AAGCTAAAGGAATTCATTTCATTCTGTGAGACATTGGAACTTGTTCCTGAAGAGGAGATA
GAAACATCTACACAAGGTGGAGCTAATTCTTCTGTAGATCGTAGAGCTAAGAAGATTGCT
CGTTTCAAACGGCAAAGAGCTGCTGAGTCGAAACTACTTGAAATTAAGGAGCGGAAAGAG
CGTCGTGGACGATCAACTAAAGCAGCTGCATTGTCAAGTCCTGTTGAGACTGAAGAAGAT
GATGTGTTGGATGATGATGGAGAAGAAGAAAGGGAGGCATGGCTTACAACTATCTCCTTG
GGCCTCTGTAAGGCCTTTGATCTGCTTGAAATGCTGAAGAAAGAGGAAGAAATACTATCT
GCTGTCAAGGAAAAGCAGCTTCAGGATGGGGAGAAAGAATTCTCTCAATCAATACTCGAT
GAACGCACAAAAAAAGTAGAAACTTGGCATCGTGATGCTGCCGCTCGAGCACACTATACA
AAACCTGCAGCACCTATCACCTGTGCCACTTTTGCACA
>C282
CGAAGCTGAATTGAGCTCCACTTTCTCCTTTCACCTCAGGAGCATTTGTTACCATGGCGA
AAACCCTAATTTCATCGCCGTCGTTCATCGGAACTCCTTTGCCGTCGTTCTCTCGCCATA
TCTTCCACCGGCGAAGGCTTATTTCAACTAGAGTGAAATTCAGCTTCCATGAGCTTCCTC
CGATTCAATCTCTTCACTCTTCGTTCGATTTCAACGCTGTTATGAGCCGAGCCGAAGGAC
TTCTCTATACGTTACAGAAACCCGGTGGTTGGTTCGCTTTCATTTCTGACGCTATGGAAG
TCGTTTTGAAGGTAATGAAGGATGGACTGGCAGCTGTGCATATGCCTTATTCTTATGGAT
TTGCAATCATATTGCTTACTGTCCTGGTTAAAGCCGTCACTTTCCCTTTGACAAAGCAAC
AGGTTGAATCAACACTAGCAATGCAAAATCTCCAACCAAAGATCAAAGCTATTCAGCAAA
GATATGCTGGAAATCAGGAAAGAATCCAACTTGAGACTTCGCGTTTACATAAGCAGGCAG
GGGTCAATCCTCTTGCTGGATGTTTCCCAACTTTGGCTACTATACCAGTTTGGATTGGTC
TCTATCAAGCTCTCTCTAATGTGGCAAATGAGGGATTGCTGACTGAAGGTTTCTTTTGGA
TTCCTTCATTGGGAGGACCGACCACTATAGCTGCTCGACAAAGTGGATCTGGAGTTTCTT
GGCTATTCCCGTTTGTGGATGGGCATCCGCCTTTGGGTTGGCATGACACAGTGGCTTACC
TTGTTTTGCCTGTCCTGCTAATTGTTTCCCAATATGTTTCAATGGAGATAATGAAACCTC
CCCAAACAGATGATCCAACTCAAAAGAACACGCTTCTGGTTTTCAAGTTCCTTCCGCTCA
TGATTGGCTATTTCTCTTTGTCTGTTCCTTCAGGGTTAACAATTTACTGGTTCACAAATA
ATGTGCTGACCACGGCACAGCAAGTATGGTTGCGCAAGTTAGGTGGTGCAAAGCCTGTTG
TGAGTGGAGATGCTAGTGGTATCATCAGCGCTGGACGTGCAAAAAGAACTACCTCTCAGT
CTGAGCAAGCTGGAGAGAGATTCAGGCAGCTAAAAGAAGATGAAAAGAAGAAAAAGTCAA
CCAAGGCACTCCCTACAGATAAGGTTGAAATATCAGCCTCTACATCTGATTCCGAGGACG
AAGCAGATGATGAGACCAAGCCCAAGGATGAAGAAGTTCTAGAAGAGGCTTATGCTTCTA
GCAGTAGTAAAGAAGTTCCAAATTACTCAGGTCCAAGGAAGAGTAAAAGATCAAAAAGGA
AGCGTGCAGTATAAAGTGCTCGTTCTTCTGGTCATGGCCTTGATGGTGCGGGATGATTGC
TAGTTGGGTTTGGCCCAGTGGTGGTGTATGGACCTGTGTGTTGCCCTGCTTCACAACGGT
TTGATTAGAGACTACACGCATAAACTATAGCAGAAGAGAGACAACATACTTTAGTTGGCA
ATTTAGCTTGTATATTTGATAAATCTGTATCTTAGTCTGTGTATAGTGGCCATTTTCATG
CCGGTCAGCTATTTAAGGACTGTTTGCTAAATGAAGAAAGCCTGATGAGCTGGCAAAATT
TTTCGGATTTAT
>C283
GGCCATTACGGCCGAGGGAGCAAGTTTGAGAATAAACAAGTATCCTTCCTCTCAGAAAAA
ATAAAAAGTTGAAACAATGGCTGTCTCTTCTTCACCAAAATTGATTTTGCTTTTGGTCAC
TCTCATGGCTACTGCTCATCTGATGACTTGGCCTCAAGTAAACGCCGTGAGAGAAATTGG
TGAAGAATTAAGAGGAATGCAATTACTGTACCCTCATGATCTAAATGGTGTTACTTGTGC
GAGACGATGCAACTACGATGAAGACTGCAATGATGGTTGGGTTTGCAACAAATGTAGATG
GGATGTTATAACTAGTAAATACATCTGTGGCCCTTTCAATTCACTTCCCTCTGCACCTAT
ATATTAATATGGGATGCAATAAGTTGGTACGTTGCATGCAATAATATTATACTATTATAT
TGCATGCTTTAAATAAATAAAAGTTCTAAATCTATGGCTAGTTGTGCATGCAGTCTAGCC
AGATTGCGTGTACATGCTAGAATATTGTAAAATGGTTCCACTTTTCATCTGTGAAAATCA
GTGGACTGGCTGCTATCTTTGTGTAATATTGTTGGTTGTGCTAATAAACATTAGTGTGAA
ATGTGTGTTTTATTT
>C284
GGCCATTACGGCCGGGGACAGCAAACAAACTCAAGCTCATTCCACTTTGTTACTAAGTCA
TGCCTACTAATTCCTCTCAACCATTGTTAGTAGACACTCCGAAAAGAAAATCCTCTCCTT
CTAAAGCTCTCTATGTTCTTCTCTCCTTAGCTGCTATTGTGGGCTCAGTTGGATTAGTTT
CAATCTGGGCCATCAATGGCAGTAGCCCATCAACTTCCTTGACAGCCGATGTTTGTGATC
AGGCCCATGATCAGCCATCTTGCTTGACCATGATGTCTGAGGTTGCACCTGCTGGTTCAA
TGAACTCAAAAACAGTGGATTTGTTACAGATGGTTTTGCATAAATCATCGTTAAAAATCC
ACGAGACGATCGATTTAGTGAGAAATGTGAACAGTAGGATTAATAATGACAAGGAGCAAG
CAGCTCTAGCAGATTGTCTAGAGTTAATGGATTTGTCAAGGGACAGATTAATGGACTCTA
TGATGTCACTTGGGAACCTATCATCCCAAGCCCATTTTGATGTCCATACATGGCTAAGTA
GCATTCTGACTAACCATGTTACTTGCAAAGATGGGCTAAATGCTCAGGCCCAGTCCATTA
TGAAGCCCATGTTGAAGGATTTGATAGCAAGGGCAAAGACTTCCTTAGCCTTGATGGTTA
AAATGGCACCATCCAATACCATGGATCTTCCATCAGTTACTGATGGAATGCCCTCATGGG
TTACTTCTAATGATAGAAGGCTTCTGCAACTTTCTGCAAATGCCATAACAGCCAATGTTG
TAGTGGCTAAAGATGGTAGCGGAAAGTTCAAGACTGTAAAGGAAGCAGTTGCATCTGCTC
CAGATAATGGCAAGACTCGTTATGTTATATATGTGAAAAAAGGAATATACAAAGAGAATG
TTGAGATTG
>C285
GGCCATTACGGCCGGGGAATGAATAAAAAGTCAAAATAAATTGGGGCAGAGAAAAGGTGG
AAGAAGAAACCCTTAGCTGAATTTTTCGTGTTCTCATCTATCAGCGGCCACCGGATTTTG
CTTCAACTATGACGACATCGAGGCGTCTTGCTGACAGGAAGATTGAGAGGTTTGAGAAAA
ACATTACCAAGCGAGGAGCTGTTCCTGAAACTACCGCAAAAAAGGGAAACCAGTATCCTG
TTGGCCCTATATTGCTTGGTTTCTTTGTCTTTGTTGTCATTGGCTCATCTCTGTTCCAGA
TAATAAGGACCGCAACCAGCGGGGGCATGGCTTAAGCATGGAAGTTAAAAGTGGTGGTGT
TATAGGCTTTGCCTGCTTGTTGTAGTAGTGTTTTTCTCAAAGTTTAGCCCAATGTAGAAA
TTGAAGAGAAACTTCAATAGAACTGTTTTTAACTTGTGAGATACTCGGAGAAGTATAAAT
TTTCTCCTGTCTCGTGTGTTGATATATTTGTGTCCATTGCGTTCTTGCAGAGGTTTAAAT
ATCCTTTCACTTCTAGTATAAACCATTATTATAAAATCCTTA
>C286
GGGGAATACAGGTCTTGTGGGAGGAAGTGTGCCTGCTTTTGATGAGGTGATAGTTAATAC
CAGTCATATGAATAAAATCATTTCTTTCGACAAGGTTAGCGGCATACTGGTTTGTGAGGC
AGGATGCATTTTGGAAACTCTCATTGCTTTTCTTGATAACCAAGGATTTAGGTGCTAAAG
GAAGCTGTCAAATTGGAGGAAATGTCTCAACCAATGCTGGTGGTTTGCGGCTTCTCCGCT
ATGGTTCACTGCATGGCAGCGTCCTTGGTCTTGAAGTGGTTTTAGCAAATGGAACGGTGC
TTGATATGCTCGGCACACTGCGAAAAGATAACACTGGATATGACTTAAAACATTTATTTA
TAGGAAGTGAAGGATCCTTGGGTATTGTAACGAAGGTTTCCATACTAACTCCTCCAAAGC
TGTCCTCTGTAAATGTGTGCTTTCTTGCTTGTTCCGATTATGCAAGCTGCCTGAAACTTT
TGTTAGACGCGAAGAGGAAACTTGGGGAAATTCTTTCTGCATTTGAATTTCTTGATCATG
ATGCAATGGATCTGGTCCTGAAGCATTTAGAAGGTGTCCGTAATCCATTTCCTTCCTCAA
TGCATAACTTTTATGTTCTGATTGAGACAACTGGCAGTAGTGAATCTTATGACAGAGAGA
AACTGGATGCTTTCTTGCTTCACTCAATGGAAAATGGCTTGATAAGTGATGGAGTTGTTG
CACAAGATATAACTCAGGCATCTTCTTGCTGGCATATTCGTGAGGGCATTCCTGAAGCTT
TGATGAAGGAAGGAGGTGTATATAAATATGATTTGTCAATACCGGTTGAAACAATGTATG
ATCTTGTTGAGGAAATGCGAGTCCGACTTGATGCTTCAGCAAAAGTAGTTGCTTATGGTC
ACCTTGGGGATGGCAACTTACATCTTAATATCTCAACTCCTCAGTATGATGATAATATTT
TATCACAGATCGAGCCTTTCGTTTATGAATGGACTTCTAAGCACAAAGGGAGTATTAGCG
CCGAACATGGCCTTGGACTGATGAAAGCCAATAAAATCCATTACAGCAAGTCACCTGAAA
CTGTGCAACTAATGGCTTCTATTAAGAAGCTACTGGACCCTAATGGAATTCTGAACCCAT
ATAAAGTTCTCCCGCCTTCCCTTTTCTCAAAAGCTGAGATTTATACAGAATGAACCTCAC
CTCAGCTTTTCTGTTGCACGGGATGATGATTAGTTTGCTGTTTCTAAATGCAAGTGTTAT
ACCCATTCTGGCAGTACAGAATATTAAGGGAGTGATTGGGTCCAGCTATATTTGTATATT
>C287
GACTCTCAGATTTCAACTTCTGTAAAGATGGGTTCTTCTTCACCTAGCAACGGAGAATCA
GATTCTGAGACAGATTCAGCATCTTCATCAGACTCGGAAAGTGAACGTGAAAGAGAAGAA
AGGAGAAGAAGAAGGCAGCAGATCCTGGCGGAGAAAGCAGCTGCAAAAGCAATGGAAGCT
ATAAAAGAACGTGAGAACATGGTTGCTAAATTGGAAGGGGAGAAACAGAGCTTAGAAAAA
ATACTTGAACAGCGGGCCAAACAACAAGTTGAAGAGGCTTCTGAGTTACAGACGAAAATG
ATGGAAACAATGGAAGCTGTTGAGTTGGAGAAGCAGAAACATAATAGTACTAGAATGGAA
ACTCTTACACGATTAGCAAAGCTTGAGACTGTAAATGCTGAACTTGCAAGGTATCTCGCC
TCTGTTCAATGGAATCTTGAAGTAGAGATTAATCAGGTTGCTGAACTACGCCAACAAGTT
GAGTCAAAAGAAGCGGCTCATGAAGAATTGAGAAGGAAGATATCTAGGACACAGGGAAGT
GGTGAAAAATTAGTGGCTTCAAAAGGGGTTGAAGTGGAGAGAGAGATACTTGAAGCAGAG
CACTCTTTTTTAACAGATAAATTGGGATTGTTGCAGGAAAAGGCAAAGACACTGGAAAGA
AGCATTGAGACAACACAGCACGAACTGGAAAACCCAACTGCAGTGGAAATCGAGCTCAAG
CGGAGGCTTGGTCAATTGACCGATCATCTGATTCAAAAACAAGCTCAGGTTGAGGCACTG
TCTTCTGAGAAGGCCACAATGACGCTTAAAATTGAGGCGGTTTCAAGGTCGCTAGAAGAA
AACAAGTCTACGTTAACTGATTTTCCCAGTACCTCATCAATTGGTGATTTGGAGTCTGGG
TTGTGGGAGCTCTCCAACTCAAAGTTGAGGCCTTTGTTTGAAGAAAGAATGCGATCTGGC
CAGCAGCATTTGGGATCACTGATTCGGCAGTTGGATTCCATCTTCTGCGCCGGAATGGTG
TTTCTC
>C288
ACCAGTTAGCGGTGAAAGACGTGGTAAAAGTTCTCGAGGGTCCTTGCAAAGGAAAACAAG
GTCCTGTAGAACACATCTTCAGAGGAATTGTTTTTATTTATGATCGCCATCACCTTGAGC
ATGCTGGTTATATTTGTGCCAAAACTCAATCTTGTGTGTTGATCGGTGGCTCGCGGGCAA
ATGGTGATCGAAATGGTAACCCCTTCTCATCAAGATTTGCGAATCTCAGAACTCCACCAC
GTGCTCCTCAATCTCCAACAAGATCTTTTAGAGGTGGCCCACCTATGAGCTATGGAAGAG
GGCATAGAGGTGGAAGAGGGCATGATGCTTTAGTTGGTGCAGATGTTAAAATTCGTCTTG
GGCCATTTAAAGGTTGTAAGGGGCGTGTTAAAGATATCAAAGGAACTTCAGTCCGTGTTG
AACTGGAAGCCCAGATGAAAGTTGTTACAGTTGATCGCAATCATATTGCGGATAATGTTA
ACGTGACAACACCATTCCGGGAACCATCTAGATATGGCTTGGGAAGTGAAACACCATCAC
ATCCTTCAAGGACTCCACTCCACCCATTTATGACACCTATGAGAGATCCTGGAGCAACAC
CTATCCATGATGGTATGAGGACGCCAATGCGCGACAGAGCATGGAATCCAATGAGTCCGC
CTAGGGATGATTGGGAAGAAGGAAACCCTGCTTCCTGGGGGTCAAGTCCGCAATATCAGC
CATCTAGCCCTCGTTCAAGGGCTTATGAAGCACCTACTCCTGGTTCTGGTTGGACCAACA
CTCCCAGCGGTAATTACAGTGATGCTGGGACCCCAAGAGACAATGGTTCTGCATATGCTA
ATGCTCCAAGTCCTTACTTGCCGTCAACTCCTGGTGGACAACCACCAATGACACCGAGCT
CAGCATATATACCTGGTACTCCAGGCGGGCAGCCAATGACTCCTGGAAGTGGTGGGCTGG
ATATGATGTCACCTGTAGGAGGTGGGGATACTGAAGGTCCTTGGCTCTTGCCTGATATCT
TGGTCAATGTACCGGAAGTCCAATGATGATACTGTCACTGGAGTTGTCCATGACGTGCTA
GCGGATGGTACTTGTAGCGTAAGGCTTGGATCGAGCGGCAATGGTGACGCTATCATTGTG
CACCAAGTGAAATGTT
>C289
AAAAAGGATGGTGTTGATCTTGATGTGACAAGTTATACTCTTCTGATTGACGGGTATTTT
AATTTTGGCAATCTTGAAGATGTTGAGAGATTGTTTAGGAAAATAAAAGAGAAGGGAATA
GAGCCAGATGTCCATTTATACACCTCCATGATTAGTGGTTGTTGTAAGTTAGGTGATGTC
AAAAAGGCATTTACGGTGTTTGATGAAATGGTGGAGAGGGGCCTCGTTCCGAATGCTCAC
ACATATGGAGCTTCGATAAATGGCTTGTGTAAGGCCGGACAGATGTAAGCGGCCGAAGTT
TTACTTAATGAGATGCAAAGTAAGGGGATTGACGTAAATCGAGTTATATTTAATACAATG
ATGGATGGTTACTGTAAGCAAGGTAATATGGATGAAGTATGGAGGCTGCAGAGAATTATG
GAGGGCAAAGGACATGAGGCTGATGTATACGTTTATAATATAATTGCTACTGGGCTGCGT
AAGTTAGATCGGCATGAGGAAGCAAAGACGTGGTTGTTCTCGATGGTGGATCGAGGCGTA
GCTCCAAATGAAATTGCTTATACAACTTTGATTGATATTTATTGCAAGGAAGGAAATTTT
GTTGAAGCAAAAAGGGCACTTCGTGAGATGGAAAGTAAGGGAGTTAAGCCTAATACGGCA
ACATACAACGCCGTAATAGATGGTTATTGCAAAAAGGGTTTGATGAAGGAAGCGTATAAG
CTAAGAATTCTAATGGAATCTAAGGGTCTGAAGCCTGATGTCTATACATACACCTCGCTT
GTACACGGGGAGTGCATATCAGGGAAGGTAGATGATGCTCTGAAACTTTTCAATGAGATG
CCTCTTGAGGGTTTAGCTCCGAGTGTGGTGACTTACACAGCAATCATTTCTGGCTTAT
>C290
TAGCGGAAGATGATGAAGAAAACGACGACGTTTCATCGCAAAACGCGACGTTGGGTCTTG
ATCAAGTCGTAATCAACTCGTACCCTAAGTTGGTTTACTCCAAAAGAAACGGTAACGGTA
ACGGCAATGATTGTCCGATATGCTCGTGTGAGTACAAGGATGGAGAAATGCTGAGGATGA
TGCCGGACTGTAAGCATTATTTTCACGTGATGTGTATTGACGCGTGGCTGAAATTGAATG
CTTCATGTCCAGTTTGTCGGAACTCGCCGTTGCCGACGCCGTTATCTACGCCGTTGTCGG
AGGTGGTCCCACTTTCTCAGTATTCCGATGGCCGGAGAAGAGTATGATATATAGTTGGAA
TGTGGGACTTTTGATAATTTGGAAATGTAAAAAGTTTTGTTTACGTTTAGAACCTTTGGA
ATTAAAAAGTTTCATTTTTGCCCTTTTACTATTAGGGTTGAATCACTTTGAGTTTGTTTT
TTAGGTGTTGGAAAGTTTGGAGTTGTGATTTTTGTGATGATTTTTTCTTGATTACACAGA
ATGGATGATTGAGTACCAAACGTCTTCTCCCTGTTACTGTTTTCACTCTCAAGTTATTAA
CTTGAAATCTTTGTGGAAGAAATGTTGGC
>C291
GGCCATTACGGCCGGGGGCTATCAAAAAGTAAAGCGCAAATAAATCAGCGTAATTTTACT
AGTTCCCATCATCATTTTCTCTCCATCTCCTTTTTTAAGCTCATTACAATGGCGGAAACT
GCTATAGTGACAAAATCACAAAATCCCCATATCGTAATTTTACCAAGTCCTGGTATGGGT
CACCTAATCCCTCTTGTTGAATTTTCTAAGAGACTAATCTCTCAACACCAATTTTCTGTC
ACTCTTATTCTCCCTACTGATGGACCTATCTCGAATTCTCAGAAAATTTTCCTGAATTCT
CTTCCCTCTTGCATGGATTATCACCTTCTTCCTCCTGTTAATTTCGACGATTTGCCTCTT
GATGTTAAAATTGAAACTAGAATCTCCCTTACTGTTACGCGTTCTCTTCCTTCGCTGCGT
GATGTTTTTAAAACACTTGTTGAATCCAAGAAAATAGTTGCTTTTGTGGTTGATCTTTTT
GGTACTGATGCATTTGATGTTGCCATTGATTTCAACGTTTCCCCTTATATTTTTTACCCT
TCTACTGCCATGGCTTTGTCTCTGTTTCTTTACTTGCCTAAGCTTGATGGAACCGTGTCA
TGTGAGTACAGGGAGTTGACTGACCCGGTTCAGATTCCGGGTTGTATTCCTATCCATGGC
AAGGATCTTCTCGACCCGGTTCAGGACCGGAAAAACGAAGCTTACAAATGGCTTCTTCAT
CATTCAAAGAGGTATAGAATGGCTGAGGGAATAGTAGCTAACAGTTTCAAGGAATTGGAA
GGAGGAGCCATTAAAGCTTTGCAGGAAGAAGAACCCGGTAAGCCACCCGTTTACCCGGTT
GGACCACTTATTCAGATGGATTCGGTTAGTAAGGTTGATGGGTTGGGTTGTCTGACGTGG
CTGGATGAACAGCCACGTGGCTCGGTTTTGTACATCTCGTACGGGAGTGGTGGGACCCTC
TCTCATGAGCAGCTCATCGAAGTTGCATCAGGATTGGAAATGAGTGAACAAAGGTTCTTG
TGGGTAATTAGATGTCCCAATGACACTGTAGCCAATGCCACTTATTTTAATGTCCAAGTT
TCAACTAACCCTCTTGATTTTCTCCCAAAAGGGTTCTTGGAAAGGACGAAAGGGTTAGGT
TTAGTGGTGCCCAATTGGGCCCCACAAACTCAAATACTTAGCCATGGTTCGACGGGCGGG
TTCTTGACTCATTGTGGATGGAACTCGACTCTGGAAAGTGTGGTCCACGGAGTAGCACTC
ATAGCTTGGCCACTTTATGCTGAACAAAAGATGAATGCGGTTATGTTAACTGAGGATATT
AAAGTGGCACTGAGGCCAAAAGCCAATGAAAATGGAGTAGTGGGAAGATTGGAAATTGCT
AAAGTTGTGAAAGGATTAATGGAAGGTGAAGAAGGAAAAGGAGTGCGCACTAGAATGAGA
GACCTTAAAGATGCAGCAGCTAAAGTTCTGAGTCAAGATGGTTCTTCTACAAAAGCACTA
GCTGAATTAGCTATTAAATTGAAGAATAAGGTGTTAAACAATTGATATAGCCATTAATTA
TTTATATGTTTCTAGTTACTTGTTATAAGCTGGTAGTAATTGTGCTTTTGCAGTTGAAAA
GTTAGACATGTATGGCTTATTGCTTGCTTTGTGTACAGCCATGAAAACTAGTATCTACTC
AACTACTCCCTCCTATTTTAAGTACCACTCGTTTTTAGCAAATTGAATTCCAAAATATTT
AATGTTC
>C292
GGCCATTACGGCCGGGGACACTTAAAAATTAAAACAGTTTCTCGAACAGAAACAAACAAG
TACTCCTACTAATGGAGACATTCAAGTCCACTACTTCTCTTCTTTTATTGACTCTCTTTC
TTTCAAGCACTGTAACTCAAATCTTTGGAGTCAAGACACAAAGTGAAGCCCTTGGCCAAT
TTTACAAGGCTAAGTTTAGGCACAATTCCAACATTGATAAAAGCCATTTTACTCATGATT
TTGATGATCAAGATCTCAAATATCTTCATAATAAAAAAACTGTGGTTTCTCAAAAAGAAA
ATGACAAGATTCAGAAACTTCCTGGCCAACCTCGAGTAAGGTTTGAGCAGTATGGTGGAT
ATGTTACAGTTGATGAATCTGCTGGGAGAGCTTTCTATTATTACTTTGTTGAAGCTCAAC
GTTCTAAAGACTCTTTGCCTCTTCTTCTTTGGCTTAATGGAGGTCCAGGATGTTCTTCTC
TTGCATATGGAGCCTTTCAAGAACTTGGACCATTTAGAGTAAACAGTGATGGCAAAACAC
TTCACAAAAATAAATTTGCATGGAATCGTGCTGCCAATGTGTTATTCTTGGAGTCTCCAG
CAGGAGTAGGTTTTTCCTACTCTAACACATCACCTGATGTTAAGATAGGTGGAGATAGAA
AAACAGCTAAAGATAATTATCAGTTCTTAGTAAATTGGCTGGAAAGATTTCCTGAATACA
AAGATAAAGATTTTTACATATCTGGAGAGAGTTATGCTGGTCATTATGTACCTCAATTGG
CACATACCATTCTATATCACAACAAGAAGGCAAACAAGACTATGGTTAATCTTAAAGGAA
TTTTGATTGGTAATGCAGTGATTAATGATGAGACAGATACAAGAGGAATGTATGAATATT
TTGCAAGTCATGCACTGATTTCTGATGAACTTGAAGCTCAAATCCAGAAGCAATGCAAGT
TCACAG
>C293
GCGATAGCAGAATTATTAAGTGGAGCGTGCAATAATGGATCGTGGAAAAAGGCCAGGCCG
GTCGCTTGCTGCACGGAATAATCAGATTTATATGGATCTTAAGGACATTGTCAGGGAACA
TGCCCTTCCCTTCCTGCCTGCCAAATCACTTTTCAGATTCACCACTGTTTGTAGGGACTG
GAGACTCCAGATTTCCTCTCCATTTTTCGCCCACAATCAGTCACTTTCCTGTCGCAGTAC
ATCAGGCCTCTTTCTCCAGACTCCTGGTGGTTCTCCTTCTCTCTTACCCATCGGCGCAAA
CTTTTGTGGGGTTCCAGATCCATTCCTTAGGTTTTTGCCTGAGCCTGTCGACATCAGGTC
CTCCTCTAATGGACTGCTTTGCTGCCAAGGTCATGGAGCTGACAAGGCCTATTACATATG
TAATCCCGTTACTCAGCAGTGGAAGAAACTTCCAAAATCAAATGCTAATCATGGATCAGA
TCCAGCAGTTGTGCTCTTATTTGATCCATCGTTGCTCAACTTTGTCGTAGAGTACAAAAT
TATCTGTGCATTTCCATCCACAGATTTTGGTGAGGCAACTGAGTTTGAAATATATTCCTC
CAAAGAGGGTTCCTGGGAAATTGCCGGTGAGATCTGTTTTGGAGCTAGGAGGGCTATACC
AAAATCGGGGGTTCACGTTAATGGCGTTGTTTACTGGATGACAACTGGTAGTATTCTTGC
TTTTGATCTAACCAAAGAGAGGTCACAGCTCCTTCAAGACTATGTCGCTCGTGGGATTTT
GGGGGCTTTTAGTGGAAAGCTCTGTAAGGCTAATGTCTCTGGTAATTCAATCATTGTATA
CGTTTTGGCTAATGCCCATTCAAATACGAT
>C294
GGCCATTACGGCCGGGGAAGCATTAAATCTGTAAAAGAGAAGAAATCAAGAAAGAGCAAA
CAAGCAGTGGTTGACGAGCAATCACCATTATTGCCTACCAAGCACCAGGAAGATGGCGGA
TTCGATGAGTTCAATGGGGCTTCTTTTAGTGGGGCTGTGTTTAATTTATCAACCACAATC
GTCGGTGCTGGAATTATGGCCTTGCCCGCGACTATGAAGGTGTTGGGACTCATTCCTGGG
ATTGTTATGACCATCTTGATGGCTTTCCTTACAGAAGCTTCAATTGAGTTGTTAATCAGG
TTTAGTAGGACTTCGAAATCAGTTTCTTATGGAGGTCTTATGGGCGATGCTTTTGGAAAA
TATGGGAAGATGTTGCTTCAAATATGTGTACTAGTTAATAATATTGGTGTTCTTGTTGTA
TACATGATTATCATAGGTGACGTTCTCTCCGGAACAGCTTCAAGTGGAACGCACCATGCT
GGTGTCCTGGAAGGTTGGTTTGGGGTTCATTGGTGGAATGGGCGATTCTTTGTTCTTCTT
GTCACCACCCTTGGCGTATTTGCACCGTTGGCTTGCTTAAAGCGTATAGATTCATTGAGA
TATACATCCGCATTATCAGTTGCCTTGGCTGTTGTATTCCTGGTCGTGACTGTGGGAATC
ACCGTATTCAAGCTGATAAATGGATCCATTCTTATGCCCAGATTGCTTCCCGATTTCCAT
GATCTGACATCATTCCTCAACCTCTTCACTGTCGTTCCTGTACTTGTCACTGCATACATC
TGTCACTATAATGTTCACTCCATAGAAAATGAACTTGAAGACGGCAGGCAGATCAGAGCG
GTGGTGCAAAGTGCGCTAGCTCTTTGCTCAAGTGTGTATGTGTTGACAAGCCTTTTTGGA
TTTCTACTATTTGGCGATGCGACTCTTGATGATGTGCTGGCCAACTTTGATGCTGATCTT
GGAATTCCATTTGGCTCCTTGCTTAATGATGTTGTGCGTGTCAGCTATGTTGCTCACCTT
ATGCTTGTCTTTCCCATTGTTTTCTACCCACTGCGGCTTAACTTGGACGGCCTTCTCTTT
CCCTCTGCGAGGCCTCTAACCTTGGACAATTCGAGGTTTACATTTTTAAGCAGTGGGCTT
ATTGCCATCATCTTTTTGGGGGCGAATTTCATCCCAAGCATCTGGGATGCTTTCCAATTC
ACTGGCGCAACTGCTGCTGTTTGCATTGGGTTCATATTTCCTGCTGCTATTACACTCAGG
GATCGGTACGGCATATCAACTAAGAGGGACAGGATCTTATGTATTTTTATGATTGTCCTT
GCTGTCTTTTCGAACCTGGTGGCCATATATAGCGATGCCTATGCCTTGATTAAAAAGAAT
TCATCACCGCGTGAGTAATTTCTCGTGTGCCTGTGCAACAGAGGAAGTGGAAGTATTAGT
TGTACTCCTTTGTGAAGATCGGGCGAAGGCGGGATGATACTGGTTCGGGAATGGTGCTTT
TCTTTGAAGCTGCTGGAGTCGCATTTTAATAAGTGTATAAATACTGCTAAAAATCAATAT
TTGAGTGCTTTGCTCAACATGTATTAAAACATGGCTCGATATTCTTGTACACTGTCCAGT
AGCAGTTTGTCTTACATATATGATGTGTCAACTGAATGCA
>C295
GGATACAAGATTCATGATATGGAAGCCAAGTACTATGCAGATGGGGAAGATGCTTATGAT
ATGAGGAAGGAATTGAAGGGGAAGAAGCACCACCAGCATCATCACCATCATCATGGTGGT
GGCTGTTGCTCTGGTGAGGCCAAGGTCGGATCAAAGGAGGGAGCAGCAGAAGCAAAAGCA
GCGTGATTGTGAATGTGAAGTTCGGGATTAACAAATTGTCCCGTGTCAATTTGCTTACAA
GAAATACAAGTTACTATTGTATGTTTCCGATGTGAAACAACTACACCTTGGAAGGTTGGA
AGGTCGTACAATTGAAGATTTTGGTTTCTACGATATAGTTTTCACCCTTCATATTTATTT
TCTGGGGAAATATTGAAATTCCAAAAGTTTCAATCTTTGATGACATACGTTGCTACTGTT
TTACCTTATTTTTAGTAACTAGATTAAATAGTAAGTTGGAATTTCCATTTGTTGG
>C296
CACGAATCACATTTTCCCGTTGTTAAAGCAATTCCTTTACTCTAATCGCCGGCCGGCGAA
TGGCGAGTTTACCGTCCGACGACGACGAGTTCGATGTACAGAGCGAGCGTTTTGATGATA
GTTATAGCCTAAGTGCTGACGTCAGCGAGTCGGAAACTTGTAGTAGCACGAGTACTTTCT
CTTACCGTCAGCAGGATGCTTCTACTTCTCTCTCGTCATCTTCTACGCTTCATTACAACT
CCAATTCCGGTTTCGGTGAACCGCCTACCGTTATGTTGCCGGTTGTCGGAGACAGACACG
TCATCATTCCAGCTGAGAAACTGGATAAACTTGAGACCGCTGAGTTATCAGAAGTTGAAT
TAATGAAAGAGCGATTTGCTAAACTACTGCTAGGAGAAGATATGTCTGGAGGAGGAAAGG
GAGTCTGTACTGCTCTTGCCATCTCCAATGCCATCACTAACCTAGCTGCCACTGTCTTTG
GGGAACTGTGGAAGTTGGAGTCATTAGCGCCACAAAAGAAATCGATGTGGCGTCGAGAGA
TGGAATGGCTTGTCTCTGTCAGTGATTCGATAGTAGAACTTGTACCTTCTGTGCAAGAGT
TTCCTGGTGGTGGGACTTTTGAGATTATGGTCACTCAACCACGGTCAGACCTCTATGTAA
ATCTTCCAGCACTCAAAAAGCTAGATGCAATGCTAATTGGCATGTTGGATGCCTTTTCTG
GTTGTGAATTTTATTATGTTGACCGAGGGATACTTGTCGCTGATGGAGAAGATGTTGAAG
CATATCCTTGTTCCCCTTCCTCTCATAGACGTTCCATTAGGCTTGAAGAGAAATGGTGGC
TACCATTCCCAAAGGTCCCACCAAAAGGTTTGTCAGAAGAGACAAGGAAACGATTGCGGC
AGTGTAGGGAATGCACAAATCAAATTTTCAAGGCAGCTCAGGCTATCAATGCCAGCACAC
TATCTGAAATGGAAGTACCAACAGCTTACATGGAGAGCTTGCCAAAGGGTGGGAAGGCAT
CTTTAGGGGAAATCCTCCACCGATATATTACTGCCGATCAGTTCTCTCCAGACTGCCTAC
TTGATTACTTGGACCTCTCATCAGAGTATACGACTTTGGAGATTGCAAACAGGATTGAGG
CTGCTATGCACGTTTGGCGGCAAAAATGTGAAAAGAACTTGAATCAGTCCAAATCTGGAA
AGTCCTCATGGGGTGGCACGGTAAAGGGACTTGTTGGTCTTACGGAAAGATATCAACTCT
TGTCACAGCGAGCTGAGAACCTGCTGAGGAACTTAAAGCTGAATTTCCCTGGCCTTCCAC
AGACTGCATTGGACATGAACAAGATTCAGTATAACAAGGATGTGGGACATT
>C297
GAGAATGAGAGAAAACCTCTTCACGTAGTTATGTTCCCATGGTTAGCCATGGGACATATT
ATACCTTTTTTCCATTTATCAAAATGGTTAGCACAAAGAGGCCATAAAGTTACCTTCATT
TCCACTCCAAAAAACATTGAGAGATTAGATAAGGTTCCCTCTGATATTGCTCACCTGCTA
AATATTATTAGCATTCCTTTGCCTAAAGTCGAAAACTTACCAGATCATGCTGAATCCTCA
ATGGACATACCTTATCAAAAAGCTCAGTTCTTGAAAATTGCTTTTGATTTGCTCGAAACC
CCGCTAATCACTTTTCTTGAAAATTCATCAAACCCAAAACCAGATTGGATTGTTTATGAC
TATGCATCTCACTGGCTACCTCAACGTGCACGCGACTTAGGCGTCTCGTGTGCTTTCTTT
AGTCTGTTTACAGCTGCAACTATGGCCTTTTTTGGACCTCCTCAGGTTTTGCTTAATGAT
GAAAGGTCAATACCTGAGGATTGTACAATTGTTCCGAATTGGATTCCTTTCGAAACAGAC
GTTAAATATCGGCTGCACGAGATAAAGAAGAACTTTGAAGCACCAGCTGATGAGTCAGGT
ACATCTGATGGAGCCAG
>C298
GTAGCAAAGTGAATGTGATATTCCGGAAATTACCAATGAGGCTAGCAGCAGCACCAGCAA
CAGCAATTGGGGCTCCCTCGTTATTTCCTCCTAACACTACTACTAGGAGTACTACTTTGG
CATATTTGCCGGTCTCTTCTACTTCACCACCCCCAACTACTTACATCTTCTCGCTTCCCA
TCACCCCCATCTCAGGGAGGAAGAAGTTATTGTTACGAGCTCAGAATCTTGATTGTGAAA
GTGAGGAACAATTAATAGTGGATCAAATGGATTTGAAGAAAGAATTTCCTGAATTGAACA
AGAATCTATACCCTTCTATAGAGCCATATAGTACTGGGTTTTTGAAAGTTTCAGACCTTC
ATACTATATACTGGGAGCAGTCAGGAAATCCTAATGGCCATCCAGTAGTTTTTCTCCATG
GAGGCCCTGGAGGTGGGACTTCACCAAATAACAGGAGGTTCTTTGATCCTGGCTTCTACC
GAATCATTCTGTTAGATCAGAGAGGTGCAGGTAAAAGCAAGCCTCATGCTTGCTTGGAGG
AGAATACAACATGGGATCTTGTTGGGGATATTGAAAGATTAAGAGAGCACTTAGAGATTC
CAGAATGGCAGGTATTTGGTGGCTCATGGGGAAGCACTCTCGCTCTTGCATACAGCATAT
CACATCCTGACAAGGTTACTGGTATCATTCTCAGAGGAATATTTTTGTTGCGGAAGAAAG
AAATTGATTGGTTTTATGAGGGTGGAGCTGCTGCAATATTCCCTGATGCTTGGGAGCCAT
TCAGAGATATGATTCCAGAGAATGAAAGGAAGTGTTTTGTTGAGGCCTACCACAAGAGAT
TAAATTCTGATGACCTAGAAACACAGTATGCAGCAGCTAGGGCATGGACTAAATGGGAAA
TGATGACTGCTCACCTTCTCCCAGATGAAGAGAACATAAAGAGAGGAGATGCTGATGATT
TCTCCTTGGCATCTGCAAGGATTGAGAACCACTACTTTACCAATAAGGGCTTCTTTTCTT
CGGATTCTTTCCTTCTAGATAATGTTGAAAAGATAAAGCATATAAAGACAACAATCGTTC
AGGGAAGATACGACGTTTGCTGTCCAATGATGTCAGCATGGGATCTTCATAAAGCTTGGC
CAGAGGCAGAGTTCATAGTCGTCCCGGATGCAGGTCACTCTGCAAATGAACCAGGAATTG
CAGCAGAACTTGTTGCAGCTAATGAAAAACTGAAAAACATCCTTAAAGGAGCTTGTTGAG
TTCGAAGTGCCGCAAATAATCGAGAATTTACAGATCTTTGCTCCTTTGAAGCGTTGGATA
TTGGCATTTGATGTTTGTGGGAGGATGAATAATGATCTGTGTGTTTAGTGTTTTAGATCC
TTGTATTCCAGTATTCTAGCTTTACGTTTCTTAGGAGCACCACACTGTGTGGATGAAAAC
AATGCCATGAGTTTTCTCCCTTTTTATGTACGACTATGGCACGAGGCTAATTGGAAGAAG
TTATTTGTGATTTACATGTATGAATTGTAGGTGCAGCTAAAGTCTTGCACAAGAGGGTAT
TATGATTCATTGTATTAAGATTACATTTCCTC
>C299
TCCTGAGAAAGAAGAGCTTCAATATGTTGGTAGGCTTTTTGTGAAGAGTACTAGTAAGCC
AATTGAAATACTTCCAAAACTGAATGAATTGGCTGGATTTGCTCCTGACCAAGAAATTGA
CCTTTTTGAGGAAATAAAATTTGAACCTTCTGTCATGCGTGAAAGACTAGATAGAAAGGC
TTCATTTCGATTTAGCCAGATTGAAGATGGTGACATTATATGCTTTCAAAAGAAAGCTTT
GCCTGAAGTTGAAGAACAAGTCCGATTTCCGGATGTTCCTTCATATCTGGAATATGTAAA
AAATCGCCAGATTGTCCACTTTCGAGCACTGGAGAAACCGAAGGAGGAGGATTTCTGTCT
AGAGTTAGCAAAAAGTGATACATATGATGATGTAGTGGAGAGAGTGGCGCAACGGCTTGG
TGTGGATGATCCCTCCAAAATTAGGCTTACTCCACACAACTACTACTCTCAGCAACCCAA
GCCTAACCCCATCAAATATCGGTCCGTGGATCATTTGGTAGACATGCTAATCCATGACAA
TCAGATTTCTGATATACTTTATTACGAAGTTCTGGACATTCCTCTGCCAGAATTACAATG
TCTGAAGACGCTCAAAGTTGATTTTCATCATTCTAAGAAGGATGAGGTTGAAATTTTGAA
TGTAAGATTGCCTAAGCAGAGTACCGTGGGGGATGTTCTTAATGAAATCAAATCAAAGGT
AGAGTTGTCCCATCCAAATGCAGAGCTTAGATTACTCGAAGTCTTCTATCACAAGATTTA
TAAGATCTTTCCGCTCACTGAAAAGATTGAGAATATAAATGACCAGTATTGGACATTGCG
GGCAGAGGAGATACCAGAGGAGGAGAAAAATCTTGGTCCCCATGATCGTCTAATTCATGT
TTACCATTTCACGAAAGAGACTCCACAAAATCAAATGCCAGTGCAGAATTTTGGAGAACC
TTTCTTTCTGGTCATCCATGAATGTGAAACTTTAGCGGAGATTAAAGTGCGCATTCAAAA
GAAATTGCAGGTTCCAGATGAGGAGTTTTCTAAGTGGAAATTTGCATTTTTATCATTGGG
GCACCCTGAATACCTTCAGGATACGGACATTGTATCCAGCCGCTTTCAGAGGAGATATGT
TTATGATGCTTGGGAGCAGTACCTTGGATTGGAGCATGCAGATAATACATCTAGGAGGCC
ATATGTTAGTCAGGAGATGGAATTCAGATTATCTGAGATAAATGACATTTTTTACTCAAA
GGACAATGATTCACAGCGTTCAGAGAACAATGTTACTACTTCACTGCTTGTTCCTTCTTG
CTCTTCACATAGGCCCGACTTATTCAACAATGAAGGGATAGAGCAAGTTGATTTATTACT
TCCGCATGCAACAGAGGCAACTGTGATGAACAGAGGAAGTATGGTTAACGTGAATGTAGC
ACATGATCGGTGCAACGACGGAGGAGAAATAGTGCAGCCTAATTTACTTTGTGAGAAATC
AAATGTAGAAATTTATTCAAGTAGTAATGACAAAGTGGAGCATAATGATATTGCTAGAGG
AAGTTCATCATGTGAAAGACTTTTGGTTGAAGCTGATGCAATGACCAACATTCAGAACAT
AGATTCAAAGAACAAGTGCACAATAGCGAGGCTAGAAAAAGATTATGGGATTACTCGCGA
GATTCTGGAGCAGCATTTTGGGAAGACTCTTGTAGATGCTGCCAAGACACTACGTGTTAG
TCGATCAACACTGAAACGAGTATGTAGAGAATACAATATCTCTAGATGGCCACATCATAA
GACCAGAAAGGTTTATCGCCGTGTTAGCCAAGGCGTATCTCTACAAAGTGCTGAACAATA
TGTGGAAGATACTCAACAATGTCCTGATCTGTCCCATGAAAAAGGCACAGATCTTTTGGC
GCCGGCTGCAACAGAAAAACCTTGTGATAATCTGATGACTTTAAAGGTTACATATAGAGG
CGATATCATTAAGTTTCAACTCTCCCC
>C300
GAAGGAAGATCCCTTTCCCTCCCATAGAAGAAAAGCTGCGCAACTTTGAGCGCCCCTTTC
TCCTTCATGAAAACAAAACCAACAGACCCATAACAGAGCCGTCCACCTTAGCTCCCAAGA
GATCTGTCGTTTTCCTCCACCAAAGCAACACCAACAACAGAAGAAATCGGACCTCCCCCC
TTTTTTTCTTTTTTTTTCAACAGAGAACACACATTCTATCCCTTCCCGTTTTCTCTCTGA
TTTAATCGACTCACACACGCCTAAAAAAAGAAAAAAAGAAAAACGAATTTTCGAAATTCA
AAAGGGATTCTCAAATCTGAAAATTTCGCTGTGGTTAAAAAATTGCTGCTACTCGTTGTT
CGGATCTGCCAGTCTGCTGTCCAGAGTTTCAGATCTGGGTTTGGTTTGGTTTAGCTGATT
TTCCTTACAAATAGGTCAATCCTAGTCCAAGTAAGAAAAAAATGGCACATATTCAGCAAA
GTCTTTCCACTTCAATCTCTTCATCAACTTCTACTTTAATGGATCAGCACAAACTCCGTC
TCAGGAGCCAGAATGTGTCATTGCCAGGCAAAACCGGTGGTATTGTCAGATGTGTTGCAA
CACCCTCTACGGAGACTTCTTCCAAAACAAAGGTCGCTCGCAATGAGAACTTGGCTAAAC
TTCAAGCTGGTTACCTTTTTCCTGAGATCGCAAGAAGGAGATCTGCACACATGTTGAAAC
ACCCTGATGCTCAAATTATAAGCCTTGGAATTGGTGACACTACTGAGCCCATTCCTGAAT
TCATAAGTTCTGCCATGGCACAGAGAGCACATGACCTGTCAACATTAAAGGGTTACAGTG
GTTATGGTGCTGAGCAAGG
>C301
GGTGAGCAAAGTTTCAACTGTGCAGCCATGGCTTTGGTTTTGCACTCAACAAATAACAAC
AAAAATGCCTCAAAGGCACTCATTGCTGCTGAGTACACAGGTGTAAAGGTTGAACTTGCA
AAGAATTTCGAGATGGGTGTATCAAACAAGACACCTGAGTTTATCAAGATGAATCCAATT
GGAAAGGTTCCTGTGCTTGAAACACCCGATGGACCTGTTTTCGAGAGCAATGCTATTGCA
CGCTATGTTACTAAATCGAAGCCCGACAATCCCCTTTTTGGTTCATCATTGATTGAATAT
GCTCAAATCGAGCAATGGAATGATTTTTCTGCCACTGAGATTGATGCAAACATTGCACGA
TGGCTATATCCACGCCTTGGCTATGGTGCATATATTCCTCCAGCCGAGGAAGCTGCAGTA
GCTGCATTAAAGAGAGCTCTTGATGCTTTGAACACACATCTGGCATCTAACACTTACTTG
GTTGGACATTCAATCACATTGGCCGACATCATAATGGGCTGCAACTTGAGCATCGGTTTT
AGGATGATAATGACTAAGAGCTTTACCAAGGAATTCCCACATGTGGAGAGATACTTCTGG
ACTGCGGTTAATCAGCCAAATTTCTGCAAGATATTGGGTGAGGTGAAACAAGCTGATTCT
ATCCCAGCTCCCCTATCCAAGAAGCCTGCACCGGCGAAAGAACTCGCAAAACCCAAAGCG
AAGGAGGAGCCAAAGAAAGAGGTTAAGAAGGAAGAACCAAAGTTTGAAGAGGAGGAAGAA
GCACCCAAGCCTAAGGCAAAGAATCCTCTTGATCTCTTGCCTCCAAGTAAGATGATTCTG
GATGAATGGAAGAGGCTTTACTCCAACACCAAAACCAACTTCCGCGAGGTTGCCATTAAA
GGTTTCTGGGACATGTATGATCCCGAAGGATATTCTCTCTGGTTCTGTGATTACAAGTAC
CAGGATGAGAACACAGTTTCATTTGTAACGTTGAACAAGGTTGGTGGTTTTCTGCAGAGA
ATGGATCTGGCTCGCAAGTATGCTTTTGGTA
>C302
GCTACAATTTGAAATGAATATGCTTTTTCTCTCTGTCTCCATCTTCCTCCTCTTAGCTCC
GGCGTCATTGCCGTCGATCGCGGCGGCGGAGACGGAGCAGCAGAAGCAGCAACAGTTCGC
CGTTGACGGCGGGAAAGTATTGGAGCTTGGTGAATCCAACTTCGATGCCGCAATTTCCAC
CTTCGATTATATTCTCGTCGATTTCTATGCTCCTTGGTGTGGCCACTGCAAACGTCTTGC
TCCTGAGTTGGACAAAACTGCTCGCATTCTTGCTGAATTGAAGCAGCCCCTAGTTATTGC
AAAAATAGATGCTGACAAATACAAACGTGTTGGTTCAAAATATGACATCGATGGATATCC
AACTTTGAAGATATTTATGCATGGAGTTCCAACAGATTACTACGGACCAAGAAAAGCAGA
TTTACTTGTACGATTCTTGAAGAAGTTTATTGCTCCTGATGTGGCAATACTGAATTCTGA
CTCAGCTATTAGTGAATTTGTTGAAGCAGCCGGCACTAGCTTTCCTATATTCATAGGCTT
TGGTTTGAATGAATCTGCTATATCACATTTTGCAGTAAAATACAAGAAAAGAGCATGGTT
TTCTGTGGCAAAAGATTTCTCGGATAAAACCATGGAGTTCTATGATTTTGACAAAATACC
TGCTTTGGTAGCTCGTCATCCAAACTATGATGAGCAAAGCATCTTCTATGGCCCCTTTGA
AGAAAAATTCCTTGAGGATTATATCAAACAGAGTTTGCTCCCGCTGGCTTTGCCCATTAC
TGAAGAAACTCTGAGGTTGCTGAAAGATGATGAGAGGAAAGTTATTCTGACGATTTTGGA
AGATGAAACTGATGAGAGGTCTAAGGGATTAGTGAAACTCCTGAAAGCTGCTGCATCTGC
AAACCGCGACTTCGTGTTTGTTTTTGTTGGGTTCAAGCAATGGCAAGAGTTTGCTGAATC
ATTTGAAGTTTCTAAGAAAACTAAACTGCCAAAAATGGTTGTTTGGGATGGCGATGAGGA
GTACTTTTCAGTTGTTGGCTCGGACAGTATTAAAGATGAAGATCAGGGGTCCCAAATTAC
ACAATTTATTCAAGGATACAAAGATGGAAATGTTATACAGAAACGTATTAGCTCTGCTTC
TTTCATGGGTTTCGTGAACTCAATGATCGGGGTTGGAACAGTAACAATCATAGTGTTTGT
GGTCGCAG
>C303
GGGTGGCCAAATATCAGGAAGCAAATCCTGGTGTTTACACTATCGTCACATTTCCATTCC
TTTTCGCAGTTATGTTTGGTGATTGGGGTCATGGCATCTGTCTGTTGCTTGCGACTCTAT
TCTTATTAATCAGAGAGAAAAAACTGTCCAGTCAGAAACTTGGAGACATCATGGAAATGA
CCTTTGGAGGGCGATATGTGATATTTATGATGTCCCTCTTCTCAATATACACGGGCCTGA
TCTATAATGAGTTCTTTTCTGTGCCCTTTGAGTTGTTTGGTCGATCAGCATATGGGTGCC
GCGATCCTTCTTGCAGGGACTCTACCTCTGCAGGCTTAATCAAAGTGCGTGACACTTATC
CATTTGGTGTGGATCCAGCATGGCATGGTACACGCAGTGAGTTGCCATACCTCAATTCAT
TGAAGATGAAAATGTCTATCCTTCTTGGGGTGGCCCAGATGAACCTGGGGATATTTCTGA
GCTTTTTCAATGCTCTGTTCTTTCGCAGTGGTATAAATATTTGGTGTCAGTTTGTTCCAC
AAATAATATTTCTGAATGCTCTGTTTGGATACCTGTCCGTCCTTATCATCGTGAAGTGGT
GCACCGGATCCAAAGCTGATTTATACCATGTAATGATATACATGTTCCTTAGCCCGACAG
ATGAGCTTGGTGAAAACCAACTTTTTGCTGGTCAGAAGACAACCCAGCTTGTCCTGCTAT
TCTCTGCCCTTGTTGCAGTCCCATGGATGCTTCTTCCAAAGCCCTTCCCCTTGAAAACTC
AACATGAAAGGCACCAAGGGCAGTCCTACACAGCACTTCAGGAGGCAGAAGAGTCTTTAT
TGGTGGAAAGCAGCGATGATTCTGGTCATCATGAGGAATTCGAGTTTAGTGAGGTTTTTG
TTCATCAGCTCATTCATACAATTGAATTTGTACTTGGAGCAGTCTCAAACACAGCTTCTT
ACCTTCGTCTGTGGGCTCTCAGCCTTGCACACTCTGAGCTGTCCAGTGTATTTTATGAAA
AGGTTCTTCTTCTAGCCTGGGGGGTCAACAATGTCTTTATTCTCATCATTGGTATCATTG
TATTCATCTTTGCCACTGTCGGAGTGTTGTTGGTGATGGAAACTCTCAGTGCCTTCCTAC
ACGCATTGCGACTACACTGGGTGGAGTTCCAGAATAAGTTTTATGAGGGAGATGGTTACA
AGTTTAGTCCTTTCTCATTCTCATTGGTTGACGGGGAGGATGAATGAGGAAGCATCAAGG
ATTATAGAATATGAAGCTCGCTGTTTGTAAGTTGATGTAGATGTGTTATTCTTTTTGTTT
GAACGGTCATCTTAGTGGAGGGGATAAGATTGTTTCTCCTTTTCATTTTTTGGTGAGATG
GAGCACTATTCCTTGAGCACGCTCCGCTCTATTTGTTTTATTGGCACCGAGAGAAATAAG
CATTCTGCATGTGAGGTTCACAGCAATGAAAGCAGCATCTCTGCCGCTGCAACTTTTAGA
TGGTATAATAAGTTATTTATAAAATTGTATTGTC
>C304
GGAGTGAAGGTAGTGATGGATATTCGTCTTCATTGTGTTTGGAAGGTTCATTAAACCCTA
ATGACGTTCAAGGCAAAGTTGTGTTATGTGACAGAGGCGTTAATTCGAGAGCTGTAAAAG
GCGAAGTGGTGAAGAAAGCAGGTGGAATAGGGATGATATTAGCCAATGCAGTTTTCGATG
GGGAAGGATTAGTGGCTGATTGCCACGTGTTACCGGCAACGTCAGTTGGAGCTTCCGCCG
GAGACGAAATAAGGAAGTACATATCTACAGCGTCAAAGTCCAAGTCACCCCCAACGGCGA
CGATTCTGTTCAGAGGCACAATTGTAAATGTGAAACCAGCTCCAGTAGTAGCGTCATTTT
CAGCCCGAGGCCCAAATCCTGAAACACCGGAAATTCTAAAGCCCGACGTAATTGCACCTG
GATTGAATATTCTCGCAGCTTGGCCTGATGGCGTCGGGCCGAGTGGGATTCCGTCGGATA
AACGGAGAACAGAGTTCAACATTTTGAGCGGGACCTCCATGGCGTGCCCACATGTATCTG
GGCTGGCAGCATTGTTGAAGGCGGCGCATCCGGGATGGAGCCCAGCAGCTATAAGATCGG
CATTGATGACAACTGCATATACAGTGGATAATCGAGGTCAAATTATGATGGATGAATCTA
CTGGGAATTCATCGACGGTGATGGATTTTGGGGCAGGACATGTGCATCCTCAAAATGCAA
TGGACCCTGGTTTGATTTACGACTTAACTTCATATGACTACGTCGATTTCTTGTGCAATT
CAAATTACACAACCAAGAATGTTCAAGTTGTTACGAGGAAATATTCAGATTGTAGCGGGG
CAAAAAGAGCAGGCCATGTAGGTAATTTGAATTACCCTTCGCTTTCAGCTGTGTTTCAAG
AATATGGAAAACACAAGTTGTCCACTCACTTCATTAGGTCTGCGACAAACGTCGGCGATC
CATATTCTGTGTACAAGGTGACAGTGAAGCCGCCACGGGGTATGGTGGTGACAGTGGAGC
CGGAGAAATTGATGTTTAGGAGAGTGGGACAGAAGCTTAATTTTCTGGTTAGAGTACAAG
CTGAAGCAGTGAAGTTATCACCAGGGAGTTCAATAGTGAAAAGTGGTTCATTAGTTTGGT
CAGATGGGAAGCATGAGGTGAAAAGTCCAATAGTTGTAACAATGCAGGAGCCTCTGTGAT
GAAAGAACTTTAACATTTTGGGAATTAAGTGTCTGTTCTTGAGGATTAATATGGGTCCTT
AGAGCTACCAAATCTTGGATATCTTGTGAAAAGAATATGTATAAGAAGAGGAGAGTGCTC
TCTACTCTCCTATTTTAGTTCTTGATCATAAGCAACTACTGTGTTTATTAAGTATGTTGA
TAAGGAAGTTTGAAAAGGTGAAGACTTGGGAGTTGGTTGGTTGCCCTGGCAATTAAAGGT
TGCTGAGTTCGACCAAGAGTTTTGATGAAGTATATCTCATATCTTATGTTTGGTTTCTTT
GTAGCATTATATTAGTAATATTGCGAAATGCTTTGTACAAATGTTGGATGTTTTTATTAT
GTTGAGGGTGAGTTCAATTTGAACAAA
>C305
GTGTTTTAGGTCCAAAGAGCTATTGGGAGAGCGAGAGGAGAAGGTTTTCAGTCCTCTGCA
ACCCTCGCCCATTTCTCCTCGCTTCCGATCTCTCTCTGCGCCGTCACAAACTCATTTCGC
CATGGAGAACTCACGCCGTCAGTCTCTTCTTCCAAGCTTCCTCTACACTCCATCTTCGTT
TTCTTCTTTCACTCCCAAAACCTTTGCTGTTACCGAGAACACCACCAGTGTGTTGCCTGC
TGCACAGCCGTCGTCCACCAACAAGAGCTTTGTGATTCCTGCACCTAGCGAACCTGGAAA
GATCGAGATGTACTCACCGCAATTCTACGCTGCCTGTACCTTCGGTGGTATCCTCAGCTG
TGGTCTCACTCACATGGCTGTCACTCCGCTTGATCTCGTCAAATGTAACATGCAGATTGA
CCCCGCGAAATACAAGAGCATTTCATCTGGATTTGGAGTGCTGCTTAAGGAACAAGGTGC
TAAGGGCTTCTTCAGGGGATGGGTTCCTACTCTTCTGGGTTACAGTGCTCAGGGTGCATG
CAAGTTTGGATTCTATGAATTCTTCAAGAAGTACTACTCTGACCTTGCTGGAGCAGAAAA
TGCTGCAAAGTACAAGACTCTGATATACCTTGCTGGTTCTGCATCTGCGGAAGTGATTGC
AGACATTGCTCTTTGCCCATTTGAAGCTGTAAAAGTTCGTGTTCAGACACAGCCTGGTTT
TGCTAGGGGATTGTCAGATGGATTACCAAAATTCGTAAGATCTGAAGGAACCATGGGCCT
GTACAAAGGTTTGGTTCCTCTTTGGGGACGTCAGATTCCATATACAATGATGAAGTTTGC
GTCCTTTGAGACTATTGTGGAGATGATCTACAAGCATGCAGTCCCAAAGCCTAAAAATGA
GTGCAGCAAATCTATGCAACTTGGTATTAGCTTTGCTGGTGGATATATTGCCGGTGTCTT
CTGTGCTATTGTATCCCATCCTGCTGACAATCTTGTTTCATTCCTCAACTATGCCAAGGG
TGCAACTGTTGGTGATGCCGTGAAGAAGATAGGAGTAGTGGGTCTCTTTACCCGTGGGCT
ACCTCTGCGTATTGTCATGATTGGAACTCTTACTGGTGCACAATGGGGAATCTATGATGC
TTTCAAGGTTTTTGTTGGGCTGCCAACAACTGGAGGAGTTGCTCCTGCTGCACCTGCTGC
CTCTGAGGTTGCAAAGGTGTAGGGTCGAGTACAAACTAATTCTTCGCCAAGCCTAGAAGT
AGTAAGAGAAGACTTCTCCAGATGAAACAATAAACACAGATTGCCGATGTTTCTCTAGTG
ATCTTTCCTAGTAAGCTGGAGAGTATATTCTTACACAACAATCTTGACAATTTTATATTT
CTCTAATTTTGAGATTTTGGAGAGGGGGAGTCCCCCTAAAACTTAAGCATTGCGGATGTT
TTTTT
>C306
GGCCATTACGGCCGGGGGAGAAGAAGAGAGAGAGAGAGAGTAAAAACCCTAGCTCCGATC
GAACGTTCAAGAAATTATCTCCGATGGAACCCGACGAGGATTTAGGGCAAATAGCTGACG
AGATCTACGCCAACGGCGATGAGAACTCGCAGCGTCACCGGCCGATTATCAGCGGCGAGC
AGCTGGATATTGAGTTGTACGCCGCCTTATACAGCGGCCGAACAAAAATTATGAGGCTTC
TCTTCATAGCTGATCGATGTGGAAATGCTTCAATGCAAGTGGAGGCTTTGAGAATGGCCT
ATGACGAGATTAAGAAAGGGGAGAACACGCAATTGTTCCGTGAGGTTATACAGAAGATTG
ATGGACGTTTAGGCCCTAATTATGGGACGGACCCTGCTTGGTCCGACGCTGTGGATCGTC
GGGCTGAGCTGAGGAAGGAGAAGCTTGAGAACGAACTCAACGCTTATAGGACAAATCTGA
TCAAAGAGAGCATTAGGATGGGATACAATGATTTTGGAGATTTCTACTATGCACATGGAC
AGCTTGGAGAGGCATTTAAGAATTATGTTCGTACACGTGATTATTGCACGACTGCAAAGC
ACATAATTCATATGTGTTTGAATGCAATTCTGGTCAGCATCGAAATGGGCCAGTTCACAC
ACGTTGCAAGCTATGTTAGCAAGGCGGAGCAGAGCCAAGATGCTCTGGAAAGTCTTACAG
TTGCAAAACTTCGTTGTGCTGCTGGGTTGGCTAACTTGGAGGCAAAGAAGTATAAGCTTG
CTGCTCGGAAGTTCCTGGAAGTTGGTCCAGAATTAGGTAACAACTACACTGAAGTTATTG
CACCCCAAGATGTTGCTACTTATGGTGGACTTTGTGCACTTGCAAGTTTTGACCGAGCAG
AGCTGAAGAGCAAAGTTATTGACAATATTAACTTCAGGAATTTCTTGGAGCTGGTACCTG
AGATAAGGGAACTCATTCATGATTTCTACACAAGTCACTATGCTTCTTGTCTGGAGTATC
TAGGAAATCTTAAAGCAAATCTGTTGCTTGACATCCATTTGCATGACCATGTCGAGACGC
TGTATGATCAAATCCGTAACAAAGCTTTAATCCAGTATACCCACCCATTTGTCTCGGTTG
ATTTGAATATGATGGCCAATGCTTTCAAGACGAGCGTTGCAGGTTTGGAGAAGGAACTTG
AAGCTCTGATCACTGACAACCAAATACAGGCTCGAATCGACTCGCACAACAAAATTTTAT
ATGCACGGCATGCTGATCAGAGAAATGCAACCTTCCAGAAGGTGCTGCAGACAGGCAGGG
AATTCGACCGGGATGTCAGATCAATGCTTTTGAGAGCAAACCTTCTCAAGCATGAGCACA
TCCTTAGAGCCTCAAGAAAACATTGAAAACGAATAAGGACGACGACGGTAGCAGTTTTGT
TTGCCTTAATATGAAGTTAGGTCTGTTGCATGAAGTTGACCATTGTCGAAAGAGGTTGGA
TTGAGTCTTGGAGAAAGCCATATCTTTTGGGGATCGAGAAGTTTTTCAGGATAATAGTGG
ATTGCTGTTCATATTATAGATTTACCAGATGCTGGAAAAGTATATATTTTTGCCTGATCT
ACTTCCTGCAACCTTTCTTGGTGATGTGTCATCATCAATGAATGCTAATCCATTTACTAC
CTTGTTCTTTTCGTTCCCTTTAATATTTAAGATACAACATTCCATCTAATCTGTGCTGAC
GTATTCATCAATGACTTATAAATGGTCATTAATCTTGGGTAAAAAAAC
>C307
GGATAATTAGTTGACGTAACTCTTTAAAAAAACAAAGACTAAGAGTCACGGAGGACTGTT
GAATGAAGCGCGAAAATGACAGTGAGGATAATTTTCGCGGAAAAACGGGGTCAGATGAGT
CAATAATTGTAAAAACCCTAGTCTTCCGTAGCTTCTAGAAACTCGCAGCTCCCGATTTGG
TAAGACACTCTGCTTCTTTGGAAAATATTACTTTGTGCCTTCCTCAGAGGCGGGAACAAG
ACTTCTCGACCTTCTCAGGTCATAGTATTGACCTACAAACATGGGGGATGGGTCACCGCG
CCCATCTGTAATTCAGAAAATACATGGGCATTCACACCTCTTTTCCCTAATATCTCCCCA
CACACATTCTAAGCATGCTGGTTCATACAACATGGTTGGTGGGTATGTCAATGAAGTTCT
ACGGGGTGCTTTCATGACGAGTTGCCATGCCAATATCCTGGAATTCCCGTTATTGCATAA
TCCTATTCTCATACAGGCCCCATCTGAAGAGAAGAAGGCTAACTATTTTATAGTGGATTT
TCTCATGGGAGGGGTTTCTGCTGCAGTGTCTAAAACAGCTGCAGCTCCGATAGAGAGAGT
CAAGCTTTTGATTCAGAATCAGGATGAGATGATAAAAGCTGGTAGACTTTCTGAACCTTA
CAAAGGCATTGCGGACTGCTTTGGCAGAACTATTAAGGATGAAGGCGTCATTGCTCTTTG
GAGAGGCAATACTGCAAACGTCATCAGATACTTCCCGACTCAGGCCTTGAATTTCGCTTT
TAAAGATTACTTTAAGAGACTTTTTAATTTCAAAAAAGACAGGGATGGCTATTGGAAGTG
GTTTGCAGGAAACTTGGCATCTGGTGGTGCTGCTGGTGCCTCTTCCCTTTTGTTTGTGTA
TTCCTTGGATTATGCAAGAACACGTCTTGCTAATGATAATAAGGCTGCGAAAAAGGGTGG
TGAAAGGCAGTTTAATGGTCTGGTTGATGTTTACAGGAAAACTCTTAAGTCAGATGGTAT
TGGTGGGCTTTATCGTGGATTCACCATCTCATGCGTGGGAATCATTGTTTACCGTGGTCT
GTACTTTGGGATGTATGATTCACTTAAACCAGTTGTTCTAGTTGGTGACTTGCAGGATAG
CTTTTTCGCAAGTTTCTTGTTGGGGTGGGGTATCACTATTGGTGCTGGTTTGGCTTCTTA
TCCAATTGATACAGTGCGTAGAAGAATGATGATGACTTCTGGAGAAGCAGTCAAGTACAA
GGGCTCAATGGATGCATTTACGCAGATTGTTAAGAATGAAGGCACTAAATCACTTTTCAA
AGGTGCTGGAGCAAATATTCTACGTGCTGTTGCTGGTGCAGGTGTTCTAGCCGGATACGA
TAAGCTGCAGCTCATTATGTTCGGAAAGAAATATGGATCTGGTGGCGGTGGTTGATTAAA
TATGCTGATGATGACGAAATGATTGTCCTTTGGTTGTGTATATTTCCTTGGTTGTCTCTG
TGCTTTCAAATAATTTCCTCGAACAGTGTCACATTGGTTTGGATTCTCTTGAAAGTTTAT
GCAGGAACTGTAATTTCCCTGTAGTTGTTATCCTTGTTGCTATGAAACTCTTGAAACTGC
TGTATGCTTATAGTTGTCTATTATGCAGAAATTGATGTACGGTTT
>C308
CTGCAAGTAGTGGTCAGAATGCCCATGACCCAGGAAATGCATATTTTGGGAGTGAAGGTA
CCGCCCCAGCTGGAGCTGCAGTCGGAGTTCTGGATGCCGCTGATTGGCGGATTCAACTTC
TACCTGATTCTCGTCAAAGCATTGTCAACAAGATACAAGAAGGAGTTCAGGAGCTTATGA
AAATTGCTGTGGGGTTTGAGGAAAAGATCTATACTGCTGCTACAAGTCAGCCAGATTATC
AACGGAAAATATCTCTAAAGATGCTGACTATGGAGACAAAATCTCAAAATCCTATGACCA
ATTCGGCCAATGCTGCAAGTAGTGGTCAGAATGCCCATGACCCAGGTACCACCCCAGCTG
GAACTGCAGCCGGAGCTATGGACGCCGTGGATTGGCGGACTCAACTTCTACCTGATTCTC
GTCAAAGGATTGTCAACAAGATAACCGAGACCTTAAAACGGCATCTTCCTGTCACTGGAG
AAGAAGGAGTTCAGGAGCTCAAGAAAATTGCAGTGAGGTTTGAGGAAAAGATCTATACTG
CTGCTATAAGTCAGCCAGATTATCTACGAAAAATATCTCTAAAGATGCTGACTATGGAGA
CAAAATCTCAACATCCTATGACCAATTCGACCAATGCTGCAAGTAGTGGTCAGAATGCCC
TTGGTCCAGTGTGGGCTTCCATGGAATGTCTGTGAAGAAAATGGATGTTCAAAGGTGAAT
GATACTTTGTTCAAAGAACTTGTGGAGCAAAAGCAATGGACTAAATGTCCTAGCTGTAAT
ATGTATGTCGAACGAATTGCAGGCTGCAATCATATGCAATGCAGAGGCAATTTCTGTTTC
TGCTACAAATGCGGGAAAAGCCCTACTGCTCAGAGGCGCTGGTGCAGGTGCAAATAAGAT
TGAAGATCCTCATTTTGCACTTGTTAGGTTCACCTTTTTTCATGATAAAAGGTTGTATAT
ATAATAAAATAACTATAAATGGTTTGATTTATATACACTGACGTTGTTAAAA
>C309
GGCCATTACGGCCGGGGGACCAAATTAAGTAAAAAAAAAAAAATGGCAACACCTGAAGAA
AACGTCGCAGCTGCAGCTCCGGCACCGGCGACAGAACCACCAGCGGAGGAGGCTTTAGCG
GCCGCCGGTGTTGAATCAAAGACCAGAGAGGTTGAAACAGCGAAGGAAGTCAAGAAGGAG
GAGAAAGGAGGAGCACAGGATCTCAAGTCAACCCTTTTGATTTCAGGGGCTGTAGTAGCT
GTGGTTGGAGCAGTTCTTGCCATTGTTAAGAAGGTGAAAGAGTCATCTAACTGAATGTAG
ATCCTTTGTATCGTAAACTTTATATTTCCATTCGCAACTTCATTTTGTACATTTTTTCCC
CCTTTTTGTAAGACGAGCCTAAACCCTCTCTCAGCCTTGAAGGGAAATAAATATATTTCA
TATGCTTTTAGTCATGTCGGCCGCCTCGGCCGGGGAATGTCAAATTCTGATGTGAAATGC
GATGCCTCATATGAGAGCTGTATAAAAATTCTTTTGCATGGTCAAAATTGAAGGTGCAAC
AGAGGAATCCACCATTTCTCCAATAAAGCAATCACGGATTTGATGAAAATGAATATCGTG
CAATGTCAAGCGGATAATTCCGATTTATATATAGTTGTGAATATGATATGATTCTCATTC
AACCCAGAAAAATTAAATATCATATAGTAGCTTTTTCTGGAAATCGTTGTGTCATGGAAC
TCAATTGACGCTTTTTTATTAATAGAAAATATCACAAATTTGTCAA
>C310
GGGATGAAGCGCGAAAATGGCAGTGAGGATAATTTTGGCGGAAAAATAGGGTCAGATGAG
TCAATAATTGTAAAACCCTAGTCTTCCGTAGCTTCTAGAAACTCGAAGCTCCCGATTTGC
TAAGACGCTCTGCTTCTTTGAAAAATATTACTTTGTGCCTTCCTCAGAGGTGGGAACGAG
ACTTGTCGACCATCTCAGGGTCATAGTATTGACTTACAAACATGGGGGACGGGTCACCGC
GCCCATCTGTAATTCAGAAAATACATGGGCATTCACACCTCTTCTCTCTAATATCTCCCC
ACACACATTCCAAGCATGCTGGTTCATACAACATGGCTGGTGGGTATGTCAATGAAGTTC
TACGGGGTGCTTTCATGACGAGTTGCCATGCCAATATCCTGGAAATCCAGTCATTGCGCA
ATCCTATTCTCATACAGGCCCCATCTGAAGAGAAGAAGGCTAACAGTTTTATAGTGGATT
TTCTCATGGGAGGGGTTTCTGCTGCAGTGTCTAAAACAGCTGCAGCTCCGATAGAGAGAG
TCAAGCTTTTGATTCAGAACCAGGATGAGATGATAAAAGCTGGTAGACTTTCTGAACCTT
ACAAAGGCATTACGGACTGCTTTGGCAGAACTATTAAAGATGAAGGCGTCATTGCTCTTT
GGAGAGGCAATACTGCAAATGTCATCAGATACTTCCCGACCCAGGCCTTGAATTTTGCTT
TTAAAGATTACTTTAAGAGACTGTTTAATTTCAAAAAAGACAGGGATGGCTATTGGAAGT
GGTTTGCGGGAAACTTGGCATCTGGTGGTGCTGCTGGTGCCTCATCCCTTTTGTTTGTGT
ATTCCTTGGATTATGCGAGAACACGCCTTGCTAATGATAATA
>C311
GGCCATTACGGCCGGGGAGGGACAAGCTCAACAAAAGCAAATCCCAATACCATTCTCAGT
TCCTCAATTTCACTTCATTCTTGAAACAATGGCATCTTCACTTGATACAAGCAAAGTAAT
GAAATTAGAGAGATATAATAGCTATATTCGAAGAGTAAATAGCTCTAAACTTATTGCAGC
TTCTTCTAAGCTTCTTTTTAGGGTTACTCTTTTAGTAGCTCTTTTGTTAATTTTTTTCTT
TACCATAAATTACCATCCTTTAAGTTCAGAAAATACTTCACATCATCATATTCACACCAC
CACTCATAACCTCCTCTCCTCCGCCTTCTACGGTGGCGGCGCCGCTTGGGAAAAACAAGT
CCGCCACTCTTCCACTCCTAGACGTGCCAATGGTTTATCCGTATTGGTTACAGGTGCGGC
TGGGTTTGTTGGTTCTCATTGTTCAATGGCATTGAAGAAGCGTGGGGATGGAGTCTTGGG
AATAGACAACTTCAACTCATATTACGATCCATCACTGAAACGTGGGCGCCAGAAATTACT
GGCGCAACACGAGATCTTTATCGTGGAAGGTGATATAAATGACGCCGAGTTGTTATCCAA
ACTATTTGACATTGTTCCATTTACACACGTCCTTCACTTGGCCGCGCAGGCGGGTGTAAG
GTACGCGATGAAAAATCCACAGTCTTACATTAAGTCGAATATAGCAGGGTTCGTTAACTT
GTTGGAGACGGCCAAGTTAGCGAACCCTCAACCCGCGATCGTCTGGGCATCGTCCAGCTC
GGTTTACGGGTTAAATACAAATGTACCATTTTCTGAAAATCATCGTACGGATCAACCTGC
TAGCCTTTATGCCGCCACAAAAAAAGCTGGTGAAGAAATTGCACATACATATAACCATAT
TTACGGTCTTTCTTTAACTGCATTAAGGTTTTTTACTGTTTATGGACCATGGGGTAGACC
GGACATGGCCT
>C312
GTTGTGGGTGATAAGAAAGGGCAAGTGGGTGTTGGAGTTGGTAAGGCTAAAGAGGTGATT
GCTGCTGTCCAAAAGTCCGCTGTTAATGCTAGGAGGAATATCATTACTGTCCCTATGACT
AAGTACTTGACTTTCCCCCACAGATCTGAGGGAGACTTTGGAGCAGCAAGGGTGATGCTT
AGACCAGCAGCCCCTGGTACCGGAGTTATTGCTGGTGGTGCTGTGCGGATTGTTCTCGAA
ATGGCTGGCGTTGAGAATGCCTTGGGTAAGCAACTTGGGAGTAACAATGCCCTCAACAAT
GCAAGAGCCACTGTTGTAGCTGTTCAGCAAATGAGGCAATTTAGTGAAGTTGCTCAAGAC
CGTGGGATTCCTATGGAAGAACTATGGAAATGAAGAGTTTCAGTTGCTTTGATTTGTATC
TTACAAGATTTTTGTAGATTTCAACTGGGATAGCTGCAGTGTACCTTTTAATTTTTCTGC
AAGTGTTATTTGTTAATTTTGATGTAAATTTCAAAATGCAGCCTTCTCGAACACGATCTA
TATAAAATTTCACAGTAGTTCTGGCTAAGGCTGCC
>C313
GGCCATTACGGCCGGGGGAAGGACATTTACAAGTATAGAGTCAGAAGAAAAGAGAGCATA
GGAAATGGCAAGCACAGTAATGAGCCTCAAACCTGCACCTTTCAGTGTGGAGAAGACAGC
AGTGAAAGGACTGCCATCACTTGCTAGGTCTTCTTCTTCCTTCAGAGTTCAAGCCAGTGG
TGTCAAGAAGCTTAAGACTGACAAGCCTTACGGAATTAATGGAAGCATGAGCTTGAGAGA
CGGCGTTGATGCCTCAGGCAGGAAGCAAAAGGGAAAGGGTGTTTACCAATTCGTTGACAA
ATATGGAGCAAATGTTGATGGATACAGCCCCATCTACAACACAGATGACTGGTCTCCAAG
TGGTGATGTCTATGTTGGAGGTACCACTGGCTTAGCCATATGGGCAGTCACCTTAGTTGG
CATTCTAGCTGGAGGTGCTCTCCTTGTTTTCAACACAAGTGCTTTGGCACAGTAGATCGT
TATCCTTGTACTCCTATTTAAGTTGTATTCCAGCTTGCACCATGTATCTTTTCAAGAATA
CTTTCTACTACAAAATATTTCCTGGCATCTTGTAATTGCTGTGATTTTACTGTGGATATA
TTAAACATAATGTTGTTTATCTAAGGTCTTGTAATCTAAACCTTTTAAGTTTAATCGTCT
AATCGATATTGACTGCCTTCCATGAACTAG
>C314
TAACTAAACCCCTTATTTCCCAAACCCTAGACGCTGCTTTCTGTCTTCGCTTGTACCTAA
TGGCCAAAACTTTGAACGAAGAAACAATCAAGAAGGTCATTCGACAGGTTGAGTTTTACT
TCAGTGATAGTAATCTTCCAAAAGATGGGTTTCTTAAGAAAACTGTTGATGAAAGTGAAG
ATGGGTTGGTAAGTTTGGCTTTGATATGTTCGTTTTCACGGATGAGGTATCATTTGGGTT
TGGGAGCTTCAAAGCAGGAAGAGATATCAGATGATACTATACAAGCTGTTGCTGAAGCTT
TAAAGGCTTCTTCTTTTCTTAAGATTTCGGAAGATGGGAAACGTGTTGGTAGAGTGACAG
AGCTTTCGAAGCCTGAGGAAGTTATAGAGCAAATAGATGTCAGGACAATTGCTGCATCCC
CATTGGAATACAGTGTCAAGCTTGAAGATGTGGAGTCCTTCTTTGGTCAGCATGGCAAGG
TTAACAGTGTGAGACTGCCTCGTCATGTAGCTGACAAAAGGATGTTTTGTGGCACTGCTC
TGGTTGAGTTCGCCAGTGAGGAAGATGCGGCTAATGTTGTGAAGCAAAACTTGGTTTATG
AAGGAGTCGAATTAGAACTGAAACCAAAGAAAGATTTCGATGTAGAAAGAGCCAATGAAG
AGAAAGAAGTTGAGCATAACCGTCCTCATCTTGGTCCAAATAGTAAAAATAATGCGAAGC
CTGAACCAGACTATCCTAAGGGCTTGATCATTGCATTTAAGTTGAAGAGAAAAAGCTCTA
CAGAACAAAATGGTAATCATCAAGCGGCAGCCGAAAGCGCAAGTGCTCCCGAAACAGAAG
GCAATAAAGAAACAACAAAAGACAATGTTAAAGTGACAGAAGAGAAGGTGCCCGAAGATA
AAGATGAAGACAATAATGAGAAGGGTGATGAAAAAGATGTAGAGAATGGAAGTGGGGAGA
CTGATGTTCAGAATCCTGAAGCTATAGAGAAATCCGTGGAAAGTCCAACTGAAGAGGATG
ATCAAGCTGCTGCTTGCAAAGACAACAAGGACGTTGTTATGCGTGAAGACTTAAAGAGCG
TTTTCCAAAAATTTGGCACTGTGAAGTTTGTTGATTTCACGATTGGATCAGAATCAGGTT
ATATAAGGTTTGAAAATGAAGGGGCTGCACAGAAAGCACGTGCTGCTGGTGTACTTGCTG
AAGAAGGTGGTCTGACGGTGAAAAATTTCATTGCTGCCTTAGACCCAGTAACTGGTGATG
CTGAGAAGGAATACTGGAGTATGTTCCGTAATAACCAGGACAAACGCCGCGACTTTAATA
AAGGGAATAGGGGAAGGGGAGGAAGGCACAACAGAGGTGGGAAGCATTCGCGCCCAAGGG
GAAACGATTCAGGTGGTCGTCCAAACAAACTCCAGGAAGTTAGGACATGAGGACTTTATC
TTTTGTAACCTTTACAAAGAACATCTCAAGCTATTTTGTCTCACATTACTGCGATGGTAC
TTTCTTTGTTGTAATGTGTTAGCAATTTTGTTGCCTAATTTATGTCTCAATATCATAAAA
>C315
ACAATATTTGCGTTATTTATTTACTCATATACCTAATCGGATTTCTATTACTACTGATAT
TGGTAGAAGTGGTAATGATTGTGATTACCTAACTGTTACAAGTCATTGGATAGATGAAGA
ATGGATAATGCAAAAACGCATAATTGCATATAGAATAATTAATTCGCGTCACACAGGTAA
ATTTATAGCTAACACTGTTGCAGATATTTGTAGATATTTTTGCTTCAGCGATAAAATAAT
GGCAATTTCAATGGATAATGCTTCTAGTAACACCAGTGCTATAGGCATGCTTACAACAAC
ACTAAATCCTGCATTTACTAATATTTTCCATGTTAGATGTATTTGTCATATTTATCATTT
AATTGTCGGTGATGGTATGCGAATATTAAACATAGAAATTGAAAAGGTTAGAATGGCTCT
TAATTGGCTTTTTTATTCAAACCGTAGAAGTAGACTTAGAGAGTATTTTAAAAAATGTGA
TGAATATGGCCTTAGAGAAAGAAAGGTTCCTAAACCTTGCCCGACTAGATGGAATTGTAT
GTACGAAAGTTTAGTAGTAGCATATGAATATAGAAACCCAATTAATGCAACGTTTAATTC
TCGGGTAGGTGGTGAAGATGATGATGAAATGCTTACCACTCAAGATTGGACTAATGTTAA
AATTCTTTTAGATTTTTTAGAACATTTTCAAATTGCAACAAATGCATTTTCTGGGCAATA
TTATCCTACTATTTCAAACTGTTTAGTTTATATTGCAGCACTATCTGATTTGTTTGTTGA
ATTTAGTGAGGGTGGGGATATTTATGAACTTACTATAAATGAAATGAAACAAAAGTTTAA
AAAATATTTTTTTCCTATCCCTCCTATTTATGGTCTTGCTGCAATGCTAAATCCTACAAT
GAAATTGGGAGGTCCTCATTTTTGGTATTCAAATATTTATAAGGCTTTAGATCTTTCAAA
TGAGGAAATTGCGACACTTGCAGATGCAAAAGCTTCAATTAAGATTAACGCTCAAACAGT
CTATAATGCTTATCAACTTGCCTTAGAGCATGCTAGGCCAACTATTCCAACCCCTACTTC
GTCTAGCTCACAATCCTCTAAAAGAGTTGCGGGCTTAAAAGCTCTTAAATCTTGGACGGA
GTTCAGGGGGTCTCAAGGTGAAAATTATGATGAAACTTCACATCTAAATGAGCTTCAAGT
TTATTTGTCTCAGGGACTTGAAAATGAGAATCCAGACGGCTCTTTTGATCTTTTGGAA
>C316
GAAGAAATAATGGTTGACAGAGATACAGCATTCTAGTTTCACAAGAAATCTGCACATTTT
TCTTTTTCTTTTTCACATAAATCAAGAAACAAAAAAGGACACTTCCTAGATCTGCCAATC
TCAAAGCTCAGCTTTCTCTACCTTTCCACTCCTAATGGCACTGAACCTGAAGGTATCATG
TCCTATTGTTTCCAGTGGTTCTGGGCTGAGATCATGGGCTCTGACGAGGAAAGGTTTGCA
AAAGGTGACGATGAGCTCTGGCGGATCAGGAGCGCCGAAGTATAAAGGAACACAGATGAG
AGAAAAACAACTGACGGAAATGATAGAGAAGAAAGTGAAGGAAGCTAAGGCGGTGTGCGG
GGAAAATGCCAGATCCGACGAGTGTAAGGTGGCGTGGGACGAGGTTGAAGAAGTCAGCCA
GGCTAAGGCCCATTTGCGCATCAAGCTTCAGCTCAATCAAGACCCACTTGAATCCTTCTG
TCAAGATAATCCTGAGACCGATGAGTGTCGCATCTATGAAGATTAATTAGACCGTTAAGA
ATTGGGGTTTGATTGTTCTACTTCTATCTAATGTATTTCTCTCTACTTCCTAAATGGATG
TTTGAGCTTTCATTGCCAGCATTGCTTATGATTTAAGTTATTTATTTACTATAATAATAC
CCTCAATTTGGCCCTCTAAAAAAAAA
>C317
AATGTGTTTTTGCTTTTGCACAAGATATGTACTTTTGTCCCTTGGGCGGTACATCAAAAG
CCCATGTGAAGCCTTCTTTCCATTCTGGCGACGTACTGTTACTCACAACCTTTGTTTGCC
GTGATGGACCATCGCCAATAGTCAATTGACAAAAAGCATTTGTTCCTCCCATCACCTGTT
TTAAATTGTTTGCACGCTTGATGGTGACTGTCAAACAACCTGGTAAGCTATGCAACAGGT
TGTCTGCTCTATCGTGGAAACTTGGTGGGCAAGTTTTCATTACCATCTGTAATATGGGAA
TGGCTTCAGCTGCAACCATTGCTTGGGACGCAGACACATCCATCGGCATGGTCGACCAAG
ATTGCTTGAGTAAGCATAGTGTGGTCAATACTGAATCCTGAGCAGCCTCGCTACCAGAGT
TCAATGCTGCCACAAGATGAGGGATACAAAGTGTAGCAGCATCAGAAACATGGAGCTTGG
GAAAATTAGAAAATATTACATGAATGGTCCGCTAGAATTTCCTCATTAGCAGTTGCTGTG
GCCCATAATTCCTTCTCCAGTGCAGCTGTCAAAGATCTGATAAGCTCGTTTGATACATAT
TCTTGAAGCGTGTGATTTGAGAATAAAAACCTTATGAGCAGAGATGCCTGTACTGCAATT
TCTGAATTTGGGGCTAAAAGCAGTTCTTGAACCATTAAAATTCCACCGGCTTCTGCAACA
GCTCTCCTGTTGGTTCTACTGCGCATTACAAAGTTTTGCAATGCACAAATTGCCACCATT
TGCATTTCTTCTGTTGGTTGATCTTCAAGTAAACTTATCAGAGCTCGACAGGCTGAGACA
GAATCACTCGCTCTAGCTAGTCCTTCATGCTGAGAGAGGTCACCAAGAGCAAGAGCTGCA
AGAAGCCTACCAGATTGCGATCTAGTCTGTGGATCCAA
>C318
GTTTAGGAAAAGGGGAGTCTTCTCTTCACCCGCTGCCGCTAGTCAGTCAAACAGCAAAAA
GGGAGTAGGGGATGTTCTTTGGTTGTAACAGCAGGTTTTTTCTGTATAAAAAAAGGGAAT
TGATCTATCTTAGATCTTGAAAGCAAATTGCAAAGAGAAATAAACAAATTGGTGGATCCT
TAGAAGATGGCTGAAGGTGAGGACATTCAACCACTCGTTGTTGACAATGGAACTGGAATG
GTTAAGGCTGGCTTTGCTGGAGACGATGCTCCAAGGGCTGTATTTCCAAGTATAGTTGGT
CGTCCTAGACACCAAGGAGTAATGGTTGGGATGGGGCAAAAAGATGCCTATGTTGGTGAT
GAAGCTCAGTCTAAAAGAGGTATTCTGACTTTGAAATATCCGATTGAACATGGTATCGTC
AGCAACTGGGATGACATGGAGAAAATTTGGCATCATACATTTTACAATGAGCTTCGTGTT
GCTCCCGAGGAGCATCCTGTTCTTCTTACTGAGGCACCACTTAACCCCAAGGCAAACCGA
GAGAAAATGACCCAGATCATGTTTGAGACCTTCAATGTGCCAGCCATGTATGTTGCAATC
CAGGCCGTTCTTTCTCTGTATGCTAGTGGTCGTACTACTGGTATTGTGCTTGATTCTGGT
GATGGTGTGAGCCACACTGTCCCCATCTATGAGGGATATGCGCTTCCCCATGCCATCTTG
CGGTTAGATCTTGCCGGTCGTGATCTTACTGATTATCTCATGAAGATTCTCACTGAGAGA
GGTTATATGTTTACCACATCTGCTGAACGGGAAATCGTTCGTGATGTGAAGGAGAAGCTT
GCCTATGTTGCATTGGATTTTGAACAGGAGCTTGAGACAGCAAAGAGTAGCTCATCAGTT
GAGAAGAGCTATGAGCTTCCTGATGGACAAGTCATCACAATCGGTGCTGAGAGGTTCCGT
TGCCCTGAGGTCCTATTCCAGCCATCATTGATTGGAATGGAAGCAGCAGGAATTCATGAA
ACAACCTATAACTCAATCATGAAATGTGATGTGGACATTAGGAAGGATTTATACGGAAAT
ATTGTGCTCAGTGGTGGCTCAACAATGTTCCCTGGCATAGCAGATCGAATGAGCAAAGAA
ATCACTGCTCTTGCTCCAAGCAGCATGAAGATCAAGGTGGTTGCACCACCCGAGAGGAAG
TATAGTGTCTGGATTGGAGGGTCAATTCTAGCTTCTCTCAGTACTTTCCAACAAATGTGG
ATTTCAAAGGCCGAGTACGATGAATCTGGTCCTGCAATTGTTCACAGGAAATGCTTCTAA
GGTTGAGACAGCTGTGGTTATATTTCTCATGTAATCAGAGGTTTTGCAATAGTGTGGAAT
GTGGATTTGCTTGCAGTTTTGAACTCTATATACTAGAAAATACATTAGAAGTGACCTTGT
TCCAGTTTACATGCTATGTTGGTAACTGAATGATAGACTTGGTGTTACTGTGCTTTATAT
TCACGTGAGAGATTGGATTTGTATGTTAGCTTTCAAGATGTTATGAATATGATATGTTCA
TATGATGGTAATGAAGAGTGAGAGATTGGATTTATATGTAGCTTTCGATATGTTATGATA
AGTATATGTTT
>C319
GAACACAAAAAACATAGAGCCACTCAATACAACAAGACTTATTTAGTACTCACAAGTTTC
AATCAATTCTTGAATGGTGGGAAACTCAAGTCACTAATGGACTAATGGGTGCTCAGAAAA
GCATTCATGCTGGCAAAGCTAAAATAGATGTCAATGTAGATTTTACCCATAAATTATGTG
CTGCTTTGATGCTCCAACCTTTCAGGAATTCCGGCAGCCCCCTTGAATTAGTAATTGGCA
GTCTTTGCATAAAACACCCAAATTTATTTGGCAAGAGCGAGAAGCTAGATGTTTTGTGGG
ATAAAGGACTCTATGATTCCAATATCTTAATAACATATCGGAAGCCAAGACCAGAATGGC
TTCCTCAACAGTCTTTCATCATTCAGCATTCCATTTCTCCCGAGATTGGGGTCCATGGCT
TACCAGTTGACAACTTCTCTCGCTCTGGAAGTGGTGGAGTTAACTTATGTCGCTTCTCTG
CTGGCTTAGATTTGAGCGAGCCTGCAAGTTCCAACTGGAGCAGCAAGACAAGTGTAAAAT
TTGAGCATATTAGTCCTGTAAGCGATGAGGGTCGCTCAATAAACAGAGATCTTCATGGGT
TTCCAGTGACTTGCAGTGGTGGCTATCATGATAGTATGGTAGTAGTTAAACAAGAGTCTC
GATATGCAAAAGCAAATGATCGTAGTTTTACTCAATTTAGCCTACAAATAGAACAAGGGA
TTCCTATTCTTTCCAAGTGGCTGATCTTCAACCGATTCAAGTTTGCTGCATCAAGGGGAC
TAAAGCTTGGGCCAGCTTTTCTCTTGACAAGCCTCACAGGTGGTTCTATCGTGGGGGATA
TAGCTCCTTATCAAGCTTTTTGCAA
>C320
GAAATAGGAAGTTGCTCAACTTCTGATGAGGATTTTCCATTCTAGTTCTAGAGGGAGGAA
GAGAAGTAGAAAGCAAGAGAGATGGCGGGAGCTTCCATATCTTCTTCTTGTTGGAGCTTA
ACTGGAAAATTCAAAACCCTTTCTCTCAATCCCTCTCACCCAAATCCAAATGCTGCTGAT
TTCAAGCCCCTAAGCTTTTCTGCTAACACTTCGGTCAATCTATTTTCCAAAGGGTTTGTT
TCGCTGACTCATCTGCAAAGGCCGTCACGTCGTTCCATTGTTTGCGAAGCTGCTCCAACG
AAAAAAGCAGATTCAGCTGCCAAAAGAGCACGCCAAGCTGAGAAGAGGCGAATTTACAAC
AAAGCTCGAAAATCTGAGGTCAAAACTCGGATGAAGAAGGTTTTGGAAGAATTGGACAGC
CAGAGGAAGTTCTTACCATCGAGAAGCTGATAGCAGAGGCATATTCAGTAATTGATAAAG
CAGTCAAAGTAGGAACGCTTCACAGGAACACTGGAGCAAGAAGGAAATCACGGCTTGCAA
GAAGAAAGAAAGCAGTTGAGATCTATCATGGCTGGTATGTACCATCTCCAGCCGCTGAAC
CTGCTTCTGCAGCAACAGTTTAGCCTTTTCCTTGTTGAATGTAAAGCAGTGACTTGAGTA
ATCAGCTACCTAGAGTATGATGAATTATTTCACATTTTTATATTTTATATCAACTTGTTT
GTGCAATCATTGTCCTCTTCTGTAGCACGGAAATCAGCAATGCGATTTTATTTGTTAAAG
ACACTTGAACATGTTTCAGCTAGACATTTTTTCCCAA
>C321
CGGGGAAGGGGACCACCGCTATTCCTGACAGAGGTGTATATGGACCTCTGATTTCAGCTA
TCACAGTGACACCAAACTATAATATTGATACAGGCCGGTTACATGTCGGAGCTGTTATTG
GCATTGTACTTGGTTCAATTGTGGTGCTTCTGATAATTGTGGTTGTTCTGTGGAAGAAAG
GCATTTTTGGAGGGCAAAATAAGGAAGAAATAGAACTCAGAGCCCTTGGATTTACAAACA
GGTCACTTTTAGACTTAGACAAATTAAAGCTGCTACAAATAACTTTGATCCCGCCAACAA
AATTGGTGAAGGAGGGTTTGGACCAGTTTACAAGGGTGTACTTGCAGATGGTGCAATAAT
AGCTGTTAAGCAGCTCTCTTCCAAGTCGAAGCAAGGAAATCGTGAATTTGTCAACGAGAT
AGGCATGATTTCAGCTCTACACCACCCAAACCTTGTGAGGCTTTATGGCTGTTGTATAGA
AGGGAACCAATTATTGGTGATATACGAATACATGGAAAACAACTGTCTTGCTCGAGCTCT
TTTTGGCCGTGACGACCAG
>C322
GAGCGAAATAATAGTCCACGGACATCTCCAGATCGTCGTCGCCGCTAGATAGTTCTGTTT
ATAGTGAACAATGGGAGGAGGATTCAGAGTGCTGCACCTTGTGAAACCATTTCTTTCATT
CCTACCAGAAGTTCAGAGTGCTGACAGGAAGGTTCAATTTAGAGAGAAGGTCATCTATAC
TGTAATTGCGCTTGCTATCTTTCTGGTTTGCAGCCAGCTCCCTCTTTATGGCATACATTC
CACAACTGGTGCGGATCCTTTTTACTGGATGCGTGTCATTCTTGCGTCAAACCGTGGCAC
AGTAATGGAACTTGGAATTACTCCTATCGTGACTTCTGGAATGGTGATGCAATTGTTAGC
TGGATCAAAGATCATTCAAGTGGACAACAATGTCCGTGAGGACCGAGCACTCCTTAATGG
TGCTCAAAAGTTGTTGGGTATCCTGATTGCTGTTGGTGAGGCAGTTGCTTATGTCCTGTC
AGGGATGTATGGCAGTGTTAGCCAATTGGGTGTTGGAAACGCTATCCTCATTATCCTTCA
GCTTTGCTTTGCTGCTATCATTGTTATGTGCTTGGATGAACTTCTTCAGAAAGGATATGG
TCTTGGCTCTGGAATTTCCTTGTTCATAGCTACCAATATCTGTGAAAGCATTATTTGGAA
AGCCTTTAGTCCCACAACCATCAATACCGGGCGTGGTGCTGAATTTGAAGGTGCTATTAT
TGCTCTGTTCCATCTTAGTATTACTAGAGCAAATAAGATCAGTGCCCTTCGAGAGGCGTT
CTACCGGCAAAGTCTCCCCAATGTGACAAATCTGCTTGCGACTGTGTTGATCTTCCTCAT
TGTTATCTACTTCCAAGGATTCCGTGTAGTTTTGCCAGTTAGATCTAAGAATGCTCGCGG
ACAGCAAGGTTCTTACCCAATCAAACTCTTCTACACCTCAAACATGCCTATTATTCTTCA
GTCCGCACTTGTCTCCAACCTTTATTTCATCTCTCAGTTACTCTACAGGAGGTACGGTGG
AAATATCATCGTGAATTTGATAGGAACCTGGAAGGAATCTGAATATTCTGGACAATCTGT
TCCTGTTGCTGGTCTTGCTTACCTTGTTACTGCGCCATCAAGCTTGGCAGAAATGGTAGC
ACATCCATTTCATGCTCTTTTCTATATAGTGTTCATGTTGTCAGCCTGTGCCCTGTTCTC
GAAGACTTGGATTGAAGTTTCTGGATCATCCGCCAGAGATGTTGCCAAGCAGCTTAAGGA
GCAACAAATGGTGATGCCTGGGCATCGTGATTCAAACCTGCAGAAAGAATTAAATCGTTA
CATTCCTACCGCAGCTGCCTTCGGAGGAGTATGCATTGGTGCATTGACAGTTTTGGCAGA
CTTAATGGGAGCAATTGGATCAGGAACTGGAATTCTTCTTGCTGTCACAATCATTTACCA
ATATTTTGAGACATTTGAGAAGGAGAAGGCGACTGAACTAGGAATGTTCGGTTTGTAGGC
TGTAGCATTTATGCTAGATTTGTCCCCATGTGTTCTGCCTTAAAGCCAAAAGAGCAATGT
AGTGAACTTGTTGGCTTCTTATGGATAGATATTAAGGCCCAAGTCTTTCTGTTAAATTTT
GTAACTTTTTTTGTTTTTAACTGTGCTGATGAGCATGAATGTTTACAAGACAACTAGGTT
AATTTACAG
>C323
GGGTTGTCTTAAACGGAAAGAAGAAAAAAAGAAATTTGGTATATAACAGTAGCAGAAACT
GAAAAAGTTTTTGATGGAAATAGACTAGCATAAGAAGAGAAAGAGAGAAAAAAGGTATAT
TGTATTTGATCCAGAACTAGAAGGGGTTGTGGAATTGGGTAAAGGCATTTAGGGGATGAC
GTCTTCTACTAGTAGTGAGAAACAGCCATTAGTGGAGTTAACGAAAGGCGTCAATGGCCT
CGAAAAGGTCCTTCTCCGGGAGGTTCGCGGCAGTTCTGCCGAGGTGTATCTCTATGGCGG
TCAGGTGACATCTTGGAAGAATGATCACGGAGAGGAATTGCTCTTCGTTAGTAGTAAGGC
CATTTTTAAGCCTCCGAAAGCAATTCGTGGTGGTATTCCTATATGTTTTCCACAGTTTGC
AAATCGTGGCTCTCTTGAACCGCATGGATTTGCCCGAAACAGGTTTTGGAGCATTGACAA
AGATCCTCCTCCATTTCCAGCAGCTACTTCTTCAAGGGCTTTTGTTGACTTGATTCTGAA
ACCCTGTGAGGAGGACTTGAAGATCTGGCCTCACAGTTTTGAGTTCCGGCTGCGGGTAGC
TTTAAGTCCCTGTGGAGATTTGATGTTGACGTCTCGAATTAGAAACACCAACACTGATGG
AAAGCCTTTCTCATTTACATTTGCGTATCACACTTATTTCTCTGTTTCAGACATCAGTGA
AGTCCGTGTTGAGGGGCTAGAGACACTTGATTATCTTGAGAATAAGGAGAGATTCACAGA
GCAAGGCGATGCAATTACCTTTGAGTCTGAAGTGGATAAAATATATCTCAGTACTCCCAC
AAAAATTGCGATCCTGGATCATGAAAAAGAAACGAACATTTGTGCTCCGTAAGGATGGGT
TACCGGATGCAGTTGTGTGGAACCCTTGGGACA
>C324
GGGCAAGAAGGCAGTAATTATTCCACATTCCATGGGGGTTGTATACTTCTTGCATTTTAT
GAAGTGGGTGGAGGCACCAGCTCCAATGGGTGGTGGCGGTGGGCCCGATTGGTGCGCCAA
GCATATTAAAGCAGTGATGAATATTGGTGGGCCATTGCTAGGTGTTCCAAAATCTATAGC
TGGGCTTTTCTCAGCTGAAGCACGGGACGTTGCTGTTGCCAGGGCTATAGCCCCAGGTGT
TCTGGATAAGGATTTATTCCATTTTCAAACATTAGAGCACATAATGAAGATGACACGAAC
ATGGGACTCAACAATGTCAATGATACCAAGAGGAGGGGACACGATCTGGGGCGATCTTGA
CTGGTCACCTGAGGAAGGCTATTCTCCTTGCAAAAGTAAGTCTAAAGACGATGCTGCTCA
GATTTCAGGCCATCACGAGAATCAAACTACAGATTCTAATGCAAAATATTACAGTTATGG
AAGGATGATATCCTTTGGAAAGGATGCAGCAAAGGCACATTCATCAGACCTCGAGAGGAT
TGACTTTAGGGGTGCTGTAAAGGGCAGTAATGTTGCAAATAACACCTGTGATGTGTGGAA
CGAGTACCATGACATGGGTGTTAGTGGTGCTAAAGCAGTGGAAGAGTTTAAGGTTTATAC
AGCTGGAGAGATTTTGGATTTGCTCAACTTTGTTGCCCCAAAGATGATGGCCCGTGGTAG
TGCTCACTTTTCATATGGGATAGCTGATGATTTGGATGATCCTAAGTATTCACACTACAA
ATATTGGTCAAATCCATTGGAAACAAAGTTACCAGATGCACCTGACATGGAGATCTATTC
AATGTATGGAGTCGGCATTCAAACTGAAAGAGCATATGTTTACAGACGGATGCCAACAGC
AGGATGCAATATTCCATTCCAGATTGATGCTTCAGTTGATGAAGAGGATGAAGATAGCTG
CTTGAAATCTGGTGTTTACACAGTAGATGGTGATGAGACTGTGCCTGCATTAAGCGCAGG
ATTCATGTATGCAAAAGGATGGCGCGGAAGAACTAGATTTAATCCCTCTGGTATCAAAAC
TTATATAAGAGAGTATTTTCATGCTCCTCCCGCAAACCTTCTTGAGGGTCGTGGTACACA
GAGTGGAGCCCACGTTGATATAATGGGAAATTTTGCTTTGATAGAGGATGTAATGAGAGT
TGCTGCTGGTGGTACAGGTGAAGACGTGGGAGGTGATCAAGTTTTCTCAGATATCTTCAA
GTGGTCTGAGAAGATCAGTTTGCGATTGTGACTAATGGTTGTGATCATCTGTCACTGCTA
TACTATAGTTTCATCGTGTCAACGTATCAGCTTCACGTCTTATTCATAAATTTGTGAAAG
AATTACAAGAAAATACACATGACTTCACACCATAACAAAAAATGAACTCATATTGTTAAG
TTTTACCCCACCTAGCTTATATTATACATATTTTGAAAACATTAGCTCTTGCAAATTCAA
AATATGTGTTCTTACG
>C325
AATCGCAAAGTCAAGCTCTTTTGATCGCGGGCAGGAGAGGTGCAGTTTGATTGTATAAAC
CCTCATGCAGTAGAAATAAGTCAGATTTGAAGCTTTTGTGCTGTAGCTGCTTTGTCAGAA
AAAATGTTGGAGGCTCCAAAATTTGTTGGACTTATAGACTTAAATCAAAACCTGTCACAA
AATTTCTACCATAAGCTTGGTGAGGGGTCAAACATGTCAATTGAGAGTTATGGGAGCTTG
CAGATGAGCAATGGTGGAGGTTCTGTTGCAATGTCGATGGATAACAGCAGTGTTGGGTCA
AATGATTCTCACACTCGTATTTTAAACCACCAGGGCCTCAATCGCGTCCATAATAACTAT
TCTGTTGCAGCTAGTGTAAACAGGGGGAGAGTTTCTAACGGGTTGAGCAATGATGCCCTC
GCTCAAGCCTTGATTGATCCTCGATTCCCCACCATTGGGCTTGAGAATTATGATGAGTGG
ACAATTGACTTGAGGAAGCTTAACATGGGACCAGCTTTTGCTCAAGGAGCTTTTGGAAAA
CTCTACAAGGGAACTTATAATGGTGAGGATGTTGCTATCAAGCTTTTGGAGAGGCCAGAG
CATGATCTTGAGAGGGCTTACTTGATGGAGCAGCAATT
>C326
TGGACAGCCAGGCTTAAAGCGTTCAGTTCGAGTTGGAGAAACAGGGTTTAGGGAGGTTGC
TGCATACCTGCTAGACTATGATCATTTTGCTAATGTGCCGGCCACTGCATTGGTGAAAAT
CACTCATTCTATTTTTAATGTCAATGATGGTGTTAATGGAGACAAGCCTCATAGCAAGAA
GAAACTCGTCAGCAAGATTGCATCTTTTCAACAATTCATCCCTCATGATTTTGATGCCAG
CGACCATGGAACCTCAAGCTTCCCCGTTGCTGCTGTTCATCGGATTGGGATATTAGACAT
CAGGATTTTTAACACAGATAGGCATGCAGGAAATCTTTTAGTTAGGAAGCTTGATGGTGT
TGGGAGGTTTGGTCAAGTAGAGTTAATTCCCATTGATCATGGCCTCTGTCTACCAGAAAC
GTTGGAAGACCCATATTTTGAGTGGATTCATTGGCCTCAGGCATCTATTCCTTTTTCAGA
GGATGAACTCGAGTACATAGAGAAACTCGATCCTGTTCGTGACTCTGAGATGCTGAAAAG
TGAGCTCCCTATGATTCGCGAAGCTTGCCTTCGTGTCTTGGTCCTGTCCACCATTTTCCT
CAAGGAAGCTGCTACTTATGGGCTCTGCCTTGCAGAGATTGGTGAGATGATGAGCAGGGA
GTTTCGTCGTGGGGAGGAGGAACCCAGCGAGCTTGAAGTAGTTTGTTTGGAGGCAAGAAG
GATGATTGCTGAGAGAGAGATTTTATCTCCAAAGGCTGAAGTTGATGAGGAGGAGTTCCA
ATTTGACATAGATTACGAGGATGCAGGGTATGCTTTTAGTCCAAATATGGCCTCTGAAGA
CTTCATGACCAGGAACCCATTTCAGTTTCCATTTGGAGGAGGAAATGGCCGCACTCAACT
CTTTAAGCTAGACGAAAGCATTGAGGAAGAAGAGAGTGAAGAGGAGGAAACAAGCTTTAA
CTATGTTCCTGCCCCCACAAAGAATGTGTCCGAGTCAAAACTATCAATGTCCCTCAAGAA
TATTAGTTTAAGTGACAAGAAGCAGAAGCATCCTAATTTTTCAGGAACAAAACCAGAAAA
TGGCGATCTAGCTAGAGCATCATCCGGCCACAGGAGCGCGAATGAGCAGCTCCCTGTGAG
TTCCAGCTTTTTGAAGCTAGCAGATATGAATGAGGAAGAATGGCGACTGTTTCTAGAGAA
GTTCCAAGAACTGCTGTACCCAGCTTTTGACAAGCGCAAATCAGTCACCGTTGGTCAGAG
GCAGATACAAAGGCTTGGGACTTCTTGCCAGTTTTGAGATCAAGGTACTACATCTCACTA
CTAGGATGAGTTAATACCTAAATAACTCCCTGCAGGCTGCTTGAAGTGAAGGATTTCTAG
CTTAGGTTGGTTTTATGGATATGCTCCCTTAAAAGAAGTTATATAGGGCGGCAGTAGCTT
TGATAGGAGATGCTGTAAATATTTTTGGAGGCACCTGAGTGAAAGTGCTGAGTAGAATTG
GTGTTGTTTCCGTTTGATGTCTTCATTTTTTTCCCTTTCACTTTGTCACGGCGACTGTTA
GATAAATAATTTGTAGGATGATATCTGAAAAAAGATGAATAAAAAAAAGTTATGTAAATG
TTAGATGTGTTCTTTTTATGTTTTGTGTTTGCTCTTGTATTTTCTGGAATGAGGTTTTTG
GAGTTCCTACTTTAAAATGTTTGTGAAGGTTTTATTAAT
>C327
TTCCGCAGATGACAGATGGGACCATCCGGACTGCCATTGATACTGGTTGTGGGGTGGCAA
GCTGGGGAGGTGATTTACTAGATCGTGGGATTCTGACAGTCTCTCTTGCTCCAAGAGATA
GTCATGAAGCTCAAGTTCAGTGTGCTCTGGAACGTGGAATTCCTGCGGTTCTGGGCATCA
TTTCCACACAGCGTCTTCCTTTCCCTTCAAACTCTTTTGACATGGCTCATTGCTCAAGAT
GCCTAATTCCATGGACCGAATTTGGTGGAGTTTACCTTCTTGAAATACATCGTATACTGC
GCCCTGGAGGTTTCTGGGTCCTTTCTGGCCCACCGGTGAACTATGAGAACCGTTGGAGAG
GATGGAATACCACTATTGAGGAGCAGAAATCAGATTATGAGAAGTTGCAAGATTTGCTAA
CTTCAATGTGCTTCAAATTATTCAACAAGAAGGATGACATTGCCGTGTGGCAGAAGTTGA
CAGACAACAGCTGCTATACGAAACTTGATAACCCTGACAATTACCCTCCAAAGTGCGACG
ATGGTACTGAACCAGATTCCGCATGGTACACTCCTCTCCGACCCTGTGTAGTAGTGCCAA
ATCTAGCTGCTAAGAAACTTAAGTTGAATGCCCTAGCCAAATGGCCACAACGGTTGCATG
TTGCCCCAGAACGTGTTTCTGATGTTCGTGGAGGTAGTGAGGGTGCCTTCAAGCATGATG
ATGTTAAGTGGAAGGTGCGAGCGAAGCACTACAAGAAGTTGCTCCCAGCTATTGGAACTG
AGAAGATCAGAAATGTGATGGACATGAACACCTTGTACGGAGGTTTCGCTGCTGCTCTGA
TTGAGGATCCACTTTGGGTCATGAATGTGGTTTCCTCTTATGCTGCAAACACGCTTCCTG
TGGTCTATGACAGAGGTCTTATCGGAACATTCCATGACTGGTGTGAGGCCTTCTCAACGT
ATCCTCGAACATATGATCTCCTTCACCTTGACGATCTCTTCACTTCTGAAAGTCATAGAT
GTGAAATGAAGTATGTACTGCTGGAAATGGATCGTATTTTGCGGCCTAATGGGTATGCAA
TTATCCGGGAGTCCAGCTACTTTGTAGATGCAATTGCCACTATGGCTAAGGGCATGAGAT
GGAGCTGTCATAAAGAAGACACAGAATATGGCGTAGAGAATGAGAAGATATTGATTTGTC
AGAAGAAGCTCTGGTATTCAAAGCAGAGTTCAGAATAAAGTATCCAAGTTCTGATTAAAT
AGAAGAGTGATAAATTTACAATACAAGCCCATAGGAGAAAAGCTCCGGAGGTCACAGAGA
ATTATTTGTTCTACAGATTACAAGAAATTGAGATTTTGAATTGAGGAATGAATTTAGTAC
CCAAAATAACCATGTCTGTGCTAGTCTCATGGTTCCATGTCATGCTATAATTATTCTTTG
TAAGGATCAAGCCTTGTCCTTTGTTATATTCTATTGTTTCTTCATTTACCTTCTTAGAGC
TGGCTATGATAAATGTAGTTTTTTATTTATAAGTAACGACATTACAGCCTACTTATTTAT
GTACCTAGT
>C328
ATTCCGAATGAATGGGAAAGATGCAATTTCACTCCTCTATCTTGGGGTGGTAGAACTGTG
GGCCGGAGAGAAGTCAAAACTTGCCTAAAGGCTCATTCTGGAGTAAGTAGAGAAGATTAT
GATGCCTTTGCCAACGTTTTTGAGGGTGGCTCACTTCTATATTGTAACATGTCATTTGAT
GCACTTCTTAGTGTGAGAAAACAACTTGAAGAAATAGGTTTTCCTTGCAAAGCTGTGAAC
GACGGGTTATGGCTGCAGATTCTCTTAAGCCAGCGGGTGCAAGAAATTGGGGCTGACACA
TGCAAAAATTGCTGTCTTGTGAGTATGGCATGTGCTTGTCGGCAGCCATTTGGACATTCA
CGTGGAACTACTGGATATTACATGCCAGAGCATGATCAGAGTAATCAATCTAGCAATATA
GGAAATATGTATGTCACTGACTCCCCTCACAGGGAAGGAAGTGGCATGTTTAGGCCTGTC
CGTGTTCATGTTCGACGCCCCATTGATGGGCTAGCTGGTATTGGGCGTGGAACTACGTTT
GTACCTGCAGTCGCTTGGCCTCCAACTCGTTTTGTTTTCTCTCGTGTACCACTTGGTATG
GGCAACCGGAACTGTCAACAGTCTCCTGCCAATGATGACCCAGAAAATAGAGCAGAACAG
AGTGGGGATCTTGCTGGAGATGGATTAACTGCTTTGGTTGGGCTTAGCCAAGAAGGAAGC
AGTAGCGCTAATATTCATGTTGAACGGGCAGAGAAGGGATATGAGACAGAAGTGCAGAAC
AGACTAGTAGGATCACCAACTGTTGGCCCAAGTTCAAGCAGTATTTCCCCCCAGCTGCTA
GACTCGTCTGAACATGCAATGGGAATTGAGTGGGAGAATGGAAATACTTCTATATCATTG
GATATGAAAACACCTTTAAGTCACTTTCCTCCCTTTCGGTTTGGGGTTGAGTTTCACGAT
GTTCTTAGGCTTAGTGATGGCCAAGTCAAACACTCTCCAGAATTCTTTTATGCTGGTTCC
TTATGGAGGGTTAGTGTACAGGCTTTCAGTGATGAAGACCCTCAGGGACGCCGAACACTT
GGGCTATTTCTTCATCGAAGAAAGGCAGAAATAGCTGATCCAGTTAGAAAGGTGCATATG
TATGTCGATTCCCGTGAAAAGGTTACTGCTAGATATCAGTTGATATGTCCTTCAAAGAGA
GAAGTGATGGTGTTTGGAAGCTTCAAACAAACTGGAACTCTTCTCCCAAAAGCTCCCAAA
GGATGGGGCTGGCGCTCGGCCCTGTTGTTTAATGAAGTAGCCGACCTTCTCCAAAATGGA
GCGTTGCGCATAGCAGCTGTTGTACAACTCATTTGATCGTTCTAAGAGATGCATCAACTA
AATTAATGTGTCCAACTCTATAGTTTGAGGCCTACTAAAGTGTGCCAGACATTATTCTGA
AACTGAAATCTTGGGGTTCATATTTTTGGTCCAACTTAGTTTCTTTGTGCCAATCTTGTA
TCAGTTTGATTCAGTGAAGAATATATATTAGTATATCCATTGTACTTAG
>C329
AGAGATGAAGAGGAAGAGAATCCTCCTCCTTTGCTTGTATCTGAAATGAGTTCAACGCCT
AGGCGTATTGCTCTCTTTGTTGAGCCTTCTCCTTTTGCGTATGTTTCTGGATATAAGAAC
AGGTTCCAGAATTTTATAAAGTATCTCCGGGAAATGGGGGATGAGGTTATGGTTGTGACG
ACGCATGAAGGAGTACCCCAAGAATTTTATGGGGCAAAGTTGATAGGATCACAGAGTTTT
CCCTGCCCCTGGTACCGGAAAGTACCCCTCTCACTTGCTCTCAGCCCTAGAATAATCTCA
GAGGTAGTACAGTTCAAGCCTGATATCATACATGCATCATCTCCTGGTATAATGGTATTT
GGTGCTCTTATCATTGCGAAACTTCTATCTGTGCCGATTGTAATGTCTTACCACACGCAT
GTGCCAGTGTACATACCCAGATACACCTTTAGTTGGCTGGTTCAACCAATGTGGATGATT
ATAAAGTTTCTACATGGAGCTGCTGATCTTACACTGGTTCCATCTGCTGCTATCGCAAAG
GATCTGGAAGCTTATAAGGTAACAAAAGCTAACAGAATACGTTTGTGGAATAAGGGTGTC
GATTCCGAGAGCTTCCACCCCCGTTATCGGTCTCATGAAATGCGACTAAGACTAAGTAAT
GGAGAATCCGATAAACCTTTGATAGTCCATGTTGGACGACTTGGAGTTGAGAAGAGTTTG
GATTTCCTCAAAAGGGTCATGGATAGACTTCCAGATGCTCGCATTGCTTTTATTGGAGAT
GGGCCATACAGGGAGGAATTGGAGAAAATGTTCCATGGCATGCCTGCCGTGTTCACAGGT
ATGTTACTAGGAGAGGAGCTTTCCCAAGCATATGCCAGCGGAGATGTTTTTCTTATGCCT
TCAGAGTCAGAGACACTGGGGCTCGTCGTTTTGGAGGCCATGTCATCAGGGCTTCCTGTA
GTAGCTGCCCGTGCCGGTGGAGTTCCAGATATCATCCCTGACGATCAGCAGGGCAAGATT
GGGTATCTGTTTAATCCTGGGGACCTTGACGACTGCATGAGCAAACTAGTGCCTCTTTTG
CGCGACGCTGAATTGAGAGAAACTATGGGGAAAACTGCACGCATAGAGATGGAGAAGTAT
GACTGGAAAGCTGCAACAAGAACGATTCGTAACGAACAGTACAGTGCAGCCATTTGGTTC
TGGAAGAAGCAGAGAACAGTATTCCTGAGACCATTTCAATGGATGTTTAGGTGTATATTC
GCAGCTCCAGAAGTCGACTATAGGTGATCGATCCATTTCTCGTATTTTATTTGTCTAAAA
GGATAGAGTTTTTCAATGGTTTGCAAGTTGTATCCTTCATAGCTTGTGTTTGTAGAATAT
AGACCTGAAAATGTGTTATGAAATTTGCTGTCATTGTTTGTACAATGTAGACCTCAAAGA
CCGGTCTGTTGTGCTGTTATGTATTAAATTGGACCTATGTACATGTAAGTTTTAGTAGTT
TCATAAAGATTTGAATTTAGTG
>C330
GGAGTCGGTGGTTATATAACGCTTTAATAGGTCTCTCCCATCTTATCTGGATCCGTCCTT
TGCTTTGTTTTGCTCCGATCAAATGGCAATGATTGCCGTGAAACTCTTTGTTGGTCTTCT
GTTATTCCTATGTCTTCTCTCTCCTCTCACTTCCGCTGAATCCACCGATTTCGAGTACTG
CAATAAAAAGGCCAACTACGATGTTAAGGTCAGTGGAATTGATATAACACCCTATCCAGT
CAGCGGAGGTAAAAAGACCACATTCAGTATCAGTGCATCCACAGGTAAGAATCTCACTGG
AGGAAAGCTGGTGATTGATGTCAACTATTTGTTCTTCCATGTCCACCACGAGGCCATCGA
CCTTTGTAAAGAGACATCTTGCCCAGCTTCCGGTGATTTCGTGATTTCCCACTCACAAGA
GTTGCCTGGATTTACTCCACCTGGATCATACACTCTTACAATGAAGATGGTGGATGACAA
GAATCAGCCACTGTCCTGCATAAGTTTTGGCTTCAGCATTGGGTTTATAGCCGAGTCCCA
GGCGTTAGCAGCAGATAGCTAGGTGGTCCAAGGACCTAGTAAAAAATAATGGTTTTTCAA
TATTGTAATCAAGTGTCTTAAAGGAGTCTCTCCAAACTTTTGCTGTTTCTGCTTTAATGT
ATAAATACTTGTATTATCTGGTTTATGGCTTTTTCTTGTACATCTTGATACAGTAATATC
AGTGTTGA
>C331
GGCCATTACGGCCGGGGGCCTCAAGAGAATCGTCCGCACACCACACGCGCCTGTTACTCT
CACTTCGCTTCCACCATTCCAGATCACCCATTCGCGGCGGCGATTTTATCTCTTCCCACC
GTAAACCTCCATCTCCATCTCAATTTCCGCCGGCATTTCATTCGAGCGAAACAAAAGTAA
GAACATGTCGGCTGTTCAGACGTTTTTCATTCAAGGCTCCGTTTCATCTTTCTCTTCTTC
ACCGTCTGTTACCACTTGTCGCAAAGTTTCCGTTAAATTCACAGTCTCCTGTTGCTCCGC
GGCGTCTCCGGTGACCATCGTGAACGGTAACGTGGAGAAAAGATCTTCCGATAGAAATGA
AATTCGCCTCGGCTTACCTAGCAAAGGCCGAATGGCTACTGATACTCTCGATCTACTCAA
GGATTGCCAGCTATCAGTTAGGCAGGTGAATCCTCGGCAGTACGTTGCAGAAATTCCACA
GATATCCAATCTGGAAGTTTGGTTTCAACGGCCAAAAGACATTGTTCGGAAGTTGGTATC
AGGAGATTTAGACCTTGGCATCGTTGGTCTCGACACAGTCAGTGAATTTGGGCAGGGGAA
TGAAGATCTCATCATTGTCCATGATTCCCTTGACTATGGTGATTGTCGTCTATCTCTAGC
TATACCAAAATATGGGATTTTTGAGAACGTGAACTCGATGAAGGAATTAGCAGAGATGCC
ACAATGGACACCTGAAAGGCCACTGAGAGTTGCAACAGGATTCACATATTTGGGTCCTAA
ATTTATGAAAGACAATGGGTTGAAGCATGTCACTTTTTCAACTGCTGATGGAGCCCTAGA
AGCAGCCCCTGCGATGGGAATAGCTGATGCTATTGTGGATCTAGTGAGTAGTGGAACCAC
ACTGAGAGAAAACAATCTGAAGGAAATAGAAGGTGGAATCATCTTGGAAAGCCAGGCTGT
CCTTGTCGCTGGCAGAAAGTCCCTAATGCAGCGAAAAGGTGTACTTGATATAACACATGA
AATGCTAGAAAGGTTGGAGGCACATCTGAGAGCTGTTGGTCAATTCACAGTAACTGCTAA
TATGCGAGGAAGCAGTGCAGAGGAAGTGGCTGAGCGAATATTGAGTCAAACGTCACTATC
TGGATTGCAGGGACCCACCGTAAGTCCAGTCTTTTGCAAGCGGGATGGACGGGTTACAGC
TGATTACTTTGCCATTGTCATATGTGTACCAAAGAAAGCACTGTACAAGTCTGTTCAGCA
GCTGAGAGCGATTGGAGGGAGTGGCGTCCTGATTTCTCCGTTGACCTATATTTTTGATGA
AGAAACACCAAGGTGGCGTCAGCTCCTTTCAATGTTGGGGCTTTGATCTATCTAATGAGT
GCGTCGCTTAATTGGTTTTTCACAACCACAGTTCATTCTTTTTTCGAGAGAGGCCAAAAT
GATGGAACTGGGCCTCCATATGGGAGACTAGTTGGGGAAATCCGTGTTGTCAATAAGCTG
GGCCAACTTTTATTGTATTGACGTTTAGGCTTCTTATATCAGTTTGCTGTAGATTAATAT
CAGCTCTTGTTGTAACAATAATTTTGTCTTCATTTTGATGCCAATGGCAATTCAAAGATT
G
>C332
GGGTTCTGAAATGGGTCAAAGTTGGTTCAAACCAATGGGTAAAAGGGTTCCGAAAAGGGT
CTTGCTTGGGTGCCAAATGTCAATAGTATTACTGGTGGGTGGAAATCACACTTCCTCCAG
GTTTTGTACTCGCTAATCTGTTTGATTTTCTTGTTTATTTGGCTTAAATCTTCTCTTTTA
AATCAATCTGATTGAAAAAAATAGAGCTTTTTAGCTACTGTGAAAGGTTCAGTTTCTGTT
ATTGATCTTGAAACTTGGGGAGTCCTTAAAGTTTTGATCTTTAAAGTGATAATTTGAACT
GAAAAATGGATATGAACGTCTTGAAATGGCAAATTCTTCACGGGTCATTAGTGAAACGCT
TGATTGTAAAAGGGTTCTTGTTTGTCACTGTTATGATCGTTGTCTCGTTCGTTCAAATGG
GGCATTTGATCCGGAACTCTGAGCCTATGGTGTTGAATTTTGGTGTATGCCCCTTGAACT
TTGGATCCAATCCGAATATGAATGTGACCGGGTTCTTTAAACCCGTTTCTGGATTGGCTT
TTCCGCTTTTTGGGGCGTCTTTGGTAAAATGTGAAGATGAAAATTTGAGCAAGAATGTGT
TTAAGGAGCTAATGGAAAAGAATTTCTTGGATTTGAATGCCAAAGCATTGTGTGTTGGGA
AGAAATCATCGGCTGCAGCTTTGGCGCTGCGAGAGCTGGGACTCTCGAATGCTATTGGTG
TTGATAGGCACCCATATTTCTCTCTTTTGTGGAGAAGATTTGTGTACGAGCTCGATTATG
AGGATAATGCTTTCGACTTTGTATTCTCAAGAGATCTTGATAGGGTCTCTGTTCCAGCTC
TTTTGGTGCTTGAGATTGAGCGTGTCTTACGTCCAGGTGGCACCGGTGCTATGCTCGTGA
GTTCTAGTAGTTTCTACGCAGGGAACTTGATAAAAGGCAACTTGATTAGGTCTGCTACAC
CAGTTTCCTCATTCTTGA
>C333
TTGGTGGAAGGCCAGCAATCTTCAGGGATATGCTCCGATCTGCTTAGGACTTGAAGATTT
CTACATCCGCCGATTGTATCATCGCATTCAGGATTGTTTTGGACGGCCAATATGTAGTCC
TCCTGATGCTTGGTTCGATGTGGTGGAGCGTGTGTCCAATGACAATAACAAGACACTAAA
GCGGACCACAAAAGTTTCAAGGTGCCTAAACTTGGGTTCATACAATTACCTTGGTTTTGC
TGCATCTGATGAATATTGTACACCTCGTGTCATTGAGTCTTTGAAAAAGTTTTCTGCAAG
CACTTGCAGTGCCCGCGTAGACGGAGGTACCACAAGCATCCATACGGAATTGGAAGAATG
TGTGGCTAATTTTGTTGGCAAGCCAGCTGCCATCGTTACAGGCATGGGTTATGTAACAAA
TTCAGCCATACTTCCTGTTTTGATTGGGAAGGGAGGTTTGATTATCAGCGACTCTCTCAA
CCACAACTCTATTGTAAATGGTGCTCGAGGGTCTGGAGCTACTATTCGTGTTTTTCAACA
TAACACACCTTCCCACTTGGAGAAGGTTTTAAGAGAACATATTGCTGAGGGACAACCCAG
AACACACAGGCCGTGGAAGAAGATAGTTGTTATAGTGGAGGGCATATACAGCATGGAAGG
GGAGCTATGCCAGCTTCCGGAGATTGTTGCCATATGCAAGAAATACAAGGCATATGTTTA
TTTGGACGAGGCTCACAGCATTGGAGCTGTTGGAAAAACAGGAAGGGGGGTCTGTGAGCT
CTTGGGAGTTGACACGGCTGATGTGGACATTATGATGGGAACTTTCACAAAGTCATTTGG
TTCATGTGGGGGTTATATTGCTGGATCCAAAGAACTTATTGAATTTTTGAAGTACACTTG
CCCAGCTCATCTGTACGCCACATCAATATCACCTCCAGCTGCCCAACAAATCATTTCTGC
TATCAAGGTTATACTTGGTGAAGATGGTTCTAGTAGAGGGGCTCAGAAACTGGCACGCAT
TCGTGAAAATAGCAATTTTTTCCGATCAGAACTGCAGAAGATGGGTTTTGAAGTCCTTGG
GGACAATGATTCTCCTGTGATGCCCATCATGCTCTACAATCCTGCAAAAATACCTGCTTT
TTCACGGGAATGTCTCAAACAGAATGTGGCCGTAGTGATTGTTGGTTTTCCAGCAACCCC
TTTACTTTTGGCCAGAGCACGCATATGTATTTCTGCTGCTCACTCACGGGAAGATCTTAA
CAAAGCACTGGAGGTTATCAGCAGAGTTGGTGATCTAGTTGGCATAAAATACTTCCCCGC
TGAGCCCAAGAAACAACAGCTTGAAGAAAACAGAGTCAAGCTGGAATGATTACTGTAGTT
TTATTTTAGTTCTCCGAAGGAGTTTCCGAGCTGTTGTTTATTGTTCATGTATGATTTTGA
AATCCTTTGGATATGATGTGTGAAAATTTTGTCGTTTTCTTGTACAGAAAGTTGTAACTT
ATTAATTATAGTCTTAAGTTTTTACCTTAACG
>C334
GGCCATTACGGCCGGGGGACATAAAAAAGTAAAGCGCAAATAAATCAGCGTAGTTTTACT
AGTTCCCATCATCATTTTCTCTGCATCTCCTTTTTGAAGCTCATTACAATGGCGGAAACT
GCTATAGTAACAAAATCAGAAAATCCCCATATCGTAATTTTACCAAGTCCTGGTATGGGT
CACTTAATCCCTCTTGTTGAATTTTCTAAGAGACTAATCTCTCAACACCAGTTTTCTGTC
ACTCTTATTCTCCCTACTGATGGACCTATCTCTAATTCTCAGAAAAGTTTCCTTAATTCT
CTTCCCTCTTGCATGGATTATCACCTTCTTCCTCCTGTTAATTTCGACGATTTGCCTCTT
GATGTTAAAATTGAAACTAGAATCTCCCTTACTGTTACGCGTTCTCTTTCTTCATTGCGT
GAAGTTTTTAAAACACTTGTTGATTCCAAGAAAGTAGTTGCTTTTGTGGTTGATCTTTTT
GGTACTGATGCATTTGATGTTGCCATTGATTTCAACGTTTCCCCTTATATTTTTTTCCCT
TCTACTGCCATGGCTTTGTCTCTGTTTCTTTACTTGCCTAAGCTTGATGCAACCGTGTCA
TGTGAGTACAGAGACTTACCTGACCCGATTCAGATTCCGGGTTGTATTCCTATTCATGGC
AAGGATCTTCTTGACCCGGTTCAGGACCGGAAGAATGAAGCTTACAGATGGCTTCTTCAT
CATTCTAAGAGGTATAGAATGGCTGAGGGAGTAGTAGCAAACAGTTTCAAGGAATTGGAA
GGAGGGCCAATTAAAGCTCTGCAGGAAGAAGAACCCGGCAAGCCACCCGTTTACCCGGTT
GGACCACTAATTCAGATGGATTCGGGTAGTAAGGTTGACGGGTCGGGCTGTCTGACGTGG
CTGGATGAACAGCCACGTGGCTCTGTTTTGTATGTCTCGTACGGGAGTGGTGGGACCCTC
TCTCATGAGCAGCTCATTGAAGTTGCCTCAGGATTGGAAATGAGTGAACAAAGGTTCTTG
TGGGTAATTAGATGTCCCAATGACACTGTAGCCAATGCCACTTATTTTAATGTCCAAGAT
TCAACTAACCCTCTTGATTTTCTCCCAAAAGGGTTCTTGGAAAGGACCAAAGGGTTAGGT
TTAGTGGTGCCTAATTGGGCCCCACAAGCTCAAATTCTTAGCCATGGTTCGACGGGCGGG
TTCTTGACTCATTGCGGATGGAACTCGACTCTGGAAAGTGTGGTCCACGGAGTACCACTC
ATAGCTTGGCCACTTTATGCTGAACAAAAGATGAATGCGGTTATGTTAACTGAGGATATT
AAAGTGGCACTGAGGCCAAAAGCCAATGAAAATGGACTAGTGGGAAGATTGGAAATTGCT
AAAGTAGTGAAAGGATTAATGGAAGGTGAAGAAGGAAAAGGAGTGCGCACTAGAATGAGA
GACCTTAAAGATGCAGCAGCTAAAGTTCTGAGTCAAGATGGTTCTTCTACAAAAGCACTA
GCTGAATTGGCTACTAAATTGAAGAATAAGGTGTTAATCAATTGATATAGTTTGCCAAAC
TGTGTCTCTAGTTCTACTTCTAGTTAGTTGTTATAAGCTGGTAGTAATTGTGCTTTTGCA
GTTGAAAAGTTAGACATGTATGGCTTATTGCTTGCTTTGTGTACAGCGATGAAGACTAGT
AACTACTCAAGTACTCCCTCCTATTTTAAGTACCAGTCGTTTTTAGCAAATTGAATTCCA
AAATATTTAATGTTC
>C335
GATGCAGGGGACAGTGAAAAAGAATCCAAATAGGACAGTGAAAAACTTCAGCTCTAGCAA
ATTCGGGTTTGAGCATGGGCTCAACTAAAGCCAGCCCAACCAAGCTATTCACAAGTCTTT
TACACCACATCAATTCCCGGTGGTGGCGACGGTGACGGCACGGCGGCGTCAAAGTTTTTC
TATTTATTTGAATTTTCTCTCTTTATCTACTGCTGAGAAGAATGAATTTTTAGCAAAAAT
TAATGGGTAAGAAAGGATCAAGAAAGAAAGGAGGTGGTACAACATCTGGGTCAGTAACAT
TGAGAGAGGAGCTAAGTGGGAAGGAGAAACAAAATCATGTAAATGCAAAATCAATGCTTA
AATTGGAACATATAAAGAATCTTGCTACCTGGGTTAGCGGTGAAACTCCCATACATTCAC
TTGGTGCATTCTTTGGTCAGAGATTAGCTGCTTCAGCTGAATCCTTGGGTGTTCCTCCGG
ATCCCTCTTTGTTTTCTTGTCAAAGGTGTGAATCTATCCTTCAGTCTGGCTATAATTGTT
CATTATGGATCGAGAAGAACAAAAGAAAGGGACAAAATAGACTCAAGAAACCTGGTATTC
CCCCGAAGAACTATGTTGTCTATGAGTGCCATTTCTGTTCACATCGTAATCTGAAGAGAG
GAACTCCGAGTGGCTATATGAATGACCTATATCCTGTCAAAACAACAACTTCAAGAGTAT
ACCCTACTAAATCAGCAACCCGAAAGTCTGAACAGTTGGATACGGTAGTGTCCAGTATCG
ATAAGGCAAGAGTCGCCCCTACTGAATCAGCAATGCAAAAATCTGAACAGTTGGATACGT
TATTGGCTAATATCGATGAGACAAGAGTTGACCTTACTGAATCAGCAACCCAAAAGTTTG
AACAGTTTGATACTTCAGTGGATA
>C336
AACCGATCCACTTCAAAAGTTGACGAGACTGTTGAACGAGCTAAAAAGGAAGGAAATCTT
CCTCTTTATGGCTTTCATGATCCAGAGTCCTTTGTACTCTCTATCCAAAAGCCCCGTGTC
ATAATCATTCTTGTCAAGGCCGGTGCACCAGTTGATCAGACCATCAAAACCCTTTCTGCT
TACATGGAGAAAGGAGACTGTATCATTGATGGTGGCAACGAATGGTATGAGAACACTGAA
AGGAGAGAGAAAGAAATGGCCGAGAAGGGTCTTCTTTATCTAGGAATGGGAGTTTCAGGC
GGTGAAGAGGGTGCTCGCAACGGACCCTCACTGATGCCTGGAGGCTCTTTTGAAGCCTAC
AAGAACATAGAGGACATCTTGCTAAAAGTTGCAGCTCAAGTCGACAGTGGCCCTTGTGTT
ACATATATTGGTGAAGGAGGTTCTGGAAATTTTGTTAAGATGGTTCATAATGGAATTGAA
TATGGTGACATGCAGTTAATTGCAGAGGCTTATGATGTGCTAAAATCTGTTGGCAAGCTC
TCTAATGATGAATTACAACAAGTCTTCACGGACTGGAACAAAGGAGAGCTTCTGAGCTTC
TTGATTGAAATCACAGCTGATATATTTGGAATCAAGGATGATAAAGGAGACGGGTATCTT
GTAGACAAAGTTTTGGATAAAACTGGGATGAAAGGTACTGGTAAATGGACCGTTCAGCAA
GCTGCTGAGCTGTCAGTTGCTGCACCCACAATAGCTTCATCATTGGATTCAAGATTCCTT
AGTGGATTAAAGGATGAAAAGGTTCAAGCAGCTAAAGTATTTAAAGCTAGCGGGGTTAGT
GATATCCTTGTTGACCAGTCCGTGGATAAGAATCAGTTGATTGACGATGTGAGAAAGGCA
CTTTATGCATCCAAAATATGTAGCTATGCTCAGGGCATGAATTTGATAAGGGCAAAGAGC
GTTGAAAAAGGATGGGATTTGAAACTAGGGGAACTTGCTAGGATTTGGAAGGGTGGTTGT
ATTATCCGTGCTATATTTTTGGATCGCATCAAGGGGGCTTATGACAGAAACCCGGATC
>C337
GCTCAAAGTTGTTGGGCGTGCTGGTGTCGGGATTGATAACGTTGATCTAGCGGCGGCGAC
GGAGCATGGATGCCTAGTGGTTAATGCGCCCACTGCTAATACAGTTGCTGCTGCCGAGCA
TGGCATCGCTCTTCTCACCGCTATGGCTCGGAATATTGCTCAAGCTGATGCTTCCGTCAA
AGCCGGGAAATGGCTGAGGAACAAATATGTTGGTGTCTCCCTGGTAGGCAAAACACTTGC
TGTGATGGGTTTTGGGAAGGTTGGATCAGAAGTTGCAAGGCGAGCTAAGGGGCTTGGCAT
GCATGTTATTGCTCATGACCCATATGCCCCTGCTGACCGTGCACGTGCTATTGGGGTGGA
ACTTGTGAGCTTTGATGAAGCCCTCACATCTGCTGATTTCATCTCACTTCACATGCCCCT
CACCCCTGCTACAAAGAAGATCCTGAATGATGAAACTTTTGCAAAGATGAAAAAGGGTGT
ACGGATTGTGAATGTTGCTCGTGGGGGTGTGATTGATGAAGAAGCTTTGGTGAGGGCACT
TGATGCAGGCATTGTGGCACAGGCAGCACTTGATGTTTTCACTGTGGAGCCGCCACCAAA
AGATAGCAAGTTGATTCAACATGAGAATGTGACTGCAACTCCACATCTTGGTGCTAGTAC
TATGGAAGCTCAGGAAGGCGTGGCAATTGAGGTAGCGGAAGCAGTTGTTGGCGCTTTGAA
AGGGGAGCTCTCTGCTACAGCTGTCAATGCACCTATGGTTCCTGCTGAGGTTCTATCAGA
GCTGAAGCCTTATGTCGTGCTTGCCGAAAAACTTGGTAGACTTGCTGTCCAGCTAGTTGC
AGGTGGAAGTGGTGTGAAATCAGTGAAAGTAACATATGGTTCAGCTAGAGCACCTGATGA
TCTCGACACAAGACTGCTTCGTGCCATGATAACTAAAGGCTTGATTGAGCCTATTTCCAG
TGTTTTCATTAACCTGGTTAATGCAGATTTCACTGCTAAACAAAGGGGACTACGGATAGC
TGAAGAACGAATTCTTCTAGATGGTTCACCAGAAAGTCCAGTTGAGTTCATTCAGGTTCA
GATTGCCAATGTGGAATCCAAGTTTGCCAGTGCTATTTCTGATTCAGGAGAGATTAGAGT
GGAGGGTAGAGTTAAGGATGGAGTCCCTCATTTGACAAAGGTTGGATCTTTTGAAGTGGA
TGTGAGCTTGGAAGGCAGTATCATTCTTTGCAGCCAGGTTGATCAGCCAGGAATGATTGG
AAAAGTTGGCAGCGTCTTGGGAGAGGAGAACGTGAATGTCAGCTTCATGAGTGTTGGAAG
GATTGCTCCAAGAAAGCAAGCTGTTATGGCTATTGGGGTGGATGAACAACCCAGCAAGGA
GTCACTGAAGAGGATCGGGGAGATTCCTGCCATCCAGGAGTTTGTTTACCTTAAATTATA
GGGTTGTACTATCATTTTCGGATTTTTTTGAAATCTCTTTGAAGCCAATTTTGGTGATTC
TGTTGTTCACTAGTAGTATAGTGTAGGATAATAAACAATTCGGCTGTGCGATTAGAGGTA
TTTACTACATTGAGTTTTCAACTTGACATTATGTATTGGCCCCAAGTCATCCGTGACACT
TGATCTAAGATATGTTCAATTGAACACTTCTAG
>C338
GGCCATTACGGCCGGGGATATAACTCCATAACACAAACACACACACGCGCGCTAAAAATG
GCACCCGAATTTCAGAAGAACACTATGTACGTATCAACAGAACTCGAAAGAGGAGATGTT
CAAAAAAACTTTGATGATGATGGGCGTGAGAAAAGAACTGGGACGTTACTAACGGCAAGT
GCACATATTATCACTGCTGTAATTGGTTCAGGAGTGCTTTCTTTAGCATGGGCTATAGCT
CAGTTAGGATGGGTGGCTGGTCCTGCTGTTCTCTTTGCTTTTTCTTTCATTACATACTTC
ACTTCTACACTTCTTGCCGACTGTTACCGTTCTCCCGGCCCCATCTCCGGCAAGAGAAAC
TACACTTACATGGACGTTGTTCGTTCTCACTTAGGAGGTGTGAAGGTAACACTGTGTGGA
CTTGCACAATATGCTAACCTCGTCGGAGTTACCATTGGATACACTATTACAGCATCTATC
AGTATGGTCGCAGTAAAGAGATCAAATTGTTTTCACAAACATGACCACGAAGCCAGCTGC
TCAATATCGAGCTACCCATATATGATCATATTTGCAGTCATTCAAGTAGTTCTAAGCCAA
ATACCAAATTTCCACAAGCTCTCATGGCTATCAATTCTTGCTGCTGTTATGTCTTTTACT
TACGCTTCTATTGGTCTTGGACTCTCTATTGCCAAAGCTGCTGGGGTAGGGCACCATGTA
AAGACAAGCCTAACAGGGACGACAGTAGGAGTTGATGTGTCTGGATCAGA
>C339
AGCCACAAATGAAGTACAAAGCTCCATTAGTGTGAGCTTTGTATAAAACTCCTCTTTCTT
TTCTTCTATTCTATTTGTTATTAATTAAAGAAACAATGGCTTCCTTAGGCTTCTTGTTCT
TCTTCTTGTTGCCATTGATTTTGCTTGAGTTATCTTCATCTAGGTCAGTAATGGCAGCAA
AAACACGGCATTTTAAATGGGACGTGGAATATATTCATTGGTCACCAGATGGTGAAGAAA
GTGTAGTAATGGGAATCAATGGACAGTTTCCTGGTCCAACTATTAGGGCAAAAGCTGGTG
ATACTGTTGCTGTTCATCTTACTAACAAGCTACATACTGAAGGTGTTGTCATTCATTGGC
ATGGAATCCGACAGATCGGAACACCATGGGCTGATGGAACTGCAGCAATTTCCCAATGCG
CCATTAACCCTGGAGAGACATTTCTCTATAGGTTTAAAGTTGATAAGGCAGGGACATACT
TCTACCATGGACACTATGGAATGCAAAGATCAGCAGGGCTATATGGTTCACTAATAGTGG
AAGTTGGAGAAGGTGAAAAAGAACCATTCCATTATGATGGAGAATTCAATTTATTGCTTA
GTGACTGGTGGCACAAAGGTTCCCATGAACAAGAAGTTGACCTCTCTTCCAATCCTCTTC
GTTGGATTGGTGAACCCCAGACATTGTTGCTAAATGGGAGAGGTCAATACAATTGTTCAC
TTGCGGCGCGGTTTAGCAAACCACCACTTCCACAGTGCAAGTTAAGAGGGGGTGAACAGT
ACGCACCCCAGATTCTGCGCGTGCGTCCCAACAAGATTTACAGGCTTAGGGTGGCAAGTA
CTACTGCATTGGGTTCACTCAGCTTGGCCATTGGGGGTCACAAGATGGTGGTAGTAGAAG
CAGATGGAAACTATGTTCAACCATTTTCAGTACAAGACATGGACATTTATTCAGGTGAAA
GCTATTCAGTCCTTTTCAAAACAGATCAAGATCCTACCAAAAACTATTGGATTTCAATAA
ATGTAAGAGGAAGAGAACCAAAAACACCTCAAGGCCTCACCTTATTAAACTATCTTCCAA
ATTCTGCATCCAAATTTCCAACTTTACCACCACCTATAGCACCCCTTTGGAATGATTATA
ACCATAGTAAGTCATTTTCTAACAAAATTTTTGCCTTAATGGGATCACCTAAGCCACCAC
CTCAGAACCATCGTCGTATCATCCTGCTCAATACTCAGAACAAAATCGATGGTTACACGA
AATGGGCTATAAATAACGTGTCGTTGGTCTTGCCAACGCAACTTTATTTAGGCTCGATTA
GATATGGCATAAACGCGTTTGACACGAAACCTCCACCGGACAACTTCCCTAAGGACTATG
ATGTCCTAAAACAAGCACCAAATTCTAATTCTACATATGGTAATGGTGTGTATATGCTAA
AGTTCAATACTACAATTGACATTATCCTACAAAATGCAAATGCCTTAGCTAAAGATGTTA
GTGAAATTCATCCTTGGCATTTGCATGGACATGATTTTTGGGTATTGGGATATGGAGAAG
GGAAATTTAGTGAAAAAGATGTCAAGAAGTTCAATTTAAAGAATCCACCATTGAGAAATA
CTGCTGTGATTTTTCCCTTTGGTTGGACTGCACTAAGATTTGTGACAGATAATCCTGGAG
TTTGGGCTTTTCATTGTCATATTGAGCCACATTTACATATGGGAATGGGAGTTATATTTG
CTGAAGGTGTTCATCTTGTCAAGAAAATACCTAAAGAAGCTTTGGCTTGTGGTTTGACAG
GGAAAATGTTGATGAGTAACAAGCATAATTAATTCTTGTTAAAATAAAGGTTTATGATGA
AGTTTAGATAAGAGGGATTTTTTTTCTTTGGTGATGATTTTTGTAATTTAATTTTGGCTG
TTGAAGGTGAGAAGAAATGTGTAGAAAGTGGTGTGATGTGGTTATTTATTTGTAAGTGTG
ACTATGCTACTAAAATGTCAAGGCCTCAAGGCTGTTTGGAAAAATGTATTTCACTTGTGT
ATCTTGGCCATTATTCTAAGTTTCTTTTGGATT
>C340
CAGCAATGAAATTGGATAACGAGAATGGATTATATGTTGACGGACGTGGCGGATACAATG
GCGCTGGCCTTGATGGATATTATGGTGGTGGTCGCGGCCGTGGTGGTGGTGGTTATAAAC
GTAGAGGATGCCGCTATGGTTGCTGTAGGAAAGGTTACAATGGTTGCAAAAGGTGTTGTT
CCTACGCAGGTGAGGCCATTGATAAAGTCACTGAAGCCCAGCCTCACACACTGCATCATT
CATGTGTAATCATATAAAGCAGTTTAAGTTCATATATGCAGTTCAGTGTATCATAACTTG
CACAAAGCATGTAATAATCTTGCTCC
>C341
GGACCCTGGGAAAGAAGTTAGAGGGAGGAGGCCAATGGATTTTGAAAGCAATAGCTGGAT
CGGGGAAAGGCTGTGTTACTACACCAGGCTTTTTGGTGGAGTCATGCTAACTGCAGCCTT
GCTCGGGGTGTCTACTAGCTATTTTACAGGGATCAGTGTTCCTACTCTACCCCACCTTTT
ACCCAACCTGAATATCCTCCGTAAAAAGAAGCGTGGGAAGAAACGTATTCGTGTTTATAT
GGATGGGTGTTTTGACCTAATGCATTATGGTCATGCAAATGCGATAAGACAAGCTAAAGC
GTTGGGGGACGAGTTAGTAGTTGGAGTTGTTAGTGATGAAGAAATTGTAGCTAATAAGGG
TCCACCTGTTTTATGCATGGAAGAAAGACTTGCCCTTGTTAGTGGGCTGAAGTGGGTGGA
TGAAGTAATTGCCAATGCTCCTTATGCAATTACTGAGGATTTTATGAACCGTTTGTTTAA
TGAGCATAAGATTGATTACATTATACACGGCGATGATCCCTGTCTACTTCCAGATGGAAC
TGATGCTTATGCCCTAGCAAAACAAGCTGGTCGGTACAAGCAGATTAAACGCACTGAAGG
TGTCTCCAGCACAGACATTGTAGGAAGGATTCTTTCATCTGCTAAAAGTATTTCTCAAGA
TAGCACTAAAGCATCTCTCCCTGGAGATGATAATATGAATGGTGTATATGCCGAGGAAAA
AATGGCGAACATTGATCAGATATCTCATTTTCTGCCCACATCTAGACGAATTGTGCAATT
TTCAAATGGAAAGGGGCCTGGGCCAAATGCTAGAGTTGTGTATATTGATGGTGCATTCGA
TCTTTTTCATGCTGGCCATGTTGAGATTCTTAGAAGTGCCAGACAGCTTGGAGATTTTCT
TTTAGTTGGAGTTTATACTGACCAGACCGTAAGTGAACTTCGTGGACATCAGTATCCACT
GATGAATCTGCACGAGCGAAGTCTTAGTGTACTTGCCTGCCGCTATGTTGATGAGGTCAT
TATTGGTTCCCCTTGGGAAGTGACCCAGGATATGGTAACAACTTTCAACATTTCTGTGGT
TGTACATGGAACAGTTTCTGATAGGAACACTTCTACAGGAGAGAGACATGATCCCTATGC
AGTACCTAAAAACATGGGAATCTTCCGAGTAATTGATAGTCCTAAAGATATTACAACCAC
TTCGGTTGCTCAAAGGATCATTGCCAACCACGAGATATATGTGAAAAGAAATACCAAAAA
AGAAGCAAACGAGAAAAAATATTATGCAGAGAAACAGTATGTTTCAGGCGATTAAGTTTT
ATGTTACAGTCTCCGGTGTGACCTCTTGTAGCTGACTTGTAATTTATGCAAAGCTGCTCG
TTTTCAAGATAGTTCATCCCGTGTTTGTATTTGTAAGATATATAACGTTCAAGGAGGTGC
CAGGATATAACAAGAAAATTCATAGTCAGAAGATCTAGATTTTTTTTAAAAAAATTGTCT
TTTTGGGTTGTAATCATCTTCGAGTGATTCCAAGATCTGGAGCTAATTTGCTAACCTCAA
ACTCATATTGATTCTTGTAAGTTAAGAAACTATTGTTCTATTCTTATTCTATAGTAAATC
TGCTTG
>C342
GGGGTTGGAAGGGGGAAGAACAGAGTCACACCTGTGTTACTCATTTTTCATCCTTCACAA
AAAAAACCCCACTTCATTGCATATATCGCCTACAAGATTCTTCAAAGATATTATCAAAAT
CTCTTCTTCTCCAAAGCATTAATTTTTTAAATCCCCTTTCTTGTTCTATTTATTCCCTTC
TAGAAAATCGAATCTATAGTCATTACCCCCACTTGTCAAGAATGGGTAAAAATCGATTCT
TTTCCTTATTTGACACTCCCCAAATTGTGTGCTGACATGAAATCTTAGGATTTGCTTATG
TTCTGATTTTTTTTATTATTAAAAAGTAAAAACAAAAAAGGGTTCTTTTTTTTTTGGTGG
GGAGATTTAGAGTGATGGATAGAAAGGAAATGCAAGTGTTGGAGTGTAAAAGAGATGGGA
ATTTGTGTAATTCTCAGTTGGGGTTTCAATGGAGTCTCCAAGATTCAAACTTTGTTCCTG
TTGGTGGTCTATTTGCATCAGTTGGTCAGATGGGAAGTATGGGTTTTGGTGTTTCATCAC
CTAATAATTCGAATTCCCGGGACGAAAATGGTGGATTTAAGTTACCTTATTTTGATTTGT
ATATGAAGTATTTGTCATTCCCTGAGATTGTAGGCCATGGAGAGGAGGAAGAGGGGGTTT
TAGGTGGGCTTAAGATTAAGTTTAAGGTGGCAAATCCTTCATTAAGGAGGTTAATTAGTG
GTGCAATTGCCGGGGCGATATCTAGGACAGCTGTAGCTCCATTGGAGACAATAAGGACAC
ATTTGATGGTTGGAAGTAGTGGGCATTCTTCTACTGAGGTG
>C343
AGCCCGAAATGGAGGTAGACCATTTTTATACGATGGACATCTTTATCGTGCTGGTCAAGA
CTGTGGTGAGACATATGGGCGACGCCTGCGTCTCTTCAAAGTAGAGGTTCTGACTCCTAC
TGAGTACAAAGAAGTTGAAGTCCCTCTGGGTCTTAAAGAGTCGATGAAGGGACGGAATGC
CTGGAATGGGGCCCGCAGTCATCAACTTGACGTGCAACAACTAAGCTCCGGGGAGTGGGT
TGCAGTTATGGACGGGGACCGAGTCCCTTCAGGAGATGTAAATCGACGGTTTGTTTTAGG
TTTTGCATCAGCTTTAGGTGTTGTAGTTCTGGTTATACTCTTTGGTATGTTACTAGGAGC
AGTGAAAGGATTAGTACCCTTAAGTTGGTGCCCTCACAATGTTGGAAAGAGGAGTGATGC
CGCGTTCGATTGGGAAAGATCAAGCTTGTTATCTTCTAGAATGAGACTAGTCTGTAGCCG
CTTGAACAGAGCAAGCTCGTCTCTCCGTGCCAGAATAAATCCAAAAACATGCAGTGGAGG
GTTTGTTCTTGCTTTAGTATTTCTAGTGACTGTGGTGTTAATGTGCACCGGAGTTAAGTA
CTTCTATGGGGGCAGCGGTGCACAGGAAGCTTACCCGTTGAACGGTCAGTACTCTCAGTT
CACTTTATTAACAATGACCTATGATGCTCGGCTCTGGAACTTGAAAATGTATGTCAAGCA
TTACTCGAGGTGTTCTTCAGTTCGTGATATTGTTGTAGTGTGGAATAAAGGCCAACCTCC
AGAATTGAGTGAGCTTGATTCAGCAGTGCCAGTTAGGATAAGAGTAGAGGAACAAAACTC
GCTGAACAATCGATTTAAGGTAGATCCTTTGATAAAGACACGTGCGGTTCTTGAACTTGA
TGATGACATTATGATGCCTTGTGATGATGTTGAACGTGGATTTAAGGTATGGCGTGAGCA
TCCTGAGCGCATAGTAGGGTTTTATCCCCGGCTTGCAGATGGAAACCCATTGAAATATAG
GGCTGAGAATCATGCTCGCGAGCACAATGGTTATAATATGATTCTAACAGGAGCAGCCTT
TGTCGACAGCAAAATGGCTTTCGAGAAGTACTGGAGCGATGAAGCTGCTGCAGGTAGAGA
AGTGGTGGACAAGCTTTTTAACTGTGAGGATGTTTTGCTAAACTACTTATATGCAAACGC
GAGCTCGTCTAGTACAGTTGAATACGTTAAACCTGCATGGGCAATCGATACTTCAAAATT
TTCTGGTGTTGCAATTAGCCGGAATACGCAGACTCACTATGGGCTAAGAAGCAGTTGCCT
CCAAAAATTTTCTGAAATGTATGGAAGCATATCAAGTAGAAAATCAGAATTTCACCATCG
AAAAGATGGTTGGGATGTATAGCAAGGAGCAAATTTCTAGCATCATAGTTGAAGTTAGTG
CTTTTCATTTTTTTTTTCTTTTTGATCTTTCTTTCCTCTTGGTATAATTTTGGTTTTATG
ATTTTGGTCAAGCTTTGTTTACCTCCTGTTGTAAATTCTGCTTTGGGAGGGACTTCAACT
TTTGTAAGGCAAATGTACATTAGTTTAGATACATAAATTGATATAGTTCTGTGAACTT
>C344
GAACCCCTCTCCACAATCCACCCTCACTCTCCCTCAATCCTCTCCGTAATCCACATGTGC
AAATTTCCAAAGTAAACCTTCATTTTCTCCCTCACCCAGAAATCAAGATTCTTCACTACA
GAGGAGGAGAGAGTGAGAAAAACAAACACACATCTCATAAAAATCTCATCTTTCAATGTT
TACACTTGTCTTTTTCCCACCCCCATATCTTCACATAGACTCTTTTGTCTGATTCTAGCC
TGGTTTTAGATTCTTTTGTCAATCTTTAAGTTCCCATAAAGGTGAGATCTTTTTTTTCCC
CTTGATGACAGTAATATTAGAGCTAATTTATGTAATCCAAGCTATCCACCAAGTTAGAGC
AATCATAAAGGTGAGATCTTGACCCAAATAATTGGTTGAAAATCCAAAATTTTAGCTTTC
AAAATTGTTAAGGAAAATGAGGGAAGAGGATTCAAATTGGTTTGCCAAATGGGAAGAAGA
ATTGCCAAAACCAGAAGAGTTAATGCCTTTATCCCAAACCCTTATATCTCCTGATCTTGC
TATAGCTTTTGATATTGCAAACCCCACTAGCCCAAATAATCCTCAAAACAAACAGCAGCA
GCAGACTCAGATTCCTCAATCCTCTCAACAGCAGCCCAATTCATCAGCTGAATTTGAGTC
TGCTGAATTGAATGGATTAGGAGGTGGTGGAGATGAACCAGCTAGGACAATAAAAAGGCC
TAGGCTTGTGTGGACCCCACAGCTACACAAGAGGTTTGTGGATGCAGTTGCTCATTTGGG
GATCAAGAATGCTGTCCCAAAGACTATAATGCAACTGATGAGTGTCGATGGCCTAACCCG
CGAAAATGTTGCTAGTCATTTGCAAAAATACAGGCTTTATTTGAAAAGAATGCAAGGTCT
TTCTAATGGTGGTAGTGGTGGAAACAGTGGTCAATCTTTATCAGGGGCAGGTGTTGATTC
TGCAATGGACAATTTGTTTGCTAGTTCACCAGTGCCAGCACATTTTTTGCATCCGGCCGG
GAGGGGTAATCCTGACCAGTTCTTGCCATTTGTGCCAGTGACATCTATGCAGCATCATAA
TCATCATATGGGAGTGGTTGTTGGACACCATCATCCTCAAGTTCAACAGCAGTATAGGCA
ATTTGGGTCACCGGCTAATGGACATTTTGATCATCATCCATTTTTGTCTAGGCAATCACA
GCAGCAGGTTCAGAGGATGGGGACATCAGTGCATAATGGTAGTCCTGTGGTGTCACCTTA
TGTTGATGATGTGGATTCTTCAGCCGTGCCCGTCAATGGGAGAAAGGTCCTTACTTTGTT
CCCAACAGGGGATGATTGATATCAGGGTAACTGTTGATTTTAGCCTTCTGCAAATCCTGT
CAATTTGACCTCCATGTAATCTAGAATTTGTGTTGAATAACATTTGGTCCTTGTTTTAGT
ACCTTTTATTGGACTAGTGGTATTTTATTGTAAATGTCTATATGGAGTTGTTGTTATGGT
CTTCAACTCTTCATGGAACTGTGAATCCCCTTTTCCCACTTCATTATTCTCTTAAGGTCA
AACTCTGTTACTTTTCGGAGAATTAGGATTTGGTGCTTAGTATCTGTTATGAAACTGTTC
>C345
CGAGAAAAGAAAAAAGTGCAAAAGCTAGGGTTTGGGAACTTCACTTCTTCCCTTCGACCT
TTGGCACATATATTTTGGAGTCGAAGATAATTAGGGATTTCGCCGGAAATAATTGGGGAT
TTCGCCGGTAATAACTGGGGATTTTGCCGGAGATAATCGAAGCTACTGTATCGCCGTTGT
CTCCGGTGTGGAGTGTATTGCTTTTGCCTTCCGATTTCCGACTATTTTCTAATGGAAGAG
AAGCACAAGTCGAAGAGAGAGGAGGAATCGAAGAAGCGTCACCGTGATAGTAAGGAGGAT
CGAGGAGATCGCGACAAGCATAGGGACAGAGACCACCATCGTTCCTCATCAGATAAGAAG
GATCGAGAGAAAAGCAGCCGCTATGATAGAGAAAAAAGCGCCGATGAAAAGTACGGCGAG
GGCAAAGCACAAGGATAGACACAGGGATAAGGAGCGTGAAAAAAGCAAGGGCCGTGATGA
TAATGATGATGAAAGACCTAGTAGAGATAAAGTTAAAGAACGAGAAAAAAAGGATAAGGA
GGATCGTGAAAACAAAGGAGCGGA
>C346
GGAGAAGAGAGAGAAGGTGGTGTTAACCATATTGGTGGTCAAGAAGAGAGCACTGGAAAT
TCCGCAAGAAGTTTAGCGAATGGTTTGCTGAGTATTCCCTTATCCAATGTCGAGCGTTTG
AGATCAACATTGTCCACAGTTTCAATAACAGAACTAATTGAGCTCTTTCCTCAGTTAGGA
CGACCTAGTAAAGATCATCCCGACAAGAAAAAGCTGTTCTCTGTCCAGGACTTCTTCAGA
TACACTGAGGCTGAAGGTAAGAGATTCTTTGAGGAATTGGATAGAGATGGTGATGGTCAA
GTCACGTTGGAAGATCTTGAAATTGCTATGAGAAAGAGAAAATTGCCAAAGAGATATGCC
CATGAATTCATGCGTCGTGCTAGAAGTCACTTGTTCTCAAAATCTTTTGGGTGGAAACAA
TTTCTGTCCTTGATGGAACAGAAGGAACCCACCATCCTGCGGGCTTACACTAGTCTTGCT
TTGAGCAAGCCAGGCACATTGCAGAAGAGTGAGATACTTGCATCACTAAGCAATGCAGGA
CTTCCAGCAAATGAAGACAATGCTATTGCCATGATGCGCTTTCTAAGTGCGGATGCAGAA
GAATCTATTTCCTATGGACATTTCCGGAACTTTATGCTGCTACTTCCATCAGATCGGCTT
CAAGAAGATCCTCGAAATATCTGGTTCGAGGCTGCTACGGTGGTTGCTGTTCCTCCACCC
GTAGAAATTCCTGCTGGAAGTGTTCTAAAATCAGCATTAGCGGGAGGCCTTTCTTGTGCA
TTGTCGACATCTATAATGCACCCTGTGGATACAATTAAGACACAAGTACAAGCATCAACA
CTTACCTTTCCACAAATCATATCGAAGCTTCCCGAACTTGGAGCAAGGGGATTATACAGA
GGCTCTATTCCTGCTATTCTAGGGCAGTTTTCAAGCCATGGCTTGCGTACTGGAATATTT
GAAGCAAGCAAAGTTGTGCTGATTAATATTGCTCCTACACTTCCAGAACTACAGGTTCAA
TCTGTAGCATCATTCTGCAGCACTTTCTTAGGTACTGCTGTGAGAATACCTTGTGAGGTG
CTCAAGCAAAGATTGCAAGCTGGTCTTTTCGACAATGTTGGGGCAGCAATCATTGGCACT
TGGCAGCAAGATGGTCTTAAGGGTTTTTTCCGTGGAACTGGTGCCACACTCTGCCGTGAG
ATTCCATTTTATGTTGTAGGCATGGGCCTATATGCCGAGTCCAAAAAGGTAGTGCAACAG
CTTCTGGGGCGAGAGTTGGAGCCTTGGGAAACAGTTGCAGTTGGAGCTTTATCTGGTGGG
TTTACAGCCGTCTTAACGACTCCATTTGATGTGATAAAGACCAGAATGATGACTGCTCCG
CAGGGGAGGACCGTGACGTCGTCCATGGTCGCATTATCAATTCTCCGTCATGAAGGACCC
CTCGGATTGTTTAAAGGAGCCATTCCTAGATTTTTCTGGATTGCTCCTCTTGGTGCGATG
AATTTTGCTGGCTATGAGCTAGCAAGGAAAG
>C347
GAGACGCACTGAGAATTTCAGCTCAAATTCGGATTTCCCATAAAGGCTTCGAGCCTTGGC
ACCGCAGTGGGCTTATCGACTGCCAACGAGGGTTTGAGCTCTGTTTGTTATTTTCGTAAT
TAGGTTCCTCCTACAATCTCTCAATGGGAAGCAAAGGTCGAGGGCCACCTCCCAACCTTC
GGCGGCCACCTCCTGGCCCTGGCTTGGTGCATCCTGATCCTTATGGTCCTCCTCTACGCA
ACCCTGATCCTTATGGTCCTCCTATACGAAACCCACCACCAGGTGATTTCCCTCCTTTTG
ACAGGCTACCTCCTCCAGAAATTTTGGAACAGAAGATTGCTGGCCAGCATCTTGAAATGC
AAAAACTTACCACAGAAAACCAGAGGTTTGCTGCCACCCATGGAACTTTGAGGCGAGAAC
TGGCTGCTGCACAACATGACCTGCAAATGTTGCATGTTCAGATAGAAGCAGTCAAGTCTA
ACAGGGAACAAGAGACTAGAGGCCTTAAGGATAAAATTGCCAGGATAGAGGCTGAACTTC
AAGCTGCTGAACCTATCAAAACGGAATTGCCTCAAGCACAAGGTGAAGCTCGCGCTTTGT
TTGCAGCAAGGCAGGAACTTGTTACTAAAGTGCAACTGCTGACTCAGGATCTTCAAAGGG
CTCACACTGATGTGCAACAGATTCCTCCTTTGTTGACTGAGATGGAGACCCTAAAAAAGG
AGTATCAACAGTGCCGGAGTACCTACGAGTATGAGAGGAAATTGTACAGTGATCATCTTG
AATCTCTTCAAGTGATGGAGAAGAACTACATGACTATGTCCAGAGAAGTGGAAAAGCTTA
GGGCAGAGTTAAACACTTCTAACTCTGAGAGACGAACGGGTGGGCCATATGGTGGTGCCA
CTGGATATAATGAGAATGAAGCTGCTAACAATTATGCTATTGGACAAAACATCTATGGAG
ATGGCTATGGAATTCATCAGGGCAGAGGCCCCCTTCCAACAGAGACCAATGTTGGAGGAG
TTGCTGCGGTTACATCTCCGCATGTTGGAGCTCAGTCTGTACCTCCGTCGAACAGGCCTC
CTTATGATGCATCAAATATGCCCGGATATGATGCACAACGGGGAATGGCACCAAGTGGTC
CCGGCTATGATGCACAGAGAGGATCCGCTTTAGCAGCTTATGAAGCTCAGAGGGGGCATG
GATATGATACAATGAAGGGACCTGGATATGATGCTCAGAGGGCAGCAGGTTATGAAGCTT
ATGGAGGACCTGGCTATGATGGATACGGGGCACCTGTTTATAATGCGCAGAGAGGATCGG
GCTATGATGTGCAAAGGGGAGCCAATTATGATCCCGCCAAGGCCTCTAACTATGATGCAT
CGAATAAAGGAGGTGTTGCAACTCAAGGACAGGTAGCACCTACGAGTAATAACCCTCACG
GTTCATCTACTCCACCGGGTCATGCTGGTCCTGGATATGATGCAGCAGCACAAGGTGGAA
ATCCAGCACGTAGATGATTTCAGCTCCAATTTTGTGTTATTTAATGAGGAATATTATTAT
CTTCAGCATTCACTTCAATTAACTATTAGCAGCAACCCCTAGATCTATTTACTGCATCAT
GCGACTTGAGGCTGGTCAATGTAAGAAGGAAATCTTGCTTGTAGATGAGCCTCATTGATT
AAGTTTTAACCATAATTGATG
>C348
ATGGCAATAGAGAAGGTAAAAGAATTGGCTGTTAGCATTGAGGGAAAAAGTTTGGAAGAA
AAGAGAAGTCTGCTTGCGAAGTGTGCTGCTACGACTCTGTCGTCGAAGCTTATTGGGGGG
GAAAAGGAATTCTTTGCACCCATGGTTGTGGATGCCGTTCTTGCAATCGGAAATGATGAT
AGGCTGAACATGATTGGAATTAAGAAGGTGCCTGGAGGTAATATGCGGGATTCTTTCCTT
GTAAATGGTGTTGCCTTTAAGAAGACATTCTCCTATGCTGGTTTTGAACAGCAGCCAAAG
AAGTTTGTGGACCCCAAGATACTTTTACTGAACATAGAGTTAGAGCTAAAATCAGAAAAG
GAAAATGCAGAGATAAGGCTTTCAGATCCAGCGCAATATCAGTCTATTGTTGATGCAGAG
TGGAATATCATTTATGACAAGTTGGATAAATGTGTAAAGAGTGGGGCCAAAGTTGTGTTG
TCTCGACTTGCTATTGGGGATCTGGCCACACAGTATTTTGCAGATCGGGATATATTTTGT
GCTGGTCGTGTCGCTGAAGAGGATCTGCAGCGGGTAGCAGCTGCCACTGGGGGAACAGTA
CAGACAACTGTGAACAATGTCATTGATGAGGTTCTTGGCTCTTGTGAGCTTTTTGAGGAG
AAGCAAGTTGGAAATGAGAGATTCAATATATTCAGTGGATGTCCCTCGGGCAAGACCGCC
ACTATTGTCCTTCGTGGTGGAGCAGATCAGTTCATAGAGGAATCCGAGAGAAGCTTGCAT
GATGCTATTATGATTGTTAGAAGGGCTTTGAAAAACTCTACAGTCGTTCCCGGAGGTGGT
GCTATAGATATGGAAATAAGCCGTTTCTTGAGGCACCATGCTCGAACAATTCAAGGAAAA
TCTCAGCTCTTTATAAACTCTTATGCAAAAGCTCTTGAGATTATTCCCCGTCAGCTATGT
GATAATGCTGGTTTTGATGCAACTGATGTGCTGAATAAGCTCCGACAAAAACATGCTCTT
CCATCTGGTGAGGGTGCACCTTATGGAGTCGACATCAATACTGGTGGCATTGCCGATGCA
TTTGCCAACTTTGTTTGGGAGCCAGCAGTCGTGAAGATAAATGCCATTAATGCAGCCACA
GAAGCAGCATGCCTCATTCTGAGTGTGGATGAGACAGTGAAGAATCCTAAGTCTGAGAGT
GCTCAAGGAGATGCTGCTGCAAGCGCTATGGGTGGTAGAGGGCGTGGAGGTGGTCGTGGC
CGTGGAATGAGGCGGCGATAGATTTCACAAGTTCCTTGCAGATTTTGCTATGATTTTCAT
TTAGACTTTTTTGCATTGTTCACTCCTGCTGAGATGAAATCGAAAGAATGCAAGGAAAAG
GAAGCAAGGGGGTTGACCCCTTGATGGTACGCCATCTTTGTATGTGATGTGATTCCCAAA
ATTGGTCTCTAAATTCCGGCTGATGAGTTTATTTTTATTTGTGAACTAATTTGTTCCGGG
TTTTGCAACTGTCATATTTCCATGAATTTCTAGTTGTCTCCCCTGTCGTATTGAAATCAG
TGCAGAACTCCCTTGTAAGCCAATGGAGTAAAATGCATCCTTGACCAAAATGTTAAAATT
TGGACATTGATTCTTTTGTAGTTGCCGAAAGATCAAAGCATTATTATGTTATTAATCTGG
>C349
TATCAGTATGCAGATGCAGAGAAAATTTTGCAACAGTGTATTGATGTCTGGCCAGAAGAT
GGGAGACCATATGTTGCTTTGGGAAAGATTTTGAGTAAGCAATCAAAATTAAACGAAGCC
AGAACTGTTTACGAAAAAGGATGCCAGGCAACACAAGGAGAAAATCCTTACATTTGGCAG
TGCTGGGCTATTCTGGAAAATAGGATGGGTAATATACGGAGAGCTAGAGAACTATTTGAT
GCTGCCACAGTTGCTGACAAGAAGCATATTGCAGCCTGGCATGGTTGGGCAGTTTTAGAG
CTGAAGCAAGGGAATATAAAAAAGGCAAGAAATCTTCTTGGAAAAGGCCTCAAGTTTTGT
GGAGGTAACGAGTACATATACCAAACTCTTGCACTCCTTGAAGCTAAAGCAAAACGATAT
GAAAGAGCCCGCTACTTGTTCAAACAGGCGACAAAGTGTAACCGAAAAAGTTGTGCTAGT
TGGCTGGCATGGGCTCAACTAGAGGCTCAGTTAGAGAATAACCGTGCTGCTAGGCAGCTA
TTCGAGAAAGCAGTTCAGGCCAGTCCAAAAAAATCGGTTTGCGTGGCACGTGTGGGGAGT
TTTTGAAGCTAATCTTGAAAACATTGACCAAGGAAGGAAACTTCTGACAATAGGGCATAT
GGTAAATCCTAGAGATCCTGTTCCTCTCCAGTCACTTGCTTTGATAGAATACAAGCACTC
CAGTGCAAACCTCGCACGAGTTTTATTCCGGAGGGCATCTGAAATGGATCCAAGGCATCA
ACCAGTTTGGATTGCTTGGGGTTGGATGGAGTGGAAAGAAGGGAACACTTCCACTGCTAG
GGAACTATACCAGAGAGCTCTGTCGATCAAATCAACAACCGAAAGTGCTGCCCGCTGTCT
TCAGGCTTGGGGTGTTTTGGAGCAAAGAGCTGGAAATCTATCAGCTGCTCGAAGATTATT
TAGATCTTCTCTGAACATAAACTCTCAGAGCTATATAACATGGATGACATGGGCAAATTT
GGAGGAAGATCAAGGTAACTCCGTTCGTGCAG
>C350
AGAGCTGAATGGTGAAGCGCCACCTTCTCTACCTGTAATTTTTGCAACTCCCTTGCCTTG
TTCTTAGACCCCTGATTGAACATTACAAAATGGTTTCCTTCGGAGATCTATAGAATTTCA
TTTCCTCGTTTTTTCTTGGAGTTTAAAATATTCGTTTCTCACACTGGCATATTTTGATCC
GGCTTTCACTTTTCCCTTTGCTCTTTCTTTGTCCAATCATATTATTAAAATAGCAGATGT
TCACAATCCATTAAAAGGACAGGGCCCTTTTGCATTTTAAGCTATGGGGCATTAAAAAAA
AAAAACACAATCAACCATTCTCTGCTTTTGTTTTTAACCTTCGTGGGTTCTTGCTAGATG
TGTGGGAGGGCATTTTTTCCAGTATCGTTATGATAAGAAGGAGAAGTAATAATTGGATTC
GTCCTTTAATGGCAATAGCATCAACCTTTTCTGTTGGCCCTAAAGATTTTCAGCTTTTGT
CATGTGTAAAGTTTTTATCTAATGTTACTTCGTCCTCCATTGATCTAAATGGTGGTGGTG
TAGGAAAATACCCTTTTAATAATGCGACGGCTCTTAGGCTTTGGAGCTGCTGTTCTTCTT
CTTCTAATGATTCAAATACAAGTTGTAACAATAAGTATGTGAATGGGTTTCAGAGGGCAC
AGGCTTTTGCTCCATCTCTCCCTCTCTTGCTACATGATGATGCAGAGGGAGCTAGTACTA
GTAATGCTACTAAGCCTTCTGATACTAACAGCAATACATCTAACAGAGGAAGCTGTGCTG
GATTCTTTAACCAAGATTTACATGACAAAATTGTTGTGGCTGTTGATGTTGATGAAGTCC
TTGGGAACTTTGTTTCTGCTCTCAACGAATTCATTGCAGATCGTTACTCATCATACCATT
CGGTGTCTGAGTATCATGTATATGAATTT
>C351
GTTTCAAGTCTGAGTCTTGTCAATAACTAAAGATTGGATTTTTATATCTTCTTTTAAACA
AAACCCAAAACTTCTTCTTCTTTTATTGTTGGAATTAATTTTTTTTTAATTGGCATTTAC
CATCATGTCAAAGAGTATATTGGTGACAGGGGGAGCAGGGTATATTGGGAGTCACACTGT
GTTGCAATTACTGCTTGGTGGCTACAAAACTGTTGTGATTGATAATTTGGATAATTCTTC
TGAAATTGCTATCAAAAGGGTTCAGGAACTTGCTTCTCAATATGGCCCTAACCTTTCCTT
TCATAAGGTGGATCTACGTGATAAGCCTGCAATTGAGGAGATTTTCCGGTCTAACAAATT
TGAAGCTGTTATCCATTTCGCTGGACTAAAAGCAGTAGGTGAAAGTGTTCAGAAACCTTT
GATGTATTTTAACAACAACCTTATAGGAACAATTACTCTCCTGGAAGTCATGGCAGCGCA
TGGATGCAAAAGGCTTGTGGTTTCGTCGTCAGCTACTGTTTATGGTTGGCCAAAAGAGGT
TCCTTGTACCGAGGAATTCCCCCTAAGTGCTGCAAATCCTTATGGGCGGACAAAGCTCTT
CATTGAAGAAATATGCCGTGATGTACGATCCTCTGACTCCGAATGGAAAATCATATTGCT
GCGGTACTTTAATCCTGTTGGTGCTCATTCAAGTGGCCACATTGGTGAAGATCCGCGTGG
AATCCCCAACAACCTTATGCCCTTTGTTCAACAAGTTGCTGTTGGTAGAAGACCGGCGCT
GACAGTTTATGGAACTGATTATGCAACAAAGGATGGTACAGGGGTCCGTGATTACATTCA
TGTTGTGGATTTAGCAGATGGACATATAGCTGCCTTGCAGAAGCTATCCGATCCTTCCGT
AGGCTGTGAAGTGTACAACTTGGGA
>C352
GGCCATTACGGCCGGGGAGGAGCAAAGGGTCATAGTATGCCAGAAATGAGCAAGACTGCA
GGCCTAAATGCTGACTCCAGGTTGGCTTCCCATGATGTGGAAGCATGTGGAGATGCTGCA
AGCTCTAAAATGCAAGAAGGGTCCCTTGTGGAGGTTTTTAAAGATAGTGATGATGGTAAG
AGAGCCTGGTACTCAGCCAAAGTGTTGACTTTGAAGAATGGAAAAGCTCTCGTTTGTTAC
ACTGACCATCAATCTGATGAAGGGCTCGAACAGTTGAAGGACTGGGTACCTCTTGACGCA
GACTGTGACGAAACACCAAGAATACGTCCCGCACATCCGGTGACTGCTCTGCAAGGAGCA
AAAAAGAGGCGAAGAGCAGCTGTTAAGGAGTATACCTGGTATGTAGGAGATAGAGTTGAT
GCATGGATCGACTACCGCTGGCGAGAGGGGGTCATTGCTGAGAAGAACAAAAGGGATGAG
ACTACATTTAGTGTCAACTTTCCAGCTTATGGAGATACTGCAGTTGTCAGAGCATGGCAT
CTCCGACCAACTCTTGTATGGAAAGATGGGGAGTGGGTGGAGTGGTCCAGGTCAAGACAT
GACTTCTTGTCCCAGGGCGATACACCTAAGGAGAAGCGAATTAAGCTGGGAAATCCTGCT
AGTGAGGATACAGGAAATGACAGTCTCTCAGAGAAAATGGTTCCGTTGGTGCCAATGACA
AATGAACCAGCAACGTTGCTTCCTTTGTCTGTCAATGAAAAAACGTTTAATATTGGGAGT
AACAAAAATGACAATAAGCCCAACACACTTCGAACAATGAGGTCTGGTTTGCAGAAAGAG
GGATCAAAAGTTTTTGGTGTTCCTAAGCCAGGAAAGAAAAGGAAGTTTATGGAAGTAAGC
AAGCATTACGTTTCAGACAGGGCAACTAAGAGTGATACTGCACATGGTTCAGCTAAGTTC
ACAAAATATTTGATGCCTCGAGCAACAGGAGCTGGTGGATGGAAAAACAGTTCTAGAATT
GACCCGAAGGAGAAACAAGTGACTGAAGCTCGACAGAAACCTCCTAAACCCAATAAGCTT
CCTAGTTCAAATAGAAATTTGAAGGATAATAGTATTACTTCCGCTGGAGATGCTAGCGGA
GCGGTAGGTGATGCAGTCAAGTATAATAAGAGTGAAGGACAACAGCCTAATGTGGTCAGT
TCTGTGGCAAATGCTGAAGGCGGAGCTGAAGGTCCCATGAAATTTTCTTCAGAAGCTCTC
CCTGCCAACATCGCCAAGAAAGCGTCAACATCATCTCACAGAGGTGAGGGCATGAAGAAG
AAGATCCCTGTATCTAGGATGAAGTCAAGTAACGTTGAAGTACAGGACAAATTGATACAT
GAAGTTAATGAACCCCGGAGATCAAACCGAAGGATTCAACCAACATCAAGGTTATTGGAG
GGACTACAGAGCTCGCTGATCATCTCTAAACTTCCATCTATTTCACATGATAAAGGTAAC
AGAAGCCACAGCAGGGGTGCATCAAGGTAATATTGAAGGTGGAAAAGCGCTTATAAATGT
GTCTGCTCAGCCCAGATTATCTCATGTAGCTATTAGGATGGCCTAGCGTTTAATGTTTTT
CCTGTACATTTAATATAGAGATGAAAATTGGGATGGGAAGTTCTCACTTCCTGGCTGTAA
AATTTAGGCAGTAGATGTCCATAATGATTTAGTCCTTTCCAGAATCTGTGGAGGACTGTT
CTAGCCGAAATAGGTTGTAAATGGGACTTCTTCATGTTGGTGGTTAAAATTGCAAGAATT
ATTTAGGAACGATCTATCTTCAAATATTTGCAGTCTTCGCAGGGGTAATACTACCTGCGA
AGACTAGAAGGCCGATCTAATAGTTACCTTAATATGCC
>C353
GGAGCAACAAGAAGAAGAAAAACGGTGTCGTGTTTGGTAGGAGAAGATGGTGATAAGGAA
ATTAGGCAAGTATGAAGTAGGGAGGACAATAGGGGAAGGAACATTTGCCAAAGTTAAATT
TGCACAGAATACGGAAACTGGTGAAAGTGTTGCAATGAAAGTCCTCGATCGTAGTACCAT
CATCAAACACAAGATGGTTGACCAGATAAAGCGGGAGATATCCATAATGAAGCTTGTTAG
ACATCCATATGTAGTTCGATTACACGAGGTTATAGCAACCCGCACGAAGATCCATATTAT
CTTGGAATTTATTACAGGCGGTGAACTGTTTGATAAAATAGTTCACCATGGGCGATTAAG
TGAAGCTGAGTCCCGTAGATACTTTCAGCAGTTGATTGAAGGAGTGGATTATTGTCACAT
CAAAGGAGTCTATCATAGAGATTTAAAGCCTGAAAATCTTCTGCTAGATTCCCAAGGAGA
TCCGAAAATATCAGATTTTGGACTTAGTGCTTCGCCTGGTGAAGGAGTCAACATTCTTAA
GACAACACGTGGAACCCCCAACTATGTTGCACCAGAGGTTCTTAGTCACAAAAGTTATGA
CGGTGCTGTGGCAGATATCTGGTCCTGTGGTGTCATCCTTTATGTTCTGATGGCAGGTTA
TCTCCCCTTTGATGAAGTTGATCTCACTACACTGTATGCGAAGATTGAAAAAGCAGAGTT
CTCCTGCCCGTCTTGGTTTCCGGTTGGAGCAAAATCACTTATTCATCGAATTTTAGACCC
AAATCCTCAAACACGTATTCGGATTGAAGAGATCCGTAATGACGAATGGTTTAAAAAAGG
TTATGTTCCCGTCAAAGCTATGGAGTATGAAGATGTCAATTT
>C354
GTTGCAACTCGTAGGAGAGAGACGCACAGGCGCCGCAGTAGCAGCAGAGCCAAAAAATGG
AGCCAGCGAGAAATGTGAAGGATGTTTCACCTCACGAGTTCGTGAAAGCTTACGCCGCTC
ACCTCAAGCGTTCCGGCAAGATGGAGCTTCCCGAGTGGACTGACATTGTCAAGACTGGTA
AACTGAAAGAGCTTGCCCCATACGACCCGGACTGGTACTACATTAGAGCTGCTTCCATGG
CAAGGAAGATCTATCTGAGAGGAGGTCTTGGTGTTGGTGGATTCCGAAGAATTTATGGTG
GTAACCAGAGGAATGGAAGCCGCCCACGTCATTTCTGCAAGAGCAGTGGTTCAGTTGCTC
GCAACATCCTTCAGCAATTGCAGAACATGAACATCATTGACTTTGATCCCAAGGGTGGAA
GGAGAATCACATCCAATGGCCAGAGAGATCTTGACCAAGTTGCTGGAAGAATTGCTGTTG
CCATTTAAGAGAGATGAAAGCAAGCCTTATTATGAATACATGAGTTTCTTCAAACTTATA
ATTTCAGCTTGGACCAGTAGGGTGTTGAATCAATTTTCTGCATGTTTTGCCCTTTTTTCT
TTTATCATGGGATTCTTTTTGCATCAGTATGCTAGTTGTCCTTTCAGTACTTTAAGATGT
TACTTGGGCCTGCCCTCTATTTGAGCATAACATTCTTATTTTCGTTAAGGGTGTGTTTTA
TATGGAGGAAAATATTTTGCTAAAACAGTAAAAACTAATTTTCTTTTGC
>C355
CCGGGGAATAAAGTAGAGAGTATAAAGAGAGATAAGGCTGCAACGGAAAAACTGCTTCAT
GGAACAGTAGAAAAACATCAAGCAGAACTTGCAATGCAAAAAGATTACTATACTAATGCG
TTAAATGCCGCAAGAGAAGCTGAAGCTTTAGCTGAGGCACGGGCTAACAATGAAGCCAGA
ACTCAACTAGAGGGTCGCCTAAGAGAGGCTGAAGACCGTGAAGCCATGTTTGTTCAGGCA
CTTGAAGAATTAAGGCAAACACTAAGCAGAACGGAGCAGCAGGCAGTTTTTAGGGAAGAT
ATGTTGCGCAGAGACATTGAGGATCTCCAGAAAAGATACCAAGCCAGCGAGCGTAGATGT
GAGGAGTTGATAATACAAGTTCCTGAATCTACCAGACCTCTTCTCAGGCAGATAGAAGCC
ATGCAGGAAACAAACGCCAGAAAGTCTGAAGCTTGGGCTGCTGTCGAGAGAACCTTGAAT
TCACGTCTTCAGGAAGCTGAGGCAAAAGCTGCAATTGCAGAGGAGAAGGAGCGATCTATT
AGTGAACGCCTTTCTCAAACCCTGTCTCGAATCAATGTGCTTGAGGCTCAGATATCTTGT
CTAAGAGCTGAACAGACACAGCTAACAAGGTCCCTTGACAAAGAGAGACAGAGGGCCGGG
GAGAATAGGCAAGAATATCTTGCTCTAAAGGAGGAAGCTGAGACTAACGAAGGTCGTGTG
AATCAGCTTGAAGAAGAAATTAAAGAAGTCAGAAGGAAACACAAGCAGGAACTACAAGAA
GCATTAACTCACCAGGAACTCCTGCGGCAGGAGCTAGAGCGGGAGAAAGCTGCTCGTTTG
GATCAAGAAAGGGCAACTCGTACTTCATCTAATTTTGTACCTGATCAAAGCCCAATAATG
AAGCAGAAATCTGGGATTGAAAATGGAAGTCTGACACGGAGACTCTCAAGTGCTAGCAGC
TTGAGTAGCATGGAGGAAAGCTATTTTCTACAAGCATCTTTGGACTCGTCTGACAATTTA
TCTGAGCGTAGAAATGCATTGGAGGGCAATGTGAGTCCATACTTTATGAAGAGCATGACA
TCAAGTGCTTTCGAAGCTGCACTTCGTCAGAAGGAAGGGGAACTTGCATCGTATATGTCT
CGACTTGCATCTATGGAGTCCATCCGCGACTCCCTGGCTGAGGAGTTGGTTAAAATGACT
GCAGAGTGTGAAAAGCTTCGTTCAGAAGCTTCCGTGCTGCCTGGCATTCGGGCAGAGCTA
GATGCACTTAGAAGGAGACACTCGGCAGCTCTTGAATTGATGGGTGAGCGTGATGAGGAG
TTGGAAGAACTCCGTGCTGATATCATTGACATGAAGGAGATGTACAGAGAGCAAGTAAAT
ATGCTTGTGAACAAGATTCAGGTGCTTAGCTCATCACTGGGTGCTACCTGACAAAACTGA
TCACTTGATGTGTGGCTTGTTCTTGTCTGTTGCATCCTGGAGGGTGCTGCAGTGTATGTG
ATATATCACATTGGTTTTGGACACGATAATTGTTGTCGCCAGTTTATTATAAATCTATAG
AGAAACTACCTTTTACAGGTTAGCTATTGTAACTTTAGTGAATTGTTGTATAGCATAATT
TTGTAAAAGTGTCGTATTGGCTTAAGCTTTATAAACTGTTCTCAATTAATGCCCAAGTTC
ATTTAATTGTTAATAGA
>C356
TTATTTTTGAACAACAACAACCTATTCACATCCTCTGGTTTTGGTTCCATAAACCAGAGG
GAGAAAAGACGCTTTAATTAATTTGCTATGGCCTGAGCTGTAAAAAATCCAATAATAATA
ATCTTGAAGAATGCGGGAGGAAGCTGTTGTGCCTGTGGATATAATTGATGATAAGAGCAG
TGAAAATGATGATATTGATGATGAACAACAACATATCTCTGATCAGCCTGCAGGCCAATT
AGCTTGTCCTCTTGACCTGAAATCTTCAAGAATAAACGCTTTGCTTAGATTACGATGTAG
GGTTGAAGACGCCATTCTTGGTGGTTACATTTACGGCAAAAATAAACACAAGTCGCTCTC
TTCCAGATTATGTATTACAGAAGATTTGAGGGACATTTCTTTATGGGGTGTTCCTTTATT
GCCAAGTAAAGGGAACCCTAGCACGGATATTGTTTTGATGAATTTCTTGAGAGCCAAGGA
TTACAGCGTTTACGACGCGTTCAAGATGCTGCGAAAGACGTTGAGATGGAGGAGAGATTT
TAGGGTTGCTGATATTCTTGAGGAGAAATTTAGTCCTGAGCTTGAGAGTTTGTGGTACAC
AAATGGTAAGGACAAAGAAGGCAGGCTTTTGTGTTATAATGTGTTTAGGAATATAAAGAA
TAAAGAATTGGAAGAGGAAATTTGGGGTAGGCATCATCACCACCAAGAATGTCTTAGGTG
GAGAGTACATATTATGGAGAAAGCAATTCAACAACTTGATTTTAAACAAGGAGGGGTTAA
TTCCATTCTTCAGATTATTGATTTGGGAAATTCACCAGGAAATTCATGGAAAGAGGTTCG
TTGGATTAATAGGAAAATGATGAGCTTGGTTCATGATCATTATCCTGGAATCATCTA
>C357
CCAGCGGAAGAAAACTCGCCTCTCTCTGGAACGGGAATGACACCATCTTCTCATGGGAAA
GTTAATACGAACAATGCGAACCCTAATTCAACGCTGAACCATGTTGCTCCCACCCGCCAA
AGGTCTATGAAGCGCGGTGGTGGTTATTCAAACCATAATGCATCAGCCAATGGTGGCTTT
TCTCAGCAACAGGGACAGAGTTCTGAGGCGGAAATAGTCCTGAATAAATCTGGGAAGTCC
GGTAATTCTGGTGCTGATTCCTCTTCAAAGGATAATAGTCATAGGGATGGGGGACAATGG
GGAGGATTTGGATCTCAATCACATGGTGGAAATGAGCACCAACATCAACGAAATTCAAAC
AGGAGAGGCAATGTTGGTCCACACCCCCGTGGAGATGGCACGTATCATCAAGGTTATGGG
GGTAGGCGTGATCAGGAACGTGGAAATCAGGATTGGAAACCCCACAGAGTTTGGGGGAAT
AGGGATGCACACATGCAGCCGCAGAGAGTTCCAGCGAGGCCATTTATGGGAGGCCCACCT
CATACTTCCCCACCTTTTATACCTCCAACCATGCCTGTGCAGCCCTATCGAGCTCCCATG
GTTTACTCTGAGGTACCACCTGTATATTTTTTTCCAGGTCCACTCCCTGATACATTCAGA
ATGCCTATGCTTTCTCCTGTGCCACCTGTCTTCTTTCATATGCCAGATCCCCAGTTGCAA
ACCAAAATAGTGAACCAGATAGATTATTATTTCAGTAATGAAAATTTGATTAAGGATACA
TTCTTGCGGCGGAACATGGATGAACATGGATGGGTTTCTGTTACGCTAATAGCAGGCTTC
AAGAAAGTAATGTCGCTGACAGATAATATACAACTGATACTGGATGTTATGAGGTCCTCT
ACTGTTGTAGAAGTGCAGGGCGAAAAGTTAAGGCGTAGAAATGACTGGAATCATTGGATC
ATACCGCCATCAGTTCAGAATTCAACCATAAGTCCTCAATCTCCACAAAAATCTAGTCCT
GATTTTCTTGCAGAAAATCTCCAACGTGTTGCATTTGACGATGAGACTATAAGACATGGA
AATGCCGAAGCATATCTTAGTAGACCGTCATCTGCTGAATTAAGTACTCCATCTAAGCAG
TTTGGCAATGAGATGGCTGGAAAAACTGGTGCTCAGCGTGGATAGCCAATGGCAGTTGGA
AATCCAAGTTAAAGAGTTGACTGTTCTGTGGTGGAGTGAAGAGTGA
>C358
GGCCATTACGGCCGGGGACAGGGAGAACCAAGAAAAGAAAACTAGTAATCCAAAAACTTC
AAGTTTTCAACAGAAAGCGAATATGAAGGGAATCATCATTTCAGCAATTGCAGTGTTAGC
CATGATTCAGTTCATGGTTGAGCCAGGACAGGCTCTTACTTGTGGTCAAGTGGATGCTTC
TTTAGCACCTTGTATTCCTTACCTTACTCAGGGCGGGGATCCGGGAGCAGCTTGCTGTAA
TGGTGTGAGAGCGTTGAAAGGTATGGCTCAAAACACCGCTGACAAGAGGGCTGCATGTAA
TTGTGTCAAGGCTGCTGCCAACCGGTATGCAAACTTGAAGGAAGACGCTGCCCAGGCTCT
CCCAACCAAGTGTGGTGTAACATTGGACATTACTGTTTCTAAGAGCGTCAACTGTGACCT
GATCAGCTGAGATTGAGGTCATTGATGATGACAGTGTGGAAGGAATAAAGAGAGGATGAC
TTCATATTTTGTTCTATCTTTTTTCAAATAATAGTCCAAGTGATGAGAGAACTACTGCTT
GTAATGATCAAAGCTTTACTGAGCATAAAGTGTTTCTGAAATTTCCCAAGATTATTGAGC
TGTGACATGGACAATTTGATAGTTTATTTTGGCTTCATCATCTTTCAAAAGATTGATCAT
TTACCC
>C359
TACAATAAGTTCCCATCTCCAATCAAGTGTGACCCGACAACTGTGTCCATGGCTATTAAA
GAAAATGAGCCTGTGGCTTTTACTTATGAGGTGAACTTTGTGGAGAGTGACATTAAGTGG
CCATCGAGATGGGATGCTTATTTGAAGATGGAAGGTGCAAAGGTGCATTGGTTCTCGATA
CTCAATTCCCTTATGGTGATCACTTTCTTGGCTGGTATTGTGCTCGTGATCTTTTTGAGA
ACAGTCCGAAGGGATCTGGCAAGGTATGATGAGCTTGACAAAGAAGCTCAAGCCCAGATG
AACGAGGAGTTATCTGGGTGGAAGCTTGTTGTCGGTGATGTTTTCCGCGCGCCTGGTAAT
CCTGGCCTTCTATGCGCGATGGTTGGAGATGGTGTTCAAATCTTGGGGATGGCTGTAGTG
ACTATCATGTTTGCTGCCCTTGGATTCATGTCCCCAGCATCTCGAGGAACGTTGATTACA
GGTATGCTATTCTTTTACATGATTCTTGGTGTTGCAGCTGGTTATGTTGCTGTTCGTCTC
TGGAGGACAACCTTCTGTGGCGATCACAAGGGCTGGGTTTCAGTCGCGTGGAAAGCTGCA
TGTTTCTTCCCTGGGATTGCTTTCTTTATCCTAACCACATTGAACTTCTTGCTATGGGGT
AGTCACAGTACGGGGGCCATTCCCTTTTCTCTGTTTGTCGTTCTCATTTTACTTTGGTTC
TGTATCTCTGTTCCCCTAACCCTTATTGGTGGCTACCTCGGGGCAAAGGCACCTCATATT
GAATATCCAGTCCGAACCAACCAGATTCCTCGTGAAATTCCACCACAAAAATATCCGTCT
TGGCTTTTGGTTCTCGGTGCAGGAACCCTTCCTTTCGGCACTCTGTTCATTGAGCTCTTT
TTTATCATGTCCAGTCTTTGGATGGGTCGTGTGTACTATGTCTTCGGATTTCTCCTTATT
GTCATGCTCCTCCTTGTCATCGTTTGTGCTGAGGTATCTCTTGTTCTAACCTACATGCAT
CTATGTGTCGAGGACTGGAAATGGTGGTGGAAGTCATTCTTTGCTTCTGGTTCAGTTGCG
ATATACATTTTCCTATACTCCATCAACTACCTAATATTCGACCTCAAGAGTTTAAGCGGC
CCTGTTTCCGCCACCCTTTACCTCGGATATTCCCTCTTCATGGTCTTGGCGATTATGTTT
GCAACAGGCACGGTCGGGTTCCTTTCCTCTTTCTGGTTTGTACATTATTTGTTCTCTTCA
GTGAAGCTGGATTGAAGTCGTCTCTCGGGCTTGAAGTTAGAGATTGCAATTAAAACCAAC
CATTGAAGAGCAACCAGTGGCAGATATCAAAAGCATTCTATTTACTTTTAATGTCATTTT
GTAGGGTATTTGGAAGAGAAAAACAATAAAACTCCTAAAGTTTTGTTAAATTCTTTTTAG
AAGAAGTCATTGCAATTTGCATGGTAGGATGAACATCATATGATAGGCAAGCTTGGATGC
TTTGCTTTCAAATTTGCCATCATTTCTCTACATTTATATTAATAGTGATGAATCTGTTAT
CGTTAACCGGCTTTTCTT
>C360
CCGGGGTAGCAAAAGAACTGTATAATAGGATAAGAGAGAGGGATACAGAGATTAGCTTAT
CCGTCTGCAACCACATCATTTGGTTGATGGGTAAGGCGAAGAAATGGTGGGCAGCTCTCG
AAATTTATGAGGATTAGTTGGACAAGGGGCCAAAACCAAACAACATGTCATATGAACTGA
TAGTTTCTCATTTTAACATACTATTGAACGCGGCCAAAAAAAGAGGTATTTGGAGATGGG
GTGTTAGGTTGCTGAATAAGATGGAAGAGAAGGGGCTTAAACCAAGCAGTAGGGAATGGA
ACGCAGTGCTTGTCGCCTGTTCCAAGGCTTCAGAAACATCCGCTGCAGTACAGATTTTTA
GGAGAATGGTAGAAAAAGGTGAAAAACCAACAGTTATCTCCTATGGAGCATTGCTCAGTG
CTCTAGAGAAAGGCAAGCTCTACGATGAGGCCCTTCAGGTTTGGAAACATATGATCAAAA
TGGGAGTTGAGCCGAATTTGTATGCCTATACTATTATGGCATCAATTTACACTGCCCAAG
GGAAATTTAACATAGTTGATTCAATCATCAAGGAGATGGTTTTCACTGGAGTTGAGCCTA
CAGTTGTCACGTTCAATGCTATCATCAGCGGATGTGCTCGAAATGGTATGGGAAGTGTTG
CGTACGAGTGGTTCCATCGTATGCAAACTCAAAACATAACCCCTAACGAAGTTAGCTATG
AGATGCTAATTGAGGCACTCACGAATGATGGCAAGCCGAGGCTGGCATATGAGTTGTATA
TGAAGGCTCTAAATGAAGGCCTATGTCTTTCTTCAAAGGCTTATGATGCAGTCATATCGT
CTACACAAGCATATGGTGCGAGTATTGATCTAAGCATTCTCGGCCCGCGTCCACCAGAAA
AAAAGA
>C361
GGCCATTACGGCCGGGCGAGAAATTTAAAAAGGCAGCTCAAGAGGTTCAAGGGAAGCAAT
TTAGTGGCCAGGATGCATTTGTTTTGTGGGACACTTATGGATTTCCATTAGATTTGACCC
AGTTAATGGCAGAGGAACGAGGCTTGGTGGTTGATGTTGATGGTTTTAATGTTGCTATGG
ATGCTGCCAGGGAAAGATCAAGAAATGCTCAGAGCAAGAACGCTGGTGGTGCTATTGCCA
TGGATGCTGACGCTACTGCTGCGTTGCACAAGAAAGGGGTTGCTGCAACAAATGATATTT
TCAAATTTACTTGGTTTCAGGATCATGAGAGTGAGATAAAAGCTATATACACTGGAAATG
AGTTCTTGGAAAGTGCAGCAGCAGGTGATGAAGTTGGTATTATTCTTGAGAGCACTAGTT
TCTATGCTGAACAAGGTGGTCAGATATATGACACTGGATCACTGGAGAGTCCCAGTGGCT
CTTTTCAAGTTTGTAATGCTCAAGTTTATGGAGGATTCGTCCTTCATATAGGATCTTTCA
GTGGACAGGCACACAAGTTTTCTGTTGGTGATAAAGTAATTTGTAAGGTTGACTATAACA
GGCGTACATTGATTGCTCCGAATCATACCTGCACTCACATGTTAAATTTCGCCTTAAAGG
AAGTACTTGGCGACCATGTTGACCAGAAAGGTTCCATTGTTCTTCCTGAAAAATTGAGAT
TTGACTTCTCTCATGGGAAGCCGGTAAAGCCAGAGGAGCTAAGAAAAATTGAATCGATCG
TGAATGAGCAGATTAAGTCTGAATTGGATGTATTCTCGAAGGAGGCAGAGCTGTCTGATG
CTAAGAGTATAAAAGGTCTTCGAGCAGTCTTTGGCGAAGTGTATCCTGATCCTGTCCGGA
TTGTGTCAGCTGGTCGTAAAGTGGAGGACCTTCTTGCTAATCCAGAAAATGAAGAATGGT
TATCGTATTCTGCTGAGCTCTGTGGTGGAACACACATTTCTAATA
>C362
GAAAAATTCAGTAACAAGTCCAAACCAAAGCTAACAAGTTTCTGATGAGCGCCCTTTCTG
ATCCAACTATAACTATAGTGTAGAAAGCCATGGCTTCAGTTGCCATAGGTGGAGTTGTAC
TCCACAGCCACAGCCACTCTTCATTTCTGGGCAACAAACTCAAGCTGAAGCCTTTATCTT
TGTTGAAGAAGCTACCCAGAAAGTTGATAATTTACGCTCATGGAGGTGAAATGTTTAGGT
TTGCACATGATGTTTTTGTTGGAGTTGGGGTAGGACTACCCTGTACAGTAATGGAGTGTG
GTGATATAATATACAGAAGCACACTGCCAAAGTCAAATGGGATCACAGTGACTGTTCCTG
GTGTTATTTTGGCATTGGGTACCCTGTCTTACCTCTGGGCTACTCCTGGTGTGGCCCCTG
GTTTCTTCGATATGTTTGTTCTTGCCTTTGTTGAAAGATTGTTTAGACCTACTTATAAGA
AGGATGATATCGTGTTGGGGAAGAAATTGGGTGAGGGATCTTTTGGTGCTGTTTATAGAG
TTTCTTTGGCCAAAAAGCCATCGTCAAAGGGTGGTGATTTCGTCTTAAAAAAAGCAACTG
AATATGGAGCAGTGGAAATATGGATGAATGAGCGAGTGCGAAGAGCTTGTGCAAACAGTT
GTGCTGATTTTCTCTATGGGTTTCTAGAGAATTCTTCAAAGAAAGGAGCAGAGTATTGGC
TCCTTTGGCGTTTCGAAGGGGAAGCTACACTTACTGATTTGATGCAGAGTAGAGAGTTTC
CCTACAATGTAGAAGCATTGATCCTTGGAGAGGTTCAAGACTTGCCCAAGGGTTTGGATA
GAGAAAATAGAATCATTCAGACAATTATGAGACAGCTCCTATTTGCTTTGGATGGTCTTC
ACTCCGCGGGGATAGTCCATAGAGATATTAAGCCTCAAAACATAATTTTCTCTGAAGGTT
CTCGCACGTTCAAAATAATTGATCTTGGAGCTGCAGCGGATTTGAGAGTAGGGATCAATT
ATATTCCAAAAGAGTTTCTTTTAGATCCAAGATACGCTGCACCAGAGCAATATATTATGA
GTACACAAACCCCTTCTGCACCATCTGCTCCAGTTGCAACTGCACTTTCCCCAGTTCTAT
GGCAGCTGAATCTCCCAGATGGATTTGACATCTACAGTGTCGGTCTCATATTCCTGCAAA
TGGCATTCCCAGGATTACGCAGTGATAGTAGTCTCATTCAATTCAACCGACAGCTGAAGA
GATGCGACTACGATTTGGTTTCATGGAGACAGACTGTAGAGCCTCGTGCTAGCCCTGAAC
TTAGGAAAGGCTTCGAGTTGTTAGATTTGGATGGTGGAATAGGGTGGGAGTTATTAGCAT
CTATGGTTCGTTTCAAAGCACGTCAAAGAATTAGTGCAAAGACAGCTTTAGCTCATCCTT
ACTTTGATAGAGAAGGTCTATTGGCCCTGTCCTTCATTCGGAACCTAAAGCTGCAATTCT
TCCGGGCTACACAACAAGACTATAGTGAAGCTGCAAACTGGATTGTTCAATTAATGGCAA
AATCAGGAACAGAACAAGATGGCGGCTTCACTGAAGCGCAACTTCAGGACCTCAGGGATA
TAGAGCCTAAGAATAAGTCAAGCACGCAGAGGAATGCCCTTGCATCAGCTCTTCGGCTTC
AAAGGAAAATTTTAAGAACCCTGAATGAGAGTATCGATGAGCTTAGCAGACAAAAGAAAA
GTTTATGGTGGAGCAGATGGATTCCTAGAGAGGAGTGAAAATCAGTAAATATGTACAAAA
TAGTTTTAGTACTTTTTCTATGGAGCTTACGAGTTTTCATTCTCATTTGAAAATGTAAAA
CAATTTTTAAATTAGAGTTTATGTACAAAAAGTGAAAGTATCTTATACAGATAAAAAAA
>C363
CAAGGAAAAGGAGAAAAAGGATGAAGAAATGGCCTTTTGCTATTTAAGTACCAGGATTCT
CCTCTCTAGTCTCCACGCTGTTGAATTTGGTAGGAAGCTTGAAAGCAATCTTTTCTTCCA
ACATGTACTTGATGAAAATGTGTTTGAAGATGGCAACCATTTGTATCGTTTCCTCGATGA
TGATCCCTTTGTATCTCACTGTCAAAACATCCCAAGGGGTTTAACAGAAGTTAAGCCCAA
ACCCATAATAGAAATTTCATCTAGGTTGAGATTTTTGTCTCGTGCAATTTTTGAAGCTTA
TGCATCAGAAGATGGGAGGCATGTTGACTATAGAAGCATCCACGTCAGCGAGGAATTTGC
AAGGTACTTGAGAATAACTGAGGAGCTTCAAAGAGTGAACTTGAAAGACATGCCTAGGGA
GGAGAAGCTTGCCTTTTTTATTAATCTCTACAACATGATGGCCATTCATGCAATATTGGT
TTGGGGGCATCCCTCTGGACCAATGGAGAGAAGAAAATTGTTTGGGGAGTTCAAATATGT
CATTGGTGGGTGCACATATTCACTATCAGCTATCCAGAATGGAATCTTAAGGGGTAATCA
GAGACCACCATACAATCTAATCAAACCATTTGGAGTTAACGACAAACGTCTTAAGGTGGC
TCTTCCTTATCCAGAGCCTCTTATTCATTTTGCTCTGGTTAATGGTACGCGATCTGGGCC
TGCTCTTCGAAGCTATTCACCTGGAAACATAGATAAAGAGCTCGTGGAGGCTGCCCATGA
TTTCTTGAGATTTGGAGGACTAATTGTTGATCTTACAACCAAGGTTGCATATGTTAGTAA
AATCTTGAGATGGTTTAGTGTTGATTTTGGAAAGAACGAGGTTGAAGTATTGAAACACGC
TGCAAATTACTTGGAGTCATCGGAATCTCAAGCTTTACTAGAGTTGCTCGCCAACAGCCA
GTTGAAGGTGGTGTACCAGCCTTATGACTGGGGACTGAATCACTAGCGCTAGATTCTACC
TTGTTCAGAGTTCCTGATATGCTGTTGCAAGAAAATTTGACATGATCTCATTGTCATATA
TAAGAGAATTTCATGTTTCTTTGGTTCCAACTTCCAACCCAACCTCTCATAGGCTCTTGT
AGCTGGAATCTGATGACTTAGGAAAATTGCCTCATAAATAGCAGAAGTAATTTAAAATAG
ACACATCTTATATCTGCTGGTTCCCAATTGTCTTCTACTTATATATTGTCATGTGAGTCA
TTAATCATGTGTTGTCCCCCCCACCCCCCAAAACCTCCTCCATAAAGGAAAATAGAAGAA
ACAGTGAATTTTAATATATTGTAATAGTGGTAACTTGCTACTTGACTTC
>C364
GAGCAATCAGAAGTTTGGGGCAACGCCGAGATGAAAATGAAAATGAAAATATAGACCAGT
TGACGGTAACTGAAGTCGCTCTGAAATTAGAGCTAGCTGTTTCAAACGGTCTTTTCTTCC
GTTTTTATCTCTCCCGCGATACGCGTTTCGTTTTTCTTTATTACTTCTTCCGACTGACGT
CTTGACGCCGTCAAATCTCTTTCTTCTCCCGATCTTCTTTCTTTCTCCGGGAGAAAATCT
AGGTCCCAACGATGTCATAAAAAATCTAGAAACTGCTCAAAATTCATATACATCTATACT
TGTACAATCACACACGCACACACACAGAGAGTTGCAGAGTTGATGGATCGGCGGAGGACG
GGAAGTCCGGTGTACGCTCGGCAGTGGAGCGGAGGGTCAAGCAGCACAGGTTCATCTTCG
CCGGCGGGATCGCCGGCTCATCCACGTGCTCGGTTGCCTCCTACAGTTACCGGCATGTCT
ACAATAAAGAGGACTCAGAATGTCGCCGCCAAAGCTGCTGCTCAGCGTTTGGCACAAGTC
ATGGCTTCTTCTCAGCCGCCTCCTGATGACGACGAGGATGATGATGATCTAGGGTTTCGG
CGTCCTACAGCTGCTTTATCCACTAACGACCGTAGGAGTAATAGCAACAACAGGAGCAGT
GGTTTGGCAGCTATTTCACTAGCCAAGCCTAATAGATCTCCTTCCCCCGCGTTAGGTCGG
AACTTTATGGATCACACTCCTTCTGTTCGTTCATCGTCAACTGGAAGAGCCTCGATGTCT
GTTCGTACATCAGCAACAACAACAACAACCGGAGCAATAGTGCCACCAAGTAGGTCATCG
TTGAGAACCCCAATTTCCGTACCGCCAATAGAACCTCCTAGTAGTCGCTTGAGAGAGAAA
AGGTTGACACCAGAATTAGGACGCATTGATTT
>C365
CCTTCAATTTTTCTTTCTTTCAATCAAAACCCTAATTATCCCTTCAATTTCTTTATCCTT
TTTTTTTCTATTTAAATTCCCCATATTTAGAAAGATGATGCAACAGCAAAGGCTGAAACA
ACAGCAACAGCAAGCATTGATGCAACAATCACTTTATCACCCTGGTCTCTTAGCACCTCC
TCAGATAGAACCCATCTTGAGTGGAAATCTGCCTCCTGGATTTGATTCAAGCATTTGCAG
GAGTGTGTATGTGGGAAACATCCACCCACAAGTCACAGAACCACTTCTTCAAGAGGTTTT
CGCCAGCACTGGTCCCCTTGAGGGATGCAAGCTCATAAGAAAGGACAAGTCATCCTATGG
TTTTGTGGATTACTTTGATCGCCGATCAGCTGCCCTTGCTATTGTGACCCTTAATGGAAG
GCACTTGTTTGGACAGCCTATAAAAGTTAACTGGGCATACGCCAGTGCCCAAAGAGAGGA
CACATCAAATCACTATAACATTTTTGTGGGTGATCTTAGTCCTGAGGTTACAGATGCCAC
ATTGTTTGCATGCTTTTCAGTTTACTCTGGCTGCTCTGATGCGAGAGTGATGTGGGATCA
GAAAACAGGCCGATCA
>C366
ACAAAGATTGTTGGAACATTAGGTCCAAAATCTCGATCCGTTGAGGTTATTTCAGGATGT
CTTAAAGCTGGAATGTCTGTGGCAAGATTTGATTTTTCGTTGGGTGATGCGGAGTATCAC
CAGGAGACTTTGGAGAACTTGAAGGCTGCTATTAAGAGCACTAAGAAGCTCTGTGCGGTC
ATGCTAGATACTGCCGGTCCTGAGCTACAGGTTGTTAACAAAATTGAGCAACCTATTTCA
CTTAAGGCAGATGCAACTGTTACTCTTACTCCTGATGAGGGACAGGAAGCATCTTCTGAT
GTGTTTCCAATCAATTTCGGCAGATTATCCAAGGCAGTGAAGAAGGGAGACACCATTTTT
ATTGGTCAATACCTCTTCACAGGAAGTGAAACGACGTCTGTGTGGCTGGAGGTAGATGAA
GTGAAAGGGGATGATGTAGTTTGCGTGGTAAAGAACTCTGCCACATTAACCGGGTCATTG
TTCACTCTACATGCTTCTCAGATTCATATTGATTTACCTACCCTCTCAGATAAAGATAAG
GAGGTTATTAGCACATGGGGTGCCCAAAACAAAATTGATTTTCTTTCATTATCATTTACC
AGGCATGCTGAGGATGTTCGTGAGGCACGTGAATTCTTATCTAAGCTGGGTGATCTAGGC
CAAACTCAGATCTTCGCCAAAATCGAAAGCGTCGAGGGGTTGACACATTTTGATGAGATA
CTCCAAGAGGCTGATGGCATCATCCTTTCGCGTGGAAACCTTGGTATAGATCTCCCACCA
GAGAAGGTGTTCTTATTCCAGAAGGCTGCTGTTCACAAGTGTAACATGGCTGGCAAGCCT
GCTGTAGTAACACGTGTTGTTGGTAGTATGACTGACAATCTTAGGCCAACTCGTGCTGAA
GCAACAGATGTTGCTAATGCTGTCTTGGATGGAACTGATGCAATTCTTCTTGGTGCTGGG
ACTCTACGTGGATTATACCCAATCGAGACTATTTCTACTGTTGGAAGAATTTGTGCCGAG
GCCGAGAAGGTTTTTAACCAAGATCTATATTTCAAGAAGACAGTCAAATTTGTTTGGGAG
CCCATGACGCACCTGGAATCAATTGCTTCCTCTGCGGTGCGGGCTGCAATTAAGGTGAAA
GCATCAGTAATTATTTGCTTCACTTCATCTG
>C367
AATTGAGGATAGTGTTGTTCCAGTAACAAATACCCTCGGGGCTTTGGAGAAGGAGATTGC
TGATCCTGTTGTTTACAAGCTTGTCCGGGTCGATGGTGATGGGAGATTAGTCCCTGCAAC
ACACGATGAAATTATGGTGGTTGAGGACTTGCTTGAAGATGATAAGTGTGAACCCAAGCT
TGTTCCGGATACGAGACAAACTACAGAATCCTGCAAAACTGAAGGATGTCTTATGGAGAG
AAATCCATTTCAAGCTCCAGAAGGTAAACTAGAGTATGAAAACCCCAAAGTTGTTGCAGA
AAAGTCAAATGCGTCAGTCGACAAAGTGCCTGACTTGGAAAAAATAGGAGCTCCTGAAAA
GGTGACTGTTCATGGATCGGCCCCTTGCTCGGAGCTCAGCAACATTGACCTATCTGGGAG
GACTGAAATAAGCTTCAATTCCGAAGATGCATTAAATGAGGATACACCATCAACTTCTGC
TAGTTCTAGTTGGAAGCCAGACTTTTCGAAGTTGGAGGGGAAGATATGCTTAGACAATCT
AACAGTTAAAGAGCTCCAAGAAACTTTTAAAGCAACTTTTGGAAGGGAAACTTCTGTCAA
GGACAAACAGTGGCTTAAGAGGAGGATTACTATGGGGCTGACTAATTCGTGTGATTTTTC
ATGCACCACTTTCATAATAAGAGATAATTTAGTGGTGAGGAAAGGTGAAGAACAAATCAG
TCATCCTGTAAAGGTCAGAATTTCTGCAGATCCTGAAGTTGGAGTGGCAAATTCTGACTC
TGGAGGGTCATTAGGTGACCATGACAACAGAGTAAATGATGATGCTAATTTTTCCGGCAC
AGATGTTCCCAGCTCAGCATTTGAAAGTTGTAATGTTACTAAGGATCTGTACGCAGAGCA
GGGAACAGCCAAAAGAGTTCGCAAACCGACAAAAAGATATATTGAAGAACTTTCAGAAAT
AGAAGAAACTAGTGAGAAGTTACCATCTTCATATAAAGTCTCCAGATACAGGTTTCCATG
TACAGAATCTCTTATGAGGCCCACCACAAATGTTAGGTCAAACGCGAGACCTCTCTTCAC
CAGGCAAGATTCTCTAGGAGGTTCCGGTGTTCAGATTCCATTTGCTTCTCGGATTCGAAG
GAGCCGTCCACGTGAGAACTTCACATCTCTTTTGAAACTTCAGCCCAGTGATATGGACAT
GGCAACCAGACAAGTAAGAAGTGTTTTTGATGCATCTGGGCCACAAGAAGATGATAAGAG
AAATAATGACCTGATCAAGACCAGCTCAACTCCTGGGTGGACTAAACAGCCTCTTATTGC
TGCTTGTGAGAAAGACGAGCATTACAGTGGGATGAGAATTGTTGAGCTAGAGAATGACAT
GAATGAGGACAATTCAGATGATAATGTGGAACTGAATGATGGCTTTGAGGATAACTCAGA
TGATAATGTGATATCTGTACCCACCCCAAAAGGAGGAATGCGGAGAAAACATCATCGACC
TTGGACTATTGATGAGGTTGTTAAGTTAGTTGAAGGCGTAGCCAGGTATGGTGCTGGTAG
ATGGTCTGAGATAAAGCGGCTTGCTTTTGCATCTTGCCCTTACAGAACTTCGGTGGACCT
GAAGGACAAGTGGAGAAATCTGCTGAAAGCTAGTTTTGTGCAGTTGCCTGCAGAAAAAGG
GATGCTGAATTCCCGGAAACAGGCTTCAGTTCCGATCCCTGCTCCAATTCTCTCGCGTGT
GAGAGAGCTTGCTGATATGCAAGGTCAGTTCCAACCAATTCTCAGTACCGGCAAGTCAAG
TGGACATAGTAGTGGTAGAAGTGTACATGAAGCTAGGTCTGGATACTTGTAGTTTCAACA
CCAGGGGTTTGTTTTTTGGAATAAGCCTGATGTTGATGGGCTAAAAATTTACTGGCCACT
ATATTTCATGTGCTAGGTTACTTTTTGTGTGATTTTAACCTTCTGTACACATATTTTGCT
TAAAATTCTTAAAAGTCGATCAATTTTACAGA
>C368
GGCCATTACGGCCGGGGAGAGCAAAGAAAAAATTGTAAAAATGGCCAGTATTTCAGGTAC
CATGGTTAGCACCTCTTTCCTTCCGAGGAAACCAGTAGTGACTAGCCTGAAAGCCATACC
AAATGTTGGGCAAGCTCTCTTTGGTCTTAAATCTGAGAGGGGTGGTAGGATTACTTGCAT
GGCCAGTTACAAAGTGAAGCTTATTACACCAGAGGGAACAGTTGAGTTTGATTGTCCAGA
TGATGTTTACATTCTTGACCAAGCTGAGGAAGAGGGACATGAGCTTCCTTACAGTTGCAG
AGCTGGTTCTTGCTCTTCTTGTGCTGGAAAAGTTACAGGTGGAAATGTTGATCAGTCTGA
TGGAAACTTTCTTGATGATGACCAAATGGCTGATGGATTTGTGCTAACCTGTGTTGCTTA
CCCACAGTCTGATGTTACTATTGAGACCCATAAGGAGGAGGAGCTCACTGGCTAAGCCCC
TCTCATTATTTCAAAAAACACTTTAATCTGTTTGATGAGCATTTAATTTCATATGTAACT
CTTTTGTTATCATAAAAGATGCAATGTTGCAACTTCAAGTCAATGACTTTGATTTGCTTA
GTATATCAACTTTCATCTCCTTATTCCCTGTTTTTAGATGCTGATGATGTGTTAATTTTC
ATGTAGATTTAACTTGTCCCAAATTCACCTTAGGAATCAAATTTGTACACCAATGAAATG
GGATATGGTTTAATAATAGTGGCCAAGTGGTTTGCCTAAATTTGTCTAGTTAAATTTTTT
TTGGCATAGATGCAAAATGTAATCCATGTCCAACCAAGAGAAAATTGGGTCTATCTTATC
TTATCTTGA
>C369
GGGCGAGAGAGAGAGAGAGGGGGGGAGAGGGCGGACCAAAATACGAAGACGATAAGGCGG
TCCGAAAAAAGATTTTCAAAGCTAAAAAAGCTGAAGAGAGGCTTCCCCTTAAACCCTTTC
CCTCTTCCTCAACACCCCCACAATTTGTCATCTGTGGCAGATTTTGCAAGGATAATTCTC
CCTATCAACTGCGTTTCTCTCTACCCATTTGCTATCAATGGCATCTCAAATAATTAGAGA
ATGGGCTGGAATACAACAGTTTCCTGCTGCCACTCAATCAAAGTTGCTTGAATTACTGGG
GAAACTGAAACAGGAGAATGTCTGTACCCTGACGATCCTAGTAATGGGGAAAGGTGGTGT
TGGGAAATCTTCAACAGTGAACTCAATTATCGGGGAAAGAGCAGTTGCTGTTAGCGCATT
TCAGTCAGAAACACCAAGACCAGTGATGGTTTCGCGTTCTCGAGCTGGGTTTACATTAAA
CATAATTGACACCCCAGGGCTTGTTGAAGGAGGATACGTCAATGACCAGGCTCTTGATCT
CATTAAGAAGTTCCTCTTGAACAAGACAATTGATGTTTTGCTCTATGTGGATCGTCTGGA
TGCATATAGAGTGGATAACTTGGACAAACAGATTGTAAAGGCTATTACTGAAAGTTTTGG
CAAGGAAATATGGCGCCGAGGAATTGTGGTTCTCAGTCATGCTCAACTTTCTCCTCCTGA
TGGATTGACTTATGACGAATTCACGTCCCAAAGATCAGAGGCACTTTTGAAAATTGTTCG
GATGGGGGCTCGAATTAGGAAACAAGAGATTCAGGCTGCTGCAGTTCCTGTTGTTTTGGT
TGAGAATAGTGGGAGATGCAACAAGAATGAAAGTGAC
>C370
CAGAAGAGGAAATTAAAGCATCTTTTCATTTTTCAAAGTTGAAGAAAGGGTACTGTGAGA
GGGGCATAATGGATTACTATACACTTGTGTTGGGATCAATTTTTGCCTTGAGTTTTCTTT
ATATTCTATCAAAAATACTCAGAAAAGGCAGCAAAAAACTTCCACCAGGGCCAACACCAT
GGCCAATTATTGGAAACCTTCACTTATTAGGTCAAAAACCTCATATATCACTAGCCAATC
TTGCAAAAATCTATGGTCCAATTATGAGTTTAAAACTTGGCCAAATTACTACAATTGTCA
TTTCTTCTTCAACCATGGCAAAACAAGTCCTTAAAAATCAAGATCAAGCATTTTCAGCTA
GATTTATTCCTAATGCCCTACAAGCTCATAACCATTACAAATTTTCCGTAGTATGGCTTC
ATGTTTGTCCTCAATGGCGAACGCTTCGACGAATCTTGAACACCAACCTTCTCTCTTCCA
ATAGGCTTGATGCAAATCAACATTTAAGATCTCAAAAGGTGAAAGAATTGCTTGCTTATT
GTGCAAAATGTTGTCAAGAAGGTGAAGTTGTAGATGTAGGTCAAGTTGCTTTCAAGACTA
ACCTCAATTTGTTGTCCAACACCCTTTTCTCTAAGGACTTGGCTGACCCCTTTTCGGATT
CAAAGGTTGAGCTGAAGGATGTGATTTGGGGCATTATGGCTGAGGTTGGGAAGCCTAACC
TAGTAGATTTTTTCCCTTTGCTCGAAAAGATTGATCCTCAAGGGATAAGGCGTCGTGCAA
CATTTCATTTTGGTAAGTTGATAAAACTTTTTGATGGTTTGATCAACGAGCGATTGGA
>C371
GTACGTAAAGGGTTTCTTGGAATCTGCTAGAGCTTAGTCCTCGTTGTCTCCACTTTGACT
TGCCCTATAAAACCCACAAATATTACTGTACCCCAGTCATCTTTCTGCCTAAGGAAAAAC
TCCCAATTTCACAATCTCTCTCGAGTCTAGATCCAAGCCCCAAAGAATTCAATCATGAGT
TACTACAATCAACAACAACCCCCTGTTGGTGTCCCTCCCCCGCAAGGATATCCACCGGAA
GGTTACCCTAAGGACGCATACCCACCACCGGGGTACCCACAACAGGGTTACCCACCACAG
GGGTACCCTCAACAAGGTTACCCTCCTCAAGGGTACCCTCCCCAGTATGGTGCTCCACCC
CCTCAACAACAACAGCAACAATCTGGTAGCACTGGCTTCATGGAAGGATGTTTGGCTGCA
CTGTGCTGTTGCTGTCTCCTAGATGCATGCTTCTGATGATGGGTTGGCGGCAGAAATTGA
TGCAACCAGTATGGTTTTGTGAGGCGGCCTCATCTATATGGATTATTAATCTAGATTTTT
TTTTCTTTCTTCTGTTTTGTCCTTGCTGTCTTGTCCTCGATCTCGATAAATAATTGGATA
TTCAATATGACGATGCACCTTTAATGTGGTGAAGAGTTCAAATGTCTATTTCCCCAATTA
TAGGTTATGTACATTGTGTGAGATTCTATCTTGTTTATGTTTTGGACCTCAACTATGTGA
GTGCACCTTGATTTATTTAAGAATTTAATTCTTCAAGTG
>C372
GTTGGAAGGATTTGCACGGAAAGAGTACACAATTATTCTCGTATCTTGAAGCTGTCGCAC
AAACATTGTTAATGATCAGAAATTTCCTGAAGCTGTGTGTGTATTAATCCAATAATTTAA
AGATGGATTTGAAAAGTGAGGAAGGTGAAGAGAAGGTCCTTAAGTTGGATAATGATGAAG
AAGAAGAAGGGGAAGTTGTGTCGAAATTGAAAGGGGTAGGTACCCTTAGTGACAACAATA
TGGAAGCAAAGAGTCCTGGAAGCATAAGTAGCAAAGATATGATTTTCAGGGCTGACAAAA
TTGATCTGAAAAGCTTGGATGTTCAATTGGAAAAGCACTTGAGCCGTGTTTGGTCGAGCA
ACTTAGAGAAAAACAATCATAGACCCAAGGAAGTATGGGAGATTGATCCTCTAAAGTTGG
AAATAAGGTATCTTGTAGCTAAGGGCACCTATGGTACTGTTTATCGCGGTACCTATGACA
ATCAAGATGTTGCAGTGAAACTGTTGGACTGGGGAGAGGATGGCATGGCCACAGCTGCTG
AAACTGCCGCTCTGCGGTCATCATTTCGGCAGGAGGTTGCTGTATGGCACAAGCTTGACC
ATCCAAATGTTACAAAATTTGTTGGTGCTTCTATGGGAACTTCAAATCTCAAGATCCCTT
CGAAGAATCCTTCCGAGGGTTATACCACCCTTCCTTCTCGGGCTTGTTGTGTTCTTGTGG
AATTCCTCCCTGGTGGAACATTAAAGAACTACTTGTACAAAAACAGGAAAAAGAAACTAG
CCTTTAAGATTGTCATTCAGCTTGCTCTTGATCTGTCCAGGGGGCTGAGCTATTTGCACT
CAAAAAAGATTGTACATCGTGATGTGAAAGCTGAAAACATGTTGTTAGATACTAATAGAA
CTCTAAAAATTGCTGATTTTGGAGTTGCTCGAGTTGAAGCACAAAATCCCAAGGACATGA
CTGGGGAAACTGGAACCCTTGGGTACATGGCCCCAGAGGTACTTGATGGCAAGCCCTACA
ACAGAAAATGTGATGTATACAGCTTTGGTATTTGCTTATGGGAAATTTATTGCTGTGATC
TCCCATATCCAGATCTAAGCTTTGCTGAAGTTTCTTCTGCAGTTGTTAGACAGAATTTGC
GACCAGATATTCCCCGATGTTGTCCAAGTTCTCTATCACATATCATGAAGAAATGCTGGG
ACGCGAATCCAGACAAACGACCTGAAATGGATGAGGTAGTGAAATTGTTGGAAGCAATTG
ACACGAGCAAAGGAGGAGGAATGATACCCGAAGACCAAGCTGGTGGCTGTTTCTGCTTTG
CTCCTACCAGGGGTCCATAATCTTTCTTCCTATATTTTTCTTTAGCCCTGTTGGTTAAAT
TGATGAAAAATTGTACTGTTAATTCATTGGATTGCTTGAAAGGTTTTTGAGCATGAATGT
TGGAAACTCTTTTCCAATTGTTTGCGAATGAACATAGCTCGTGAAAAGTTCCAGAGTTTT
ATAACAGAACAC
>C373
GGCCATTACGGCCGGGGAGGGAAAATGGAGAAGAAAATCAAAGGAAAAATCGAATAAATC
TTCAACAACTTAGCGTAAAAAATTCTAGGGTTTTAGAGTCGTCACTTTTCTTCGAGCTCT
CATCTTCTTCCGTCTGCTTCTTTCATTTTCGATAAAACATATGTAAAAAAATGGTTTGAC
TTCATTTTCGATTCGAGTTTTTACTTCATTCTTTAGAGAAAAAATCACTAAACACAAATA
TGTCTTAGTGCTTGGAGCTCAGATTGTGGTCGAGTTTGTTTTTGGGGCTCAGATTTTGGC
AGTGGTTTAGTCAAGTTGGTTGATTCCTGTTTTCTTGTTGTTGTTCATTTCAAGCTTTGA
GTCGTCGTTTTATTCGAGTTGGTTTAAACTGTTGTAATCATTGAAGTTTCATTAATCGAA
AGCTCCATTTCCAGGTTCATAGGTGTTACTGTCGTATGGGTTTGATTAAAGTTTGGTGAT
GTCGTACTCTCTCTTTAGTTGTTGTGATTGTAATGTTTGAGAAGCTCGTCGAGACAGATG
CATATGCTAAGCTTTCTTCATAGAATTGTGTTGATATGCTCTTATCAGTATGTTTAGTTT
ATTTCTTGGCCTTTTGTTTGCGATTTGATGTTATTACTAGGGTAACAGTATCGCGTGTTT
CCGTTGTTGAAGCTTGGTTAAGAAATGTCATTGTGCTTTTCTCTTGATTTCTTCAGTCAA
AAACCTGAAATCCTCATTCAGAGAATATAATTCCTTTGTTGGTATAAATCTGAAGCAAGA
TTTTTAAAACCTTGTGTGCTAATCTGCATTCTGCCATCTG
>C374
GGGGAGTAGTAGTGTTTAGTTTAACAAACAAATCAGAGAGAACAAATCAGTGTGTTTGAA
GACGCAAACAATGGCAGTAGCGGCCGATCTGATTGATTTCTTGAACGCTTCTCCTACAGC
TTTTCATGCAGTCGAGGAAGCAAAGAAGAGGCTTAAAAGTGCAGGTTATGTACAAATATT
TGAGAGAGAGGACTGGGATTTGAAAGCTGGGAACAAGTATTTCTTCACTAGGAACCATTC
TACTATTGTTGCTTTTGCTCTCGGTAAAAAATACGTTGCTGGAAATGGATTTTACATAAT
TGGTGCTCATACAGATAGTCCTTGTCTGAAGCTGAAGCCAGTTTCTAAGGTAACTAAAAA
TGGATTTCTGGAAGTGGGTGTACAAACGTATGGGGGTGGTCTTTGGCATACTTGGTTTGA
TCGTGATTTGACAGTTGCGGGAAGGATGATTATAAGGAGTAGGAAAGATGGTTCTGAATC
CTACTTGCACAAGCTTGTGAGAATTGAGGAGCCCATAATGCGAATTCCAACTTTGGCAAT
TCACTTAGAAAGGGGTACGAATGATGGATTTAAGGTGAACACACAGACCCATCTTCTACC
AGTATTGGCTACATCAATTAAGGATGAACTTAATAAACCAGTTTCCGCTGATGATTCTAT
TGAAAATGGACCTCCAAATGATGGAAGTAAGTCCAGTAAAAAGATAAATCCTGGTGGTGA
GCAACATCATTCCCTTCTTCTGCAGCTTCTTGCTGCTCAGGCTGGATGTGAACCAAGTGA
CATATGTGACTTTGAGTTGCAAGCATGTGATACTCAGCCAAGTGTTATTGCTGGTGCCAT
GAAGGAATTTATTTTTTCTGGAAGACTGGATAATTTATGCAGTTCATTCTGCTCTC
>C375
GAGAGTGGTGGGTCAAAGAGAAGACATTGTGTTGAGGCAAATCCATGTGCCCACATGGCG
TTGCTATGCTCATAATACTCTCTTCTTCCCCTCTCCTTCCATAATCCATACATACAACAC
CCAAATTTTACACCCCCTTTAATTTAATTTCTCCCCTTAGACCATACACCACAAATTATT
AATAAACTTGGAAATTGAAAGCAAGAATGGAGAAGGGGAGTGAAGGGTTTGTAAGAGCAG
ATCAGATTGATTTGAAGAGTTTGGATGAGCAACTGGAGAGGCATCCTAACAGGGTAAGGA
CTATGGAGAAGAACAACATCAAGAAACCACTCGATGATTCTTGCATTAACTACACCACCA
CTTCTACTATTACTACTACTGCAGTAGTGGCGGCCAGCAACCACCCCACAACCACCACCC
CTACCAACCTATCTCTATATGTGCCGCCTAGGCAAAGATACGACCGGGAAATTGACACTT
CTAAGCTAATCATCAAAAGTGTCCTTGCTCGTGGCACCTTTGGTACCGTCCACCGTGGCG
TTTATGATGGCCTTGATGTCGCCGTTAAACTGCTAGACTGGGGGGAAGAGGGCCACAGGA
CAGAAGCTGAAATAGCATCACTAAGGGCAGCTTTTACTCAAGAAGTTTCAGTGTGGCATA
AGCTTGACCATCCTAATGTAACTAAGTTCATCGGAGCAACCATGGGCGCATCTGGGCTAA
ATTTACAAACAGAAAGTGGTCATATTGGCATGCCTAGTAATATATGTTGTGTTGTTGTGG
AATATCTTCCTGGAGGCGCCTT
>C376
GTCGCTTATAAATTCATTTGTAGAGCAAGTTCATTGAATCCCTGTCAATAAAAGGTGTTC
GTCGATCGGCTAAGTCTGTAGAACAAGAAAGTATCCTTAGAACCTGAAATAGATAAATGG
AAGACATTAGTATCTTACAATATGCTACACGATTTCCTGAAATACCAAAAATTCCACTAT
GCATGAGACTTGAGGATCAGAACAACGATGACTATGATCCTAAAGTTGTTTCGTTGGGGC
CTTACCACCATGGAAAGCCGGAGCTCAAGTTTGTCGAAGATTTCAAGCCCGTGGCTCTAC
AAATGTTTATTCATGGCAGTGATAAAAACCAAGATTTCTTCCTCGAAAAAATTCTCGAGG
AGATCGAAGATGCTAAAAGTTGTTACTACGACATGGAAGATACATGTATTGACGACAATG
CTTTTGCTCAAATGATGCTTCTTGATGCATGTTTCGTTCTAAATTATATCGAGTTCGTAA
ACCAGTGGTCGTTCAATTATAAATGTCGCACTTTGTTTTGGCATCTTGGTTATGGAGTTT
GTTCTCTTGTTCGACGCGATATGTTTTTGCTTGAAAATCAGGTTCCTTTTGGGATTCTCA
AACTTTTGTTTAATTTAAGATTTGGTGGATGTGGATTTGAAGAGATGTTGCAAAGCTATT
GTTGTCAACTTTTTTTTCGGCCAACTAGATTCGAGAAATAATGTGTTGATGGAGCCACAA
CCCTCTCATCTTTTTGAACTTCTTCGAAGAGCGCTTGTGAGTGGTAACTATCAACATCTC
GAACAATCCCACCGTGGTTTCAAGTGGAGAAAGAATAATAGTAGTAGTAATGAAAACAGA
CCGACAATTACATGTCCCTTGGTTTTCCGTCCAATGATGGATCTTATATCAAAATGCATT
GATCAATA
>C377
TCGGATGAGGATGTGATTGACTTGCTTCAAAGTCTAGCAGATATGGATATTACATTCCAA
GCTCTCAAGGAAACTGATATCGGAAGGCATGTGAATCGACTGAGGAAGCATCCATCAAAT
GAAGTTAGGAGATTGGTGAAGATGCTTGTGAGAAAATGGAAAGAAACTGTTGATGATTGG
GTTAGGCTAAACCAGCCTGAACAACATGGGTCTTCAAATCTTATTGCTGCTGATGGAGAC
TCGCCCCAACAGAATGTACAGAAAAATCAACTGAATGGTCATCATCAGGTTCCTGACTTC
ACATACTCACCGAATCCTCGAAATGGGAGTTCAAGTTCGGACAGGAATAATTCCGAATCA
GAGCACAAGCCAAAACCAGTTCCCCCGCGGAATGTAACCCCAACTAGACCACTGCAGTCT
GCTCCTAAACCTACTTCTGCTCCTCCCCCAAGTAGACCTCCTCCAAGGGAATCAGCCATA
GATCTTGAAAAGCTAAATTCAGCAAGAAGGCGGCTTCAGGAGAATTACCAAGAAGCTCAA
AATGCTAAAAAGCAAAGGACAATACAGGTGATGGATATTCATGAGATTCCAAAACCAAAG
AACGGCTTCTTTGCCAAGAATAAAGGCGGCTTTCAGGGCAGGCATCATCGCTGATTTTGT
CAGAAGCCCGTTTGTGTGTACAATAATATACTTCTCTATTATTTGCACGCATCTGGTCTT
AAAACTCAGCATTTGTGATAACGGGACTTTACCCAACGGTTCATCCCTGTTACTACATTT
TCCTTTCCAATCAAAAACCATAAGCGTTTTATTTAGTACTTATTTCTACTTTTTGGTAAA
TATTC
>C378
CGGGGGAGAAAGAAAAAGCCTATCTTCAAATTCTTTTGCTTCAAAACCTTATCTTCAATG
GCTTCCTCAACTTCTTCCCTCCATTTCCTTTCCCTTACACCTCAAACACTTCCTCTACCA
AAACCCACTTCCCAAACGTTTTGTTCGTAAGGTGACCCTTTCTGATTTTGGCCAAATTGA
GGATGTTGAAGATGGTGATGATGGTGTAGAAGAAGAACGTAATTTCTCTCCTGACCTTAA
AATCTTTGTTGGTAACTTGACTTTCAGTGCTGATAGTGCTGCTCTTGCTGAGCTTTTTGA
GCGTGCTGGTAATGTTGAGATGGTTGAGGTTATCTATGACAAGCTTACAGGAAGAAGCAG
AGGTTTAGGTTTTGTGACAATGTCCTCAAAAGAGGAAGTTGAAGCTGCCTGTCAACAATT
TAATGGATATGAACTTGACGGGAGGGCACTGAGGGTGAATGCTGGGCCACCACCAGAGAG
AAGGGAGAATTCTTCTTTCAGGGAGAATTCTTCTTTCCGTGAGAATTCTTCTTTCCGTGG
AGGCAGGGGTGGGGAAAGTTTTGATAGCTCCAACAGAGTCTATGTAGGAAACCTCGCATG
GGGTGTTGACCAAGACGCACTTGAGACCTTATTCAGTGAGCAAGGTAAGGTTGTGGATGC
CAAAGTAGTCTATGATAGGGATAGCGGTAGATCAAGGGGCTTTGGATTTGTAACGTATAG
TACTGCTGAGGAGGTCAACAATGCAATTGAAAGCTTGGACGGAGTTGA
>C379
GGCCATTACGGCCGGGGGATCCCAAGTTTTCACTTAGCCAGTTAGAGAAGTAACAAGAAT
AGTGAAAAGCAAGACAATGGCCAGTGTAACCTCTGCTGCAGTTACTATCCCATCATTCAG
TGGCCTTAAATCCGGTACATGTTCCAAAATTAGCAATGTAGCGAAAATGGTGTCCACCAA
CCAAACATCCAAAATGGTAGTAAAGGCTTCAGTAAAAGATGTAGGTGCAGTTGTAGTTGC
TACAGCTGCAAGTGCAATACTAGCTAGCAATGCCTTAGCAATTGAAGTATTGCTTGGTAG
CGATGATGGCGGTCTTGCTTTTGTTCCTGGAAACTTCAGCGTTAGCGCCGGTGAGAAAAT
TACGTTCAAGAACAATGCCGGTTTCCCCCACAACGTTGTATTTGATGAAGATGAAATCCC
AGCTGGTGTTGATGCATCTAAGATTTCAATGTCTGAAGAGGACCTTCTCAATGGACCAGG
GGAGACTTACTCTGTCACTTTGAGTGAGAAAGGAACCTACACTTTTTACTGTGCACCTCA
CCAGGGAGCTGGAATGGTTGGCAAAGTTACTGTTAACTAATTCTGATTAGCCTCTTTATC
ATGTGTAATAGTTAACTTGTTTCTATTCAAATCCCCTGAATCTTTTATTATAATAGTATG
TCTTTTTGAGGATATAATCATAAGTTCGTGGAGTTACATAGTTCTTT
>C380
TTGTGGGCGAACCAGCGTAGCTTCTTTGAGAGATGCCAATCATGGGGATGCTGAGGTCCA
TGCCCACCCAAACAATTTGCCGCATCCAAAAGATGCAGATTCTAGAACGAAACTTGATGG
ACCCCACAGTGAGGTACAGCCTGTATTTATTGATGAAATCTCTTCCTCGGCTAATGAAAG
CAGCGGCAGGGAAGATGGTTTGTTGGATAACTGTGGAATTCTTTCAAACAACTGTTTGCC
CTGTCTTGCTTCCACGGTTGCACCAGTTGAGAAGAGAAGATCTCTTAGCGATAATTCTCC
AAGTGCTAGGAAGAAAGCTGCCTTAAAACTTCCTTTCAAATGGAGAGAAGGAAATCCTAA
TGCTGCTTTGCTTTCGTCTAAAGCCCTGCTTCAAAGACCAATAGCTGGTTCCCAAGTACC
AGTTTGCCCGTTGGAGAAGAAAATGCCTGATAGTTGGTCCCAGATTGAACCGGGCACTTT
CAGGGTTCGGGGAGAAAACTACTTCAGGGATAAAAAGAAGGTACTTGCTCCAAATCATGC
AGCACATTATCCTTTTGGTGTTGATGTATTTTTAAGCCAGAGAAAGATATTTCATATAGC
TCGACTTGTGGAACTTCCCGTCATTGAACATTCTGGGACACTTCCTCCCATTCTTGCCGT
GAATGTCCAGATCCCGTTATATCCTACCGCAATTTTTCAGGGCGAAATTGATGGTGAAGG
GATGAGTTTTGTCCTGTACTTTAAGCTTTCAGAAAGTTATGCTAAGGAACTTCCACCTCA
TTTTCAAGAGAATATCAGGAGGCTGATTGATGACGAAGTGGAAAAAGTAAGGGCTTTTCC
TGTTGAACATACTGCACCTTTCAGGGAAAGATTGAAGATATTGGGACGTGTTGCAAATAT
GGAGGACCTTCCATTAAGTGCTGCAGAGAGGAAGCTTATGCATGCCTACAATGAAAAGCC
TGTTCTTTCACGTCCTCAACATCAGTTTTACAAGGGAGAGAATTACTTTGAGATTGACAT
AGATATGCATAGATTCAGTTACATCTCTAGAAAGGGTTTTGAGACATTCCTAGATAGGCT
AAAGCTCTGTTGCTTGGATGTTGGGCTAACAATTCAGGGAAATAAGCTGAAGAATTGCCG
GAGCAGGTTTTATGTTGTACGGTTAAATGAAATTGATTATGCAAATTATCAGCAGATATG
GCAAATAAAGAGAGTT
>C381
CTTCAAGAAAGGAAGAAAAATATCTCCATTTTCTCCCTTGTTTTAGTCTCTGATCTTCTC
CGTCGTACTACCACCACTACGCCGCCATGGTTCTGTCCAAGACAGCGTCGGAAAGTGACG
TCTCCATCCACTCCACTTTCGCTTCCCGATATGTTCGTACTTCTCTTCCGAGGTTTAAGA
TGCCAGAGAATTCGATACCAAAGGAAGCAGCATATCAAATCATAAATGATGAGCTTATGT
TAGATGGAAATCCAAGACTAAATTTAGCATCTTTTGTGACAACATGGATGGAACCAGAGT
GTAACAAACTGATGATGGATTCCATTAACAAGAATTACGTTGACATGGATGAATACCCTG
TAACCACTGAACTTCAGAATCGATGTGTAAACATGATAGCTCATTTGTTTAACGCACCAC
TTGGAGATGGAGAGACTGCAGTTGGAGTTGGAACTGTTGGATCCTCTGAGGCTATTATGC
TTGCTGGATTAGCTTTCAAGAGAAAATGGCAAAATAAAATGAAAGCCCAAGGCAAGCCCT
GTGACAAGCCCAATATTGTCACTGGTGCCAATGTCCAGGTGTGTTGGGAGAAATTTGCAA
GGTATTTTGAAGTGGAGCTAAAGGAAGTAAAGTTGAGTGATGGATACTATGTGATGGACC
CTGAGAAAGCTGTGGAAATGGTGGATGAGAACACAATTTGTGTAGCTGCTATCTTGGGTT
CCACACTCAATGGTGAATTTGAAGATGTTAAGCGCTTGAATGACCTCTTGATTGAGAAGA
ACAAAGAAACCGGGTGGGACACTCCAATTCATGTGGATGCAGCAAGTGGTGGATTTATTG
CACCATTCCTTTATCCAGAGCTTGAATGGGACTTTAGATTGCCATTGGTGAAGAGTATTA
ACGTGAGTGGTCACAAATATGGTCTTGTTTATGCTGGTATTGGTTGGGCCATTTGGAGGA
ATAAGGAAGACTTACCTGACGAACTTATCTTCCACATTAATTATCTTGGTGCTGATCAAC
CTACTTTCACTCTCAACTTCTCTAAAGGTTCTAGCCAAGTAATTGCTCAATATTACCAAC
TTATTCGCTTGGGTTTTGAGGGTTACAAGAATGTTATGGAGAATTGTCAAGAAAATGCAA
GGGTACTAAGAGAAGGACTTGAAAAAAGTGGAAGATTCAACATAATATCCAAAGAAATTG
GAGTTCCATTAGTAGCTTTCTCTCTTAAAGACAACAGTCAACACAATGAGTTCGAAATTT
CTGAAACTCTTAGAAGATTTGGATGGATTATTCCTGCATATACTATGCCACCAAATGCTC
AACATGTCACAGTTCTCAGAGTTGTCATTAGAGAAGATTTCTCCCGTACACTCGCCGAGC
GACTGGTAATAGACATTGAAAAAGTCCTCCACGAGCTAGACACACTTCCGGCGAGGGTCA
ACGCTAAGCTAGCCGTGGCCGAGGCGAATGGCAGCGGCGTGCATAAGAAAACAGATAGAG
AAGTGCAGCTTGAGATTACTACTGCATGGAAGAAATTTGTTGCTGATAAGAAGAAGAAGA
CTAACGGAGTTTGGATGATTTATAACTACTAGCAGTGGTACTGCTTGTTTTTATATTTGA
ATTGTTGGGTTTTTTGAGTATGAGGAGCTAGCTATTTATTGCTAGTGAAATATTGGTTGA
TTTTGGACTACTTTGTATTATTAATGTTAATTTTCTTAAGTACTTAATATGAGGATATTT
ATCATGCATGTGATATAGAAAAAAGTTGTGAGTGCCTGAGGTCTAGTTTAATCCTTTATA
TTCCAATATAAAAAACATATACATGGGCGGAGGTAGAAAAACCGATCCC
>C382
CCGGGGGATACTACAAACAAGCAACACTCCTTATACTCAATGTCCAATCTATTTTCATGA
GTTTGCAGTTGGTGGTAATACGGTTGAAGAATGGCTCTTGCCCCTCATTCAAATTTTCTG
GCCAACCATGAAACCATCAAATATTATGTTGGGTCAAAGCTTCCCGGTCATAAAAGGTTT
AGCTGGGGTTGGGAAGATTACTTTGGTAGTATAGTCGTAGCAAAAATTTGTTCCAGCAGA
CGGATACCTAGATACTTTCGAAAATCTCCTAGAATATGCTGCGGTTTGGATTCAAGAGGT
CTGCAACTATTCTCACACGGGAAACACAATCTCTCTCCCGCACATAGCATTAACCAGAAT
GTACCTAAGGGAAATTCAGGATGCAAATTTCCAAAAGATGTAGCTTTGATGGTTTGGGAG
AAATGGGGCCAATTTGCCAAAACAGCAATTGTAGCTATATTCATTTTGTCAGTTGCTTCA
AAAGCTGATGCGGTTGATGCTCTCAAGACTTGTACTTGCTTACTGAAAGAGTGCAGGTTA
GAGCTTGCGAAGTGCATTTCGAACCCTGCATGTGCAGCTAATGTTGCCTGTCTCCAGACT
TGCAACAATAGACCTGACGAAACGGAATGTCAGATAAAATGTGGTGATTTGTTTGAAAAC
AGTGTCGTAGACGAGTTCAATGAGTGTGCAGTCTCCCGAAAGAAATGTGTACCTCGTAAA
TCTGATGTTGGTGACTTTCCTGTACCTGATCCCAGTGTTCTTGTCCAGAAGTTTGACATG
AAAGATTTTAGCGGGAAATGGTTCATTACTCGCGGTTTGAATCCCACTTTTGATGCTTTT
GATTGCCAATTGCATGAGTTCCATACAGAAGAAAACAAACTTGTGGGGAATTTATCTTGG
AGAATACGTACACCTGATGGAGGATTTTTTACTCGATCAGCGGTGCAAAAATTCGTGCAA
GATCCAAAGTATCCGGGGATACTCTACAATCATGATAATGAGTATCTTCACTACCAAGAT
GACTGGTATATTTTGTCATCCAAAGTAGAAAATAGTCCAGAGGATTACATATTTGTGTAC
TATAAGGGCAGAAATGATGCATGGGATGGATATGGTGGTTCTGTACTTTACACAAGAAGT
GCAGTTTTGCCTGAAAGCATTATACCGGAGTTGCAAACCGCAGCTCAAAAAGTTGGGCGT
GATTTCAACACATTCATAAAAACAGACAATACATGTGGCCCTGAACCTCCCCTTGTTGAG
AGGTTGGAGAAGAAAGTGGAAGAAGGAGAAAGGACGATCATAAAAGAAGTTGAGGAGATA
GAAGAAGAAGTAGAGAAGGTGAGAGATAAAGAAGTCACCTTATTCAGTAAACTGTTTGAA
GGTTTTAAAGAGCTCCAACGAGATGAAGAGAACTTCTTAAGAGAGCTGAGCAAAGAAGAA
ATGGATGTTTTGGATGGACTTAAAATGGAAGCAACTGAGGTAGAAAAACTTTTTGGGCGT
GCTTTACCAATAAGGAAATTAAGGTAAGTATTTTTAAAACTATCAACATATATACTACAT
GTATAGTTGTATTTGATTCTTTTGCCTGGAATAGATTGCTTATACATCATGTATTGCTTC
TTTTTCAGAAGCATAATAATATATTTCTTCTCCTTT
>C383
GGAGCAAATGAGTTGGTGAGGCACAAAATTCACCCGACCTCGATAATCAGTGGATATAGG
CTAGCAATGAGGGAAGCGTGCAAATATGTCGAAGAAAAGTTGGCTGTTAAGGTTGATAAA
CTTGGAAAAGATTCTCTTGTAAACTGTGCCAAGACAGGCATGTCATCAAAGTTGATAGCA
GCTGATAGTGACTTCTTTGCTAATATGGTTGTTGAAGCAGTACAGGCAGTCAAGATGACT
AATGCGAGGGGTGAAATTAAATATCCTATCAAGGGTATTAATTTACTTAAAGCACACGGG
AAAAGTGCAAAAGATAGCTATCTATTGGAGGGTTATGCTCTGAATACTGGCCGTGCTGCC
CAAGGAATGCCACTGAGAGTTTCGCCTGCACGGATTGCTTGTCTCGATTTCAATCTTCAA
AAGACAAAAATGCAGATGGGCGTTCAAGTATTGGTAACTGATCCTCGAGAGCTTGAAAGG
ATTCGCCAAAGAGAAGCTGACATGACAAAAGAACGGATTCAGAAACTTTTGAGTGCGGGA
GCCAATGTGGTCCTGACTTCAAAAGGGATTGATGACATGGCACTGAAGTACTTTGTGGAA
GCTGGTGCCATTGCAGTTAGACGTGTACGCAAAGAGGATTTGCGCCATGTTGCCAAGGCA
ACCGGCGCAACTGTGGTCTCAACATTTGCGGATATGGAAGGAGAAGAAACTTTTGAACCA
TCACTTCTTGGACATGCTGAGGAGGTAGTGGAGGAGCGGATTGCTGATGATGATGTGATT
ATGGTAAAAGGAACCAAAAACTCAAGTTCGGTTTCATTAATACTTAGAGGTGCAAATGAC
TTTATGCTTGATGAGATGGAGAGGGCCCTCCATGATGCTTTATGCATTGTGAAGAGAACA
CTTGAGTCAACAACTGTTGTTGCTGGTGGTGGGGCTGTTGAGGCTGCTTTATGTGTCTAC
TTGGAGTACCTAGCTACTACTCTTGGGTCAAGGGAGCAGCTGGCTATTGCACAATTTGCT
GAATCCTTACTTGTCATACCAAAGGTTCTTGCAAATAATGCTGCAAAAGATTCCAGCGAC
TTGGTATCTAAACTACGTTCATGTCACTACCTTGCACAAACCAAAGCTGATAAGAAGCAT
CTATCAAGCATGGGACTGGATCTAGCAAAGGGCACTGTGCGAAATAACTTGGAAGCTGGA
GTGATTGAGCCTGCAATGAGCAAAGTAAAAATAATACAGTTTGCTACGGAAGCAGCTATT
ACTATTCTGAGAATCGATGACATGATAAGGCTTGTCAAAGATGAGAGCCAGAACGATGAT
TAGGCAGCAGCATATAGATCTGGACTTGTGCTAATGGAGCTAATACGATTGGTTTGGACT
TACAATAGATATGTTGCATTTTGCATTGCCGTTTTGAGAATTGATCCCACCAGCTTTTGT
CGATTCAGAATGGGTTTTTCCTTTATCCCGTGAAATCATTCCTTAATCTTGTACTTTGTT
GTGAGTTTAATATGAAAGAGCCTTGTTAACACTGTGTAGGAAAATTTAAAGTAAAAATTC
TTTTTAGAATACTGAATCGGTGAAGTGGAAGTTTTGTTTTT
>C384
GGCCATTACGGCCCGGGGATCCAAAGTTTTCACTTAGCCAGTTAGAGAAGTAACAAGAAT
AGTGAAAAGCAAGACAATGGCCAGTGTAACCTCTGCTGCAGTTACTATCCCATCATTCAC
TGGACTTAAATCCGGTACATCTTCCAAAATTAGCAATGTAGCCAAAATGGTGTCAACCAA
TCAAACATCCAAAATGGTAGTAAAGGCTTCACTAAAAGATGTAGGTGCAGTTGTTGTTGC
TACAGCTGCAAGTGCAATACTAGCTAGCAATGCCTTAGCTATTGAAGTATTGCTTGGTGG
CGATGATGGCAGTCTTGCTTTTGTTCCTGGAAACTTCAGCGTTAGCGCCGGTGAGAAAAT
TACGTTCAAGAACAATGCAGGGTTCCCACACAACGTTGTATTTGATGAAGATGAAATTCC
AGCTGGTGTTGATGCATCTAAGATTTCAATGTCTGAAGAGGACCTTCTCAATGCACCAGG
GGAGACTTACTCTGTCACTTTGAGTGAGAAAGGAACCTACAGTTTTTACTGTTCACCTCA
CCAGGGAGCTGGAATGGTTGGCAAAGTTACTGTTAACTAATTCTAGTTAGCCTCTTTATC
ATGTGTGAGAGTTAACTTGTTTCTATTCCAATCCCCTGAATCTTTTGTTGTATGTCTTTT
TGAGGATATAATCATAAGTTCGTGGAGTTACATAGTTCTTTATATAGC
>C385
ATGGCGAAGGAGATGGTATAGAATGAAGAATGAAAGGTAGAAAGCACCGCTTCGAATTTT
CTTACATTTCAATTCCATCTCCGCTGCATTTCTTTGCTCTGCTTAACGCTGACAGCAACA
AAGTACCCACCTTTCTTCTCTCATCCATCAGTGTTCTCCTTTTTCCTATGTTAGACCTTC
ATATCGATTGCACTCTAATTCTGATCCGCTTCCTCTCTCTGGTTACTGAAGGGCTGCCCC
CAAAATCTGCAGCGAGTAGTAGAAACTAGAAGAAGAAATGGAGTTCACACTCAGTGGGAA
TGCACTGAAGACATTCGCCCGATCCATCACATGCCTCGCACGCATTGGCAATGAGCTCGT
CATTCAAGCCTCTCCTTCCCAGCTCACATGTCACACTCTCAACTCCTCAAGATCTGCCTA
TCAATCAATGACATTTGAACCTGATTTTTTTGATGTCTACACCGTCTTGGGTCCACAGGT
GCAATGTAGTGTGCTCTTGAAGGCTATTTGTGCTGTTTTAAGAACACCAATTGCCAGTAT
TGATCATTTGAGTGTGTCATTACCTAATCCTGATGCATCAAAGGTGCAATGGACATTGAA
CTGCCATAATGGTATGAGGAAAGCTTATTGGATTACCTGCAATGTTGAACCTGACATACA
ACACCTATCCCTTGATAGGAGAAAGCTTCCAAGCAACTTTGTGGTGAGGCCTCGTGATCT
GAACAGGTTATTGTCCAACTTCCAAACAACCCTTCAGGAGATCACAATCATTGCTACCAA
TCCAACTTCCTTGCCTCCTGATGCTGCAACTGAAATTGGAGGGAAAGCTGTTGAGCTCAG
AAGTTATATAGACCCAACAAAAGACAATGATTCATCACTACACACTCAGTTGTGGATAGA
TCCTACTGAAGAGTTTGTGCAGTACAATCATATC
>C386
CAAGAGAATTGTTGATTGGCTTGCTTCAGATTTCAAGAAGAATGAAGGTATTGATCTTCT
GAAGGACAAACAAGCTCTTCAACGTCTGACTGAGACTGCTGAAAAAGCTAAGATGGAACT
GTCATCACTGACACAGACTAACATCAGTTTACCATTCATCACAGCCACTGCAGATGGTCC
TAAACACATTGAGACCACTATCACACGGGGTAAATTTGAAGAACTATGCTCAGATCTGCT
TGACAGGCTTAAAACTCCTGTTCAGAATTCCTTGAGAGATGCCAAGCTCTCCTTCAGCGA
TATTGATGAGGTGATCCTTGTTGGTGGTTCTACACGTATTCCAGCAGTTCAGGAACTTGT
TAAGAAATTGACTGGAAAGGACCCCAATGTTACAGTAAATCCTGATGAAGTTGTTGCTCT
CGGTGCTGCAGTGCAGGCTGGAGTATTGGCCGGAGATGTCAGTGATATTGTTCTTTTAGA
TGTCACACCGTTGTCCATTGGTTTGGAAACACTTGGTGGTGTGATGACAAAGATCATTCC
AAGAAATACAACATTACCTACCTCAAAATCAGAAGTATTCTCTACTGCTGCTGATGGTCA
GACAAGTGTAGAAATTAATGTCCTCCAAGGGGAGCGAGAATTTGTTAGGGATAACAAGTC
TTTGGGCAGCTTCCGGCTTGATGGAATTCCTCCCGCCCCAAGAGGGGTTCCACAAATTGA
AGTGAAATTTGATATTGATGCCAATGGCATTCTCTCCGTCACTGCTATTGACAAGGGTAC
TGGGAAGAAGCAAGACATCACCATTACTGGTGCCAGCACATTGCCCGGTGATGAGGTTGA
GAGAATGGTTAAAGAAGCTGAAAGATTCGCCCAGGAAGACAAGGAGAAGAGAGATGCTAT
AGACACAAAGAACCAGGCTGATTCTGTTGTCTACCAGACAGAGAAGCAGCTGAAGGAACT
TGGAGACAAAGTACCAGGGCCGGTGAAAGAGAAAGTTGAGGCTAAACTTGGAGAGCTTAA
AGAAGCGATCTCAGGGGGCTCAACTCAAACCATGAAGGATGCGATGGCTGCCCTTAACCA
AGAAGTAATGCAACTTGGTCAGTCACTCTACAACCAGCCCGGTGCTGGAGCTGCACCAGG
TGCTGGTCCTGCACCTGGCGATTCCGCTGGTCCTTCAGAATCATCATCAGGGAAAGGACC
TGATGGAGACGTAATTGATGCTGATTTCACCGACAGCAAGTGAGCATAGAAGAGAAATTT
TGAGGCTATATTTAATTTTCAGCTTATTATACTCTTACTTAGGTTGTGTATAAGGTTTTT
ACTTTTGCACAATTACGATTTTGGGGGACAATTTCTGGTGGTTGGGGTCTGCGAAAAAGA
TGATTCATACAGGAAATAGAGGTTAGAAATGTTGAGTTAGGTGGCTACTCTTGCTTGCAA
GATGAAACAGTGTCAACCCCATGAATATTTTTAGAGATGTCACCAGTCGTACCAAAAAGT
TAGAGATACTGCTTTTCTGGTTCTCACCCCTACCATCCCCAAACTTGATATTTAGGGGTA
CTTGTGGATCGATTCCTAAAGCTCCTTGTGCTTTTGATTACTTGTTCTCTCAGTCTCAGA
CTTGCTGTTGTTGGAGTTATTGAATTTGAATTTAATTCTTACTAGTTAGTACCAACAATA
AATTAGT
>C387
CATTACGGCCGGGGACAACCAAAAATTCCGAAACCTATTTCCAAACCCCTTTTTGCACTC
TCTCTTCTCAGTCACAGCTAAAAGTCATGGGTCAAGGAACACCCGGCGGACTTAACCGGC
AACAGCCCGGCGACCGTAAGAACGACGGAGACAAGAAGGAGAAGAAGTTCGAACCAGCTG
CACCACCGGCACGTGTCGGTCGGAAACAGCGTAAACAGAAAGGTTCCGAAGCAGCAGCTC
GACTCCCAACGGTTACGCCGCTAACAAAATGTAAATTTCGGCTCCTAAAGCTCGAGCGAA
TCAAGGATTACTTGTTAATGGAAGAGGAATTTGTGGCTAATCAGGAACGATTGAAACCTC
AGGAAGAGAAAACGGAAGAGGATCGATCTAAAGTTGACGATCTACGTGGATCTCCGATGA
GTGTAGGGAATTTGGAGGAACTTATTGATGAGAATCATGCTATTGTTTCGTCGTCGGTCG
GACCGGAGTATTATGTTGGAATCTTATCGTTTGTTGATAAGGATCAGCTTGAACCTGGAT
GTGCTATTTTGATGCATAACAAGGTTCTATCGGTTGTTGGGCTTCTACAAGATGACGTTG
ATCCAATGGTGTCTGTCATGAAGGTTGAGAAAGCTCCCTTGGAATCATATGCTGACATTG
GTGGATTAGATGCTCAGATTCAGGAGATTAAAGAAGCGGTTGAGCTTCCTTTGACTCACC
CTGAGTTATATGAAGACATTGGTATTAAACCTCCTAAAGGGGTCATTCTGTATGGAGAGC
CTGGCACAGGCAAAACCTTGCTTGCTAAGGCAGTTGCAAACTCCACTTCAGCCACTTTCT
TACGTGTTGTTGGAAGTGAACTGATCCAGAAGTATCTGGGAGATGGGCCTAAATTGGTCA
GAGAACTCTTCAGAGTTGCTGATGATCTCTCGCCTTCAATTGTCTTTATTGATGAAATTG
ATGCAGTCGGTACAAAAAGGTATGATGCACACTCAGGTGGTGAAAGAGAGATTCAGAGGA
CTATGTTGGAACTGCTGAACCAGTTAGATGGCTTTGATTCCAGAGGAGATGTTAAGGTGA
TTCTTGCAACAAATAAAATTGAGAGCCTGGATCCCGCCCTTCTTCGGCCTGGTAGGATAG
ACAGGAAAATTGAGTTCCCTCTTCCAGATATTAAAACAAGGAGGCGCATTTTCCAGATAC
ACACAGCAAGGATGACTTTGGCTGATGATGTCAACTTGGAAGAATTTGTTATGACCAAGG
ATGAGTTTTCGGGAGCTGATATCAAGGCAATATGTACTGAAGCTGGATTACTCGCTTTAA
GAGAGCGGCGTATGAAGGTTACTCATCCAGATTTCAAGAAGGCCAAAGACAAGGTCATGT
TCAAGAAGAAAGAGGGAGTGCCAGAAGGACTTTACATGTAATCATAGTGTTTTACGTCTG
TTCATCTTGTTCATGACTTTGATTACTCTGTTTTCAGTTAAACACTTTAGTTCTCTTTAC
CTATGTTGCCTTCTGATCTTCTGGCAAAAAACAAAATATTTCATTGAGAACATCTGGTTG
GTTATGCC
>C388
CAAAAAATCCACCAACTGTCCTCTCTCTTTCTCCTCCCTCCTTCGAACGAAACCCTAATA
AAATGCGTGAAATCCTCCATATTCAAGGTGGCCAATGCGGCAACCAAATTGGGGCCAAGT
TCTGGGAGGTTGTGTGCGCGGAACACGGGATTGATTCCACCGGCGCGTACCATGGGGAAT
CGGATATCCAACTTGAGAGGGTAAATGTCTATTATAATGAGGCGAGTTGTGGGCGTTTCG
TACCTCGTGCTGTTCTTATGGATTTAGAGCCTGGTACGATGGACAGTGTTAGATCTGGGC
CTTATGGTCAGATTTTTAGGCCTGATAACTTTGTTTTCGGTCAGTCTGGTGCGGGAAATA
ATTGGGCTAAGGGTCATTACACTGAGGGCGCTGAGTTGATTGATTCGGTTCTCGATGTTG
TTCGTAAAGAAGCCGAGAATTGTGATTGCCTACAAGGGTTTCAGGTGTGCCATTCCCTGG
GAGGAGGGACTGGGTCTGGAATGGGGACACTTCTCATTTCAAAGATAAGAGAGGAATACC
CAGACAGGATGATGCTGACATTCTCTGTTTTCCCATCTCCAAAGGTCTCGGACACTGTTG
TAGAGCCTTACAATGCAACCTTGTCTGTTCATCAGCTTGTGGAGAATGCAGATGAGTGCA
TGGTTCTTGATAATGAGGCACTCTATGACATTTGTTTCCGTACCCTCAAACTTACAACTC
CTAGCTTTGGTGATCTGAATCACTTAATATCTGCAACCATGTCTGGAGTTACTTGTTGCC
TCAGATTCCCTGGCCAGCTTAACTCTGATCTGCGGAAACTTGCTGTGAATCTCATTCCTT
TCCCCCGTCTTCACTTTTTCATGGTTGGGTTTGCTCCACTTACCTCACGTGGTTCACAAC
AATACCGAGCTTTATCTGTCCCTGAGCTTACTCAGCAAATGTGGGATGCAAAGAACATGA
TGTGTGCTGCTGACCCTAGGCATGGCCGCTATTTGACAGCATCAGCTATGTTTAGGGGGA
AGATGAGCACCAAGGAAGTTGATGAGCAGATGCTTAACGTGCAGAACAAAAATTCATCAT
ACTTTGTTGAGTGGATCCCCAACAATGTCAAATCAACTGTCTGTGATATTCCACCAACTG
GTCTGAAGATGGCATCAACTTTCATTGGAAACTCAACATCAATTCAAGAGATGTTCCGTC
GTGTCAGTGAGCAATTCACAGCCATGTTTAGGA
>C389
CCTAATGAAGAGTTCGTTGCTAGTAAAGATTATGTCCCTCAAAAAAGAGATTGGCTTTCT
GCCTTTTGGGCTGGGTTTAAGTCTCCTTCACAGCTTTCACGTGTTCGAAACACTGGTGTC
AAACCCGAGATCTTGAAGAATGTTGGGAAAGCAATCACAACGCTGCCAGATGATTTTAAG
CCTCACAGGGCAGTGAAAAGGATTTTTGATGATCGCCGAAAAATGATTGAGACAGGGGAG
GGTGTTGACTGGGCAGTTGGAGAAGCACTTGCTTTTGCAACATTGCTTGTGGAAGGTAAT
CATGTTAGGTTGAGTGGTCAGGATGTTGAGAGAGGAACTTTCAGTCACAGACATTCTGTT
CTTCATGATCAGGAGACAGGGGCACAGTACTGTCCTCTTGATCATGTTATGATGAACCAA
AATGAAGAGATGTTCACCGTGAGCAACAGCTCCCTCTCTGAGTTTGGTGTTCTGGGATTT
GAATTGGGTTATTCAATGGAAAACCCAAATTCATTGGTACTTTGGGAAGCTCAATTTGGT
GACTTCGCCAATGGAGCTCAAGTAATATTTGACCAGTTTGTGAGCAGTGGAGAGGCGAAG
TGGTTGCGCCAGTCTGGGTTGGTTGTGCTTCTGCCACATGGTTATGATGGCCAGGGCCCT
GAGCATTCAAGTGGACGTTTGGAACGTTTCCTCCAGATGAGTGATGACAACCCATTTGTT
ATCCCAGAGATGGAACCTACACTACGAAAGCAGATTCAGGAATGTAATTGGCAGGTGGTC
AATGTAACAACTCCTGCAAATTATTTCCATGTTTTGCGGCGTCAAATTCACAGAGATTTC
CGGAAGCCTCTCATTGTGATGGCCCCAAAGAACTTGCTTCGTCACAAAGACTGCAAGTCA
AATCTATCTGAGTTCGACGATGTTCAAGGCCACCCAGGTTTCGACAAACAAGGTACCAGG
TTTAAGCGCCTGATAAAAGATCAGAATGACCACTCAGATCTTGAAGAGGGTATCAGACGG
CTGGTCCTTTGCTCAGGAAAGATCTATTATGAGCTTGATGAGGAAAGAAAGAAAGCCAAT
GGGAAAGATGTTGCTATCTGTCGGGTGGAACAGCTTTGTCCTTTCCTATATGACCTTATC
CAGCGTGAATTGAAGCGATATCCAAATGCAGAGACAGTTTGGTGCCAAGAAGAGCCAATG
AACATGGGTGCATTCCATTACATTGCACCACGCCTTTGTACTGCCATGAAATCACTAGGC
AGAGGTAACATGGATGACATCAAGTATGTCGGTCGCGCTCCATCTGCTGCCACAGCCACT
GGGTTCTACCAAGTTCATGTGAAGGAGCAGTCTGAGCTTGTGCAGAAAGCCTTGCAACGT
GATCCGGTTAACTATCCGTTCTGAAACTGAAGCATTCACGTATCCATAGCACTAGCCTCC
AAAAACTGATGCGACAGTAGAATGTTTACTTTTCTCTGTGCCTGTTATAGTACA
>C390
TCCAGCATTGCTACGTCCTGGACGTTTGGATCGCAAAGTTGAGTTTGGTCCGCCTGATCT
GGAGGGCAGGACCCAGATATTTAAGATTCATACGCGGACAATGAACTGTGAGCGGGATAT
TCGGTTTGAACTTTTGGCACGTCTCTGCCCAAACTCTACTGGAGCTGACATAAGAAGTGT
GTGCACGGAGGCTGGAATGTATGCTATTCGAGCGAGGAGGAAAACTGTTACAGAGAAAGA
CTTCTTAGATGCCGTCAATAAAGTCATTAAAGGATATCAGAAATTCAGTGCAACACCGAA
GTACATGGTCTACAATTGATTGCACTACTCTCTTTTTGGCCTCCCTGGAGAAACAATGGA
GCATTGGCAGGAATGGGCTGACATTGCTGTTTGATATTTAGTTTATCCTGTGTACTCGAT
ATGAGAATTATGCTGTTTACTCAGTTTCACCATCCAGTTATCCATTAGACTTTGTACCTT
CTTATTAATCTCTGGATGCTTCTGTTTGTTGCCAACAAAAACACCGGACCAATTTGTGCT
CTGTAATGCATGGTGATTTGGTGTTTCGAGGCC
>C391
GACCAAAAGCATGGTGATTTCTTGCGCTTGGATCACGTCGAGGGTTATCTAGAATTGTCT
GCCAAGACAAAGACTTATTTTGCTACTGCTGTTAAGCTATGGGATGCAGAGTATTATGTA
AAAGTTGACGATGATGTCCATGTAAATATAGGTACACTTGCAGAAACACTGGCAAGGCAT
CGTAAGAAGCCTCGTGTGTACATTGGGTGCATGAAATCCGGTCCTGTGCTAGCTCAGAAG
GGAGTAAGATACCATGAACCAGAATACTGGAAATTTGGGGAGACGGGAAACAAGTACTTC
CGTCATGCTACGGGCCAAATATATGCCATTTCAAAGGACCTGGCCTCCTACATATCAGTA
AATCAGTTTAGTATTTTCTTTTCTTTATATTTTTTTCTAATTATATGGACTGAACACTAT
CCAAATACAATGATTTCCTCCCCTTTTGTTTTGAAATTCTGATCATAATCTTCTCGATGC
TTGCAGGCATGTACTACATAAATATGCCAATGAGGATGTGTCACTGGGAGCTTGGTTTAT
TGGTCTTGACGTGCACCATATAGACGACCGCAGATTATGTTGTGGAACTCCACCAGATTG
TGAATGGAAGGCTCAGGCAGGCAATATCTGTGTTGCTTCATTTGACTGGACCTGCAGCGG
GATATGCAGGTCCGTCGACAGATTAAAGGAGGTCCACAGACGGTGTGGGGAAGGGGAGAA
TGCTTTATGGAAAGCTGCAATCTGAGCACATGCATTTCTTCCAAACTCAGGAAGGAGATG
ATGCCAATGCTTTATGTCAAAAAAAGTTCTCATTTTATTGCTCGAGAGTACAGATATACA
TGTTATACACACGGAGGGATCAAG
>C392
GGCTTTTCTTCTTTGGAGTAAACGCTACTAAAACTTTTCTCCATCTCTTCGTAGCGTCGC
CGCTCTCTCATCTCCGAATTTTCACTATTTCCAAAGTAGCAGTGGTCTGTTTCAGAAATG
GCAGACGATGAATATCGCTGTTTTATTGGTAACTTGTCAGGGTCGACTTCTGATCGAGGA
TTAAAAGATGCATTTGAGAAGTTTGGAAATCTTGTTGATGCAAAGGTTGTACTTGACAAG
TTCTCTGGCCGATCTCGTGGATTTGGTTTTGTTACATTTGATGAAAAGAGAGCAATGGAA
GATGCCATTGAAGCAATGAATGGAGTGGACTTAGACGGTCGTGATATTACTGTAGACAAA
GCCCAGCCTGACAAAGGTTCAGGTAGAGATTTTGATAGTGATCGACCTCGTGACCGTGAC
CGAGATCGGGGTCGCGATCGCGATCGTGGTAGCCGTGATTATGGAGGTGGGCGGGGATCT
GGTGGAGGTGGAGACTGCTTTAACTGTGGTAAGCCAGGACACTTTGCCAGAGAATGCCCT
AGTGAAGGGGGTAGAGGTGGTCGGCATGGTGGCGGAGGTGGTAGTAGAAGCAGTGGCTAT
GGACCCGATAGGAACGGAGATCGATATGGAAGCCGCAGCAGCAGAGATGGTGGTGGTCGT
GGAGGAGGTGAACGGTTTAGCCGTGATCGCTCTGGGCCATACGAACGTCGCAGTTCTGGA
AGCTCTCGAGCTGGCTGATGCTTTAAGTTGTGCTGAAGAGTTAGAAGTCCTACCAGCTGG
ATGCAAGTGATTTGATGTATGTCTACTTGGTGCTGTTCCCCTGGCCTGAGCCAACAAAAT
GGATGAATCGTTTGAGCTCATGAAACCTGGCTCTTATAAACTACTGTTCTATGTCCGTAA
ATGTTTGATATTACAGCTTGATCGGGATCTTTATGCTTGCT
>C393
ATACAGAGCACATAATTTACTCTAACATTATCTTGTAATTCTGTTAAACAATCCATAATT
CTCATCCAAAAAAATGGCAGATGAAGTTGTCCTTTTGGATACCAATGTAAGCATGTTTGG
GATGAGGGTTAGGTTTGCCTTGGCTGAGAAAGGCATACAGTATGAATACAAGGAGCAGGA
TTTGTTGAACAAAACCCCTCTTCTCCTACAAATGAACCCAATTCACAAGAAAATCCCAGT
CTTGATTCACAATGGAAAACCAATATGTGAATCCCTCGTTATTGTTCAGTACATAGATGA
AGTTTGGAAGGACAACTCCCCTTTGATGCCTTCTGATCCTTATGAGAGAGCTCATGCTAG
GTTTTGGGCTGATTATGTTGATAAAAAGATTTATGATACTGGAAGGAAGATTTGGACATC
AAAAAAGGAGGACCAAGAAGCAGCCAATAAAGAATTCATAGAGTGCTTGAAGTTATTGGA
AGGGGAGTTAGGAGACAAGCCATACTTTGGAGGGGAAAGTTTTGGGTTTGTGGATGTGGC
CCTTATTCCTTACTATACATGGTTTCCTACTTATGAGAAATTTGGCAACTTTAGCATAGA
AGCAGAGTGTCCTAAGATTGTGGCATGGGCTAAGAGGTGTATGCAAAAGGAGAGTGTCTC
AAAGTCTCTTGCTGACCCTGACAAAGTCTATGATTTTATTGTGATGTTGCGAAAGAGGCT
GGGCATTGCGTAAAAGACAAAAGACGGATCTAGAGTGGGTTCTGCGTAATAAAATGTATA
GATATAATACGATCACATGTATTGTGAATCCACTTATTTAGATTCTAAATTGTGTGATGC
TGAAAGAAGTGTTTCAACTTGTTAGACATCTATTGTTCGTTTTTATTTTCCTTTCTTTTG
AATTAGAGGGGAAAATAAAAGGTTGTATTTGTGTTGATGATATTCTTTATGTAGCAAGTA
ATAGAATACTGTTTATTACTTGGTATTTTATATATATAATCAATAATGTGTTGTTTG
>C394
TAGAGGCGATGACTCAGATAGTTGGGCTGAGAAGCTGAGGGCACACAAGCTCACTCAGGT
TATGTTGTTTCAGAAACCGCTTGTTAAGGTTAGATTAGTTGATTTGTTGGTCGCCACGAA
TAGTTTCAGCATGGACAATGTTATCAACTCGACTAGAACGGGGACTACTTATAACGCTGT
GTTACGCGATGGTTCTGCGCTTGCCATTAAGCGGCTTAATGCTTGCAAACTGAGCGAGAA
GCAGTTTCGGGTTGAGATGAATAGGTTAGGCCAACTTAGGCATCCTAATTTGGTGCCACT
TCTGGGATACTGTGTTGTTGAAGAGGAGAAGCTTTTGGTTTACAAGCACCTGTCAAATGG
TACTTTGTATTCATTCTTGAATCGGAATGCAAGTGAATTAGATTGGCCTACTCGGTTTAG
AATTGGTCTGGGTGCTGCTAGGGGCCTTGCTTGGTTACATCATGGTTGCCACCCACCTAT
CTTGCACCAAAACATATGTTCTAATGTTTTTTTCCTCGATGAAGACTTGGATGCTAGATT
AATGGATTTTGGGCTGGCAAGGCTGATGACGCCTTCAGATGCAAAAGAGTCTAGTTTTGC
GAATGGGGAGTTGGGTGAATTTGGTTATGTAGCTCCGGAGTACTCTAGCACAATGGTGCC
TTCACTGAAAGGGGATGCTTACAGCTTCGGGGTAGTGCTTTTGGAGTTGGCTACTGGACA
AAAACCTCTTGAAGTTACTGCTGGTGAAGAGGGCTTCAAGGGTAACTTGGTGGACTGGGT
AAATCAGCTCTCTGTTTCAGGTCGCATTAAAGATGCAATCGACCAGAACATATGTGGGAA
GGGGCATGATGAAGAGATTGTACAATTCCTAAGAATTGCTTGTAATTCTGTGGTTTTTCG
GCCCAAGGACAGATGGTCTATGTATCAGGTTTATGAAGCACTTAAGAGCATGGCTGAAAG
ACAGGGTTTCTCCGAGCAATATGATGAATTTCCGTTACTATTTGGCAAAGAAGCTACTAC
GAGCAGTCCTATTTGAAACCGGAATTTTCGCATTTCAAAATGTTACAAACCAAGTGGAAT
ATGATGCATCCTGCCTAAAGTCTTCAGTTCCTACTGGTGTAAGTGG
>C395
GGGTGAGGTTCCCTTAATAATTAGGTACGCTGATGGGGAGCGAGAACGTCTTGGAAGCTT
GGGTGAACACAATCACAAACTTTATGTTGGTGGTCTGAGGAAACAAGTTTCCAAAAGAGA
AATTGAGCATGTATTTTCTCCATATGGAGTTGTTGAAGAAGTTTTTTTCTTGCTTGATGA
ACAAAAACAACGCCGTGGAAGTGCTTTTGTCAGTTTTGCTTGTAAAGACATGGCGGTTGC
GGCAATGAATGCGCTACATGGTACCTATGTAACGACGAAAGTCTGAAACCAAATATCCCT
TCTCCCATTCCCTTGTGGTTCAGGTCTGTCATCAGCCGTTGATTGTTCGATTTGCGGATC
CTAAGAAGCCCAAGGTGGGCGAGTCGAGGGCGCCATCCCATATGAATGAGCAATTTAATG
GGAATATAGCAGCTAACCAGTCTAATCACCAGAGTCCAAATAAGACTCCAAATAACAGAA
GCAATCCTCAGACAGTTTTCAGCACTTATGTCGGATCAGATAATATTTTGCCATCAGCTG
CATCTTCTGTCAATGCAAGATCTTTAAATGGTGAGATGGTGGAATCTATAGATTGTGAAT
GGAGTGAACATATCTGTCCTGATGGATTCGTATATTATTATAACTGCATGACGTGTGAAA
GCAGGTGGGAGAAGCCTGAGGAATTTGCACTTTATGAAAAGAAATTGGAAAAGTTAGATC
TGCAGCAACAGGATCAGCGCAATTTAAGACTTCCAGTCCGTAATATTTCAGAAGTCTCTC
AAATGTGCCAGGAACTCGAAACAGGAAGCTCAACGGTTCCTCTGGCTTGTGTCTAAACAG
CACTGGTTTTCATTTTCGAAGTGGCTAGAACCGAAGCGAATGGTATTGGATTTTCAAATA
CAAGTGAGACTGACAGTGGGAGGCAATATTTCTGAAGACTGGATTTCTTGGAATTCAGGT
CTGGTTATTCTGAGTATGCAAATTTGTACCACATTTCAATTGCTTGAGATTTACTGTGAG
CTTCAGTAATTCTGTTAGGTGCCTCTTCCCAATTAGTTGCAAATATGACTGTATAGTTGT
ATATTTGGTCTAAGATTTAGGTTTCTTTGCTTATTCTCTGTGTTAGTGGAATATTAAATT
ATTACTAGTACAGATGTTGTTGCCAATGGTAAAGGATGCGTACATCTTACCCTCCC
>C396
CGATTCTTGGGTAATAAAATCCTTTTCTTTTCTTCATCCCAATTTCCAAAACAACAGTCG
TCCTACAGTCACCTCTTTTCTTTCACCCACCTGAAAATCCACACAACCCAAAAACTCCCT
TATTATTAGAAAATAAGAATTAACAGTTTCTTAAGAAACCATGTATGAATTTGGGACAGA
GCTAATAATTGAGAACTACAAAGTGCCATGGCTAATTTGGATTCAGTTAGTGGTGATGAT
TCTTCTTGTTTTGCTCCTATTCTTTGGGTTCAATATTTTGGATCTTCCTAACAACTCAAA
TTCTGGTGCTTCTTCTTCTACTTCTACTGCTATATCTCAATGTCCTACCGGTTCTTCCCC
AAATTGCAACTCAACTGCGACCCTTCAGAATCGAAACCAAAACCAAAATATTAAAAGGGA
AACTGAAGCTAGCACAAGCCGTGAAATCGCAAGGGCAGATGAAGCCCAGGAAAGAGATGG
ATCTGCAGAAAAGGACGCAACCATTTTCAAGCTTTTTGTACGTCCGCAGCACCCTTGCAA
TTACTTTGGACAAGCGAAACAAGCGTTTCTCAAGTGCTTGGGCTTTGATTCGGATCGTGA
TAATTGTAACACCAGAAGACATGCTAAAGAAGATTAATGTATGTTCTTCTTCACCCTAAA
ATATAAAAAAGAATGCCAATGACTCACTTCATATTAATTGCTTCCCATGTTCTATACCTT
TTTTATTGTTTAAATCTTGAGATTCTAGCTTGTTTTAATGTAATCTGTTGTTTTCAGGGA
AAATGCTGCTATATTTTAGTTCCTTTAGACAGAAGTGTCTGCCTTTG
>C397
GAGTACACTCAAAATCGCGGCTCTCACTTGTACCATCTTCAATTCAATGGCGGATTCAGT
GATATCGTTGAACAAAGTCAAAGCTTTCTGGAATTCTCAGGTCCATGATGAGGAAAAGTG
GAATCTCAACATGAAACTGCTTCGAGCTTCAGCACTCTTTGCAGGTTCCATCATTTTGAT
GCGCCAATATGGTGATCTCATGGCTATCTGAGGAGCCATGGATATACATTCTCAAGGTCA
CGTTTCCAGTTGGACGATGACCTAAAATCTCAGATCACCTCTTTTTCTAAGTATGAAAGA
CTTCCTACGTAAGAAAATAGCTTACTGTTATTGATATCGGATTTCCTCAACATCTCCTTT
ATGGAGTCTATTCTGCTGATAGTCACATTTCATTCTAATTTTCCTTTATCAGCCAGCTAT
TACTTGATTTTTTTTTTTTGTACTAATAATCAATTAGCAGATTGCTTTCAGTGCTGTAGG
TGCAAACGAGAGAGCCTTTTGTTTAAATGTGCAAAAGAGTTGGAAAGATTGCAACGAGAT
TTAAAAACACGACCATGTGGATTTGTAGTTTGTGGAAATTCATACTAGATCGAAAAGTTT
GTGCAGTTTATAGATGAATGGGATAAATGTGGATTGTAGTTCCAACAATCCGACGAATGT
TTTATCCTTTAAACACTACTCCTTCTGTCTCACAATAGGTGAACAATTTACTTTTTTATT
TTGGTCCAAACTAAGTGTCCATTTGTATAATCAAGACAAAATTCAATTTGTTTTTTCAAA
ATTACCCTTATGTATGTATCCCTAAAAAGTCTTTTATTCTTCACATTACATTATGTTGCA
ATGTTTAATTAAGAGTAGTTTATTCGCAC
>C398
AAGAAAGGGAAGCCAAGCAAGAGTACAATCTTCTATGTGATTGGATAAAGCAACAGTTGG
GTGATAAGGTGGCTAAGGTACAGGTTTCCAAGCGTTTAAGCTCATCACCATGCGTGCTTG
TATCTGGAAAGTTCGGTTGGTCTGCCAACATGGAAAGGTTGATGAGAGCCCAAACCTTGG
GAGACACTTCAACCCTGGAGTTTATGAGAGGGAGAAGAATATTGGAGGTTAATCCTGATC
ATCCAATCGTCAAAGACCTAAATGCTGCATGCAAGAATGCACCCGACAGTTCTGATGCCA
AGCGAGCTGTAGAACTATTGTACGACACTGCATTGATCTCCAGTGGATTTACTCCTGATA
GTCCAGCTGAGTTGGGTAACAAGATCTATGAGATGATGGCAATGGCTCTTGGTGGAAGAT
GGGGCAGATCCGAGGAAGACGAGTCAGAAACATCAGTACAAACTTCAACAGAGTCGGATG
CAGGTTCGGCCGAAGTCTCAGAGGTACAAGTCGTCGAGCCATCAGAAGTAAGGACCGAGA
GCAACGATTATTGGGAGTGATGTTAAAGTGTTTTGTCATTCTTGTTTAGGCATTCTTTCT
GGCATGTCATCAGGAACTGCCAGAAGAGTAGAGCATTTTTGGTTTTTGTGAGGGGGTACT
AGAATGTTATAGGGGAGAAAATGGAAATTGTATTAAAGAAATTTTGGCATGAATAAATTA
GTTATAGAATTAGTAAGATTTGGTTGGTTTGGCCCCTCTTGCATTAAAATTTACTATGTT
ATCTCCTGTAAACACAAACCACTATACTAGCACAAAGGTAGCAATATAAAATGTAGCATT
GTTCTTATGTAA
>C399
CAGCAACGCGTGAATATGCTCCATTGGTTGAAGAGGTCTGGAAAGATCCTGCTATACAGG
AAACATACAAGAGGAAGAATGAGCTTCATTTTCTTCCAGATGTGGCGGATTACTTCTTGG
GCAAGGCTGTTGAGGTATCAAGCAATGAGTATGAACCTTCGGAGCAAGACATTCTGTATG
CAGAAGGAGTTACCCAAGGGAATGGGTTGGCATTTATGGAGTTCCAATTGGATGATCGTA
GCCCAATGTCTGAAACCTATGGAGACAATCTGGATGCTCCTCCTCCCCCTCTCACCAGGT
ACCAGCTAATTAGACTAAATGCCAAGGGAATGAATGAAGGATGCAAGTGGGTGGAGATGT
TTGAAGATGTTCGTGTCGTAGTATTCTGTGTTGCCCTTAGTGATTATGATCAGATGTGGG
TTGCTCCAGAGGACAGTGGTAGTGGCACACTACTTCAGAACAAGATGATGCATTACCGAG
AACTTTTTGAAACAATGGTCAGGCATCCCTGTTTCAAAGAGACCCCATTTGTTTTAATAT
TGAACAAGTATGATCTGTTCGAGGAGAAGCCCAACCGTGTGCCATTGGGCGCTTGTGAAT
GGTTCACTGATTTCAGTCCACTGAGACCTCATAATAATAGCCAGTCGCTCGCTCACCAAG
CATATTACTATGTAGCCATGAAGTTCAAAGACCTCTATGCTTCCCTAACCGGTAGAAAGC
TATTTGTGTGGCAAGCTCGGGCAAGGGACAGAATAACTGTAGATGAGGCATTCAAGTATA
TAAGGGAGGTCGTGAAGTGGGACGAGGAAAAAGAAGAGACCTACTATGTTGGAGCAGAAG
ATTCATTTTACAGTACAACCGATATTAGCTCGTCTCCATTCATCCGGCAGGAGTGAAAAT
AATTTAGACGTATGTTGATACTGTAGATAGGACAAAGAAAGAGGGATGTAATATGGTAAT
AAGTTGAATCTAATTTTTTTTCACCATCGCCTTTTCGTGGTTTTTACAGAAATGGTGTTT
CAAGTGAGTGATTATCTTGGGTT
>C400
AGGATGAAGAGGATTCAAGAATATGGAGAGAGATGAGTGCACTTGTCGAACGCATGTGCT
GGAGAATTGCAGCGAAAAGGAACCAAACTGTCATTTGGCAAAAGCCTCTAAACAATGATT
GTTACATGGAAAGACCTCCTGGTACCCAACCACCGCTCTGTCGGTCTGATGATGATCCCG
ATGCTGTTTGGGGTGTGAATATGGAACCATGCATAACACCTTATTCTGAACAGGACCACA
AAGTCGGTGGAAGCGGACTGGCTCCTTGGCCAGCTCGATTAACTAGTCCTCCTCCCCGTC
TTGCTGATTTTGGGTATTCAAATGAAATGTTTGACAAGGACATGGAAACTTGGAGGCAGA
GAGTAGACCAACATTGGAGTCTGTTAAGTCCAAAGATTTCATCAGACACCTTGAGAAATA
TCATGGACATGAAGGCTAACTTGGGGTCATTTGCTGCTGCTCTGAAGGACAAAAATGTGT
GGGTCATGAACGTCGTATCGAAAGATGGACCCAACACTCTCAAGATTGTATATGACCGAG
GCTTGATTGGCACAACTCACGATTGGTGTGAAGCATTCTCAACATATCCCAGGACCTATG
ATTTGCTCCATGCATTGTCCGTCTTCTCTGACCTTGAGAAGAAAGGTTGCAGTGGTGAGG
ACTTGTTACTCGAGATTGATCGCATACTAAGACCTACAGGTTTTGTCATCATCCGTGATA
AACAACATGTTATCGACTTTGTAAAGAAGCATTTATCGGCATTGCACTGGGAAGCAGTTG
GATCAGCCGATTCCACCTCAGATCCCGAGCAGGAGGGCGATGACATTGTTTTAGTCGTGC
AAAAGAAGTTGTGGCTCACAAGT
>C401
ACAACAGGAAGGTTAAATTTTTTGAGAGAAGAAAAATTGAGAGAAGAATAAGACGTTTGG
AGAAACAGCAGCGCACTTCATCTGGTAAGGCGCAAGAAACAGAAATTTCTGAACAACTTG
CTAAATTGAAAGAGGACCTTGAATATGTTCGGTTCTTTCCCAAGAATGAGAAATATGTAT
CCTTGTTTTCGGGTGGTGACGAGCAAGATATAGTTGACAAAAGAAGTAAATTGCGGGAGC
AAATCAAAGCCAGTATAGTTGCTGCTGCCGCAAGTGGGAAAGATTTGGAAGAAACAGGGA
GCGAAGATGATGGGCTTCTGGATTTAAGCAGCGATGACTTCTTTGAAAGTGGAAGCTCAA
GTGATGATGCTGATGACGAGTTGACTGATAAAAGTGCAAGAGAACAAGCTTCTAGTACAT
CAGTGAAAGCAGCTTCTAGCATGTCCAGCGATGAAAAAAATCAGAGGCAAATATCTGCCC
GTGCTCTAATGCCACCACCTCGTCCTTCGAGCAAGTCATTTAGTCATTCAGTAAATAAAA
AATCACGGTTTGGAGGATCTACAAGTAAGAAATCATCTTTTCGTGATATGTCAACCTCCA
GCAACACATCAGACAGCATTGATCGATCTGCCTTCAGAAAAGGAAGACCTGCAGATTCAC
TCACAGGCAACAGTGGCAATATCAGCTCTAACTCTGATGCTCGAAAACCCCGAAGAAAGA
GAAGACCAAAGAAGAAAAAACAACAGGCTTGAATCAAGTTCCTATAGTTGCCAATATAAT
GTTGCAGCTTGTTTGTACCAGAGTTTAGTTCTGAGGACAATTGAAATGCCTCTGTATTTC
AAGAATTAGATTGCAACTTGTTGAGGCTACTTATGTTTTAATAACATCTGTTTGATATAG
TCTTCATTTTAATGGTGTAATCACTGCTTTAATCTCCAACCTCTTACACCATTGCCTCCC
CCAATTTTCTCCTAAGGGGTGAAAGAAATATTTATTTGGGCAAAAATCACTTTTAGCCCG
TGGC
>C402
ACGAATATGATGATGACAAGGGAGTAACTCGGCGGTGTCAAGCGTTGTTGGCTCTATTGG
GATTTATTGTTCTGTTTTCTATCCTTTGCCTTATCATTTGGGGCGCTGGACGTCCGTACA
AGGCAGAGATTACTGTCAGGAGTTTAGCTGTGAATAACTTCTACATCGGTGAAGGTTCGG
ACTTCTCTGGAGTTGTAACTAAGATGATGACAGTGAACGGCTCGTTGAGAATAAGCGTGT
ACAATCCTGCTACATTCTATGGCATTCATGTTAGCTCCACCCCCGACAATCTCATCTACT
CAGATATCACTGTTGCCTCTGGTCAGTTAAAAAAATATTATCAACCCAGGAAGAGTAGGC
GGGCTGTGTTAGTGAACATAGAATCAACAAAGTTTCCCTTGTATGGAGCTGGATCAGGTC
TTGATGCATCAAATAATGGTGGTTTTAAAGTTCCATTAAAACTGGACTTTGAAATCAGGT
CGCGTGGAGATGTGGTGGGGAAATTAGTGAGGACGAAGAACAAAAAGCAGATTTCGTGTG
ATTCGGTCATTGACTCTACTAGCTCTAAACCCATCAAGTTCAAGAAGAATTCTTGTGTTT
ACAGCTGAATTCACAATTACTGAATGCCTACTTTGTTTCCAGTTTGTGTGCAGCAACCTT
CTGTAAAATTATCTCTTGGAAACAGACTCTCTACCTTCCCTTTTCTCTTTCTTCTTCTTC
TTCCCTCCTCGTCTTCTCACTCTTTCTAATCCGAGTTTCTATTGGAAACATTTTCTCTAC
CTTCACTAGGTAGGGGTAACGTTTGCGTACGCACTACCCTCCCCAGACTCCACTTGTGGT
AATATACTGGGTTTGTTGTTGTTGTTGTAAATGTTAGTTCAATTTTGAGAAATACTTTCA
TATGAATAAGATAGCTTTTCCTCTCG
>C403
GGCCATTACGGCCGGGGGGCAACGAAGAAGCGAGCTCTACCAGCCGCAGCAGGAGAAGGG
GAGTAACCGCAGCATCGACAGCAGCCATGGTGAAGTATTCGAGGGAACCCGACAACCCTA
CCAAGTCCTGCAAAGCTAGGGGCGCAAGTCTCAGAGTTCACTTTAAGAATACACGAGAGA
CAGCCCATGCACTTAGGAAAATGCCTTTGGACAAGGCCAAGAGATATCTAGAAGATGTTC
TTGCTCACAAACAAGCCATTCCTTTCACACGCTTTTGTGGTGGGGTTGGTCGTACTGCTC
AGGTAAAGCATCGCCATTCAAATGGTCAAGGACGTTGGCCAGTCAAATCTGCCAAGATTA
TTCTGGATTTACTCAAGAATGCTGAGAGCAATGCTGAGGTTAAAGGCTTGGATGTGGATT
CACTTTACATATCTCACATCCAAGTAAATCAAGCACAAAAACAGAGGCGCCGCACGTACC
GAGCTCATGGAAGAATAAACCCCTACATGTCTCACCCCTGCCATGTTGAGTTGACATTAT
CTGAAAAGGAAGAGTCTGTCAAGAAGGAGCCTGAGACACAATTGGCTCCTAGGAAGGCAA
AGGCATCCTCTTAATCCGGACAGTGGCTCCAGGAATGCAGATGGTGGAATGTTTTCCGTT
TCGTTGTAGTCTGTCATGAAACAATTTTGGCATTTTGAACCATTTTTATGTTTCTCCAGA
AATTTGTGGTACTATTTAGCATGCCCTTGCTATTCTGAAACTTGAATTGAATGTTTACCT
TATTGCTTATTAGTGGCTGAACCCATGAAAATTTTGCGTTTGGTTGATCGC
>C404
CACCGCGCGTGACGGCATAAGTAACTAATAAAGCGATTTCAGCCAAAAAAAAAAAAAATA
CTCACTCACGGTCATGGACATTAACAGTGCCGGCGCAACCGCCGGCGATGCTTGCTCGTC
TACTCCAACCACTGGTTTTACACAATTGACAGCATCTGCTTCCCAGTCGTTCCAGCACTT
CCTGGATAAAATGACGCCGCATTTACTCTACCGTTGGATCGCGTTCGTCTTTATCGCTAT
CTTGTTGACCCGGAGGTCCAAGATTTATCCGATGGCCCAACTTTGCCGACCCGAGAAACT
GACGAATTCCGCCCTTTTGTTCGTCGCCTCCCTGAGTTAAAATTCTGGTACTCAATTACC
AAGGCTTTCGGCGTTGCCTTCGTGTTAACATTCTTCAGTGCATTTGATGTGCCTGTCTTT
TGGCCAATTCTCCTTTTCTATTGGATCGTGCTGTTCACACTTACAATGAGAAGACAAATA
CGACACATGATAAAATATAAATATGTGCCGTTCTCTTTTGGGAAGCAGCGGTATGATGTG
AAGACAGCAGTTTCATCAGAAAGTGAAAATCTTCTCCCTTAGACTGAAACATACAGGTCC
TCAGCAGCTGCTTATTCTATGGAATGCATCATGCAGCTGCCGGTTATCTTTCTTTTCTGC
TTCAATAGCCAAAGATTTTCTAGGATATTTACTGGAAGTGGAAGAAACTGTTAGGGAATT
AGCGTCGAGGCGACGGTCGTTGCTTTGCTTCTGGGCATTGTTCCTATGTATTGAAATCTT
AAATTTCCATGTGTGTAGCTTTCTGCAAATTATGCTTTACAAGGACCAATGTCATACAGT
ACCTTTGCTCAATGCTTTTTTTAGTTGTGTGC
>C405
GGGGACGCCAAACAGGAAAGAGAGTAGAGATGACGAAAGCGTTGTTTGTAAGGCCAAACG
TGGCGGCGCTGTGTATCCGGCGACTGAGCAGCTCCGTTCAGCCACGTGTACCTTCATTGC
TCAAATGCGTCTCTATTTCTGCTCGTTCCTACAGGCCGATGAAGCTCGTTCCCCAAATAG
GTTCAAAGATTGAGCTTTTCGCTGGTCGTCGGACTTTCTCTACTCGTGCAACTAGCGATA
CTGGCTCGATTGATTCTCCTCTTATGGAGTCTATGCAGAAAAAGATCAAGGAACAGTTGA
ATGCGGATTCAGTCATCGTTAAAGATGCTTATGGTGATGGTCGGCATGTCAGCATTGATG
TAGTCTCTTCAGCTTTTGAGGGACAATCTGCTGTGAATAGGCAGAGGATGGTCTACAAAG
CCATATGGGAAGAGCTTCAGAACACTGTGCATGCAGTTGACCAGATGACTACAAAAACAC
CGACCGAAGCTGGGAAGTGATCAAGACACAACCGAGGAGTATCAAAGCACCACCTCCATC
AACTACTCTATTTTCAAGTCACAGCTTTTCAATTGATATCAGATATGTTACAATGAACAA
AGATAACTTTGAGTGATGTCAACTCTAAAGTAGTGTTGGCTTGACATTGTTAGTATGAGA
CAGGGCATTGAATGCCTGCCATATTGTAACAGCAGCTGGCTCATTTTCAAAATCTAGTTC
TTCCGTACTGGTGGTTGA
>C406
TCCATTAAAACTGCTACCTAAGGTGATTATTCATCCTTAACCCGAATTTCGTTGTGTATA
TCTGTTTGCATGGTTAACTATGAATGTTATTGCCAGGATGAAGCTGTCGAGAACGTTGTG
GATTTCATGGATTCATACTCTATAAGCCAGGACGACTTCGATAATATTGTGGAGATATCA
AAATTCAAGGGACATCCAAATCCACTGGATGGTGTTCAGCCTGTTGTGAAAGCTGCACTG
ACAAGGGCATACAACAAAGGAAGCAAATCACGTGTTATTCGCACAGCAGATTTAATATCC
CTTCCTGGAATTAAAAAAGCTCCCAAGAAGCGGGTTGCAGCGATGCTGGAGCCACTAGAT
GAAGGCTTAGCTGAAGAAAATGGTGAAGCAATTGCTGAAGATGAAGAGAACTCATCAGAG
ACAGAGGATATAGATGTTGAGAAAAAGTTGGAGTCAGATCTTCAGAGTCTCAATTTGAAG
GGAATCCAAGTAAATGTAGATCTGAAGGGTGCTGGTGGAAAGAAGCCGTCTGCTGGAAGA
GGAAGAGGAAGTTCTAGTAGCAGCAGGGAGAAAGGAGGCGCTGAATCCTCGGGCAAGAGA
GGTGGCCGGGGTTCTGGAGCTACCAAGAGAAAGAGGTGAAACCCGAAAACATCTTCCTGA
CCTGACCTGACTTAATGTTGTCTGTTACAACCATCAGAAACTTTGTTTAGCTATTTGTGT
AAAGAAAAGGGGGTCTTAAGTTGATCGGTGTACATTCAACCTACTTGAAACTAACGAGTA
ACTATTTTCTGTCTTTATTTTTGTTTTGTATTCAAATTTTGGCATCTCGTGTCAGTGTCG
TGTTAATTCTGTTCCACTATCCTATGACACTTC
>C407
CATTACGGCCGGGGGGAAAAGGTGATTATCAAATTGATTATAAACCAGCTCCTCGAATCT
CAGAGGCTGATAAAACTAATGATCAAAGATCATTACAGCGAGCACTAGACAGGAGACTCT
ATCTTCTTGTCCACGGTACCACACATGGCTCTCATAGTGGAATGCCTGTGTGGCATTTTC
CAGAAAAAGTTTATGAGTCTGAAGAGACCCTGCGGAAGTGTGCTGAGTCTGCCCTAGAAT
TTGTAATTGGAGATCTTTCACATTCATATTTTGTCGGAAATGCCCCCATGGGCCATATGG
TGACAAAACCCACTGAAGATAAGGAAATTCCATCAATTAAGCGCTTCTTCTTCAAATCCC
AAGTTATTGCAATCAACAAATTTGATATTAGGAAGTGTGATGATTTTGTCTGGGTGACAA
AAGATGAGTTGTTGGAATACTTTCCTGAGCAAGCTGAATTTCTGAACAAGATGATCATCA
GCTGATGTTGGTTTATATTCAAACTTTAGGCTTGGTAGGATACCGGAAATAGTTTTGATT
ATATACTGATGTGAAAATCCGTTTCTTCCTACCAACGTAATGGGTTTTGACTGCGCGATG
ATTTTATGTCCTGACAGTAAATCAAGTTTTGTAGAATTTTGGACATAGGATACTAAAATT
GAAAAGGCCTTCTGCCTCCGTATTCCCCTGGTTCCTCTTTCTAAGAAGCTATGTTCAGAA
CTCTGAATTATTCATGCAATTCAGTATGAATTTGCTTGTAGATGCATGATTTCATCTCCT
GCCATGAAATAAATTACGTATTTTAGCCA
>C408
GAACCTAACAGGAGGTGTGGAGAATGGATTACATGTCACTGATGTCTCCAATGCGTCGAG
AACTATGCTGATGAATCTTAAAACCCTTGACTGGGATAAATCCACACTTGACACCTTAGG
AATTCCTCTGAATATTTTGCCGAAAATTATTAGCAATTCTGAGATTATTGGGAACATTGC
TAAAGGATGGCCAATCACTGGAATCCCTATCGCGGGATGTCTTGGTGATCAGCATGCAGC
AATGGTCGGTCAATCTTGCCGGAAAGGTGAGGCTAAAAGCACATACGGAACCGGAGCTTT
CATACTTTTGAACACAGGTGAAGAGATGATTAAGTCAAATCATGGGCTGCTAAGCACAGT
AGCCTACAAGCTGGGGCCAAAAGCACCTGTCAATTATGCTTTAGAAGGCTCCATTGCCAT
TGCTGGTGCTGCTGTTCAGTGGCTTAGGGACAGTCTTGGCATTATCAGCTCCGCTAACGA
AATCGAGGAGTTGGCATCAAAAGTTACCTCAACCGGAGGAGTGTATTTCGTTCCAGCATT
TAATGGATTGTTTGCTCCATGGTGGCGTGATGATGCTTGGGGGATTTGTGTTGGTATAAC
TAGATTTACCAACAAGTCTCACATTGCTCGGGCAGTACTTGAAAGCATGTGCTTTCAGGT
AAAAGATGTGCTTGATTCCATGCACAAGGATGCTGCACAGAAAAGTGATGATAAGACTGA
GGGGACGGAATTTTTACTCCGTGTGGATGGTGGCGCTACAGTCAACAACCTTTTGATGCA
AATTCAGGCTGACTTGTTGGGTAGTCCGGTTGTAAGACCAGCTGATATAGAAACAACAGC
TC
>C409
GTCTCATCCAAAAGCAATTTTCTCTCTAGTCTATTCTTGTCGTCCCTTCTCCTTTAGCTT
CTAATTACAAGTAAATAAATTATTTTAATTGTGAAAATGCCTGGCATAGCTTTTGGACGT
ATAGATGATTCATTTAGCGTTGGGTCTCTTAAGGCCTATCTTGCTGAATTTATCTCCACC
TTGCTCTTTGTCTTCGCCGGAGTTGGTTCTGCCATTGCTTACAATAAGTTGACAGCAGAT
GCAGCTCTAGATCCGGCTGGGCTTGTAGCTGTTGCAGTTTGCCATGGATTTGGTCTATTC
GTAGCCGTTGCCGTTGGCGCTAACATTTCCGGTGGACATGTTAACCCTGCTGTTACCTTC
GGATTGGCTCTCGGCGGTCAAATTACAATACTTACTGGCCTCTTTTACATCATTGCTCAG
CTTTTGGGCTCCATTGTAGCTTGCTTGCTCCTCAAAGTTGTTACCGGTGGATTGGCTGTT
CCAATCCATAACGTGGCAGCTGGAGTGGGAGCTCTAGAAGGAGTTGTTATGGAAATTATT
ATCACCTTTGCTTTGGTATACACAGTGTATGCAACAGCAGCAGACCCAAAGAAGGGTTCA
TTGGGTACCATTGCACCCATTGCCATTGGTTTCATTGTTGGTGCCAACATTTTAGCCGCC
GGCCCATTCTCTGGTGGTTCAATGAACCCGGCCCGTTCATTTGGGCCTGCTGTGGCCAGT
GGCGACTTCACTAACAACTGGATTTACTGGGCTGGGCCTCTCGTTGGTGGTGGATTGGCT
GGTCTTACTTACAGCAACGTTTTCATGCAAAACGAGCACGCCCCTATCTCCAGCGATTTC
TAAGTAAAAAATTGTTTGAGTTTGATTTTGTAAAATAAAAAGGAAGAAAAAAGCAACATT
AATTTTGCTCTTTCTTTCTTTTTGTTTGTTTGTTTTCCACTTTATCCTTTGTTGTTTTCT
TTCCCTTTATAGCTTTTGGGTTTGCAGCTGTACATTCATCTTTGGTCCAATGTTGTCTAC
GTGATGATGCTCGAATTTGGTGAAATCGCAACCATTTATTGTCG
>C410
GAACATAGTTCGCTATTATGGAACTGACAAGGATGACTCAAAATTGTACATCTTTCTTGA
GCTGGTTACACAAGGATCTCTGTTGAGCCTTTACCAGAAATATCACCTTCGAGATTCGCA
AGTATCCGTCTACACAAGGCAGATTTTACATGGTTTGAAGTATTTGCATGACCGAAATGT
GGTTCACAGAGATATTAAATGTGCTAATATATTGGTGGATGCTAACGGATCGGTCAAGCT
TGCTGATTTTGGCCTTGCAAAGGCTACTAAGTTAAATGATGCCAAGTCTTGCAAGGGTAC
TGCTCTCTGGATGGCTCCTGAAGTTGTGAACAGGAAGAACCAAGGCTATGGACAAGCGGC
TGATATATGGAGCCTTGGCTGCACTGTCTTAGAGATGCTTACTCGCCAGTTTCCTTACTC
CCACTTAGAAAACCAAATGCAGGCTCTGTTTAAGATTGGAAAGGGGGAACCTCCACCTGT
CCCTAATACCCTCTCAATAGATGCACGAAATTTTATTAACCAGTGTCTTCAAGTGGATCC
AAGTGCTCGTCCAACTGCTTCTCAGCTCTTGGAGCATCCTTTTGTGAAACGAACACTTCC
CTCTTCCTCAGGCTCAGCTTCTCCTCACAATCTAGGAAAGAGGCTTTGAAACCTTGTTCT
CTTTTCTTCCCATTGGATCCTCAAAGTTTTGGTGGAAGTAATCTGGATGCTTTTCTCAGA
ATCTGTATTTGAACACTGAGTTCAGGTGTTTGATCCTTTGAGAGCGCATCAAGAGCAGTT
CCTACTCGTGGTCAATGCCTTTGCGGCAGTGTATGTTTGAGCCCCCCCTCTCTTCTTTCC
GATTTCCTGACCTCTCTCTCTCACCCCCATCACGGCATGGCAAAGCAAGCAGGTTCAGGT
ATATGGTGCTGTCATATGTAGGTTCCAATTCGGCTTGTTAGCAGTGTTTGCAGACCAATA
CGGGCATTGTAAAGATAGATAACCCATTTGAAATGTATATATCACTAGAAGCAGGTCCCA
GGTGTAGCTTTCTTCATCTTTTTCCATAATT
>C411
CCAGGAAGCAGGTGTACAAGTGGTTACCTGACATCACTGAATAAATCAATCTCTTTGAAC
TCAGGGTTTATAGGAGGAGATGGAGGCTCATGCATGGTTGACACCAGGGTTACTGGAAAG
ATGGTTTATCATCCAAACCATAACATTGACACTGAGGATGATGCACTTGCGCTGAAGTTG
TCATCAACCACAACCATTGCTTCAGATAATACGAGCTCATTATCTAATGAGGAATCAGCA
AACTTAGCAAGTGTTACTTCACTTTCTGTCAAAGCTGCTAATGTAGCTTCACAATGGTTG
GAATTGCTTCATCAAGACATAAAAGGACGTCTTGCAGCATTGCGGCGTAGTAAAAAGAGA
GTCCGGGCCGTAATTCATACAGAATTCCCTAGCTTATTGTCCAAAGAATTCTCATCTAAT
CAAGAGAACAGTTCCTACGGTTCACAAAATTCTTCTGTTGGTCACTTTGACAATTCTATT
GCTCATGCACATCGTGCTAGATGGACTGCATTGTTTGACCAGATGGATAGAGCTCTTTCT
GAAGAAGAAAAGCAACTGGAAAGTTCGCTGAACCAAGTAAGGCAAATGCAGCTGCAATGT
GAACATGGTCTTCAGAAATATGGCGTACCATATAGTTTGCATCAGATGTGGATGTTACAA
AATGACTGCAGATTAGAGAAAGCCGAGAGCTCAGAAAGGGATTTAGCAGTCAGGGCAGCG
TGCTGCTTCCATTTATTCAACATGCAACTTTCTATCTTCAATGGAAAACCTACCTTGTTG
CTGACAATTTTTATTTTCAATTTCTTCGTGTAAATACTGGAGTCCAATTATACTGTAACT
TTTGACTCTCCCGATTCATTTCTACTTTTAAGGTATTCCATATGCA
>C412
AGGTCTGGAATCAGGCAGCAAGCGGAAGCTTTTAGATCTGGCTTCAATCAGGTTTTTGAC
ATTTCAACTCTACAAATATTCTCTGCTACAGAGTTGGACTACTTGTTATGTGGCCGTCGA
GAGTTGTGGAAGCCCGAGACGTTAGTAGATCATATTAAATTCGACCATGGGTACACAGCC
AAGAGTCCTCCCATTATTCACTTACTAGAGATTATGGGAGAGTTCACACTGGAGCAGCAA
CGAACATTCTGTCAGTTTGTCACTGGCGCTCCCCGGCTCCCTCCAGGTGGTCTTGCTGGT
CTGAATCCTAAGTTGACAATTGTGAGGAAGCATTCATCCAATGCTGGCAATGCAGCACAC
AACAGTAATGCACCATCAGAATCTGCAGATGAAGACCTACCTAGCGTGATGACATGTGCT
AATTACTTGAAACTTCCTCCCTATTCTACTAAGGAAATCATGTACAAGAAGTTACTCTAT
GCCATTAATGAAGGTCAAGGATCTTTTGATTTGTCATAAGCCAATAGTGACAAATGGACT
TGTGCATAAAACTTGAGAAAATTGGTGCTTCTGGTCCTCGGTAATGCTGCTGTTGAACAT
CGTCATCAAACTAACAATAGCAAGCTGAGATTGAAGCCTTGTTCAAGATTTCTCAGGGGT
TCTTTCTGCTGCTGTGAAGCTTGTTCAAGATTTCTGCAGGAGTTGTTTCTGCTGTAAATT
TTCGTAAATACGTAGTAAGATTCTTCTTCATTTTTGACACACTGAGCTCGTAAAGTACAT
AAGTGTATGGTCACAATGTTGCCTCCGTCCTTTGACTTCTCACAGATTTGAGATTATAAC
TTTCCTTCGACATTTCAGCTATTTGTAATGCATTGTAATAAATTCCATTGAAGCTCACAC
CAACACACGGTCCTTTGTCAATTGTTGTTGTACTAATTGGCTATTAGCGATTAAACATTT
TGCTTCTCTG
>C413
AGTAAATAGATAGAGAAATAAAGGGTGGAAAAAATAAGTGATGGCATCTTCTTCAATCAG
CTTAACCTATGGAAACTTCTTCAGTAGATTGAACTGTAATAAGCAACCAATTTTACCAAA
TTATATCAAGAATTCCCATATAACAGCTTTTTTCTCCACCCAAAATGGCCACCATTTGAG
GCTTAAGCAACACCTTCCCATAGCAGCAGCTTCTGATGGCCTTCCCTCTGAGATTACTGA
TGAAGAATCTAAGTTTGTTTCTGTAAATCCTGAATATCCAAAATATGGTCCACCTGCTTT
GTTGTTGCTGGGATTTGAAGTGGACGAGGCAGCAAAGATACAGCAACTTCTGAAGGAGAT
GGGTGGTGAATTCCTTCAGGTCATTTTTTGTACCGAAGACATGATTTCTCGCTCACTTTG
GGAAGCAATAAATACGAAACAGCCCAATTTGGATGCTTCAAAGATAGCTAAACAGCTTCC
ACGAACTTGCTTCCTGTCTGGCCTTATGGGAGAGGAGATGATGATGTTTATTGACGCATT
CGAAGAAAGTGGGCTTGAGGATCCCGTCTTTGCTGCTCTAGTTGAAAACAGCGCCGACAA
GCCATTACAAGAGTTAATTGATGAGATTATGGGAGATCATGAACTACTTTCTGCAAGAAA
TTCGAGCTAGACGACAGGTCTGGCCGCCGAGGGAAAAAGTTCTACAAATTTGGTTTTATC
TGTAGTCCGTGGACGATTTTGATTTTACTTAAGTTGTCGAATGTTAACATTCATTAAGGG
CAATTCGGGTTCTTTTAATTACATCTGTCTGTGATAGGAAGGAGTCAGGCTTAAGTTTGT
ATGGTTTTTCATTTAAAACCCATATTAAGTTTCGAATTATTTTATGTG
>C414
GGGGTAATTCACTTTTAAGTGGAGATGAAAAAGCTGATGTCATTCTCCTAAAATTCCTTA
GAGCAAGAAGAAGATTTAGGTTTTAAAGAACTTGAAGGGGTTGTTGCTTATATGAATGGC
TATGATAGAGAAGGACACCCTGTTTGTTACAATGCTTATGGGGTTTTTAAAGATAAAGAA
ATGTATGAGAGGATTTTTGGTGATGAAGAAAAATTGAAAAACTTCTTGAGGTGGAGAGTT
CAAGTTCTTGAAAGAGGTATTGACCAGTTGCATTTTAAGCCTGGTGGGATTAATTCAATT
ATTCAAGTTACTGATCTAAAAGATATGCCTAAAAGAGAATTAAGGGTTGCTTCAAATCAG
ATCCTATCTCTTTTTCAAGATAATTACCCTGAAATGGTGGCTAGAAAGATATTTATAAAT
GTGCCATGGTACTTCAGTGTGTTGTATTCAATGTTTAGTCCATTTCTGACTCAAAGAACT
AAGAGCAAGTTTGTGATATCCAAGGAGGGAAATGTTGCTGAGACATTATACAAATTCATA
AGGCCTGAGGATATTCCTGTTCAGTATGGTGGACTGAGTCGACCCACTGATCTGCAAAAT
GGTCCACCAAAACCAGCTTCTGAGTTCTCTGTCAAAGGAGGAGAGAAAGTCAATATTCAA
ATTGAAGGAATTGAGGCTGGTGCAACAATAACATGGGACATAGTGGTAGGAGGATGGGAA
TTGGAGTACAGTGCAGAATTTGTACCAAATTCAGAAGGCAGCTATACCATTGCTGTGGAA
AAGCCAAGAAAAATTGGAGCAAATGAAGAGGCAATTCACAACTCATTCACTTCAAGAGAA
GCTGGAAAAATGGTGCTTTCAGTAGAGAACACTGCTTCTCGCAAGAGAAAAGTTGCTGCC
TACCGATATGTCGTCCGCAAATCCGCAACAATCTCAGGCTAAATGCAGGAAGAAGAACAA
AAAAGCTTAGGCTTTTCGTTTTTTGATTCACTTTATCTAGAGTTGTTTAATCTTTTTGTT
GACGAATGTATGGAAACTTAGTAGTAATATCTAAGTGATAGTGCGCTAGTATGAATGTAT
AAATGGTGGTATTATATTGCTTATTAGTACTACTAATATGAAGTGAAAAGCATCT
>C415
CATTACGGCCGGGGGAAGGGGGAGGGGGCAAAAATAGAGACAAAAAAGAAAGAGAGATAG
ACGGAACAGACCCCTCTTCGACAGAGAACCCTAGCGCCGCCCCTATCTCACTCTCATTCT
TTCACTCCCACACCCTCCTCTCATCACACACGCGAAAAGGCACTCAATATAGGCTAGAAA
CAAAACTTTCAAAAGCTCAAAATTCTTAAAGTGCTATTTGAAGTTCCGAAAAAAAGGAAA
TTAGCTAAAAATACATAGGATTGAGATCTGAAATAAAAAAAAAAACAGTAATGAAAGGGA
ATTTCAAAATAATTCTATCTCCTACTGTTCACTCTGCATCTCCTGGGCTATCAACGCCTC
GAGAGTTGTTGTGGGTTTTTTGAGCTTTTCCGATCTTAGTCGTCGGTTCGAGTTCTTGTC
GCAGTTCGACTTGCCGTTTCTGAAATTTTAAAGCTCCGGTGGAACTTCTAATGTTATTGA
AGAGAATTGTTCAATAAAAGGTTCGAGACGCTCGGAGGCCGATTCGCGAGGCAGGGGCAT
ATTGGAATAAAGAATTACACGATTTGAGGTACTTCCGGAAATGACGGTTGCCAGATTTGA
GGATTTATCTGTTGGAGACTATCAAGGTAGTTGCTTGGCGTCCGCAGGCCTTGACTCTCT
TTCCTTTCAGTTATTGTACTGTTCTATATTTTCAGACAGTATTTTTATCAGTCAGACTTT
GTTATTATTTTGATACTTATGTACTTAGTGACACCGGATTTTGGGAGTATTTTATATTAG
TATTTGTGAGATTTTTATATTGAATGTAAATATGATATTTTCAAACTTAAAGAAATTGTA
GTTTATTGAGGTTGTTGATTTA
>C416
CGGCCGGGGAGGGCAAAAAAGAAGAACCCCAAAAAAAGAAAGGAAAAAAAAGGTCCAAAG
CCAAAGGCAAAATAATAAATAAAGGAAACATCTTTCAAATTTCATTCATCACAACAAGAA
GAAAAAATCTCTCTGTCTTCAGGAAAGCTGACGGTATGGAGCATGATGAGACAGGATGCC
AATCCCATCCAGAAGGCCCTATCTTATGCATTAACAACTGCGGTTTCTTTGGAAGTGCTG
CAAACATGAATATGTGCTCCAAGTGTTACAAGGACACTATTTTGAAACAGGAACAAGCAA
AGCTTGCAGCGACATCAATTGAAAACCTTGTGAATGGATCAATTGCTAGTGAGAAGGGGC
CAGTCGTTGTTGGCTCTGTAGACGTGCAACCTGCCATGCTGGAAACAAAATCTGTTGTCG
TTTTGTCATCACCTCCATCTTCAAGTGCTGGTGAGGCTGCTGAATTGAAGGCTAAGGTGG
GCCCGAGTCGGTGCAGCTCTTGCAAGAAAAAGGTTGGTTTGACTGGATTCAAATGCCGCT
GTGGTAACCTTTACTGTGGATCACACCGCTACTCAGACAAACATGACTGCCAGTTTGACT
ACCGCTCTGCTGGTCGTGATGCCATAGCGAAGGCCAATCCTGTTGTGAAGGCTGAAAAAC
TTGACAAGATCTAGAATGGGTTATTGGTCTCAAATTTCGTGCTTTCCTTTTAGTTCAAAA
GAGGACTTCCTCTGATTGGCTACCTATCACAGGCAATTTAAAAACATATACAGGCGGAAG
AACTCCTGTTCATTGTCATAGGTAGAATTTGTTTGTTGACTCCAGTTTCAAGTCTTTGTA
TGTACTGGTTTGGTCAATATGAATTAGGTTTGTTATGTGTCATTCTTGTTCCCATGGAAA
TTGTAATTTGGCATTGTAAATTATTCGCATGGATCTTCTATCTGGCTC
>C417
AGGAGATGAGTATTGAGGGACTATTGTGGTCTAACGTGTTTGTTTTCTGTTTGGTTGATG
GTTTTCTGTTGCTCTCCTAGCAATTAGTATTTCCTATTGTGTCTTGTAAACTGAAATATG
CTGTTGTTGAAGTCAAAATATGTTCGTTTGACTGGTT
>C418
GATACGGAGATACGTGAACTTATGAATGCGGCTGATGTGGACAATAGTGGGACTATTGAC
TATGGGGAATTCATTGCGGCAACTGTTCATCTTAATAAATTGGAGCGCGAGGAACATCTC
ATGGCAGCATTTCAATATTTTGACAAGGATGGAAGTGGTTATATAACAGTTGATGAGGTC
CAGCAAGCTTGTGTAGAGCATAACATTACAGATGTTTACTTTGAGGATATTATAAGAGAA
GTCGATCAGGATAATGATGGACGAATTGATTATGGGGAATTTGTTGCTATGATGCAGAAA
GGAAATCCTTGTGGTGTAGGGAGACGAACAATGCGAAATAGTCTGAATTTGAGCATGAGA
GATGCAGCAGGAGCTCATTAGCTTCTGAGACAGACATATCTCTAGCAGATAAAATGAAGC
TTGCTGTTGATCCTGTATTCTGCAAAAGAAGAGTCTAATTTCTGGTACTGGCTAGTTCGC
AAGTTGTACAGAAAAGAGACCAGAGGCAATACACTTTCATGATACCATGGTGTCCTCTAC
CTAATTTCAACAGTAACATCCAGTACCTTCGAGTTTGAGTAGAAGAAGATGAGTTAAAGA
CTGTCGGACTGCTATTTGCCTCCACCAAGTGTTGTGAGATTTATAGTCAGTGAAAATTGT
CCCACTAATGTGTTCTTTAGTCAAGGATTTTCTCTCTTGTTTCAAATCATTAAACTAGGT
TGTTGATCTTATGATGTCTTATTCCTTGAATGATTTTCACCTTTTTACTTGTGTAATTTA
ATTGATGTTTGTTTATACGTACACACTACCCTCCCCAGACCCCACTTGTGAGAGTATACC
GGGTTTATTACTGTTGTAATTGATGCTAGTTTATAGTAATACTGGAATCTATACGTTTTT
CTTTGTCAGAAGATAATTTT
>C419
GTTGGAATTGGGAATAAATTTTCCCTCCTTATCCACTTTATCTCTCAACAACAAACAACA
ACAATGGCGTCTTCTTCTTCTTTATCATCAATATTCCCATCTCTCACCTCCACATTCTCC
TCTTCTAAACCTTCAATTCTCTCACTCACACACCCTTTTACTAAAACTTATAAGGCGTCT
GGCCCAATAGTGAAGGCCCAGACTCTAGAATTTTCGGGATCTTTCTTTGAAGGTGGATTC
GGAGGAGGAGATGATGAGCCACCAGCAACTACACCTTGGTCTGGGATTTCAGCCGTTGAA
GATAAAGAGGAGCCGCAGTGTCCTCCTGGGTTACGCCCTTATGAAACTATGGCGGTTTTG
AGACCCGACATGTCTGAAGATGAGAGACTTGCTCTTACCCAGAAATACGAAGAGTTGCTG
GTTGCTGGTGGTGGTATGTATGTGGAGGTCTTCAACCGAGGCGTTATTCCACTTGCGTAC
AGCATTAGGAAAAAAAATAAAGCTGGAGAGACAAATACATACTTGGACGGTATCTACCTC
TTGTTCACTTATTTTACCAAACCTGAATCCATTGCAGCCCTTGAGGCAACAATGGTGGCT
GATGATGATGTTATCCGATCGTCCACTTTCAAGATTAGGAAAAGGAAATACTAGTTTAAT
TTGTATTTGTTCAGCTGTAAAAGACAATAACAGGGGGGAGGCAGGTTTTCCTCATCTCAC
CTCTCCTATGTTTTAGTCTTTTTCAAAGCAAAGCAGTACCTTTTTGTAATATATTTTTAT
ATTGCTGAAGTTGCCATTACATTCTGCTTTAGTATCCTCCAATTTGGCTGAAATATAATA
GTAGAGCATTATTGAGC
>C420
GTGAAAAAAAGGTGAAAATAGGAGAAGAAAATATCAGGAATAGCCGTGAATCGAGAGAGC
GGAGAATGTCGTCGGAACCACCGCCATTCCAAGAAGCTTCACGTTGTGATGTCTGCAGTT
GCAGCTTCAACACTTTCCGGCGACGGCACCACTGCAGATGTTGCGGCCGAACATTGTGTG
CTGAACATTCAGCAAATCAGATGGCCTTACCACAATTTGGTCTTCACTCAAGTGTTAGAG
TTTGTGCAGATTGTTTTAATAACTCCTCGCGACCCATTGGAGATGGCATGGTAGCTTCTT
CAGATGAAGTCAGTGCCCTGAAAGATTCATTTTCAGCTTTAGATGTCGGTGCCGTTGCAG
ATATCAAAACTGAAGATACTGTCAAGCAAACTCCTGCGGTAGACATCGCAGAATGCAAAT
GTGGGATGCCTTTGTGTATATGTCAAGTCACAGCTACACCAACAACATCCGTCACTCCAC
AGAGCAAAACTATGCCAAATTCGATAGTAAACACAAATCCAAAGCCAAAGAAGGAAAATA
GAATTCCAACAAGTAGAGGTTCAACATCAAACAACAAGCAAGGTACAACTTTCAATACTG
GTCCAGCTACCAGCTGCAGTATGGAGACAATGTCAGCGGATTACGAAGTCAGTGGGGAGG
GTTTAAGAGAAGCAATAAAAAATGGTGATGTCAGTGCGGCAAAGAAGCTTCTAAGTCAGG
GAGTTGATGCAAATTACCTTGACAAGCAAGGATCATCATTGTTACATCTGGCGGCGGTAT
TCAATCGAACTGAAATAGCATTTTCCCTCATGGAGAGTGGAGCTAGTTTGTACTGCAAAA
ATTCACAAGGTGAAACACCACTGGATTGTGCTCCTGCCACATTGCAATTCAAGATGAAAA
AGAAGATGGAAGAGAGTGGGCAGTAACTTTTCATTCGAAAGCAACACTTCTCCAAATCAG
GCTACAAGAAGTTCAAAGAAGGGTGATCTCTAACCTATTTGTGTGTCATATCTTTGTACC
CTAGTAAACGGCTACAATAAGATGTCAGCAGTTTCAAGGAAGTAATCTTTGTCCCTTTAA
TGTGTGTCATATATTTGTACCTACGCAATAGATGACTCAGTTTCAGTTTCTTGGTTAATC
TCTTATTGGTGTTACCTTAAGTTTACGACTGCTGGGAGTGGTTCTTTTC
>C421
CGGAAGATTGGATTAAAAAACCAAAATCCAAAAGAGGGAGCTAACGAAAAGAAAGGAAAG
GGCGACCAAAAGCTGACAGCCGCAATTGAGGATTGGGAGTCTGACTCCCATCTTCTTCTT
CCTTAAGAACAGAACGGTTCAGCAAACATTCCTTCTTCCCCGTTCCTCCAAAAATCCAAC
GAAAAACCTCCATTTTCACCATGTAAAAGCTCCAAAAGCACTCAGCCTTCCTCCACTATT
GAAGCAACCTTCAAATTCCACCAAAAACTAATGAAAACTAACTCCAAAACACCTGAAATA
GCAGCTGAAAATCTGCTCAAATCCATCCTCAAAGCAGTTCTTAACTTCACCCAAGACCAC
TAAAAAAAAGCAGAAAAAATGCAGTCCTTTTCGCACAAAAGCATTAGCATCGAGAGTTGA
GTCAAGGTCGTTGAACAGCTTATGCGTGAGGTCCAAACAAGGTTTTTCCGTTTGCAATTC
TAGTCTTAAATCGATTTTAGGCCTAAGCTCTGTCGTCGGATCTCTAGTGTGAGTCAAAAA
TGATCATAATATGAGTTTTGCCGGAGGCTTGGTTCAATGAAAAATCGTTGTTTCAGTTGA
GGTTCATTCTTTTTTACTGTTTCGCTCCTAATAAATTTTTATTGTCAGTTGTCTTCTGAT
TTTTGCTGTTTTGTCCTATTCATTGTTGTGTTAGTATTTTTGTTGAATGTTGCATTGTTT
TCTTTGTTTGAAAATTTCAATACGTTGGCCCTATCCTATTTTTGTAATTTGTTTGGATTA
TAATTGTATTGGTGTAGAAGATAAAATTGTTCCATTAAATGGATTGTGATTTTATGTAAT
AAAAAAAATGGGATAAACCAATTACGTAATGTTTTCTGACGTTTGCTTG
>C422
CAGCAATTTGTTCAGAGAATCCTATACCATCTGTGGATGATTTAACAGATCAGATAGTTG
AGGTTCTTAACTACTTTGGGCTTGGAGCAGTGATGTGTATGGGAGTAATTGCTGGTGCTT
ACATACTCAGCTTATTTGCTATAAAGCATAGGGAGCGTGTTCTTGGTTTGATTCTTGTTT
CCCCTCTATGCAGAGCACCTTCTTGGACTGAATGGTTTTACAATAAGGTCATGTCAAATT
TACTATACTTCTACGGGATGTGTGGTGTTCTGAAAGAGTTCTTGCTGCACCGCTACTTCA
GCAAGGAAGTTCGTGGATCTCCAGATGTTCCGGAATCAGATATAGTTCAAGCATGCAGAA
GGTTGCTAGATGAGAGGCAGAGCATGAATATTTGGCGTTTTCTTCAAGCCATTGATGGGA
GACCTGATATCACGGATGGATTGAAAACAATAAAATGTCGAACCCTCATATTTGTCGGGG
ATGATTCTCCTTTCCATTCGGAGGCTCTCCACATAACTGCTAAATTAGATCGAAGATTCA
GTGCCCTAGTTGAGGTACAAGTGTGTGGATCAATGGTGACAGAAGAGCAGCCACATGCTA
TGTTAATACCAATTGAGTATTTCCTCATGGGGTATGGACTATACAGACCAAATCAGTTCA
GTTGCAGTCCTAGAAGTCCTCTCACTCCATCTTGCATTGCTCCTGAGCTTCTCTCTCCAG
AAAGCATGGGTTTAAAACTGAAACCTATCAAGACTCGGATAGCAGCATCCCCACTGCACA
AAAATAATACTTAATTCTATGTAAAATGTAAAACCCATATATAGTTTTCATTTCTGGTTT
TTTTTTTTTTTTTTT
>C423
TACGACGCGCTCATCAACGAGGCTGGCCGGCAAGGAGATTTCGCCACTCTCCACCACCTC
CTCAACAAGCGCGTGAGCGATGGCTTCTTCAACACCAACAATACCTTCAAGTTCGTTTCT
ACAACTAACCTCTCCATACTCGACGATCTATTGGATACGATAGCTCGCTTAGACAATGGT
TACCCAAAAAAGTGCTCCTACGACTGTCTCATCGCGCGTCTCTCGAAGATGCACTGCATT
TCGGAGGCCACGCGTGTTGCCGAGACCATGGTGAGTAAAAGGCACGGAGCGAACGATGTC
ACGTTTCATCCCATAATCAACGCGCTCACGAAGAAGGAGGAATTCCACGAAGCGTGGCGC
GTGATGGACGTGATGAGATCTAACGGTATCGCACCCGATTTAACGGCGTATAATTTTCTG
CTGACCGGTTATTGTTTCACAGGAGATGTGGTATCGGCTGCCGTAGTTCTAGCGAAGATG
GAGGAGGAAGAGCTGGGGGCAGATACGAGGACGTACGACGCACTGGTTTTAGGCACGTGT
AGAGTTGGGAAATTGGATGCGGCTTTGGCAGTGTTGAGGAGGATGGTAGATGATGGAGTT
TCGCCATTGTATTGCACACATGCCCACATTATCGGCGCGTTGCTGAAGTACCAGTTTTCT
GAACAAGCAGCGGAGTTTGTTAGAAGCTATGCAGGGAGAGACGTGAAATTGGATTCGGAG
AATTTTGGAATACTGGCAACCAGGTTGATCACTAGAGGTAAATTCGAGGAAGCTAAGGAA
CTGGCGAAAGAGATGACTGAAAGGAGATTGGCATTGGGTCCTAGATTGAAGGATTTCTAT
GAATTGTATGTTAGATCATGAGATATTGAGATAATTATTACTAAGTATGAATGCAGCATT
GTTGAAATATATAGACTTGGTTTTGTTGTGTTGTTAGCAAAGAAAAAAAATTCTTGAAGT
ATTCGTTATATGATGTATACGGATTATGATTTTGATCCATCGATCCATCATAATGGAACG
TTGATTTGATACAATTAGTTGTAAAGATAAATAAAAGAGCTGAAATATTATGCTGT
>C424
ATAGCATTGCAGGGTCATCCATACGAGATGACGAGAGCTTGGCGAGCTCTCCCTCAGTCC
CAAGTTACATGGCCTCTACAAAGTCTGCAAAAGCAAAAACACGGTTGCAGAGTCCATTGG
GCGTAGAAAACGGCACACCAGAAAAGGGATCGGCAGGGCCTGTGAAGAAGCGGCTATCTT
ATCCACCTTCACCTGCCCGGCCAAGGCGACATTCAGGCCCACCAAAGATTAACAACACCT
CATTGAACACCTCCATCACTGAGAATAATGTGAACGTTGTCATCAACTAATAAGCGACCC
TACCAACGCCCTTCTGGCTTATTATAGGTATGCATTAAAAATGCCATTCATTGTGCGACC
TCAACTGCACCACAAAATTCTTATTAATTCATTGCTGTACGGGCTTGCCCTGGATGTTTC
TTGCTTTTCATTTTTCTTACTCCCGCTGTTGTTGATGAACATAGAAATGCAATAGTTGTG
AATCATTTTAGACAGCATTTCCTTGATTGTGATTACATATAATTCAATTTTTATTTATGT
ACCGAACAGTGAATGAAAAACTATTACTATTTGTTTGTTCAGTCAATTGTATATTTGTAT
ACTGCTTGTTTTGCCTTTCCATGTATTGTTTTTGCCTGCTAAGAACTCTGGGGATAGTCG
TTGGATTATGGTCTTGAAAGGAAAAAAAATGTCTTTTCCCTTCGTCCATTTTTCCACGAT
CTAAATAAGATATTTATTCTCCTAATTAGTTTGTAATTGAGGTA
>C425
GGCCATTACGGCCGGGGGAGTCTTTGACAGAAAAAGAAAAAGAACATGTCTCGGGAGAGA
GCCAAACGTGCGACACTGCCTCCAGCTCAGGAGAATATTGAGAAGTTAGAAAAGGTTGTA
AAGCAGGGAAATTACTATGGAGCTCAACAGATGTTCAAGTCTATTAGCGCTAGATATGTG
TCCGCTGAGAGGTATTCTGAAGCTTTGGATATTCTTCAGTGTGGCGCTTGCTTACAATTG
GAGAATGGACAGGTGACCTGTGGGTCAGAGCTTGCATTGTTGTTTGTTGAAACTCTTGTA
AAAGGAGAAGTTTCTTATAATGAAGAAACTCTTGACCGTGTCAGGAAAATCTACGAGAAG
TTTCCTCGACCTTCAGTGCCACAAAATTTGGACCTCGCAATGCAAAAACTTTCTGAAGCC
ATTGCGGCTGCCAAAACCCGAGTTGAATGCTGTTCTTCCTTTTTAAAAGCCTCTATCAAG
[truncated: 26,736,156 more chars]
