# Supplementary material for: TobEA: an atlas of tobacco gene expression from seed to senescence
Source: BMC Genomics. 2010 Feb 26;11:142. doi: 10.1186/1471-2164-11-142 (PMC2841117; doi:10.1186/1471-2164-11-142)
Supplement: Additional file 3 — ATC unigene annotations. ATC Unigene annotation information file. Genbank IDs of unigene member sequences and information of Arabidopsis and nr best hit information presented for each unigene. [file 1471-2164-11-142-S3.TXT]

Unigene ID	Member sequence Genbank IDs	Arabidopsis best hit	Sequence Description	Summary	Associated Arabidopsis GO IDs	Associated Arabidopsis GO terms	Blast2GO Sequence description	GO IDs	EC numbers
C1	AB257512; BP136008
C2	AB257510; BP133603
C3	AB257508; BP129417	AT1G21230	WAK5 (WALL ASSOCIATED KINASE 5); kinase/ protein serine/threonine kinase	encodes a wall-associated kinase	GO:0005886; GO:0016301; GO:0004674; GO:0006468	plasma membrane; kinase activity; protein serine/threonine kinase activity; protein amino acid phosphorylation	wall-associated kinase 4	GO:0006468; GO:0016023; GO:0005524; GO:0004674	EC:2.7.11
C4	EB684264; EB431312	AT1G05680	UDP-glucoronosyl/UDP-glucosyl transferase family protein		GO:0005575; GO:0008194; GO:0016758; GO:0008152; GO:0016757	cellular_component_unknown; UDP-glycosyltransferase activity; transferase activity, transferring hexosyl groups; metabolic process; transferase activity, transferring glycosyl groups	glycosyltransferase	GO:0008194; GO:0016758; GO:0008152	EC:2.4.1
C5	EB684263; FG641299; FG641301; EB429579; BP134777	AT1G28150			GO:0003674; GO:0008150; GO:0010287	molecular_function_unknown; biological_process_unknown; plastoglobule	at1g28150 f3h9_17	GO:0016020; GO:0016023
C6	EB684250; EB682970	AT5G52882	ATP binding / nucleoside-triphosphatase/ nucleotide binding		GO:0005524; GO:0000166; GO:0017111; GO:0012505	ATP binding; nucleotide binding; nucleoside-triphosphatase activity; endomembrane system	aaa-type atpase family protein	GO:0012505; GO:0017111; GO:0005524	EC:3.6.1.15
C7	EB684246; EB446959	AT1G05170	galactosyltransferase family protein		GO:0016020; GO:0016758; GO:0006486; GO:0016757; GO:0012505	membrane; transferase activity, transferring hexosyl groups; protein amino acid glycosylation; transferase activity, transferring glycosyl groups; endomembrane system	avr9 elicitor response protein	GO:0005794; GO:0008378; GO:0006486; GO:0016021
C8	EB684243; EB446222; EB681780	AT4G30620			GO:0009507; GO:0008150	chloroplast; biological_process_unknown	protein	GO:0009507
C9	EB684242; EB435431	AT5G67500	porin, putative		GO:0005741; GO:0005739; GO:0008308; GO:0006820	mitochondrial outer membrane; mitochondrion; voltage-gated ion-selective channel activity; anion transport	porin-like protein	GO:0006820; GO:0008308; GO:0005741
C10	EB684239; EB432983; EB447130	AT4G01000	ubiquitin family protein		GO:0005575; GO:0006512	cellular_component_unknown; ubiquitin cycle
C11	EB684231; DV159629; EB425259; EB683505; EB437288; EB425836; EB425836; EB439918; EB443129	AT5G45130	RHA1	small GTP binding protein	GO:0015031; GO:0007264; GO:0012505; GO:0005525	protein transport; small GTPase mediated signal transduction; endomembrane system; GTP binding	member ras oncogene family	GO:0015031; GO:0005515; GO:0005886; GO:0005525; GO:0007264
C12	EB684224; FG643609; EB438616; EB684124	AT2G15240	UNC-50 family protein		GO:0003674; GO:0008150	molecular_function_unknown; biological_process_unknown	unc-50 homolog	GO:0005794; GO:0044425
C13	EB684223; EB442035	AT2G37270	ATRPS5B (RIBOSOMAL PROTEIN 5B); structural constituent of ribosome	One of two genes encoding the ribosomal protein S5. Expressed at a lower level compared to ATRPS5A.	GO:0005830; GO:0005843; GO:0005840; GO:0003735; GO:0006412	cytosolic ribosome (sensu Eukaryota); cytosolic small ribosomal subunit (sensu Eukaryota); ribosome; structural constituent of ribosome; translation	ribosomal protein s5	GO:0003735; GO:0015935; GO:0006412	EC:3.6.5.3
C14	EB684219; EB428345; EB684021; BP529969	AT2G16780	MSI2 (NUCLEOSOME/CHROMATIN ASSEMBLY FACTOR GROUP C 2)	Encodes a WD-40 repeat protein similar to yeast MSI1.	GO:0005575; GO:0003674; GO:0008150	cellular_component_unknown; molecular_function_unknown; biological_process_unknown	peroxisomal targeting signal type 2 receptor	GO:0010026; GO:0009909; GO:0016585; GO:0010214; GO:0031507; GO:0005515; GO:0008283
C15	EB684215; EB429956; DV159913; EB677557; EB683544; EB683544	AT3G46740	TOC75-III (translocon outer membrane complex 75-III); P-P-bond-hydrolysis-driven protein transmembrane transporter	Component of the translocon outer membrane (TOC) complex. Forms the outer envelope translocation channel (beta-barrel). Plays a role in preprotein conductance. Imported into chloroplast. Expressed in young dividing photosynthetic tissues. Knockout mutants are embryo lethal with arrested development at the two-cell stage. Knockout mutants have abnormal etioplasts.	GO:0005739; GO:0009536; GO:0015450; GO:0009658; GO:0045036; GO:0010006; GO:0031359; GO:0048598	mitochondrion; plastid; protein transmembrane transporter activity; chloroplast organization and biogenesis; protein targeting to chloroplast; toc complex; integral to chloroplast outer membrane; embryonic morphogenesis	surface antigen	GO:0015450; GO:0031359; GO:0048598; GO:0009658; GO:0045036
C16	EB684205; DW004117; EB432288; DW002661; DW003126; DW002323; EB684007	AT4G34700	complex 1 family protein / LVR family protein		GO:0003824; GO:0009853; GO:0045271; GO:0031966	catalytic activity; photorespiration; respiratory chain complex I; mitochondrial membrane	protein	GO:0009853; GO:0003824; GO:0005739; GO:0045271
C17	EB684202; EB435943	AT4G11650	ATOSM34 (OSMOTIN 34)	osmotin-like protein	GO:0012505; GO:0051707; GO:0009816	endomembrane system; response to other organism; defense response to bacterium, incompatible interaction	thaumatin-like protein	GO:0009607; GO:0006950; GO:0006952
C18	EB684193; EB436734; EB436734; BQ843035; BP532116; EB684193; EB684193; EB435292; EB683779	AT1G57860	60S ribosomal protein L21		GO:0005840; GO:0003735; GO:0006412	ribosome; structural constituent of ribosome; translation	ribosomal protein l21	GO:0022626; GO:0003735; GO:0006412; GO:0005739	EC:3.6.5.3
C19	EB684192; EB681425; EB440868; EB442467; EB440870; EB442524; EB442334; EB440401; EB440452; EB681549; EB442849; EB443000; EB443029; EB428004; EB431525; EB451086; EB451218; CV016901; DW004738; EB683291	AT5G46250	RNA recognition motif (RRM)-containing protein		GO:0005634; GO:0003723; GO:0006396; GO:0030529	nucleus; RNA binding; RNA processing; ribonucleoprotein complex	protein	GO:0044424
C20	EB684181; EB432679; BP526424	AT1G29370	kinase-related		GO:0005575; GO:0008150	cellular_component_unknown; biological_process_unknown
C21	EB684178; BP531645	AT5G13520	peptidase M1 family protein		GO:0005575; GO:0004179; GO:0006508	cellular_component_unknown; membrane alanyl aminopeptidase activity; proteolysis	peptidasemembrane alanine aminopeptidase	GO:0019370; GO:0004179; GO:0006508; GO:0008270	EC:3.4.11.2
C22	EB684166; DV999196; EB431736; EB449050; EB446709; EB683588; EB433103; DV158060; DV158703	AT5G56030	HSP81-2 (EARLY-RESPONSIVE TO DEHYDRATION 8); ATP binding	a member of heat shock protein 90 (HSP90) gene family. Expressed in all tissues and abundant in root apical meristem, pollen and tapetum. Expression is NOT heat-induced but induced by IAA and NaCl.	GO:0005524; GO:0006952; GO:0006457; GO:0012505; GO:0009908; GO:0050821; GO:0048366; GO:0010286; GO:0009408	ATP binding; defense response; protein folding; endomembrane system; flower development; protein stabilization; leaf development; heat acclimation; response to heat	heat shock protein 90	GO:0000166
C23	EB684165; DW001342; EB433850; EB434002	AT5G53590	auxin-responsive family protein		GO:0005575; GO:0003674; GO:0009733	cellular_component_unknown; molecular_function_unknown; response to auxin stimulus	auxin-induced protein	GO:0005516; GO:0009734; GO:0005739
C24	EB684159; EB443931; EB682520; EB682385; DV158267; EB682264; EB682153; EB682207; EB682132; EB443201; EB427351; DV159343; DV159500; DW004482; DV161381; EB682058; BQ842917; BQ843011; EB443245; EB682786; BQ842810; BQ842901; CV016420; EB682786; BP532617; DW001492; DW001723; EB682449; DV159415; EB447204; EB682444; EB443338; DW001596; DV160717; DW001707; DW002120; DW001446; DW003479; DV161995; DW004968;…						mrna inducible by salicylic acid or by tmv during systemic acquired resistance	GO:0009627
C25	EB684151; EB441271	AT5G64430	octicosapeptide/Phox/Bem1p (PB1) domain-containing protein		GO:0005575; GO:0003674; GO:0008150	cellular_component_unknown; molecular_function_unknown; biological_process_unknown
C26	EB684150; BP532532; EB683875	AT5G27640	TIF3B1 (EUKARYOTIC TRANSLATION INITIATION FACTOR 3B); nucleic acid binding / translation initiation factor	encodes a member of eukaryotic translation initiation factor 3B family.	GO:0005737; GO:0005852; GO:0003743; GO:0003676; GO:0006413	cytoplasm; eukaryotic translation initiation factor 3 complex; translation initiation factor activity; nucleic acid binding; translational initiation	tif3b1 (eukaryotic translation initiation factor 3b) nucleic acid binding translation initiation factor	GO:0005852; GO:0006413; GO:0003723; GO:0005515; GO:0003743; GO:0000166
C27	EB684149; EB682955; EB430260; EB682902; DW003747; DW003274; AJ718425; CV020245; DW002757; EB433195	AT2G02050	NADH-ubiquinone oxidoreductase B18 subunit, putative		GO:0005739; GO:0008137; GO:0006120; GO:0009853; GO:0045271; GO:0031966	mitochondrion; NADH dehydrogenase (ubiquinone) activity; mitochondrial electron transport, NADH to ubiquinone; photorespiration; respiratory chain complex I; mitochondrial membrane	nadh-ubiquinone oxidoreductase b18	GO:0006120; GO:0045271; GO:0008137; GO:0009853; GO:0006118; GO:0009536; GO:0031966	EC:1.6.5.3
C28	EB684139; AJ717950; BP533207; EB444839; CV020258; EB444308; EB445025; EB684139; EB429491; EB683737; EB440422; EB440422; EB450764	AT3G56490	zinc-binding protein, putative / protein kinase C inhibitor, putative		GO:0005080; GO:0008270; GO:0008150; GO:0012505	protein kinase C binding; zinc ion binding; biological_process_unknown; endomembrane system	histidine triadprotein	GO:0012505; GO:0003824; GO:0005080; GO:0008270
C29	EB684133; EB682968; EB446181; DW001695; DW001468; DW003825; DW003723; EB443472; M97362; DW004096; DW003508; EB443148; DW003858; DW003028; DW003028; DW001907; DW002291; DW003078; EB443544						mrna inducible by salicylic acid or by tmv during systemic acquired resistance	GO:0009627
C30	EB684130; EB683529; EB678380; EB424897; EB446324; EB446072; DW004475; EB677274; DW004984; DW004714	AT1G51060	HTA10; DNA binding	Encodes HTA10, a histone H2A protein.	GO:0005634; GO:0003677; GO:0007001; GO:0006334; GO:0000786	nucleus; DNA binding; chromosome organization and biogenesis (sensu Eukaryota); nucleosome assembly; nucleosome	histone h2a	GO:0005694; GO:0005739
C31	EB684126; EB449675	AT5G65660	hydroxyproline-rich glycoprotein family protein		GO:0005575; GO:0003674; GO:0008150	cellular_component_unknown; molecular_function_unknown; biological_process_unknown
C32	EB684118; EB683877; DW003330	AT2G25060	plastocyanin-like domain-containing protein		GO:0005507; GO:0006118; GO:0031225	copper ion binding; electron transport; anchored to membrane
C33	EB684115; DV159293; EB682702; BP531317; EB443311; EB679533; EB447280; DV158512; EB440448; DW003729; BP532201; DW002904; BP133701	AT2G32060	40S ribosomal protein S12 (RPS12C)		GO:0005830; GO:0003735; GO:0006412	cytosolic ribosome (sensu Eukaryota); structural constituent of ribosome; translation	ribosomal protein s12	GO:0003735; GO:0006412; GO:0022626	EC:3.6.5.3
C34	EB684097; EB681106; DW004313; EB451739; EB684203; CV016505; DW002452; EB683818	AT1G80160	lactoylglutathione lyase family protein / glyoxalase I family protein		GO:0004462; GO:0005975; GO:0012505	lactoylglutathione lyase activity; carbohydrate metabolic process; endomembrane system	lactoylglutathione lyase family protein glyoxalase i family protein	GO:0005975; GO:0004462	EC:4.4.1.5
C35	EB684092; EB683646	AT5G63110	HDA6 (HISTONE DEACETYLASE 6); histone deacetylase	RPD3-like histone deacetylase. HDA6 mutations specifically increase the expression of auxin-responsive transgenes, suggesting a role in transgene silencing.	GO:0005634; GO:0004407; GO:0016575; GO:0016458; GO:0016441	nucleus; histone deacetylase activity; histone deacetylation; gene silencing; posttranscriptional gene silencing	histone deacetylase	GO:0016575; GO:0005515; GO:0006350; GO:0005634; GO:0004407; GO:0016458
C36	EB684076; EB434549	AT1G24360	3-oxoacyl-(acyl-carrier protein) reductase, chloroplast / 3-ketoacyl-acyl carrier protein reductase		GO:0004316; GO:0006633; GO:0008152	3-oxoacyl-[acyl-carrier-protein] reductase activity; fatty acid biosynthetic process; metabolic process	3-oxoacyl-(acyl-carrier-protein) reductase	GO:0006633; GO:0051287; GO:0004316; GO:0009507; GO:0005739	EC:1.1.1.100
C37	EB684075; EB682985; EB445414; DW002328; DW003232	AT4G01470	GAMMA-TIP3/TIP1;3 (tonoplast intrinsic protein 1;3); water channel		GO:0016020; GO:0015250; GO:0006810	membrane; water channel activity; transport	delta-type tonoplast intrinsic protein	GO:0006810; GO:0016021; GO:0005215
C38	EB684073; DW002693; EB446621; DW003411	AT5G47700	60S acidic ribosomal protein P1 (RPP1C)		GO:0005840; GO:0003735; GO:0006414	ribosome; structural constituent of ribosome; translational elongation	60s acidic ribosomal protein p1	GO:0005840; GO:0003735; GO:0006414
C39	EB684066; DW004076; EB445206; EB683823; EB683207; EB443576; DV160676; DV160676; EB443127; EB682919	AT1G28330	DRM1 (DORMANCY-ASSOCIATED PROTEIN 1)	dormancy-associated protein (DRM1)	GO:0005575; GO:0003674; GO:0008150	cellular_component_unknown; molecular_function_unknown; biological_process_unknown	auxin-repressed protein	GO:0006306; GO:0051567; GO:0006346
C40	EB684065; BQ842932; EB447000; DW004577; EB682874; DW002787; EB443641; EB683039; EB446120; DW005226; DW001860; DW001680; DW003516; EB682143; DV158707; EB427664; EB445232; DW005077; DV161382; EB682051; DV159477; EB447250; DV161699; DV159435; DW002405; DW001458; AJ310474
C41	EB684064; CV019226	AT5G59970	histone H4		GO:0005634; GO:0003677; GO:0007001; GO:0006334; GO:0000786	nucleus; DNA binding; chromosome organization and biogenesis (sensu Eukaryota); nucleosome assembly; nucleosome	histone h4	GO:0009414; GO:0000786; GO:0003677; GO:0006334; GO:0005634
C42	EB684039; EB440304; DW002193; EB442667; EB439472; DW005230	AT1G80160	lactoylglutathione lyase family protein / glyoxalase I family protein		GO:0004462; GO:0005975; GO:0012505	lactoylglutathione lyase activity; carbohydrate metabolic process; endomembrane system	lactoylglutathione lyase family protein glyoxalase i family protein	GO:0005975; GO:0004462	EC:4.4.1.5
C43	EB684037; EB683572; EB445632; CV020172; EB449993; CV017183; CV016818; CV016777; EB425307; EB432149; EB439149; EB446530; EB446603; EB428798; EB428636; EB448499; EB431600; EB427644; EB450350; EB433938; EB427217; EB683768; EB445562; EB427642; EB445727; EB445502; EB427962; EB444427; EB684156; EB683460; EB683572; EB439561; EB682867; EB683216; EB427608; EB445930; DW003686; EB428340; EB428985; EB431924;…						defensin protein	GO:0006952; GO:0004866
C44	EB684032; AJ718778; DW002065; BP531214	AT1G76490	HMG1 (3-HYDROXY-3-METHYLGLUTARYL COA REDUCTASE)	Encodes a 3-hydroxy-3-methylglutaryl coenzyme A reductase, which is involved in melavonate biosynthesis and performs the first committed step in isoprenoid biosynthesis. Expression is activated in dark in leaf tissue but not controlled by light in the root (confine	GO:0005783; GO:0008299; GO:0016126; GO:0042282; GO:0016020	endoplasmic reticulum; isoprenoid biosynthetic process; sterol biosynthetic process; hydroxymethylglutaryl-CoA reductase activity; membrane	3-hydroxy-3-methylglutaryl-coenzyme a reductase	GO:0005789; GO:0009526; GO:0050661; GO:0008299; GO:0016021; GO:0015936; GO:0004420; GO:0031966	EC:1.1.1.34
C45	EB684026; CV020312; BP136540; FG635984; EB449963	AT1G42960		expressed protein localized to the inner membrane of the chloroplast.	GO:0005739; GO:0009536; GO:0009535; GO:0003674; GO:0008150; GO:0009706	mitochondrion; plastid; chloroplast thylakoid membrane; molecular_function_unknown; biological_process_unknown; chloroplast inner membrane	---NA---	GO:0009535; GO:0005739
C46	EB684024; BP530468; EB683509; DW002055	AT5G20570	RBX1 (RING-BOX 1)	Encodes a ring-box 1 like protein and component of the SCF ubiquitinization complex mediating auxin responses. Forms a E3 ubiquitin ligase complex with CUL3A and At1g21780.1 a BTB domain protein.	GO:0005515; GO:0016567; GO:0019005; GO:0009733; GO:0031463	protein binding; protein ubiquitination; SCF ubiquitin ligase complex; response to auxin stimulus; Cul3-RING ubiquitin ligase complex	ring finger protein 7	GO:0005515; GO:0006829; GO:0016567; GO:0009733; GO:0031463; GO:0008270
C47	EB684014; DW004000; EB430874; EB432090; EB428172; DW002518; EB430785; DW002548; EB429622; EB431854; EB432514; EB430880; EB430255; EB430309; EB431091; EB432115; EB432533; EB426193; EB432666; EB432735; EB680915; EB426520; EB431685; EB427303; EB430215; EB430584; EB432486; EB448487; EB431135; EB427722; DW002790; EB432393; EB430115; EB431898; EB431145; EB431865; EB428035; EB431174; EB431133; EB430799;…	AT2G18420		Encodes a Gibberellin-regulated GASA/GAST/Snakin family protein	GO:0003674; GO:0012505; GO:0009739	molecular_function_unknown; endomembrane system; response to gibberellin stimulus	gibberellin induced protein	GO:0009739; GO:0009826; GO:0009741; GO:0009737
C48	EB684005; EB684005; BP530372; EB446550	AT1G43700	VIP1 (VIRE2-INTERACTING PROTEIN 1); transcription factor	Encodes a VirE2-interacting protein. VIP1 mediates nuclear translocation of VirE2 via its amino half, and interacts with histone H2A via it carboxyl half.	GO:0003700; GO:0005634; GO:0005515; GO:0009294; GO:0051170	transcription factor activity; nucleus; protein binding; DNA mediated transformation; nuclear import	protein	GO:0009294; GO:0042802; GO:0051170; GO:0043565; GO:0046983; GO:0003700; GO:0005634; GO:0006355
C49	EB684004; EB683664	AT3G18660	PGSIP1 (PLANT GLYCOGENIN-LIKE STARCH INITIATION PROTEIN 1); transferase, transferring glycosyl groups	Plants expressing an RNAi construct specifically targeting PGSIP1 was shown to have a dramatically reduced amount of starch.	GO:0009507; GO:0009058; GO:0005982; GO:0016757	chloroplast; biosynthetic process; starch metabolic process; transferase activity, transferring glycosyl groups	glycogenin	GO:0005982; GO:0016051; GO:0016758; GO:0009058; GO:0009507	EC:2.4.1
C50	EB684001; EB442430; FG643377	AT2G40800			GO:0005739; GO:0003674; GO:0008150	mitochondrion; molecular_function_unknown; biological_process_unknown	protein	GO:0005739; GO:0009536
C51	EB683998; BP134098	AT1G15730	PRLI-interacting factor L, putative				cobalamin synthesis protein p47k	GO:0009536
C52	EB683992; EB684106	AT3G28580	AAA-type ATPase family protein		GO:0005783; GO:0005524; GO:0016887; GO:0009737	endoplasmic reticulum; ATP binding; ATPase activity; response to abscisic acid stimulus	aaa-type atpase family protein	GO:0016887; GO:0005783; GO:0005524
C53	EB683990; EB678288; EB678288; CV020636; FG638544	AT2G43810	small nuclear ribonucleoprotein F, putative / U6 snRNA-associated Sm-like protein, putative / Sm protein F, putative		GO:0005634; GO:0005732; GO:0003674; GO:0016071	nucleus; small nucleolar ribonucleoprotein complex; molecular_function_unknown; mRNA metabolic process	small nuclear ribonucleoprotein polypeptide f	GO:0005737; GO:0006402; GO:0008380; GO:0005732; GO:0003723; GO:0030532; GO:0006397; GO:0046982
C54	EB683978; EB438313	AT5G60680			GO:0003674; GO:0008150	molecular_function_unknown; biological_process_unknown
C55	EB683977; EB683654						---NA---	GO:0005576; GO:0006952; GO:0008200
C56	EB683973; BP532230
C57	EB683971; DW002888; EB445866; BP531667; EB445866; EB683345	AT2G47110	UBQ6 (ubiquitin 6); protein binding	polyubiquitin gene	GO:0005515; GO:0042787; GO:0005622; GO:0006511	protein binding; protein ubiquitination during ubiquitin-dependent protein catabolic process; intracellular; ubiquitin-dependent protein catabolic process	polyubiquitin	GO:0005840; GO:0003735; GO:0006412; GO:0006464	EC:3.6.5.3
C58	EB683970; BP530275	AT2G14520	CBS domain-containing protein		GO:0003674; GO:0008150; GO:0012505	molecular_function_unknown; biological_process_unknown; endomembrane system	protein	GO:0016020
C59	EB683961; BP137179; EB435898
C60	EB683955; EB683388; DW004220; DW003500; DW002275; EB683328; EB683328	AT1G15100	RHA2A (RING-H2 finger A2A); protein binding / zinc ion binding	Encodes a putative RING-H2 finger protein RHA2a.	GO:0005515; GO:0008270; GO:0012505	protein binding; zinc ion binding; endomembrane system
C61	EB683954; BP530541; BP535330; EB443858; EB677182; BP531950; EB677182; BP533588	AT1G17860	trypsin and protease inhibitor family protein / Kunitz family protein		GO:0004866; GO:0008150; GO:0012505	endopeptidase inhibitor activity; biological_process_unknown; endomembrane system	kunitz trypsin inhibitor	GO:0004866
C62	EB683948; CV017521; EB440027; EB439245; CV016658	AT5G65400			GO:0003674; GO:0008150	molecular_function_unknown; biological_process_unknown	protein	GO:0009536
C63	EB683943; EB449145; EB450242; EB449062; DW004274; DW004274; EB451792; EB425279; EB427811; EB447506; EB443171	AT5G03170	FLA11 (fasciclin-like arabinogalactan-protein 11)		GO:0003674; GO:0007155; GO:0031225	molecular_function_unknown; cell adhesion; anchored to membrane
C64	EB683940; EB449855; EB452065; EB451213; FG635687; CQ808763; BP531005	AT2G02390	ATGSTZ1 (GLUTATHIONE S-TRANSFERASE 18); glutathione transferase	Encodes glutathione transferase belonging to the zeta class of GSTs. Naming convention according to Wagner et al. (2002). The protein undergoes spontaneous thiolation following treatment with the oxidant tert-butylhydroperoxide.	GO:0004364; GO:0005737; GO:0009407	glutathione transferase activity; cytoplasm; toxin catabolic process	maleylacetoacetate isomerase	GO:0009407; GO:0005737; GO:0004364; GO:0009072	EC:2.5.1.18
C65	EB683939; BP530690	AT5G54110	ATMAMI (ARABIDOPSIS THALIANA MEMBRANE-ASSOCIATED MANNITOL-INDUCED); structural molecule	Encodes a highly polar protein with more than 60% hydrophilic amino acid residues that is associated with the plasma membrane. It has limited secondary structure similarity to VAP-33 from Aplysia, which may be involved in membrane trafficking.	GO:0005198; GO:0005886; GO:0006970	structural molecule activity; plasma membrane; response to osmotic stress	membrane associated protein	GO:0009739; GO:0006970; GO:0005198; GO:0009507
C66	EB683934; BP137464; BP534218	AT5G26240	CLC-D (chloride channel D); anion channel/ voltage-gated chloride channel	member of Anion channel protein family	GO:0005802; GO:0005622; GO:0005253; GO:0005247; GO:0009826; GO:0010038	trans-Golgi network; intracellular; anion channel activity; voltage-gated chloride channel activity; unidimensional cell growth; response to metal ion	chloride channel 7	GO:0005739; GO:0016020
C67	EB683933; EB683933	AT3G61040	CYP76C7 (cytochrome P450, family 76, subfamily C, polypeptide 7); oxygen binding	encodes a protein with cytochrome P450 domain	GO:0006118; GO:0019825; GO:0012505	electron transport; oxygen binding; endomembrane system	cytochrome p450	GO:0020037; GO:0004497; GO:0006118; GO:0005506
C68	EB683931; DW003908; DW003908; EB678497; EB450259; EB449171; EB429172; EB677974; EB447420; EB445669; EB442408; EB684069; DW004215; DW005074; DW002178; DW003186; DW003257; EB427224; EB683093; DW002508; EB680707; EB448524; EB446636; EB440030; AJ632932	AT2G47170	ARF1A1c (ADP-RIBOSYLATION FACTOR 1); GTP binding / phospholipase activator/ protein binding	Gene encoding ADP-ribosylation factor and similar to other ARFs and ARF-like proteins. Members of this family are known to be essential for vesicle coating and uncoating and functions in GTP-binding. The gene is shown to play a role in cell division, cell expansion and cellulose production using antisense construct.	GO:0005798; GO:0005525; GO:0016004; GO:0005515; GO:0006499	Golgi-associated vesicle; GTP binding; phospholipase activator activity; protein binding; N-terminal protein myristoylation	adp-ribosylation factor	GO:0012505; GO:0005525; GO:0005515; GO:0016004; GO:0006886; GO:0007264; GO:0005739; GO:0005215
C69	EB683927; CV020318; EB445379; EB445379	AT3G18130	guanine nucleotide-binding family protein / activated protein kinase C receptor (RACK1)		GO:0005834; GO:0000166; GO:0008150	heterotrimeric G-protein complex; nucleotide binding; biological_process_unknown	guanine nucleotide binding protein (g protein)beta polypeptide 2-like 1	GO:0005834; GO:0000166	EC:3.6.5.1
C70	EB683926; BP533616; DW002990; DW002507; DW001413; AB050837; DW003663; EB443967; EB448192; BP129307; DV159828	AT3G43810	CAM7 (CALMODULIN 7); calcium ion binding	EF hand domain protein encodes a calmodulin. Can functionally complement a yeast CaM mutant.	GO:0005509; GO:0005575; GO:0005513; GO:0019722	calcium ion binding; cellular_component_unknown; detection of calcium ion; calcium-mediated signaling	calmodulin	GO:0005515; GO:0005509
C71	EB683921; EB430981; EB447458	AT5G56600	PFN3/PRF3 (PROFILIN 3); actin binding	Encodes profilin3, a low-molecular weight, actin monomer-binding protein that regulates the organization of actin cytoskeleton. Originally known as profilin5, and later named profilin3. Expressed in vegetative organs.	GO:0015629; GO:0005737; GO:0005634; GO:0003779; GO:0007010	actin cytoskeleton; cytoplasm; nucleus; actin binding; cytoskeleton organization and biogenesis	profilin	GO:0005737; GO:0003779; GO:0030036; GO:0015629
C72	EB683919; FG635600	AT1G36160	ACC1 (ACETYL-COENZYME A CARBOXYLASE 1); acetyl-CoA carboxylase	Encodes acetyl-CoA carboxylase. Mutant displays uncoordinated cell divisions which are enhanced by cytokinins. Mutant also has aberrant organization of the apical region in the embryo and abnormal root and shoot development.	GO:0003989; GO:0009735; GO:0009793; GO:0009933; GO:0048364; GO:0048367	acetyl-CoA carboxylase activity; response to cytokinin stimulus; embryonic development ending in seed dormancy; meristem organization; root development; shoot development	acetyl-carboxylase	GO:0009933; GO:0009793; GO:0048364; GO:0005524; GO:0048367; GO:0009735; GO:0008152; GO:0009374; GO:0003989	EC:6.4.1.2
C73	EB683916; EB442274; DW004105	AT1G01730			GO:0009507; GO:0003674; GO:0008150	chloroplast; molecular_function_unknown; biological_process_unknown
C74	EB683915; EB682047; EB683915; EB683915	AT5G65220	ribosomal protein L29 family protein		GO:0005840; GO:0003735; GO:0006412; GO:0042254	ribosome; structural constituent of ribosome; translation; ribosome biogenesis and assembly	50s ribosomal protein l29	GO:0005840; GO:0042254; GO:0006412	EC:3.6.5.3
C75	EB683914; EB683774	AT3G18680	aspartate/glutamate/uridylate kinase family protein		GO:0009507; GO:0009041; GO:0006221	chloroplast; uridylate kinase activity; pyrimidine nucleotide biosynthetic process	uridylate kinase	GO:0006561; GO:0009507; GO:0004349; GO:0006221; GO:0033862	EC:2.7.2.11; EC:2.7.4.22
C76	EB683911; EB683780; EB678422	AT1G47830	clathrin coat assembly protein, putative		GO:0003674; GO:0006886; GO:0030125	molecular_function_unknown; intracellular protein transport; clathrin vesicle coat	adaptor-related protein complexsigma 1 subunit	GO:0006461; GO:0005905; GO:0030125; GO:0005515; GO:0016192; GO:0006886; GO:0005739
C77	EB683905; EB443777	AT4G02220	zinc finger (MYND type) family protein / programmed cell death 2 C-terminal domain-containing protein		GO:0005737; GO:0008270; GO:0006915	cytoplasm; zinc ion binding; apoptosis	programmed cell death 2	GO:0005488
C78	EB683903; EB444978; EB445737; EB446575; EB683263; EB432511; DW005073; EB445619; DW004413; EB428828; EB427995; EB425091; EB446065; EB436656; EB447092; EB430926; EB444339; EB431254; EB447992; EB446616; BP533916	AT5G42300	UBL5 (UBIQUITIN-LIKE PROTEIN 5)		GO:0005575; GO:0003674; GO:0006512	cellular_component_unknown; molecular_function_unknown; ubiquitin cycle	ubiquitin-like 5	GO:0006512
C79	EB683902; BP534424	AT1G12390	cornichon family protein		GO:0016020; GO:0003674; GO:0007242	membrane; molecular_function_unknown; intracellular signaling cascade	protein	GO:0016020; GO:0007242
C80	EB683892; EB444413; EB447133; EB443910; DW004873; EB446599; EB445532; CV018243; DW001128; EB446835; EB443645; EB427603
C81	EB683891; DW001973
C82	EB683874; EB683874; DW003793	AT1G72500	inter-alpha-trypsin inhibitor heavy chain-related
C83	EB683871; EB683871	AT1G03190	ATXPD/UVH6 (ULTRAVIOLET HYPERSENSITIVE 6); ATP binding / ATP-dependent DNA helicase/ ATP-dependent helicase/ DNA binding / hydrolase, acting on acid anhydrides, in phosphorus-containing anhydrides / nucleic acid binding	UV damage and heat induce a common stress response in plants that leads to tissue death and reduced chloroplast function. The UVH6 product is suggested to be a negative regulator of this response.	GO:0009411; GO:0009408; GO:0005634; GO:0005524; GO:0004003; GO:0008026; GO:0003677; GO:0016818; GO:0003676	response to UV; response to heat; nucleus; ATP binding; ATP-dependent DNA helicase activity; ATP-dependent helicase activity; DNA binding; hydrolase activity, acting on acid anhydrides, in phosphorus-containing anhydrides; nucleic acid binding
C84	EB683863; DW004600
C85	EB683847; EB444727; BP533664; BP530481	AT2G46540			GO:0005739; GO:0003674; GO:0008150	mitochondrion; molecular_function_unknown; biological_process_unknown	fiber protein fb11	GO:0016023; GO:0005739
C86	EB683846; EB429898; FG641021; FG641158
C87	EB683843; CV017049; EB438053; EB679581; Z14081; EB442327; CV018912; CV016418; CV017038; CV020961; CV018695; EB450953; DW003720; DW003518; DV160920; EB679312; EB443304; EB678073; EB439659; EB438550; EB679207; EB681002; CN949704; EB445513; EB677488; EB448470; DV161527; EB448693; EB678371; EB677488; DV158355; EB447129; DW004262; DW003510; EB679247; EB431628; Z14082; CV017865; EB441404; CV021191; EB4…	AT2G21130	peptidyl-prolyl cis-trans isomerase / cyclophilin (CYP2) / rotamase		GO:0005575; GO:0003755; GO:0006457	cellular_component_unknown; peptidyl-prolyl cis-trans isomerase activity; protein folding	cyclophilin	GO:0006457; GO:0016020; GO:0042277; GO:0005737; GO:0003755	EC:5.2.1.8
C88	EB683837; DW003546; BP534786	AT5G20090			GO:0005575; GO:0003674; GO:0008150	cellular_component_unknown; molecular_function_unknown; biological_process_unknown
C89	EB683836; AJ632799; EB683087; EB446612
C90	EB683834; CV019501; CV019938; BP532812; BP530755; BP132933; EB448751; DV157937	AT1G51200	zinc finger (AN1-like) family protein		GO:0005575; GO:0003677; GO:0008270; GO:0008150	cellular_component_unknown; DNA binding; zinc ion binding; biological_process_unknown	zinc finger protein	GO:0046872
C91	EB683824; EB678079; EB451468; EB449712; AB119480	AT5G16050	GRF5 (GENERAL REGULATORY FACTOR 5); protein phosphorylated amino acid binding	Encodes GF14 upsilon chain, a 14-3-3 gene family member.	GO:0009570; GO:0045309; GO:0005737; GO:0005635; GO:0005886; GO:0005515	chloroplast stroma; protein phosphorylated amino acid binding; cytoplasm; nuclear envelope; plasma membrane; protein binding	14-3-3 protein	GO:0006588; GO:0000077; GO:0019904; GO:0004863; GO:0004623; GO:0005737; GO:0005634; GO:0005886	EC:3.1.1.4
C92	EB683822; AJ719189	AT5G44635	minichromosome maintenance family protein / MCM family protein		GO:0005634; GO:0005524; GO:0003677; GO:0008094; GO:0006270	nucleus; ATP binding; DNA binding; DNA-dependent ATPase activity; DNA replication initiation	minichromosome maintenance protein	GO:0006270; GO:0008094; GO:0003677; GO:0005524
C93	EB683814; BP533030; EB683814; DW003589	AT4G10040	CYTC-2 (CYTOCHROME C-2); electron carrier	Encodes cytochrome c. Promoter directs preferential expression in vascular tissues of cotyledons, leaves, roots, and hypocotyls, and in anthers.	GO:0005575; GO:0009055; GO:0006118	cellular_component_unknown; electron carrier activity; electron transport	cytochrome c	GO:0009055; GO:0005506; GO:0005759; GO:0020037; GO:0006118; GO:0006810; GO:0005746
C94	EB683810; EB441452; FG638663; BP532426; FG635939; BP532861	AT2G23090			GO:0005575; GO:0003674; GO:0008150	cellular_component_unknown; molecular_function_unknown; biological_process_unknown
C95	EB683804; EB678302; EB444354; DW001172	AT4G27090	60S ribosomal protein L14 (RPL14B)		GO:0005830; GO:0005783; GO:0005840; GO:0003735; GO:0006412; GO:0042254	cytosolic ribosome (sensu Eukaryota); endoplasmic reticulum; ribosome; structural constituent of ribosome; translation; ribosome biogenesis and assembly	ribosomal protein l14	GO:0022626; GO:0042254; GO:0003735; GO:0006412; GO:0005783	EC:3.6.5.3
C96	EB683803; EB443334; DW001684; EB444297	AT1G52820	2-oxoglutarate-dependent dioxygenase, putative				gibberellin 20-oxidase	GO:0016491
C97	EB683797; EB425169; EB427956; DW003263; BP128895; FG641661; DW002691	AT2G16710	hesB-like domain-containing protein		GO:0008150	biological_process_unknown	iron-sulfur cluster assembly protein	GO:0016226; GO:0005198; GO:0005739; GO:0051536
C98	EB683796; CV017988; CV020110	AT4G11650	ATOSM34 (OSMOTIN 34)	osmotin-like protein	GO:0012505; GO:0051707; GO:0009816	endomembrane system; response to other organism; defense response to bacterium, incompatible interaction	thaumatin-like protein	GO:0050832; GO:0005773; GO:0006950; GO:0006805
C99	EB683792; CV021228; EB448302; FG637483	AT1G69390	ATMINE1 (ARABIDOPSIS HOMOLOGUE OF BACTERIAL MINE 1); protein binding	Encodes an Arabidopsis homologue of the bacterial MinE topological specificity factor ensuring correct division site placement. It is an essential integral component of the plastid division machinery.	GO:0009507; GO:0005515; GO:0010020	chloroplast; protein binding; chloroplast fission	plastid division regulator	GO:0005515; GO:0009536; GO:0010020
C100	EB683788; EB436784; DW001971; EB429035; EB449221	AT5G18100	CSD3 (COPPER/ZINC SUPEROXIDE DISMUTASE 3)	A putative peroxisomal CuZnSOD inducible by a high-light pulse.	GO:0005777; GO:0004785; GO:0006979; GO:0006800; GO:0019430	peroxisome; copper, zinc superoxide dismutase activity; response to oxidative stress; oxygen and reactive oxygen species metabolic process; removal of superoxide radicals	superoxide dismutase	GO:0016209; GO:0006979; GO:0005507; GO:0005777; GO:0004784; GO:0006801; GO:0008270	EC:1.15.1.1
C101	EB683787; EB440344; EB431098; BP534417	AT1G70600	60S ribosomal protein L27A (RPL27aC)		GO:0005840; GO:0003735; GO:0006412	ribosome; structural constituent of ribosome; translation	ribosomal protein l27a	GO:0005840; GO:0003735; GO:0006412	EC:3.6.5.3
C102	EB683784; EB437370; DW004655; EB445960; EB683784; DW004920; EB441217; DW004127	AT1G54690	G-H2AX/GAMMA-H2AX/H2AXB/HTA3; DNA binding	Encodes HTA3, a histone H2A protein. H2AX is a meiosis-specific isoform of histone H2A. Upon DSB formation, rapid accumulation of phosphorylated H2AX (&#947;-H2AX) occurs around the break site. H2AX foci accumulate in early G2. Immunolocalization studies in spread preparations of wild-type meiocytes at G2/early leptotene revealed the accumulation of numerous rather diffuse &gamma;-H2AX foci throu…	GO:0009507; GO:0005634; GO:0003677; GO:0007001; GO:0006334; GO:0000786	chloroplast; nucleus; DNA binding; chromosome organization and biogenesis (sensu Eukaryota); nucleosome assembly; nucleosome	histone h2a	GO:0000786; GO:0003677; GO:0006334; GO:0005634; GO:0009536
C103	EB683781; EB437978; FG643573	AT2G17705	peptide-methionine-(S)-S-oxide reductase		GO:0005575; GO:0008113; GO:0008150	cellular_component_unknown; protein-methionine-S-oxide reductase activity; biological_process_unknown	peptide-methionine--s-oxide reductase	GO:0008113	EC:1.8.4.11
C104	EB683767; EB683764; EB446976; AJ344604	AT1G55290	oxidoreductase, 2OG-Fe(II) oxygenase family protein	encodes a protein whose sequence is similar to oxidoreductase, 2OG-Fe(II) oxygenase	GO:0005575; GO:0016706; GO:0008150	cellular_component_unknown; oxidoreductase activity, acting on paired donors, with incorporation or reduction of molecular oxygen, 2-oxoglutarate as one donor, and incorporation of one atom each of oxygen into both donors; biological_process_unknown	flavanone-3-hydroxylase	GO:0019748; GO:0016706; GO:0010421	EC:1.14.11
C105	EB683758; EB446493; EB449757; BP534617; BP530863; EB446493	AT1G72170			GO:0005739; GO:0003674; GO:0008150	mitochondrion; molecular_function_unknown; biological_process_unknown	protein	GO:0009536
C106	EB683753; DW004161	AT5G40010	AATP1 (AAA-ATPASE 1); ATP binding / ATPase		GO:0005524; GO:0016887	ATP binding; ATPase activity	protein	GO:0016887; GO:0005783; GO:0005524; GO:0051301
C107	EB683745; CV021145	AT3G15730	PLDALPHA1 (PHOSPHOLIPASE D ALPHA 1); phospholipase D	Encodes phospholipase D alpha 1 (PLD alpha 1). Positive regulator of abscisic acid (ABA) mediated stomatal movements. PLD alpha 1 plays an important role in seed deterioration and aging in Arabidopsis.	GO:0004630; GO:0016020; GO:0005739; GO:0005634; GO:0005886; GO:0006631; GO:0030136; GO:0009845; GO:0009789; GO:0010119	phospholipase D activity; membrane; mitochondrion; nucleus; plasma membrane; fatty acid metabolic process; clathrin-coated vesicle; seed germination; positive regulation of abscisic acid mediated signaling; regulation of stomatal movement	phospholipase d	GO:0005773; GO:0016042; GO:0005886; GO:0005509; GO:0004630; GO:0046470; GO:0005783; GO:0009536	EC:3.1.4.4
C108	EB683736; EB683736; BP130618
C109	EB683735; DV157902; DV158957; BP531569; FG635971	AT3G14100	oligouridylate-binding protein, putative		GO:0003730	mRNA 3'-UTR binding	oligouridylate binding protein	GO:0003676; GO:0005739; GO:0000166
C110	EB683728; EB432714; EB683728; EB678535; EB451706; DW002170	AT1G51200	zinc finger (AN1-like) family protein		GO:0005575; GO:0003677; GO:0008270; GO:0008150	cellular_component_unknown; DNA binding; zinc ion binding; biological_process_unknown	zinc finger protein	GO:0046872
C111	EB683724; EB443527; DW002214
C112	EB683719; EB683719; EB682875; DW003191; EB445801; EB445801; FG644079; EB446593; DW005199; EB445801; EB683374; AJ632966; EB450563; EB435289	AT5G57290	60S acidic ribosomal protein P3 (RPP3B)		GO:0005840; GO:0003735; GO:0006414	ribosome; structural constituent of ribosome; translational elongation	60s acidic ribosomal protein p3	GO:0005840; GO:0003735; GO:0006414
C113	EB683718; EB443651
C114	EB683713; EB444182; EB683740; EB683340	AT2G42490	copper amine oxidase, putative		GO:0005507; GO:0008150	copper ion binding; biological_process_unknown	copper amine oxidase	GO:0005507; GO:0008131; GO:0048038; GO:0009308	EC:1.4.3.4; EC:1.4.3.6
C115	EB683710; EB683265; DW004554; DW003281; EB683367; EB683295; EB683772; DW003329	AT2G44300	lipid transfer protein-related		GO:0008289; GO:0006869; GO:0031225	lipid binding; lipid transport; anchored to membrane	lipid transfer	GO:0008289; GO:0006869
C116	EB683692; EB681919; DW003309; DW003309; DW002913; DW004552; EB444490; DW003574; DW002364; CV016894	AT4G25150	acid phosphatase, putative		GO:0003993; GO:0008150; GO:0012505	acid phosphatase activity; biological_process_unknown; endomembrane system	acid phosphatase	GO:0044464; GO:0016787
C117	EB683691; EB452244; DW004691; EB683691; FG638610
C118	EB683690; DW000220; BP534223; EB438653; BP135238; DV158724	AT3G09890	ankyrin repeat family protein		GO:0005575; GO:0005515; GO:0008150	cellular_component_unknown; protein binding; biological_process_unknown	ankyrin unc44	GO:0005515
C119	EB683687; EB442059	AT1G51730	RWD domain-containing protein		GO:0005575; GO:0003674; GO:0008150	cellular_component_unknown; molecular_function_unknown; biological_process_unknown
C120	EB683683; DV160646; DV159099; EB431526; EB683974; BP528097; EB678095; BP533560; EB434320; EB446469; DW003154; EB439538	AT3G20390	endoribonuclease L-PSP family protein		GO:0005739; GO:0009536; GO:0004521; GO:0008150	mitochondrion; plastid; endoribonuclease activity; biological_process_unknown	endoribonuclease l-psp	GO:0005739; GO:0009536; GO:0004521
C121	EB683682; EB440659; EB446259; EB683682; FG639583	AT3G18280	protease inhibitor/seed storage/lipid transfer protein (LTP) family protein		GO:0008289; GO:0006869; GO:0012505	lipid binding; lipid transport; endomembrane system	lipid transfer protein	GO:0012505; GO:0006869; GO:0016023; GO:0003824; GO:0005488
C122	EB683675; EB443366	AT4G24480	serine/threonine protein kinase, putative		GO:0005575; GO:0016301; GO:0004712; GO:0006468	cellular_component_unknown; kinase activity; protein serine/threonine/tyrosine kinase activity; protein amino acid phosphorylation	protein	GO:0009744; GO:0004674; GO:0048510; GO:0009536; GO:0005524; GO:0005515; GO:0004713; GO:0009686; GO:0005789; GO:0006468	EC:2.7.11; EC:2.7.10
C123	EB683673; EB683673; EB683673; FG644723	AT4G28510	ATPHB1 (PROHIBITIN 1)	prohibitin 1 (Atphb1)	GO:0005739; GO:0008150	mitochondrion; biological_process_unknown	prohibitin	GO:0016020
C124	EB683662; AJ719068; DW002449; EB439976; DW004787; DW002854	AT5G11090	serine-rich protein-related		GO:0003674; GO:0008150	molecular_function_unknown; biological_process_unknown
C125	EB683659; EB683167; EB683255; DW004528	AT1G79630	protein phosphatase 2C family protein / PP2C family protein		GO:0005575; GO:0015071; GO:0006499	cellular_component_unknown; protein phosphatase type 2C activity; N-terminal protein myristoylation	protein phosphatase 2c	GO:0004722
C126	EB683656; EB684023	AT1G09850	XBCP3 (XYLEM BARK CYSTEINE PEPTIDASE 3); cysteine-type peptidase	Arabidopsis thaliana papain-like cysteine peptidase	GO:0008234; GO:0006508; GO:0012505	cysteine-type peptidase activity; proteolysis; endomembrane system	cysteine proteinase	GO:0006508; GO:0004197	EC:3.4.22
C127	EB683647; BP529963						receptor-like protein kinase	GO:0005739
C128	EB683644; EB430913; DW005010; EB446548; EB435776	AT5G63135			GO:0005575; GO:0003674; GO:0008150	cellular_component_unknown; molecular_function_unknown; biological_process_unknown
C129	EB683638; DW001734; EB441873
C130	EB683634; EB437376	AT3G16980	DNA-directed RNA polymerase II, putative		GO:0005575; GO:0003677; GO:0003899; GO:0006350	cellular_component_unknown; DNA binding; DNA-directed RNA polymerase activity; transcription	rna polymerase ii subunitkd	GO:0003899; GO:0030528; GO:0005665; GO:0003677; GO:0045449; GO:0008270; GO:0006366	EC:2.7.7.6
C131	EB683629; EB677595
C132	EB683627; EB683070; EB447401; EB444629; DW002202; EB447371; DW003451
C133	EB683624; EB682964	AT3G58680	ATMBF1B/MBF1B (MULTIPROTEIN BRIDGING FACTOR 1B); DNA binding / transcription coactivator	One of three genes in A. thaliana encoding multiprotein bridging factor 1, a highly conserved transcriptional coactivator. May serve as a bridging factor between a bZIP factor and TBP. Its expression is developmentally regulated.	GO:0005737; GO:0005730; GO:0005634; GO:0003677; GO:0003713; GO:0006350; GO:0009723; GO:0045941	cytoplasm; nucleolus; nucleus; DNA binding; transcription coactivator activity; transcription; response to ethylene stimulus; positive regulation of transcription	endothelial differentiation-related factor 1	GO:0043565
C134	EB683623; CB329244; CB329245; CB322076
C135	EB683610; EB434349; DV160700; EB451703	AT1G36980			GO:0005575; GO:0003674; GO:0008150	cellular_component_unknown; molecular_function_unknown; biological_process_unknown	protein	GO:0016020; GO:0016023
C136	EB683605; EB445584; EB443891
C137	EB683600; CV020802; BP531240	AT4G08280			GO:0009507; GO:0003674; GO:0008150	chloroplast; molecular_function_unknown; biological_process_unknown	glutaredoxin 2	GO:0009507
C138	EB683598; BP531426	AT5G17770	ATCBR (NADH:CYTOCHROME B5 REDUCTASE 1)	Encodes NADH:cytochrome (Cyt) b5 reductase that displayed strict specificity to NADH for the reduction of a recombinant Cyt b5 (AtB5-A), whereas no Cyt b5 reduction was observed when NADPH was used as the electron donor.	GO:0009505; GO:0005783; GO:0004128; GO:0006118	cellulose and pectin-containing cell wall; endoplasmic reticulum; cytochrome-b5 reductase activity; electron transport	nitrate reductase	GO:0004128; GO:0016023; GO:0006118	EC:1.6.2.2
C139	EB683596; EB677665; EB448239; CV021817; CV021101; EB444321; DW003021; AB050847; EB681782; EB451408; DV158094; EB678754; EB445390	AT3G43810	CAM7 (CALMODULIN 7); calcium ion binding	EF hand domain protein encodes a calmodulin. Can functionally complement a yeast CaM mutant.	GO:0005509; GO:0005575; GO:0005513; GO:0019722	calcium ion binding; cellular_component_unknown; detection of calcium ion; calcium-mediated signaling	calmodulin	GO:0019722; GO:0005509; GO:0005515; GO:0005513; GO:0030163
C140	EB683595; CN949790; U73165; EB447359; CN824913; EB428452; EB428506; EB428702; EB683865; AW351431; EB426538; EB428052; EB427337; EB427196; EB428992; EB428455; EB428490; EB426866; EB427064; EB428923; EB446610; EB427539; EB428557; EB447359; EB427054; EB425887; EB428955; EB428089; EB428854; EB427095; EB428818; EB428365; EB425077; EB426040; EB426817; EB425926; EB428737; EB425977; EB426387; EB426007; E…
C141	EB683593; FG635851; DV999209; BP534199; EB678896; BP136795	AT1G65290	MTACP2 (MITOCHONDRIAL ACYL CARRIER PROTEIN 2); acyl carrier	Encodes a member of the mitochondrial acyl carrier protein (ACP) family. As part of the mitochondrial matrix, it is likely to be involved in fatty acid or lipoic acid biogenesis.	GO:0005739; GO:0000036; GO:0006633	mitochondrion; acyl carrier activity; fatty acid biosynthetic process	acyl carrier protein	GO:0006633; GO:0016491; GO:0000036; GO:0005759; GO:0048037; GO:0031177
C142	EB683587; EB682997	AT1G12230	transaldolase, putative		GO:0009507; GO:0004801; GO:0006015; GO:0005975; GO:0009052; GO:0019658	chloroplast; transaldolase activity; 5-phosphoribose 1-diphosphate biosynthetic process; carbohydrate metabolic process; pentose-phosphate shunt, non-oxidative branch; glucose catabolic process to lactate and acetate	transaldolase	GO:0005737; GO:0004801; GO:0006098	EC:2.2.1.2
C143	EB683582; DW001842	AT1G12663		Encodes a Plant thionin family protein	GO:0012505	endomembrane system
C144	EB683578; EB683321
C145	EB683570; EB429554; EB680207; EB428359; EB449643; CV017765; CV019126	AT1G20696	HMGB3 (HIGH MOBILITY GROUP B 3); transcription factor	Encodes a protein belonging to the subgroup of HMGB (high mobility group B) proteins that have a distinctive DNA-binding motif, the HMG-box domain. The motif confers non-sequence specific interaction with linear DNA and structure-specific binding to distorted DNA sites. The HMGB proteins are involved in the assembly of nucleoprotein complexes. Can be phosphorylated by CK2alpha.	GO:0003700; GO:0003677; GO:0003682; GO:0006333; GO:0030527; GO:0000785	transcription factor activity; DNA binding; chromatin binding; chromatin assembly or disassembly; structural constituent of chromatin; chromatin	hmg protein	GO:0000785; GO:0003677; GO:0006333; GO:0003682; GO:0030527; GO:0005634; GO:0006355
C146	EB683567; EB683567; BP533953	AT1G52720			GO:0003674; GO:0008150	molecular_function_unknown; biological_process_unknown
C147	EB683565; EB683565	AT4G28706	pfkB-type carbohydrate kinase family protein		GO:0016301; GO:0006014	kinase activity; D-ribose metabolic process	pfkb-type carbohydrate kinase family protein	GO:0005739; GO:0006014; GO:0005515; GO:0004747	EC:2.7.1.15
C148	EB683540; EB683540; EB683540; FG639273	AT3G17100	transcription factor		GO:0009507; GO:0003700; GO:0045449	chloroplast; transcription factor activity; regulation of transcription	transcription factor	GO:0043231; GO:0045449
C149	EB683538; EB679986	AT2G33450	50S ribosomal protein L28, chloroplast (CL28)		GO:0005840; GO:0003735; GO:0006412	ribosome; structural constituent of ribosome; translation	50s ribosomal protein l28	GO:0005840; GO:0003735; GO:0009507; GO:0006412	EC:3.6.5.3
C150	EB683527; BP527329
C151	EB683524; CV016035; EB447416; EB446335; CV017262; EB448610; EB428412; EB683580; EB443756; EB683524; DW003373; CV018892; CV016161; EB450972; EB443610; DW002340; EB440978; EB448093; EB443617; DW003850; EB450491; EB428656; EB451159; EB452188; CV019884; DW003850; DW004243; EB443365; EB448599; DW002387; EB683330; EB683532; DV162177; DW002382; EB427442; DW003493; DW003926; DW003287; EB452093; EB443438;…
C152	EB683517; EB679432; DV999840; EB439877; EB446157; DV999692; EB677982; DV158598; DV158969; EB431017; DV157946; DV157639; DV160520; DV159212; EB445391	AT3G49010	ATBBC1 (breast basic conserved 1); structural constituent of ribosome	Encodes 60S ribosomal protein L13. Homolog of human breast basic conserved 1 (BBC1).	GO:0005830; GO:0005840; GO:0003735; GO:0006412; GO:0042254	cytosolic ribosome (sensu Eukaryota); ribosome; structural constituent of ribosome; translation; ribosome biogenesis and assembly	ribosomal protein l13	GO:0005840; GO:0003735; GO:0006412; GO:0005739	EC:3.6.5.3
C153	EB683511; DW004885; DW005155; DW003442; DW003253; DW002317; EB447183; DW002838; DW002520; EB444104; EB446154; EB444624	AT4G31330			GO:0003674; GO:0008150; GO:0012505	molecular_function_unknown; biological_process_unknown; endomembrane system	protein	GO:0012505
C154	EB683510; EB442095; DV157686	AT4G11220	BTI2 (VIRB2-INTERACTING PROTEIN 2)		GO:0005783; GO:0008150	endoplasmic reticulum; biological_process_unknown	reticulon family protein	GO:0016020; GO:0005783
C155	EB683506; EB683506
C156	EB683500; EB451096; EB680121; EB449546; BP530028; EB435554	AT5G27490	integral membrane Yip1 family protein		GO:0005575; GO:0003674; GO:0008150	cellular_component_unknown; molecular_function_unknown; biological_process_unknown	yip1 domainmember 1	GO:0016020
C157	EB683494; FG641834	AT1G11475	DNA-directed RNA polymerase II, putative		GO:0005575; GO:0003899; GO:0006350	cellular_component_unknown; DNA-directed RNA polymerase activity; transcription	dna-directed rna polymerase subunit n	GO:0003899; GO:0003677; GO:0045449; GO:0005634; GO:0008270	EC:2.7.7.6
C158	EB683484; DV158342; DV161035; DV160938; DV158912; DW002938; EB679069; EB432380; DV158755; DW002900	AT1G27450	APT1; adenine phosphoribosyltransferase	Adenosine phosphoribosyl transferase(E.C:2.4.2.7), involved in the one-step salvage of adenine to AMP.	GO:0009505; GO:0003999; GO:0005829; GO:0006168	cellulose and pectin-containing cell wall; adenine phosphoribosyltransferase activity; cytosol; adenine salvage	adenine phosphoribosyltransferase	GO:0006166; GO:0003999; GO:0006817; GO:0005315; GO:0005351; GO:0016020; GO:0005829; GO:0006168	EC:2.4.2.7
C159	EB683476; EB683476; EB684091; DV999444	AT4G02075	PIT1 (PITCHOUN 1); protein binding / zinc ion binding		GO:0005515; GO:0008270	protein binding; zinc ion binding	zinc finger (c3hc4-type ring finger) family protein	GO:0008270
C160	EB683469; EB449494	AT3G26100	regulator of chromosome condensation (RCC1) family protein		GO:0008536; GO:0008150	Ran GTPase binding; biological_process_unknown	regulator of chromosomeexpressed	GO:0008536
C161	EB683466; CV016033; EB433775; DW004830; EB683761; EB679912; DW003705; DW002704; EB436960; AY368274; DV160595; EB677684; EB437013; DV157737; DV999308; EB435804; DV160508; EB438250; EB438807; EB445987; DW003802; DV160190; EB678510; EB683488; CV017797; BP532871; EB439216; EB430018; CV018035; CV019635; CV017128; BP530702; CV020888; CV016379; CV019959; CV016446; CV015993; EB683488; EB678308; EB439734;…	AT2G21130	peptidyl-prolyl cis-trans isomerase / cyclophilin (CYP2) / rotamase		GO:0005575; GO:0003755; GO:0006457	cellular_component_unknown; peptidyl-prolyl cis-trans isomerase activity; protein folding	cyclophilin	GO:0006457; GO:0016020; GO:0042277; GO:0005737; GO:0003755	EC:5.2.1.8
C162	EB683462; EB444082; EB443580	AT1G78020	senescence-associated protein-related
C163	EB683461; FG641418; FG639958; EB428295	AT5G02280	synbindin, putative		GO:0005801; GO:0003674; GO:0006888; GO:0006810	cis-Golgi network; molecular_function_unknown; ER to Golgi vesicle-mediated transport; transport	trafficking protein particle complex 4	GO:0030425; GO:0016358; GO:0005795; GO:0008021; GO:0005801; GO:0006888; GO:0045202; GO:0009536
C164	EB683454; BP533876	AT4G10040	CYTC-2 (CYTOCHROME C-2); electron carrier	Encodes cytochrome c. Promoter directs preferential expression in vascular tissues of cotyledons, leaves, roots, and hypocotyls, and in anthers.	GO:0005575; GO:0009055; GO:0006118	cellular_component_unknown; electron carrier activity; electron transport	cytochrome c	GO:0009055; GO:0005506; GO:0005759; GO:0020037; GO:0006118; GO:0006810; GO:0005746
C165	EB683451; BP534611	AT5G42650	AOS (ALLENE OXIDE SYNTHASE); hydro-lyase/ oxygen binding	Encodes a member of the cytochrome p450 CYP74 gene family that functions as an allene oxide synthase. This enzyme catalyzes dehydration of the hydroperoxide to an unstable allene oxide in the JA biosynthetic pathway. It shows a dual catalytic activity, the major one being a 13-AOS but also expressing a 9-AOS activity.	GO:0009507; GO:0005739; GO:0009535; GO:0016836; GO:0009695; GO:0009611; GO:0019825; GO:0019373; GO:0009753; GO:0010287; GO:0006952; GO:0009978; GO:0031407	chloroplast; mitochondrion; chloroplast thylakoid membrane; hydro-lyase activity; jasmonic acid biosynthetic process; response to wounding; oxygen binding; epoxygenase P450 pathway; response to jasmonic acid stimulus; plastoglobule; defense response; allene oxide synthase activity; oxylipin metabolic process	allene oxide synthase	GO:0047987; GO:0020037; GO:0005506; GO:0004497; GO:0006118	EC:4.2.1.92
C166	EB683438; EB683438; DW004740	AT1G18720			GO:0005575; GO:0003674; GO:0008150	cellular_component_unknown; molecular_function_unknown; biological_process_unknown	protein	GO:0044464
C167	EB683431; EB683431	AT2G34520	RPS14 (MITOCHONDRIAL RIBOSOMAL PROTEIN S14); structural constituent of ribosome	nuclear-encoded mitochondrial ribosomal protein S14	GO:0003735; GO:0005763; GO:0005739; GO:0006412	structural constituent of ribosome; mitochondrial small ribosomal subunit; mitochondrion; translation	30s ribosomal protein s14	GO:0000312; GO:0006412; GO:0051537; GO:0003735; GO:0009055; GO:0006099; GO:0005763; GO:0009507; GO:0005506; GO:0006118	EC:3.6.5.3
C168	EB683429; EB446262	AT5G50200	WR3 (WOUND-RESPONSIVE 3); nitrate transmembrane transporter	Wound-responsive gene 3 (WR3). Encodes a high-affinity nitrate transporter. Up-regulated by nitrate. Involved in jasmonic acid-independent wound signal transduction.	GO:0015112; GO:0015706; GO:0012505; GO:0010167; GO:0009611	nitrate transmembrane transporter activity; nitrate transport; endomembrane system; response to nitrate; response to wounding	component of high affinity nitrate transporter	GO:0044464; GO:0010167; GO:0015112
C169	EB683425; FG642238
C170	EB683424; EB679201
C171	EB683418; DW003644
C172	EB683417; BP530406; EB682959
C173	EB683415; FG637398	AT1G34040	alliinase family protein		GO:0016846; GO:0012505	carbon-sulfur lyase activity; endomembrane system	protein	GO:0044444; GO:0003824; GO:0043231
C174	EB683413; EB430129	AT2G33700	protein phosphatase 2C, putative / PP2C, putative		GO:0008287; GO:0015071; GO:0006470	protein serine/threonine phosphatase complex; protein phosphatase type 2C activity; protein amino acid dephosphorylation	protein phosphatase 2c	GO:0008287; GO:0046872; GO:0004722; GO:0006470; GO:0005739
C175	EB683404; EB438406; EB437827; EB437822; EB679508; EB436031; EB437783; EB437689; EB437821; EB437842; EB678531; EB437785; EB678331; EB437698; EB437731; EB437891; EB437779; DW001316; EB429048; EB437647; EB435962; EB437782; EB437581; EB437718; EB437811; EB437604; EB677228; EB438056; EB437799; EB437631; EB437643; EB437646; EB437690; EB437727; EB437743; EB437801; EB437851; EB435771; EB437746; EB438228;…	AT5G48300	ADG1 (ADP GLUCOSE PYROPHOSPHORYLASE SMALL SUBUNIT 1); glucose-1-phosphate adenylyltransferase	Encodes the small subunit of ADP-glucose pyrophosphorylase. The small subunit is the catalytic isoform responsible for ADP-glucose pyrophosphorylase activity. The presence of the small subunit is required for large subunit stability. Two isoforms of the small subunit (ApS1 and ApS2) have been described. ApS1 is the major small subunit isoform present in all plant tissues tested.	GO:0008878; GO:0019252; GO:0030931	glucose-1-phosphate adenylyltransferase activity; starch biosynthetic process; heterotetrameric ADPG pyrophosphorylase complex	glucose-1-phosphate adenylyltransferase	GO:0005978; GO:0009501; GO:0005982; GO:0009507; GO:0008878	EC:2.7.7.27
C176	EB683403; EB451275; DW002255; FG637052; BP135107	AT1G30400	ATMRP1 (Arabidopsis thaliana multidrug resistance-associated protein 1); xenobiotic-transporting ATPase	glutathione S-conjugate transporting ATPase (AtMRP1) mRNA. The expression of this gene is upregulated by herbicide safeners such as benoxacor and fenclorim.	GO:0005774; GO:0008559; GO:0006810; GO:0042626	vacuolar membrane; xenobiotic-transporting ATPase activity; transport; ATPase activity, coupled to transmembrane movement of substances	mrp-like abc transporter	GO:0009536; GO:0016020
C177	EB683402; DW004859; EB443562	AT2G15580	zinc finger (C3HC4-type RING finger) family protein		GO:0005515; GO:0008270	protein binding; zinc ion binding
C178	EB683400; DW002845; EB444366
C179	EB683398; CV020843; FG642813
C180	EB683396; BP534684; EB680788; EB445503	AT4G36040	DNAJ heat shock N-terminal domain-containing protein (J11)		GO:0009507; GO:0006457; GO:0031072	chloroplast; protein folding; heat shock protein binding
C181	EB683392; DW003615; DW002213	AT2G44300	lipid transfer protein-related		GO:0008289; GO:0006869; GO:0031225	lipid binding; lipid transport; anchored to membrane	lipid transfer	GO:0008289; GO:0006869
C182	EB683381; EB451910; BP130489; EB449724; EB450713; EB450593; EB449950; EB450964; EB449187; EB444036	AT2G01610	invertase/pectin methylesterase inhibitor family protein		GO:0008150; GO:0012505; GO:0046910	biological_process_unknown; endomembrane system; pectinesterase inhibitor activity	pectinesterase inhibitor	GO:0046910
C183	EB683372; EB430084; BP136793
C184	EB683361; BP533140; BP535005
C185	EB683360; BP533403; EB446419; BP532485; EB683360; EB683360; EB683896	AT4G21105	cytochrome-c oxidase/ electron carrier		GO:0005739; GO:0003674; GO:0008150	mitochondrion; molecular_function_unknown; biological_process_unknown	cox viia-like protein	GO:0009055; GO:0006118; GO:0004129; GO:0005746	EC:1.9.3.1
C186	EB683351; DW005009; EB683805; DW001767	AT5G06510	CCAAT-binding transcription factor (CBF-B/NF-YA) family protein		GO:0016602; GO:0003700; GO:0006355	CCAAT-binding factor complex; transcription factor activity; regulation of transcription, DNA-dependent
C187	EB683350; EB643458	AT1G67550	URE (UREASE); urease	Encodes a nickel-containing urea hydrolase involved in nitrogen recycling. It requires three urease accessory proteins for its activation.	GO:0005575; GO:0009039; GO:0006807	cellular_component_unknown; urease activity; nitrogen compound metabolic process	alpha subunit	GO:0009039; GO:0019627; GO:0016151	EC:3.5.1.5
C188	EB683349; EB451335; EB683898; EB442569; EB681585; EB678597; DV157484; EB426645; DW000128; EB439107; DW000654; EB451411; EB428535; DV999099; EB425625; EB444960; EB425581; EB425912; EB425067; EB424719; DV160703; BP532076; DW004706	AT4G14710	ATARD2; acireductone dioxygenase [iron(II)-requiring]/ metal ion binding		GO:0005575; GO:0008150; GO:0046872; GO:0010309	cellular_component_unknown; biological_process_unknown; metal ion binding; acireductone dioxygenase [iron(II)-requiring] activity	iron-deficiency-responsive protein	GO:0016023; GO:0046872; GO:0010309	EC:1.13.11.54
C189	EB683342; CV016500; DW002167	AT5G63030	glutaredoxin, putative		GO:0005575; GO:0008794; GO:0006118; GO:0006499; GO:0030508	cellular_component_unknown; arsenate reductase (glutaredoxin) activity; electron transport; N-terminal protein myristoylation; thiol-disulfide exchange intermediate activity	glutaredoxin	GO:0045454; GO:0005737; GO:0030508; GO:0009055; GO:0015035; GO:0008794; GO:0006810; GO:0006118	EC:1.20.4.1
C190	EB683338; DV158754
C191	EB683335; EB449042; DW003694; EB425141; EB425141; CV018545; FG636554; EB429100; BP532994	AT3G14290	PAE2 (20S proteasome alpha subunit E2); peptidase	Encodes 20S proteasome subunit PAE2 (PAE2).	GO:0005839; GO:0008233; GO:0006511	proteasome core complex (sensu Eukaryota); peptidase activity; ubiquitin-dependent protein catabolic process	proteasome subunit alpha	GO:0005839; GO:0004298; GO:0006511; GO:0004866; GO:0005634	EC:3.4.25
C192	EB683329; DV999518	AT3G29280			GO:0005575; GO:0003674; GO:0008150	cellular_component_unknown; molecular_function_unknown; biological_process_unknown
C193	EB683313; DV159665; EB451121; EB449687; EB681717; EB429136; EB683092	AT3G16240	DELTA-TIP (delta tonoplast integral protein); water channel	Delta tonoplast intrinsic protein, functions as a water channel and ammonium (NH3) transporter. Highly expressed in flower, shoot, and stem. Expression shows diurnal regulation and is induced by ammonium (NH3). Protein localized to vacuolar membrane.	GO:0009505; GO:0016020; GO:0015250; GO:0006810; GO:0015200; GO:0009705; GO:0051739	cellulose and pectin-containing cell wall; membrane; water channel activity; transport; methylammonium transmembrane transporter activity; membrane of vacuole with cell cycle-independent morphology; ammonia transporter activity	aquaporin	GO:0051739; GO:0006810; GO:0015200; GO:0016021; GO:0009705
C194	EB683300; EB683550; DW004050; BP133079; EB445638	AT2G45550	CYP76C4 (cytochrome P450, family 76, subfamily C, polypeptide 4); oxygen binding	member of CYP76C	GO:0006118; GO:0019825	electron transport; oxygen binding	flavonoid 3-hydroxylase	GO:0020037; GO:0005506; GO:0050381; GO:0006118	EC:1.14.14.1
C195	EB683288; EB681098; DW000212; EB449866; DV999319	AT1G50020			GO:0009535; GO:0003674; GO:0008150	chloroplast thylakoid membrane; molecular_function_unknown; biological_process_unknown
C196	EB683284; EB683284; EB439162; EB683606; BP533618; DW002602; BP533618; EB679044; EB683508; DW003271; EB683617	AT3G52560	MMZ4/UEV1D/UEV1D-4 (MMS ZWEI HOMOLOGE 4, UBIQUITIN E2 VARIANT 1D-4); protein binding / ubiquitin-protein ligase	MMZ4/UEV1D encodes a protein that may play a role in DNA damage responses and error-free post-replicative DNA repair by participating in lysine-63-based polyubiquitination reactions. UEV1D can form diubiquitin and triubiquitin chains in combination with UBC13A/UBC35 in vitro. It can also functionally complement an mms2 mutation in budding yeast, both by increasing mms2 mutant viability in the pre…	GO:0005575; GO:0004842; GO:0006464; GO:0006512	cellular_component_unknown; ubiquitin-protein ligase activity; protein modification process; ubiquitin cycle	ubiquitin-conjugating enzyme e2 variant 2	GO:0031372; GO:0005515; GO:0051246; GO:0043687; GO:0019787; GO:0006301
C197	EB683280; EB683280	AT4G31460	ribosomal protein L28 family protein		GO:0005622; GO:0005840; GO:0003735; GO:0006412	intracellular; ribosome; structural constituent of ribosome; translation	50s ribosomal protein l24	GO:0005622
C198	EB683274; EB442326; FG642547; BP533881	AT4G14342	pre-mRNA splicing factor 10 kDa subunit, putative		GO:0005575; GO:0003674; GO:0000398	cellular_component_unknown; molecular_function_unknown; nuclear mRNA splicing, via spliceosome	splicing factorsubunit10kda	GO:0000398
C199	EB683247; DW001934
C200	EB683242; EB683166; EB682907; EB445224; DW003093; DV159680; EB449083; DW004145; DW002103; EB425076; EB425076; EB426893; DW002943; DV160749; DV160490; DV160094; DV160163; EB681859; BP530963; EB449976; EB445535; EB439217; DW003364; EB448795; EB440006; EB425442; DV159698; EB447880; EB447879; DV159868	AT4G27270	quinone reductase family protein		GO:0005575; GO:0016491; GO:0010181	cellular_component_unknown; oxidoreductase activity; FMN binding	flavoprotein	GO:0003960; GO:0010181; GO:0009733; GO:0016481	EC:1.6.5.5
C201	EB683239; DW004052; EB424949; DV161167; EB426329	AT1G14900	HMGA (HIGH MOBILITY GROUP A); DNA binding	Encodes a protein belonging to the subgroup of HMGA (high mobility group A) proteins that interact with A/T-rich stretches of DNA.	GO:0005829; GO:0005634; GO:0003677; GO:0006355; GO:0000790	cytosol; nucleus; DNA binding; regulation of transcription, DNA-dependent; nuclear chromatin	high mobility group protein	GO:0000786; GO:0003677; GO:0006334; GO:0005634; GO:0006355
C202	EB683235; CV018377; DW003997; DW002240; EB682866; DW004120
C203	EB683229; DW003242
C204	EB683226; EB442050; EB683146; DW002242; DW004382; BP129328	AT4G27280	calcium-binding EF hand family protein		GO:0005509; GO:0008150	calcium ion binding; biological_process_unknown	ef-hand ca2+-binding protein ccd1	GO:0006457; GO:0005829; GO:0005509; GO:0005515
C205	EB683218; BP532305; DW002269; DW004705; EB431719; EB433100	AT5G07960			GO:0005575; GO:0008150	cellular_component_unknown; biological_process_unknown
C206	EB683211; EB442893; EB683211	AT5G48870	SAD1 (SUPERSENSITIVE TO ABA AND DROUGHT 1)	SAD1 encodes a polypeptide similar to multifunctional Sm-like snRNP proteins that are required for mRNA splicing, export, and degradation. Mutation in this gene increases plant sensitivity to drought stress and ABA in seed germination, root growth, and the expression of some stress-responsive genes.	GO:0005634; GO:0005732; GO:0003723; GO:0009414; GO:0009737	nucleus; small nucleolar ribonucleoprotein complex; RNA binding; response to water deprivation; response to abscisic acid stimulus	lsm5u6 small nuclear rna associated	GO:0005737; GO:0006402; GO:0008380; GO:0003723; GO:0006397; GO:0009737; GO:0030529; GO:0005634; GO:0046982
C207	EB683209; DV157878; DW004460; DW002978
C208	EB683199; EB679360; EB679360; BP530202; EB425641; FG642664	AT5G02610	60S ribosomal protein L35 (RPL35D)		GO:0005840; GO:0003735; GO:0006412; GO:0042254	ribosome; structural constituent of ribosome; translation; ribosome biogenesis and assembly	60s ribosomal protein l35	GO:0022626; GO:0042254; GO:0003735; GO:0006412	EC:3.6.5.3
C209	EB683195; EB429839	AT1G48160	signal recognition particle 19 kDa protein, putative / SRP19, putative		GO:0005786; GO:0008312; GO:0006605	signal recognition particle, endoplasmic reticulum targeting; 7S RNA binding; protein targeting	signal recognition particle 19 kda protein	GO:0005786; GO:0006605	EC:3.6.5.4
C210	EB683184; EB446994; EB445420	AT3G16080	60S ribosomal protein L37 (RPL37C)		GO:0005840; GO:0003735; GO:0006412; GO:0042254	ribosome; structural constituent of ribosome; translation; ribosome biogenesis and assembly	ribosomal protein l37	GO:0022626; GO:0042254; GO:0003735; GO:0008270; GO:0006412; GO:0019843	EC:3.6.5.3
C211	EB683183; BP531042; EB444821; DW004980; DW002545	AT4G13930	SHM4 (SERINE HYDROXYMETHYLTRANSFERASE 4); glycine hydroxymethyltransferase	Encodes a serine hydroxymethyltransferase maximally expressed in root	GO:0005829; GO:0004372; GO:0006544; GO:0006563	cytosol; glycine hydroxymethyltransferase activity; glycine metabolic process; L-serine metabolic process	serine hydroxymethyltransferase	GO:0030170; GO:0006563; GO:0004372; GO:0006730; GO:0006544	EC:2.1.2.1
C212	EB683182; BP531159	AT2G25950			GO:0005575; GO:0003674; GO:0008150	cellular_component_unknown; molecular_function_unknown; biological_process_unknown
C213	EB683181; DW003682	AT2G31305			GO:0009507; GO:0003674; GO:0008150	chloroplast; molecular_function_unknown; biological_process_unknown
C214	EB683175; DW004636	AT4G04720	CPK21 (calcium-dependent protein kinase 21); calmodulin-dependent protein kinase/ kinase	member of Calcium Dependent Protein Kinase	GO:0004683; GO:0016301; GO:0006499; GO:0006468; GO:0005575	calmodulin-dependent protein kinase activity; kinase activity; N-terminal protein myristoylation; protein amino acid phosphorylation; cellular_component_unknown	calcium-dependent protein kinase	GO:0006468; GO:0005509; GO:0005524; GO:0004674	EC:2.7.11
C215	EB683174; DW003219; FG637245; FG639484; EB444400; FG639517; CV020767	AT5G22580			GO:0005575; GO:0003674; GO:0008150	cellular_component_unknown; molecular_function_unknown; biological_process_unknown	stress-responsive protein	GO:0016023
C216	EB683173; BP531628; EB431650	AT5G63140	ATPAP29/PAP29 (purple acid phosphatase 29); acid phosphatase/ protein serine/threonine phosphatase		GO:0003993; GO:0004722; GO:0012505	acid phosphatase activity; protein serine/threonine phosphatase activity; endomembrane system	icc family phosphohydrolase	GO:0016023; GO:0016787
C217	EB683171; EB444392	AT1G74970	RPS9 (RIBOSOMAL PROTEIN S9); structural constituent of ribosome	ribosomal protein S9, nuclear encoded component of the chloroplast ribosome	GO:0003735; GO:0006412; GO:0000312; GO:0005843	structural constituent of ribosome; translation; plastid small ribosomal subunit; cytosolic small ribosomal subunit (sensu Eukaryota)	30s ribosomal protein s9	GO:0005840; GO:0003735; GO:0009507; GO:0006412; GO:0019843	EC:3.6.5.3
C218	EB683165; EB679437; DW003472; DV158789; EB679183; DV162071; EB678130; EB677549; EB677512	AT1G17860	trypsin and protease inhibitor family protein / Kunitz family protein		GO:0004866; GO:0008150; GO:0012505	endopeptidase inhibitor activity; biological_process_unknown; endomembrane system	kunitz trypsin inhibitor	GO:0004866
C219	EB683163; AJ718067; EB678118; DW002612; EB440081; DV162125; DW002612; BQ842805; EB678863; DW002308	AT2G19730	60S ribosomal protein L28 (RPL28A)		GO:0005830; GO:0005840; GO:0003735; GO:0006412; GO:0042254	cytosolic ribosome (sensu Eukaryota); ribosome; structural constituent of ribosome; translation; ribosome biogenesis and assembly	ribosomal protein l28	GO:0022626; GO:0042254; GO:0003735; GO:0006412	EC:3.6.5.3
C220	EB683162; BP533524
C221	EB683158; EB683221; BP531746
C222	EB683147; DW005179	AT5G20165			GO:0008150; GO:0012505	biological_process_unknown; endomembrane system
C223	EB683139; EB427350; FG643443; EB445044; EB429107; EB443820; CV020389; EB434187; FG635389; FG644352; FG643517	AT2G20450	60S ribosomal protein L14 (RPL14A)		GO:0005783; GO:0005840; GO:0003735; GO:0006412; GO:0042254	endoplasmic reticulum; ribosome; structural constituent of ribosome; translation; ribosome biogenesis and assembly	ribosomal protein l14	GO:0022626; GO:0042254; GO:0003735; GO:0006412; GO:0005783	EC:3.6.5.3
C224	EB683111; DW004758	AT1G72310	ATL3 (Arabidopsis T?xicos en Levadura 3); protein binding / zinc ion binding	Encodes a putative RING-H2 zinc finger protein ATL3 (ATL3).	GO:0005515; GO:0008270	protein binding; zinc ion binding	ring finger protein 38	GO:0016023; GO:0009536
C225	EB683106; EB447511; EB448890	AT5G23950	C2 domain-containing protein		GO:0005575; GO:0003674; GO:0008150	cellular_component_unknown; molecular_function_unknown; biological_process_unknown
C226	EB683076; BP527391	AT1G30610	EMB2279 (EMBRYO DEFECTIVE 2279)		GO:0005488; GO:0009793	binding; embryonic development ending in seed dormancy	emb2279 (embryo defective 2279)	GO:0009793
C227	EB683072; EB683072; BP535386	AT1G54100	ALDH7B4 (ALDEHYDE DEHYDROGENASE 7B4); 3-chloroallyl aldehyde dehydrogenase	Aldehyde dehydrogenase	GO:0004028; GO:0009269; GO:0009651; GO:0009737	3-chloroallyl aldehyde dehydrogenase activity; response to desiccation; response to salt stress; response to abscisic acid stimulus	aldehyde dehydrogenase	GO:0004029; GO:0009269; GO:0009651; GO:0006081	EC:1.2.1.3
C228	EB683071; DW005067; EB446983; CV021502; EB443306; EB428518; EB426565; EB683433; EB683519; EB683433; EB428573; L13442; DW003432; DW005067; EB427072; EB428988
C229	EB683069; DW003399; BP128545	AT5G03345			GO:0003674; GO:0008150; GO:0012505	molecular_function_unknown; biological_process_unknown; endomembrane system	---NA---	GO:0012505
C230	EB683049; EB682869
C231	EB683046; DW003969
C232	EB683038; DV159174
C233	EB683037; FG639904	AT5G53160			GO:0005575; GO:0003674; GO:0006952; GO:0009607	cellular_component_unknown; molecular_function_unknown; defense response; response to biotic stimulus	bet v i allergen-like	GO:0009607; GO:0006952
C234	EB683021; EB451093; EB448428	AT3G48590	HAP5A (Heme activator protein (yeast) homolog 5A); DNA binding / transcription factor	Encodes a protein with similarity to a subunit of the CCAAT promoter motif binding complex of yeast.One of two members of this class (HAP5A) and expressed in vegetative and reproductive tissues.	GO:0005634; GO:0003677; GO:0003700; GO:0006355; GO:0016602	nucleus; DNA binding; transcription factor activity; regulation of transcription, DNA-dependent; CCAAT-binding factor complex	nuclear transcription factorgamma	GO:0043565; GO:0003700; GO:0005634; GO:0006355
C235	EB683020; EB444370	AT2G02800	APK2B (PROTEIN KINASE 2B); kinase	Encodes protein kinase APK2b.	GO:0005737; GO:0005634; GO:0016301; GO:0006468	cytoplasm; nucleus; kinase activity; protein amino acid phosphorylation	protein kinase	GO:0006468; GO:0005515; GO:0005524; GO:0004713; GO:0009507; GO:0004674	EC:2.7.10; EC:2.7.11
C236	EB683013; DW002052; CK720595; DW002832; DW004849; EB443468	AT4G00430	TMP-C (PLASMA MEMBRANE INTRINSIC PROTEIN 1;4); water channel	a member of the plasma membrane intrinsic protein subfamily PIP1.	GO:0016020; GO:0015250; GO:0009414; GO:0006810	membrane; water channel activity; response to water deprivation; transport	aquaporin	GO:0006810; GO:0005886; GO:0016021; GO:0006950; GO:0005215
C237	EB683011; BP531700; DW002146; BP530378; DV157502	AT5G08180	ribosomal protein L7Ae/L30e/S12e/Gadd45 family protein		GO:0003723; GO:0030529; GO:0042254	RNA binding; ribonucleoprotein complex; ribosome biogenesis and assembly
C238	EB683010; EB683277	AT1G32130			GO:0005575; GO:0003674; GO:0008150	cellular_component_unknown; molecular_function_unknown; biological_process_unknown
C239	EB683004; EB448440; DW003741; DV159074; EB444049; DW004816; EB443608
C240	EB682996; DV157744; BP135775; BP132388	AT5G40770	ATPHB3 (PROHIBITIN 3)	prohibitin 3	GO:0005739; GO:0008150	mitochondrion; biological_process_unknown	prohibitin	GO:0009505; GO:0016020
C241	EB682982; EB438583; EB429147	AT5G50870	UBC27 (UBIQUITIN-CONJUGATING ENZYME 27); ubiquitin-protein ligase		GO:0005575; GO:0004842; GO:0006511	cellular_component_unknown; ubiquitin-protein ligase activity; ubiquitin-dependent protein catabolic process	ubiquitin-conjugating enzyme	GO:0004842; GO:0006512; GO:0051246	EC:6.3.2.19
C242	EB682980; CV018056; DV162679; EB679987; EB431986; EB679987; EB431957	AT2G47710	universal stress protein (USP) family protein		GO:0005575; GO:0003674; GO:0006950	cellular_component_unknown; molecular_function_unknown; response to stress	universal stress proteinfamily protein	GO:0006950
C243	EB682979; DW000381; BP528814	AT2G46020	ATBRM/BRM/CHR2 (ARABIDOPSIS THALIANA BRAHMA); ATP binding / DNA binding / helicase/ transcription regulator	Encodes a SWI/SNF chromatin remodeling ATPase that upregulates transcription of all three CUC genes and is involved in the formation and/or maintenance of boundary cells during embryogenesis. Interacts strongly with AtSWI3C, also with AtSWI3B, but not with AtSWI3A or AtSWI3D.	GO:0005634; GO:0005524; GO:0003677; GO:0004386; GO:0030528; GO:0040029; GO:0010199; GO:0043044	nucleus; ATP binding; DNA binding; helicase activity; transcription regulator activity; regulation of gene expression, epigenetic; organ boundary specification between lateral organs and the meristem; ATP-dependent chromatin remodeling
C244	EB682976; EB425420; DW005097; DW004272
C245	EB682975; EB682975; EB683543; EB445202	AT2G47470	ATPDIL2-1/MEE30/UNE5 (PDI-LIKE 2-1); thiol-disulfide exchange intermediate	Encodes a protein disulfide isomerase-like (PDIL) protein, a member of a multigene family within the thioredoxin (TRX) superfamily.	GO:0009505; GO:0005783; GO:0030508; GO:0009567; GO:0009793	cellulose and pectin-containing cell wall; endoplasmic reticulum; thiol-disulfide exchange intermediate activity; double fertilization forming a zygote and endosperm; embryonic development ending in seed dormancy	protein disulfide	GO:0005788; GO:0016023; GO:0009055; GO:0045454; GO:0003756	EC:5.3.4.1
C246	EB682974; EB447085; EB444927; EB680533; EB433616	AT5G59910	HTB4; DNA binding		GO:0005634; GO:0003677; GO:0007001; GO:0006334; GO:0000786	nucleus; DNA binding; chromosome organization and biogenesis (sensu Eukaryota); nucleosome assembly; nucleosome	histone h2b	GO:0000786; GO:0003677; GO:0006334; GO:0005634
C247	EB682950; EB450835	AT5G47760	ATPGLP2/ATPK5/PGLP2 (ARABIDOPSIS THALIANA SERINE/THREONINE PROTEIN KINASE 5); phosphoglycolate phosphatase/ protein serine/threonine kinase	serine/threonine protein kinase	GO:0008967; GO:0008152; GO:0004674	phosphoglycolate phosphatase activity; metabolic process; protein serine/threonine kinase activity	had-superfamilysubfamily iia	GO:0008967; GO:0005634; GO:0009536	EC:3.1.3.18
C248	EB682938; DW004265	AT5G02930	F-box family protein		GO:0005575; GO:0003674; GO:0008150	cellular_component_unknown; molecular_function_unknown; biological_process_unknown
C249	EB682917; EB682917; EB682917	AT3G14320	zinc finger (C3HC4-type RING finger) family protein		GO:0005515; GO:0008270; GO:0012505	protein binding; zinc ion binding; endomembrane system
C250	EB682914; EB430252	AT1G22410	2-dehydro-3-deoxyphosphoheptonate aldolase, putative / 3-deoxy-D-arabino-heptulosonate 7-phosphate synthase, putative / DAHP synthetase, putative		GO:0009507; GO:0003849; GO:0009073	chloroplast; 3-deoxy-7-phosphoheptulonate synthase activity; aromatic amino acid family biosynthetic process	phospho-2-dehydro-3-deoxyheptonate aldolase	GO:0003849; GO:0009073; GO:0016829; GO:0009507	EC:2.5.1.54
C251	EB682905; EB445378; EB444944; DW002739; EB445479	AT3G30390	amino acid transporter family protein		GO:0016020; GO:0015171; GO:0006865	membrane; amino acid transmembrane transporter activity; amino acid transport	amino acid transporter family protein	GO:0016020; GO:0006865; GO:0005275
C252	EB682901; DW001764; EB437102
C253	EB682899; EB445333; DW002729
C254	EB682892; CV018718; EB443896	AT2G02050	NADH-ubiquinone oxidoreductase B18 subunit, putative		GO:0005739; GO:0008137; GO:0006120; GO:0009853; GO:0045271; GO:0031966	mitochondrion; NADH dehydrogenase (ubiquinone) activity; mitochondrial electron transport, NADH to ubiquinone; photorespiration; respiratory chain complex I; mitochondrial membrane	nadh-ubiquinone oxidoreductase b18	GO:0006120; GO:0045271; GO:0008137; GO:0009853; GO:0006118; GO:0009536; GO:0031966	EC:1.6.5.3
C255	EB682889; EB681305; EB443659	AT3G08590	2,3-biphosphoglycerate-independent phosphoglycerate mutase, putative / phosphoglyceromutase, putative		GO:0005737; GO:0006094; GO:0006007; GO:0006096; GO:0019496; GO:0019683; GO:0019564; GO:0019642; GO:0019654; GO:0019656; GO:0019650; GO:0019658; GO:0046537	cytoplasm; gluconeogenesis; glucose catabolic process; glycolysis; serine-isocitrate lyase pathway; glyceraldehyde-3-phosphate catabolic process; aerobic glycerol catabolic process; anaerobic glycolysis; acetate fermentation; glucose catabolic process to D-lactate and ethanol; glucose catabolic process to butanediol; glucose catabolic process to lactate and acetate; 2,3-bisphosphoglycerate-indepe…	bp5a protein	GO:0005737; GO:0030145; GO:0006950; GO:0004619; GO:0006096	EC:5.4.2.1
C256	EB682885; EB435511; DW004321; DW002151; DW003766	AT4G32940	GAMMA-VPE (Vacuolar processing enzyme gamma); cysteine-type endopeptidase	Encodes a vacuolar processing enzyme belonging to a novel group of cysteine proteinases that is expressed in vegetative organs and is upregulated in association with various types of cell death and under stressed conditions. They are essential in processing seed storage proteins and for mediating the susceptible response of toxin-induced cell death.	GO:0004197; GO:0006508; GO:0006624; GO:0000323; GO:0030693	cysteine-type endopeptidase activity; proteolysis; vacuolar protein processing; lytic vacuole; caspase activity	vacuolar processing enzyme	GO:0001509; GO:0006508; GO:0030693; GO:0000323	EC:3.4.22.34
C257	EB682878; EB682878; EB444902; EB678070; DW003396; EB447224; AJ632952	AT1G07790	HTB1; DNA binding		GO:0005634; GO:0003677; GO:0007001; GO:0006334; GO:0000786	nucleus; DNA binding; chromosome organization and biogenesis (sensu Eukaryota); nucleosome assembly; nucleosome	histone h2b	GO:0000786; GO:0003677; GO:0006334; GO:0005634
C258	EB682868; CV019615; EB427049; FG636793	AT4G02580	NADH-ubiquinone oxidoreductase 24 kDa subunit, putative		GO:0005739; GO:0008137; GO:0006120; GO:0006979	mitochondrion; NADH dehydrogenase (ubiquinone) activity; mitochondrial electron transport, NADH to ubiquinone; response to oxidative stress	nadh-quinonee subunit	GO:0006120; GO:0008137; GO:0006979	EC:1.6.5.3
C259	EB682855; DW004058	AT4G33090	APM1 (AMINOPEPTIDASE M1)	encodes an aminopeptidase, a ortholog of mouse microsomal AP (EC 3.4.11.2).	GO:0005886; GO:0009926; GO:0009983	plasma membrane; auxin polar transport; tyrosine aminopeptidase activity	aminopeptidase n	GO:0009926; GO:0009983
C260	EB682851; FG638381	AT1G01090	PDH-E1 ALPHA (PYRUVATE DEHYDROGENASE E1 ALPHA); pyruvate dehydrogenase (acetyl-transferring)	pyruvate dehydrogenase E1 alpha subunit	GO:0009507; GO:0004739; GO:0008152	chloroplast; pyruvate dehydrogenase (acetyl-transferring) activity; metabolic process	pyruvate dehydrogenase (acetyl-transferring)	GO:0004739; GO:0006096; GO:0009507	EC:1.2.4.1
C261	EB682849; EB682208; DV160744; EB449789; DV162558; EB444987	AT1G52980	GTP-binding family protein		GO:0005622; GO:0005525; GO:0008150	intracellular; GTP binding; biological_process_unknown	gtp-binding protein	GO:0005622; GO:0005525
C262	EB682848; D50737; BP530269; AY776171	AT4G37490	CYC1 (CYCLIN 1); cyclin-dependent protein kinase regulator	Cyclin-dependent protein kinase CYCB1;1. Functions as an effector of growth control at G2/M. Regulated by TCP20.	GO:0005634; GO:0016538; GO:0000074; GO:0001558; GO:0010332	nucleus; cyclin-dependent protein kinase regulator activity; regulation of progression through cell cycle; regulation of cell growth; response to gamma radiation	cyclin b2	GO:0007049; GO:0005634; GO:0051301
C263	EB682841; DV161862; EB445630; DW001381	AT5G14760	AO (L-ASPARTATE OXIDASE); L-aspartate oxidase	At5g14760 encodes for L-aspartate oxidase involved in the early steps of NAD biosynthesis. In contrary to the EC 1.4.3.16 (l-aspartate oxidase - deaminating) the enzyme catalyzes the reaction L-aspartate + O2 = iminoaspartate (alpha-iminosuccinate) + H2O2	GO:0009507; GO:0008734; GO:0009435	chloroplast; L-aspartate oxidase activity; NAD biosynthetic process	l-aspartate oxidase	GO:0008734; GO:0009507; GO:0009435	EC:1.4.3.16
C264	EB682836; EB682013; EB442938; EB682700	AT1G15200	protein-protein interaction regulator family protein		GO:0005575; GO:0003674; GO:0008150	cellular_component_unknown; molecular_function_unknown; biological_process_unknown
C265	EB682820; EB448169	AT4G19210	ATRLI2 (Arabidopsis thaliana RNase L inhibitor protein 2)	member of RLI subfamily	GO:0006118; GO:0005215	electron transport; transporter activity	abc transporter related	GO:0016887; GO:0005524; GO:0009055; GO:0051536; GO:0009536; GO:0006118
C266	EB682816; EB683384	AT5G56680	SYNC1 (EMBRYO DEFECTIVE 2755); ATP binding / aminoacyl-tRNA ligase/ asparagine-tRNA ligase/ aspartate-tRNA ligase/ nucleic acid binding / nucleotide binding	Encodes a putative cytosolic asparaginyl-tRNA synthetase.	GO:0005737; GO:0005524; GO:0004816; GO:0004815; GO:0003676; GO:0004812; GO:0009793	cytoplasm; ATP binding; asparagine-tRNA ligase activity; aspartate-tRNA ligase activity; nucleic acid binding; aminoacyl-tRNA ligase activity; embryonic development ending in seed dormancy	asparaginyl-trna synthetase	GO:0005737; GO:0003676; GO:0006422; GO:0005515; GO:0004816; GO:0009793; GO:0005524; GO:0006421; GO:0004815	EC:6.1.1.22; EC:6.1.1.12
C267	EB682813; EB439901; EB681652; BP530157	AT4G38180	FRS5 (FAR1-RELATED SEQUENCE 5); zinc ion binding		GO:0005575; GO:0008270; GO:0009639	cellular_component_unknown; zinc ion binding; response to red or far red light	far-red impaired response protein	GO:0008270; GO:0009639
C268	EB682811; DV162086; DW001958; EB427609; EB446166; BP528979; BP531955; DW001998	AT1G09810	ECT11 (evolutionarily conserved C-terminal region 11)		GO:0005575; GO:0003674; GO:0008150	cellular_component_unknown; molecular_function_unknown; biological_process_unknown
C269	EB682809; EB678633; EB434388	AT1G51500	CER5 (ECERIFERUM 5); ATPase, coupled to transmembrane movement of substances	Encodes an ABC transporter involved in cuticular wax biosynthesis. Lines carrying recessive mutations in this locus have weakly glaucous stem surface, and relative elevated secondary alcohols and ketones.	GO:0010025; GO:0042626	wax biosynthetic process; ATPase activity, coupled to transmembrane movement of substances	abc transporter	GO:0016020
C270	EB682802; EB441340; EB442532; EB441313; EB682623; EB441330; EB438227
C271	EB682800; EB679520; DW003164; EB679249	AT3G10050	OMR1 (L-O-METHYLTHREONINE RESISTANT 1); L-threonine ammonia-lyase	first enzyme in the biosynthetic pathway of isoleucine	GO:0009507; GO:0004794; GO:0009097; GO:0006566	chloroplast; L-threonine ammonia-lyase activity; isoleucine biosynthetic process; threonine metabolic process	threonine dehydratase	GO:0009097; GO:0003700; GO:0004794; GO:0009536; GO:0006355	EC:4.3.1.19
C272	EB682793; EB437103; BP129640	AT1G74260	catalytic		GO:0005739; GO:0003824; GO:0006189; GO:0009113	mitochondrion; catalytic activity; 'de novo' IMP biosynthetic process; purine base biosynthetic process	phosphoribosylformylglycinamidine synthase	GO:0006189; GO:0016740; GO:0004642; GO:0009536; GO:0005739	EC:6.3.5.3
C273	EB682779; EB682509; EB427103; AJ507825; DV161628; EB682536; DW001514	AT5G48930	transferase family protein	At5g48930 has been shown to encode for the hydroxycinnamoyl-Coenzyme A shikimate/quinate hydroxycinnamoyltransferase (HCT) both synthesizing and catabolizing the hydroxycinnamoylesters (coumaroyl/caffeoyl shikimate and quinate) involved in the phenylpropanoid pathway. Influence on the accumulation of flavonoids which in turn inhibit auxin transport and reduce plant growth.	GO:0005575; GO:0016740; GO:0009809; GO:0009963; GO:0047205; GO:0047172; GO:0010252	cellular_component_unknown; transferase activity; lignin biosynthetic process; positive regulation of flavonoid biosynthetic process; quinate O-hydroxycinnamoyltransferase activity; shikimate O-hydroxycinnamoyltransferase activity; auxin homeostasis	transferase family protein	GO:0016740
C274	EB682777; DW000957; EB426960; EB427571	AT1G75680	ATGH9B7 (ARABIDOPSIS THALIANA GLYCOSYL HYDROLASE 9B7); hydrolase, hydrolyzing O-glycosyl compounds		GO:0004553; GO:0005975; GO:0012505	hydrolase activity, hydrolyzing O-glycosyl compounds; carbohydrate metabolic process; endomembrane system	protein	GO:0016023
C275	EB682773; EB682738	AT2G31400	pentatricopeptide (PPR) repeat-containing protein		GO:0009507; GO:0005488	chloroplast; binding
C276	EB682751; EB451019; EB451019; EB451019; EB440981; DW000608; EB439556; EB446193; FG636746	AT4G38630	RPN10 (REGULATORY PARTICLE NON-ATPASE 10)	Regulatory particle non-ATPase subunit of the 26S proteasome with multiubiquitin-chain-binding capabilities	GO:0008540; GO:0005634; GO:0006511; GO:0030163; GO:0001653; GO:0000502	proteasome regulatory particle, base subcomplex (sensu Eukaryota); nucleus; ubiquitin-dependent protein catabolic process; protein catabolic process; peptide receptor activity; proteasome complex (sensu Eukaryota)
C277	EB682746; EB684034; EB443839	AT4G00300	fringe-related protein		GO:0008150; GO:0016757	biological_process_unknown; transferase activity, transferring glycosyl groups
C278	EB682727; EB682846	AT1G17720	ATB BETA (Arabidopsis thaliana serine/threonine protein phosphatase 2A 55 kDa regulatory subunit B beta isofor); nucleotide binding	type 2A protein serine/threonine phosphatase 55 kDa B	GO:0000166; GO:0000159; GO:0008601; GO:0006470	nucleotide binding; protein phosphatase type 2A complex; protein phosphatase type 2A regulator activity; protein amino acid dephosphorylation	protein phosphatase pp2a regulatory subunit b	GO:0006470; GO:0000159; GO:0007165; GO:0008601
C279	EB682722; AF211778	AT4G02330	ATPMEPCRB; pectinesterase		GO:0005618; GO:0012505; GO:0030599	cell wall; endomembrane system; pectinesterase activity	pectinesterase	GO:0009505
C280	EB682717; BP530401	AT2G36310	inosine-uridine preferring nucleoside hydrolase family protein		GO:0005575; GO:0016787; GO:0008150	cellular_component_unknown; hydrolase activity; biological_process_unknown	inosine-uridine preferring nucleoside hydrolase	GO:0016787
C281	EB682716; BP528637; EB680539	AT5G53000	TAP46 (2A PHOSPHATASE ASSOCIATED PROTEIN OF 46 KD)	PP2A-associated protein with a possible function in the chilling response	GO:0005575; GO:0008601; GO:0009409	cellular_component_unknown; protein phosphatase type 2A regulator activity; response to cold	pp2a regulatory subunit	GO:0009607; GO:0009966; GO:0008601; GO:0009408
C282	EB682712; DV998811; EB436147; EB436879; EB432674	AT2G28800	ALB3 (ALBINO 3); P-P-bond-hydrolysis-driven protein transmembrane transporter	member of Chloroplast membrane protein ALBINO3 family	GO:0009507; GO:0009535; GO:0015450; GO:0045038	chloroplast; chloroplast thylakoid membrane; protein transmembrane transporter activity; protein import into chloroplast thylakoid membrane	inner membrane protein translocase component	GO:0009658; GO:0016021; GO:0009535; GO:0005739; GO:0051205
C283	EB682704; DV161436; DV161307; EB682666; DV162281; EB682474; DV161943; EB682221; EB682783; EB682829; DV161087; DV161449; EB682817; EB682775; DV162310; EB681984; EB682368; DV161846; EB682433; EB682245; EB682164; EB682274; EB682469; EB682478; EB682692; EB682801; DV161218; EB682709; DV161754; EB682115; DV161287; DV161817; EB682304; EB682063; DV159558; DV159387; DV161946; DV161096; EB682412; DV161207;…
C284	EB682699; DV160908	AT1G11580	ATPMEPCRA; pectinesterase		GO:0009505; GO:0030599; GO:0042545	cellulose and pectin-containing cell wall; pectinesterase activity; cell wall modification	pectinesterase	GO:0016787
C285	EB682693; BP534828; BP532268; DV158293; EB427292; EB430177; EB444534; EB441553; DW002409; BP535062; EB446026; BP532876; BP530516; BP531555; DW002409; BP533353; EB451414	AT1G27330			GO:0005575; GO:0003674; GO:0008150	cellular_component_unknown; molecular_function_unknown; biological_process_unknown	membrane protein	GO:0005739
C286	EB682685; FG636444	AT4G36400	FAD linked oxidase family protein		GO:0009055; GO:0006118	electron carrier activity; electron transport	fad linked oxidase domain protein	GO:0051990; GO:0032025; GO:0005515; GO:0010043; GO:0010042; GO:0044267; GO:0032026; GO:0005739; GO:0051592
C287	EB682683; EB440326	AT1G18190	GC2 (GOLGIN CANDIDATE 2)	This gene is predicted to encode a protein that functions as a Golgi apparatus structural component known as a golgin in mammals and yeast. A fluorescently-tagged version of GC2 co-localizes with Golgi markers, and this localization appears to be replicated using the C-terminal (508?668 aa) portion of the protein.	GO:0005575; GO:0003674; GO:0008150	cellular_component_unknown; molecular_function_unknown; biological_process_unknown	golgin-84-like protein	GO:0009536
C288	EB682682; BP531716	AT4G08350	KOW domain-containing transcription factor family protein		GO:0003700; GO:0006355	transcription factor activity; regulation of transcription, DNA-dependent
C289	EB682675; DV161414	AT2G32630	pentatricopeptide (PPR) repeat-containing protein		GO:0005488	binding	pentatricopeptiderepeat-containing protein	GO:0043231; GO:0044444
C290	EB682661; EB434976	AT2G46160	zinc finger (C3HC4-type RING finger) family protein		GO:0005515; GO:0008270	protein binding; zinc ion binding	at1g04360	GO:0008270
C291	EB682660; EB442294; EB441878; EB441076; EB443452; DW001731; DV160360; EB437438	AT4G01070	GT72B1; UDP-glucosyltransferase/ UDP-glycosyltransferase/ transferase, transferring glycosyl groups	the glycosyltransferase (UGT72B1) is involved in metabolizing xenobiotica (chloroaniline and chlorophenole). Comparison between wild type and knock-out mutant demonstrates the central role of this gene for metabolizing chloroaniline but significantly less for chlorophenole. The glucosyltransferase preferred UDP-xylose over UDP-glucose indicating its (additional) functioning as a xylosyltransferas…	GO:0008194; GO:0009636; GO:0006805; GO:0042178; GO:0016757; GO:0035251	UDP-glycosyltransferase activity; response to toxin; xenobiotic metabolic process; xenobiotic catabolic process; transferase activity, transferring glycosyl groups; UDP-glucosyltransferase activity	glucosyltransferase	GO:0050505; GO:0008152	EC:2.4.1.218
C292	EB682644; DV161338	AT3G63470	SCPL40 (serine carboxypeptidase-like 40); serine carboxypeptidase		GO:0004185; GO:0006508; GO:0012505	serine carboxypeptidase activity; proteolysis; endomembrane system	protein	GO:0004185; GO:0016023; GO:0006508	EC:3.4.16
C293	EB682640; EB424938	AT5G49610	F-box family protein		GO:0005575; GO:0003674; GO:0008150	cellular_component_unknown; molecular_function_unknown; biological_process_unknown
C294	EB682631; EB683047; BP136493; EB444755; BP132423; EB444755; EB446565	AT3G30390	amino acid transporter family protein		GO:0016020; GO:0015171; GO:0006865	membrane; amino acid transmembrane transporter activity; amino acid transport	amino acid	GO:0016020; GO:0006865; GO:0005275
C295	EB682621; EB682413
C296	EB682612; EB440688	AT4G38430	ATROPGEF1/ROPGEF1 (KINASE PARTNER PROTEIN-LIKE); Rho guanyl-nucleotide exchange factor/ protein binding	Member of the RopGEF (guanine nucleotide exchange factor) family, containing the novel PRONE domain (plant-specific Rop nucleotide exchanger), which is exclusively active towards members of the Rop subfamily, also known as DUF315). Interacts with ROP1 but the whole protein lacks Rho guanyl-nucleotide exchange factor activity in vitro. The DUF315/PRONE domain is sufficient to confer RopGEF catalyt…	GO:0016324; GO:0005089; GO:0005515; GO:0009860	apical plasma membrane; Rho guanyl-nucleotide exchange factor activity; protein binding; pollen tube growth	protein	GO:0009536
C297	EB682611; AF211584	AT5G49690	UDP-glucoronosyl/UDP-glucosyl transferase family protein		GO:0008152; GO:0016757	metabolic process; transferase activity, transferring glycosyl groups	udp rhamnose:anthocyanidin-3-glucoside rhamnosyltransferase	GO:0016757
C298	EB682610; EB442679; EB444814; EB435169	AT2G14260	PIP (proline iminopeptidase); prolyl aminopeptidase	encodes proline iminopeptidase	GO:0005737; GO:0016804; GO:0006725; GO:0006508; GO:0012505	cytoplasm; prolyl aminopeptidase activity; aromatic compound metabolic process; proteolysis; endomembrane system	proline iminopeptidase	GO:0004177	EC:3.4.11
C299	EB682588; EB430524; EB426207; DV160278	AT5G06600	UBP12 (UBIQUITIN-SPECIFIC PROTEASE 12); ubiquitin-specific protease	Encodes a ubiquitin-specific protease.	GO:0005575; GO:0004843; GO:0006265; GO:0006511	cellular_component_unknown; ubiquitin-specific protease activity; DNA topological change; ubiquitin-dependent protein catabolic process	protein	GO:0006511; GO:0004843; GO:0006265
C300	EB682582; EB445736; EB443944; EB681289; EB446919	AT4G33680	AGD2 (ABERRANT GROWTH AND DEATH 2); transaminase	Involved in disease resistance against Pseudomonas syringae. mutants have elevated SA levels, a low level of spontaneous cell death, callose deposition, and enlarged cells in leaves. genetically maps on chr 4 between L23H3 and nga1139.	GO:0008483; GO:0009507; GO:0009570; GO:0009089; GO:0009862; GO:0010285	transaminase activity; chloroplast; chloroplast stroma; lysine biosynthetic process via diaminopimelate; systemic acquired resistance, salicylic acid mediated signaling pathway; L,L-diaminopimelate aminotransferase activity	#NAME?	GO:0009089; GO:0010285; GO:0004033; GO:0009570	EC:2.6.1.83
C301	EB682577; EB449559	AT1G09640	elongation factor 1B-gamma, putative / eEF-1B gamma, putative		GO:0005853; GO:0003746; GO:0006414	eukaryotic translation elongation factor 1 complex; translation elongation factor activity; translational elongation	elongation factor-1 gamma	GO:0003746; GO:0005853; GO:0006414
C302	EB682576; EB441457	AT1G35620	ATPDIL5-2 (PDI-LIKE 5-2); thiol-disulfide exchange intermediate	Encodes a protein disulfide isomerase-like (PDIL) protein, a member of a multigene family within the thioredoxin (TRX) superfamily.	GO:0009505; GO:0005783; GO:0030508; GO:0045454	cellulose and pectin-containing cell wall; endoplasmic reticulum; thiol-disulfide exchange intermediate activity; cell redox homeostasis	protein disulfide isomerase	GO:0045454; GO:0016023; GO:0005783; GO:0030508; GO:0016853
C303	EB682574; DV075759; DV075759; EB679627	AT2G21410	VHA-A2 (VACUOLAR PROTON ATPASE A2); ATPase	Vacuolar proton ATPase subunit VHA-a isoform 2. Localized in the tonoplast.	GO:0005739; GO:0005774; GO:0016887; GO:0015992; GO:0009705	mitochondrion; vacuolar membrane; ATPase activity; proton transport; membrane of vacuole with cell cycle-independent morphology	v-type atpase 116kda subunit family protein	GO:0045045; GO:0016787; GO:0015992; GO:0012510; GO:0009705
C304	EB682570; EB448404; DV162456; BP128392; BP128391; FG635729	AT3G14240	subtilase family protein		GO:0004289; GO:0006508; GO:0012505	subtilase activity; proteolysis; endomembrane system	subtilase family protein	GO:0012505; GO:0004289; GO:0016023; GO:0048196; GO:0009827; GO:0006508
C305	EB682563; EB428496; EB441249; EB442885; DV161283; EB682105; EB682244; EB682763; EB682507; EB427124; EB682484; EB432528	AT5G14040	mitochondrial phosphate transporter		GO:0005743; GO:0005739; GO:0009536; GO:0005488; GO:0006810	mitochondrial inner membrane; mitochondrion; plastid; binding; transport	mitochondrial phosphate carrier protein	GO:0005743; GO:0016021; GO:0005488; GO:0009536; GO:0006810
C306	EB682558; DV160473; EB677793; FG638412; BP530133; FG642927	AT3G61140	FUS6 (FUSCA 6)	Represses photomorphogenesis and induces skotomorphogenesis in the dark. Component of the nuclear-localized COP9 complex. Mutants display striking purple coloration due to anthocyanin accumulation in their cotyledons, first become defective during embryogenesis and exhibit limited seedling development.	GO:0008180; GO:0006461; GO:0009793; GO:0000338; GO:0010388; GO:0005634; GO:0003674; GO:0009640	signalosome; protein complex assembly; embryonic development ending in seed dormancy; protein deneddylation; cullin deneddylation; nucleus; molecular_function_unknown; photomorphogenesis	g protein pathway suppressor 1	GO:0006461; GO:0009793; GO:0008180; GO:0010388
C307	EB682551; DV161314; EB441631; EB682771; EB443923; EB684146; EB683134; EB431882	AT4G28390	AAC3 (ADP/ATP CARRIER 3); ATP:ADP antiporter/ binding	Encodes a mitochondrial ADP/ATP carrier protein. Shown in heterologous systems to be located in the plasma membrane. Has comparable affinity for ADP and ATP (in E.coli).	GO:0005743; GO:0005739; GO:0009536; GO:0005471; GO:0005488; GO:0006839; GO:0006810; GO:0016020; GO:0015865	mitochondrial inner membrane; mitochondrion; plastid; ATP:ADP antiporter activity; binding; mitochondrial transport; transport; membrane; purine nucleotide transport	adp atp translocase	GO:0015865; GO:0005488; GO:0005743; GO:0005215
C308	EB682544; FG643322	AT1G15790					ac034256_13 ests gb	GO:0006139; GO:0003676; GO:0043283; GO:0005515
C309	EB682543; EB682524; DV160516; DV159440; EB682311; EB434472; EB431358; EB680713; CV018859; EB681196; CV019067; EB430954; EB431471; EB433699; EB430927; EB430443; EB431887; EB429608; EB429340; EB430030; EB681983; CV018415; CV016462
C310	EB682531; EB427123; EB427487	AT4G28390	AAC3 (ADP/ATP CARRIER 3); ATP:ADP antiporter/ binding	Encodes a mitochondrial ADP/ATP carrier protein. Shown in heterologous systems to be located in the plasma membrane. Has comparable affinity for ADP and ATP (in E.coli).	GO:0005743; GO:0005739; GO:0009536; GO:0005471; GO:0005488; GO:0006839; GO:0006810; GO:0016020; GO:0015865	mitochondrial inner membrane; mitochondrion; plastid; ATP:ADP antiporter activity; binding; mitochondrial transport; transport; membrane; purine nucleotide transport	adp atp translocase	GO:0015865; GO:0005488; GO:0005743; GO:0005215
C311	EB682528; EB682774; EB427206; EB440502; EB448477; EB441143; DV162338; EB440683; EB682156; EB440694; EB442892; EB452075; EB444020; EB442767	AT3G23820	GAE6 (UDP-D-GLUCURONATE 4-EPIMERASE 6); catalytic	UDP-D-glucuronate 4-epimerase	GO:0005575; GO:0003824; GO:0009225; GO:0050378	cellular_component_unknown; catalytic activity; nucleotide-sugar metabolic process; UDP-glucuronate 4-epimerase activity	nad-dependent epimerase dehydratase	GO:0016020
C312	EB682527; EB435744; EB429736; EB429668	AT2G33800	ribosomal protein S5 family protein		GO:0005622; GO:0005840; GO:0003735; GO:0009409; GO:0006412	intracellular; ribosome; structural constituent of ribosome; response to cold; translation	30s ribosomal protein s5	GO:0003735; GO:0015935; GO:0009507; GO:0006412; GO:0019843; GO:0046677	EC:3.6.5.3
C313	EB682495; DV162202; CV020138; EB433246; EB441811; EB434131; EB682689; EB428627; EB436347; EB430484; CV016453; CV018881; DV161552; EB450998; EB431112; DV161908; EB436475; EB430297; EB432765; DV162264; EB437913; EB440766; EB442370; EB429563; EB451385; EB434041; EB438686; EB427042; EB449059; EB430747; EB450440; EB442481; EB429310; EB428974; EB441833; DV162323; EB438947; DV162034; EB431753; EB448729;…	AT1G79040	PSBR (photosystem II subunit R)	Encodes for the 10 kDa PsbR subunit of photosystem II (PSII). This subunit appears to be involved in the stable assembly of PSII, particularly that of the oxygen-evolving complex subunit PsbP. Mutants defective in this gene have reduced amounts of subunits PsbP and PsbQ in PSII. In turn, assembly of PsbR is dependent on the presence of PsbJ.	GO:0009523; GO:0009535; GO:0003674; GO:0015979; GO:0010270	photosystem II; chloroplast thylakoid membrane; molecular_function_unknown; photosynthesis; photosystem II oxygen evolving complex assembly	photosystem ii 10 kda polypeptide	GO:0010270; GO:0042651; GO:0009507; GO:0009654
C314	EB682488; EB427853; EB439147	AT4G32720	ATLA1 (ARABIDOPSIS THALIANA LA PROTEIN 1); RNA binding	Encodes AtLa1, a member of the highly abundant phosphoprotein La proteins. Predominantly localized to the nucleoplasm and was also detected in the nucleolar cavity. Has RNA binding activity. Required for normal ribosome biogenesis and embryogenesis.	GO:0005634; GO:0003723; GO:0006396; GO:0030529	nucleus; RNA binding; RNA processing; ribonucleoprotein complex	protein	GO:0016023
C315	EB682481; EB679144	AT1G18560	hAT dimerisation domain-containing protein / BED zinc finger domain-containing protein / transposase-related		GO:0005575; GO:0003677; GO:0008150	cellular_component_unknown; DNA binding; biological_process_unknown
C316	EB682470; EB428851; EB682293; FG641597; EB444566; EB448486; DW003875	AT1G76560	CP12-3		GO:0009507; GO:0003674; GO:0008150	chloroplast; molecular_function_unknown; biological_process_unknown	chloroplast protein cp12	GO:0019253; GO:0009744; GO:0005515; GO:0005509; GO:0009570; GO:0018316
C317	EB682461; BP131423; BP129625	AT1G77460	binding		GO:0005575; GO:0005488; GO:0008150	cellular_component_unknown; binding; biological_process_unknown	armadillo beta-catenin-like repeat familyexpressed	GO:0005488
C318	EB682460; EB427594; EB682014; EB442393; EB440935; EB682472; EB440851; EB427126; DV161387; DV158712; EB438389; EB438533; DV160576; DW002042; EB677436; FG638043; EB682986; EB441458; EB444329	AT5G09810	ACT7 (actin 7)	Member of Actin gene family.Mutants are defective in germination and root growth.	GO:0005739; GO:0005856; GO:0005200; GO:0007010; GO:0009416; GO:0009611; GO:0009845; GO:0009733; GO:0048364	mitochondrion; cytoskeleton; structural constituent of cytoskeleton; cytoskeleton organization and biogenesis; response to light stimulus; response to wounding; seed germination; response to auxin stimulus; root development	actin	GO:0005737; GO:0005856; GO:0030036; GO:0009611; GO:0005515; GO:0048364; GO:0009733; GO:0005524; GO:0009845; GO:0009416; GO:0005198
C319	EB682457; DV162166; DW001334	AT3G44160	chloroplast outer membrane protein-related		GO:0003674; GO:0006499; GO:0019867	molecular_function_unknown; N-terminal protein myristoylation; outer membrane	chloroplast outer membrane	GO:0019867
C320	EB682448; DV999761	AT3G15190	chloroplast 30S ribosomal protein S20, putative		GO:0005840; GO:0003735; GO:0006412; GO:0042254	ribosome; structural constituent of ribosome; translation; ribosome biogenesis and assembly	chloroplast 30s ribosomal protein	GO:0009987
C321	EB682446; BP137075	AT1G53440	leucine-rich repeat family protein / protein kinase family protein		GO:0016301; GO:0006468; GO:0012505	kinase activity; protein amino acid phosphorylation; endomembrane system	protein	GO:0005488; GO:0004672
C322	EB682428; EB440567; DV161590; DV158953; DW002516; BP532219; EB431423; BP530465	AT2G34250	protein transport protein sec61, putative		GO:0016020; GO:0015450; GO:0009306	membrane; protein transmembrane transporter activity; protein secretion	preprotein translocase subunit	GO:0015450; GO:0016020; GO:0009306
C323	EB682426; DW000157; DV160084; DV160084; EB448914	AT5G57330	aldose 1-epimerase family protein		GO:0005575; GO:0004034; GO:0006012	cellular_component_unknown; aldose 1-epimerase activity; galactose metabolic process	aldose 1-epimerase	GO:0016023; GO:0030246; GO:0006012; GO:0004034; GO:0016020	EC:5.1.3.3
C324	EB682424; DV160781; DV158270; EB684173; FG643380	AT5G13640	ATPDAT (Arabidopsis thaliana phospholipid:diacylglycerol acyltransferase); phosphatidylcholine-sterol O-acyltransferase	arabidopsis phospholipid:diacylglycerol acyltransferase (PDAT)	GO:0005783; GO:0004607; GO:0006629	endoplasmic reticulum; phosphatidylcholine-sterol O-acyltransferase activity; lipid metabolic process	phospholipid:diacylglycerol acyltransferase	GO:0004607; GO:0006629	EC:2.3.1.43
C325	EB682405; DV161490	AT2G24360	serine/threonine/tyrosine kinase, putative		GO:0005575; GO:0016301; GO:0004712; GO:0004713; GO:0006468	cellular_component_unknown; kinase activity; protein serine/threonine/tyrosine kinase activity; protein-tyrosine kinase activity; protein amino acid phosphorylation	serine threonine protein kinase	GO:0006468; GO:0004712; GO:0005524; GO:0004713; GO:0004674	EC:2.7.112.1; EC:2.7.10; EC:2.7.11
C326	EB682395; EB678934; EB681602; EB684170; EB681602; EB679740	AT2G03890	phosphatidylinositol 3- and 4-kinase family protein		GO:0005575; GO:0004428	cellular_component_unknown; inositol or phosphatidylinositol kinase activity	phosphatidylinositol 3- and 4-kinase family protein	GO:0004428; GO:0009536
C327	EB682392; EB425303	AT4G19120	ERD3 (EARLY-RESPONSIVE TO DEHYDRATION 3)		GO:0005575	cellular_component_unknown	protein	GO:0005794
C328	EB682384; FG635466	AT4G15840	protein binding		GO:0008150; GO:0012505	biological_process_unknown; endomembrane system
C329	EB682377; AJ718200; EB679310	AT5G01220	SQD2 (SULFOQUINOVOSYLDIACYLGLYCEROL 2); UDP-sulfoquinovose:DAG sulfoquinovosyltransferase/ transferase, transferring glycosyl groups	involved in sulfolipid biosynthesis	GO:0009507; GO:0016036; GO:0046510; GO:0046506; GO:0016757; GO:0008194; GO:0009247	chloroplast; cellular response to phosphate starvation; UDP-sulfoquinovose:DAG sulfoquinovosyltransferase activity; sulfolipid biosynthetic process; transferase activity, transferring glycosyl groups; UDP-glycosyltransferase activity; glycolipid biosynthetic process	glycosylgroup 1	GO:0009247; GO:0009536
C330	EB682373; BP532753; CN824891; EB439524; EB449459; EB449245; BP533631	AT3G11780	MD-2-related lipid recognition domain-containing protein / ML domain-containing protein		GO:0003674; GO:0008150; GO:0012505	molecular_function_unknown; biological_process_unknown; endomembrane system	md-2-related lipid recognition domain-containing protein ml domain-containing protein	GO:0016023
C331	EB682371; DW000837; FG635913; DW004461	AT1G09795	ATATP-PRT2 (ATP PHOSPHORIBOSYL TRANSFERASE 2); ATP phosphoribosyltransferase	ATP phosphoribosyl transferase, catalyses first step of histidine biosynthesis	GO:0003879; GO:0000105; GO:0009507	ATP phosphoribosyltransferase activity; histidine biosynthetic process; chloroplast	atp phosphoribosyltransferase	GO:0003879; GO:0000105; GO:0009507	EC:2.4.2.17
C332	EB682369; DV161919	AT3G53400			GO:0003674; GO:0008150	molecular_function_unknown; biological_process_unknown
C333	EB682362; FG638472; EB443955; CV019046	AT5G23670	LCB2 (Serine palmitoyltransferase LCB2 (long chain base) subunit gene); protein binding / serine C-palmitoyltransferase	Encodes the LCB2 subunit of serine palmitoyltransferase, an enzyme involved in sphingosine biosynthesis. The protein is localized to the endoplasmic reticulum.	GO:0004758; GO:0030148; GO:0005783; GO:0016020; GO:0046512	serine C-palmitoyltransferase activity; sphingolipid biosynthetic process; endoplasmic reticulum; membrane; sphingosine biosynthetic process	8-amino-7-oxononanoate synthase	GO:0012505; GO:0030170; GO:0016023; GO:0046512; GO:0004758; GO:0008483; GO:0005783; GO:0005739	EC:2.3.1.50; EC:2.6.1
C334	EB682359; EB442545; EB440483; EB440393; EB442848; EB428014; EB431610; EB430127; EB436857; EB429580; EB430733; BP531299	AT4G01070	GT72B1; UDP-glucosyltransferase/ UDP-glycosyltransferase/ transferase, transferring glycosyl groups	the glycosyltransferase (UGT72B1) is involved in metabolizing xenobiotica (chloroaniline and chlorophenole). Comparison between wild type and knock-out mutant demonstrates the central role of this gene for metabolizing chloroaniline but significantly less for chlorophenole. The glucosyltransferase preferred UDP-xylose over UDP-glucose indicating its (additional) functioning as a xylosyltransferas…	GO:0008194; GO:0009636; GO:0006805; GO:0042178; GO:0016757; GO:0035251	UDP-glycosyltransferase activity; response to toxin; xenobiotic metabolic process; xenobiotic catabolic process; transferase activity, transferring glycosyl groups; UDP-glucosyltransferase activity	glucosyltransferase	GO:0050505; GO:0008152	EC:2.4.1.218
C335	EB682343; EB444165	AT5G41270			GO:0005575; GO:0003674; GO:0008150	cellular_component_unknown; molecular_function_unknown; biological_process_unknown	---NA---	GO:0005739
C336	EB682333; CN824922; DV158213; CQ808883	AT3G02360	6-phosphogluconate dehydrogenase family protein		GO:0004616; GO:0006098; GO:0009052; GO:0009051; GO:0012505; GO:0019656	phosphogluconate dehydrogenase (decarboxylating) activity; pentose-phosphate shunt; pentose-phosphate shunt, non-oxidative branch; pentose-phosphate shunt, oxidative branch; endomembrane system; glucose catabolic process to D-lactate and ethanol	6-phosphogluconate dehydrogenase	GO:0012505; GO:0050661; GO:0006098; GO:0004616	EC:1.1.1.44
C337	EB682330; BP192463; EB678430; EB678591; BQ843033; DV160050; EB683123; AJ718356; FG644251	AT4G34200	EDA9 (embryo sac development arrest 9); NAD binding / amino acid binding / binding / catalytic/ cofactor binding / oxidoreductase, acting on the CH-OH group of donors, NAD or NADP as acceptor / phosphoglycerate dehydrogenase		GO:0005739; GO:0016597; GO:0016616; GO:0004617; GO:0009561; GO:0048037; GO:0051287	mitochondrion; amino acid binding; oxidoreductase activity, acting on the CH-OH group of donors, NAD or NADP as acceptor; phosphoglycerate dehydrogenase activity; megagametogenesis; cofactor binding; NAD binding	d-3-phosphoglycerate dehydrogenase	GO:0051287; GO:0004617; GO:0016597; GO:0009561; GO:0009536; GO:0006564	EC:1.1.1.95
C338	EB682322; EB427058	AT5G49630	AAP6 (AMINO ACID PERMEASE 6); amino acid transmembrane transporter	Is a high affinity amino acid transporter capable of transporting aspartate and tryptophan. May be involved in the amino acid uptake from xylem.	GO:0016020; GO:0015171; GO:0015172; GO:0015175; GO:0015810; GO:0009414; GO:0009651; GO:0015827	membrane; amino acid transmembrane transporter activity; acidic amino acid transmembrane transporter activity; neutral amino acid transmembrane transporter activity; aspartate transport; response to water deprivation; response to salt stress; tryptophan transport	amino acid transporter	GO:0015827; GO:0016021; GO:0015172; GO:0015175; GO:0015804
C339	EB682306; D43624	AT5G21105	L-ascorbate oxidase/ copper ion binding		GO:0008447; GO:0005507	L-ascorbate oxidase activity; copper ion binding	diphenol oxidase	GO:0005507; GO:0005576; GO:0016023; GO:0008447; GO:0009055; GO:0006118	EC:1.10.3.3
C340	EB682295; CV020159
C341	EB682286; EB447622; EB448889; DW004913; DW002298	AT2G38670	PECT1 (PHOSPHORYLETHANOLAMINE CYTIDYLYLTRANSFERASE 1); ethanolamine-phosphate cytidylyltransferase	Encodes a mitochondrial ethanolamine-phosphate cytidylyltransferase, involved in phosphatidylethanolamine (PE) biosynthesis.	GO:0005739; GO:0004306; GO:0009058; GO:0006646	mitochondrion; ethanolamine-phosphate cytidylyltransferase activity; biosynthetic process; phosphatidylethanolamine biosynthetic process	cholinephosphate cytidylyltransferase	GO:0006646; GO:0009536; GO:0004306	EC:2.7.7.14
C342	EB682268; EB442229	AT4G32400	SHS1 (SODIUM HYPERSENSITIVE 1); binding / transporter		GO:0005743; GO:0005739; GO:0009536; GO:0005488; GO:0005215; GO:0006839; GO:0006810	mitochondrial inner membrane; mitochondrion; plastid; binding; transporter activity; mitochondrial transport; transport	adenylate translocator (brittle-1)-like protein	GO:0005488; GO:0005743; GO:0006839; GO:0005351; GO:0008643; GO:0016021
C343	EB682259; FG641832; FG641942; EB683882; FG643468	AT5G04500	glycosyltransferase family protein 47	a member of the Glycosyltransferase Family 64 (according to CAZy Database)	GO:0005575; GO:0008150; GO:0016757	cellular_component_unknown; biological_process_unknown; transferase activity, transferring glycosyl groups	exostoses-like 3	GO:0007224; GO:0015020; GO:0016055; GO:0005739; GO:0015014; GO:0008101; GO:0005515; GO:0030210; GO:0030206; GO:0016020; GO:0005794; GO:0005783; GO:0008375	EC:2.4.1.17
C344	EB682256; EB682256; FG640239; EB445484	AT3G10760	myb family transcription factor		GO:0005634; GO:0003677; GO:0003700; GO:0045449	nucleus; DNA binding; transcription factor activity; regulation of transcription	protein	GO:0003677; GO:0045449
C345	EB682249; DV160596
C346	EB682247; EB424838	AT2G35800	mitochondrial substrate carrier family protein		GO:0005743; GO:0005509; GO:0006810	mitochondrial inner membrane; calcium ion binding; transport	protein	GO:0005743; GO:0006810
C347	EB682243; DW005070; FG638699; BP533659	AT1G67170			GO:0003674; GO:0008150	molecular_function_unknown; biological_process_unknown
C348	EB682235; DV160910; DV160910; DV160910; FG637638	AT3G11830	chaperonin, putative		GO:0005575; GO:0005524; GO:0005515; GO:0006457; GO:0051082; GO:0044267	cellular_component_unknown; ATP binding; protein binding; protein folding; unfolded protein binding; cellular protein metabolic process	thermosome	GO:0006457; GO:0051082; GO:0005524
C349	EB682234; EB428584	AT3G17040	HCF107 (HIGH CHLOROPHYLL FLUORESCENT 107); binding	It is a RNA tetratricopeptide repeat-containing protein required for normal processing of transcripts from the polycistronic chloroplast psbB-psbT-psbH-petB-petD operon coding for proteins of the photosystem II and cytochrome b6/f complexes. Localizes to the chloroplast membrane. Involved in regulating plastidial gene expression and biogenesis.	GO:0006396; GO:0006417; GO:0009657; GO:0009941; GO:0005488	RNA processing; regulation of translation; plastid organization and biogenesis; chloroplast envelope; binding	tpr-repeat containing protein	GO:0009657; GO:0009941; GO:0006417
C350	EB682225; DW000711
C351	EB682214; EB442602	AT4G10960	UGE5 (UDP-D-GLUCOSE/UDP-D-GALACTOSE 4-EPIMERASE 5); UDP-glucose 4-epimerase/ protein dimerization	Encodes a protein with UDP-D-glucose 4-epimerase activity.	GO:0003978; GO:0006950; GO:0012505; GO:0046983	UDP-glucose 4-epimerase activity; response to stress; endomembrane system; protein dimerization activity	udp-glucose 4-epimerase	GO:0012505; GO:0009832; GO:0010246; GO:0005795; GO:0010306; GO:0046983; GO:0006950; GO:0009969; GO:0003978; GO:0006012; GO:0050662; GO:0005829; GO:0005739	EC:5.1.3.2
C352	EB682211; EB435544; DV162315; EB678881; EB678881; EB432252	AT4G17330	ATG2484-1 (Arabidopsis thaliana G2484-1 protein); RNA binding	gene of unknown function expressed in seedlings, flower buds and stems	GO:0003723	RNA binding
C353	EB682206; EB682431	AT4G24400	CIPK8 (CBL-INTERACTING PROTEIN KINASE 8); kinase	Encodes a CBL (calcineurin B-like calcium sensor proteins) -interacting serine/threonine protein kinase.	GO:0016301; GO:0004672; GO:0006468	kinase activity; protein kinase activity; protein amino acid phosphorylation	serine-threonine kinase	GO:0006468; GO:0005515; GO:0005524; GO:0007165; GO:0009705; GO:0004674; GO:0005739	EC:2.7.11
C354	EB682199; DV162088; BP532428; BQ843019; EB682199; DV158206; DV158206; EB433685; DV157874; EB677353	AT5G61170	40S ribosomal protein S19 (RPS19C)		GO:0005830; GO:0005840; GO:0003735; GO:0006412	cytosolic ribosome (sensu Eukaryota); ribosome; structural constituent of ribosome; translation	40s ribosomal protein s19	GO:0003735; GO:0006412; GO:0022626	EC:3.6.5.3
C355	EB682185; EB677443; DV160112; EB446448; BP528872	AT1G79830	GC5 (GOLGIN CANDIDATE 5)	This gene is predicted to encode a protein that functions as a Golgi apparatus structural component known as a golgin in mammals and yeast. A fluorescently-tagged version of GC5 co-localizes with Golgi markers, and this localization appears to be replicated using the C-terminal (139 aa) portion of the protein. The C-terminal portion of the protein can also specifically interact with two members o…	GO:0005575; GO:0003674; GO:0008150	cellular_component_unknown; molecular_function_unknown; biological_process_unknown
C356	EB682183; EB427456	AT1G30690	SEC14 cytosolic factor family protein / phosphoglyceride transfer family protein		GO:0016021; GO:0005622; GO:0005215; GO:0006810	integral to membrane; intracellular; transporter activity; transport	sec14 cytosolic factor family protein phosphoglyceride transfer family protein	GO:0006810
C357	EB682176; DV161620; EB448958	AT4G35890	La domain-containing protein		GO:0009507	chloroplast
C358	EB682173; EB679212; EB677344; DV162075; EB677449; DV158773; DV158001; DV158274; EB678978; EB678577; DV157748; EB677754; DV157995; DV158472	AT4G33355	lipid binding		GO:0008289; GO:0006869; GO:0012505	lipid binding; lipid transport; endomembrane system	lipid transfer protein	GO:0006869; GO:0016023; GO:0008289
C359	EB682160; EB447062; DV158568; FG639912; EB437378; EB429289	AT5G35160	endomembrane protein 70, putative		GO:0005794; GO:0016021; GO:0005215; GO:0006810	Golgi apparatus; integral to membrane; transporter activity; transport	protein	GO:0016020; GO:0016023; GO:0005794; GO:0005739; GO:0009536; GO:0006810; GO:0005215
C360	EB682149; FG642874	AT3G46610	pentatricopeptide (PPR) repeat-containing protein		GO:0005575; GO:0005488; GO:0008150	cellular_component_unknown; binding; biological_process_unknown	protein	GO:0005488
C361	EB682108; EB440107	AT1G50200	ALATS (ALANYL-TRNA SYNTHETASE); ATP binding / alanine-tRNA ligase/ ligase, forming aminoacyl-tRNA and related compounds / nucleic acid binding		GO:0009507; GO:0005739; GO:0005524; GO:0004813; GO:0003676; GO:0006419	chloroplast; mitochondrion; ATP binding; alanine-tRNA ligase activity; nucleic acid binding; alanyl-tRNA aminoacylation	alanyl-trna synthetase	GO:0004813; GO:0006419; GO:0005739	EC:6.1.1.7
C362	EB682103; DW001080; DV162321; EB437190	AT1G68830	STN7 (STT7 HOMOLOG STN7); kinase/ protein kinase	STN7 protein kinase; required for state transitions, phosphorylation of the major antenna complex (LHCII) between PSII and PSI, and light adaptation	GO:0009507; GO:0016301; GO:0004672; GO:0007623; GO:0042548	chloroplast; kinase activity; protein kinase activity; circadian rhythm; regulation of photosynthesis, light reaction	protein	GO:0007623; GO:0004672; GO:0042548; GO:0044464
C363	EB682094; EB679403; DV158800	AT4G08550	glutaredoxin-related		GO:0005575; GO:0009055; GO:0015035; GO:0045454	cellular_component_unknown; electron carrier activity; protein disulfide oxidoreductase activity; cell redox homeostasis	protein	GO:0045454; GO:0009055; GO:0015035
C364	EB682093; EB682150; EB682150	AT3G48860			GO:0008150	biological_process_unknown
C365	EB682088; EB427231; EB427661; EB427661	AT1G17370	UBP1B (OLIGOURIDYLATE BINDING PROTEIN 1B); mRNA 3'-UTR binding		GO:0003730	mRNA 3'-UTR binding	splicing factorsubunit 4	GO:0003676; GO:0005739; GO:0000166
C366	EB682083; EB678515	AT3G52990	pyruvate kinase, putative		GO:0004743; GO:0006096	pyruvate kinase activity; glycolysis	pyruvate kinase	GO:0004743; GO:0030955; GO:0000287; GO:0006096	EC:2.7.1.40
C367	EB682082; EB446568; EB425084; EB425084; EB429435	AT1G72650	TRFL6 (TRF-LIKE 6); DNA binding / transcription factor	Arabidopsis thaliana myb family transcription factor (At1g72650)	GO:0005634; GO:0003677; GO:0003700; GO:0009651; GO:0046686	nucleus; DNA binding; transcription factor activity; response to salt stress; response to cadmium ion
C368	EB682076; EB434533; EB435499; EB436287; EB433200; EB433107; EB437051; EB437596; DV161713; EB434847; EB432946; EB435995; CV018907; CV019819; CV016373; EB450946; EB438622; EB433751; EB438151; EB442152; EB436362; EB432065; EB442832; EB682487; EB430424; EB426970; EB434229; EB440668; EB443010; EB441448; EB435857; EB451045; EB442093; EB437873; EB452048; EB448163; EB451080; DV161993; EB682583; DV160267;…	AT1G60950	FED A (FERREDOXIN 2); 2 iron, 2 sulfur cluster binding / electron carrier/ iron-sulfur cluster binding	encodes a ferredoxin gene	GO:0009570; GO:0009055; GO:0005506; GO:0009416; GO:0009767	chloroplast stroma; electron carrier activity; iron ion binding; response to light stimulus; photosynthetic electron transport	ferredoxin	GO:0006124; GO:0008198; GO:0009055; GO:0005515; GO:0006118; GO:0006810; GO:0051537; GO:0009507
C369	EB682074; DV161462; EB682807	AT5G05000	ATTOC34/OEP34 (Translocase of chloroplast 34)	Outer membrane protein that may function in import of nuclear encoded proteins into the chloroplast.	GO:0005739; GO:0009536; GO:0005525; GO:0019750; GO:0009707; GO:0045036	mitochondrion; plastid; GTP binding; chloroplast transport; chloroplast outer membrane; protein targeting to chloroplast	protein	GO:0015450; GO:0005525; GO:0009707; GO:0016787; GO:0006886; GO:0016021
C370	EB682065; EB682065	AT2G45570	CYP76C2 (cytochrome P450, family 76, subfamily C, polypeptide 2); oxygen binding	member of CYP76C	GO:0006118; GO:0019825	electron transport; oxygen binding	flavonoid 3-hydroxylase	GO:0046872; GO:0004497
C371	EB682062; EB682062; DW001712; EB448694; DW004883; BP535150; EB682062
C372	EB682052; EB681324; BP530136; BP530779	AT3G22750	protein kinase, putative		GO:0005575; GO:0016301; GO:0006468	cellular_component_unknown; kinase activity; protein amino acid phosphorylation	protein	GO:0016301; GO:0006468; GO:0005515; GO:0005886
C373	EB682040; EB682040
C374	EB682039; EB448527; EB441511; EB679484; BP529170; EB443068	AT5G60160	aspartyl aminopeptidase, putative		GO:0005773; GO:0006508; GO:0042576	vacuole; proteolysis; aspartyl aminopeptidase activity	aminopeptidase 2	GO:0005773; GO:0006508; GO:0005739
C375	EB682038; DV162112	AT5G50000	protein kinase, putative		GO:0005886; GO:0016301; GO:0004712; GO:0006468	plasma membrane; kinase activity; protein serine/threonine/tyrosine kinase activity; protein amino acid phosphorylation	protein kinase	GO:0016301; GO:0005886
C376	EB682033; EB682609	AT3G50180			GO:0009507; GO:0008150	chloroplast; biological_process_unknown
C377	EB682011; DW002841	AT5G09850	transcription elongation factor-related		GO:0016021; GO:0005634; GO:0006350; GO:0045449	integral to membrane; nucleus; transcription; regulation of transcription	transcription elongationexpressed	GO:0005488; GO:0006350; GO:0044464
C378	EB681996; CV020953	AT2G37220	29 kDa ribonucleoprotein, chloroplast, putative / RNA-binding protein cp29, putative		GO:0009507; GO:0003723; GO:0009409	chloroplast; RNA binding; response to cold	protein	GO:0008266; GO:0009536; GO:0006396
C379	EB681989; CV020859; CV021382; DV162154; EB442183; EB434243; CV020993; CV018264; CV020351; CV019422; CV019169; CV021630; CV016928; CV017940; CV019490; CV017814; DV162299; EB682429; EB682299; CV018504; DV161998; EB432349; EB448467; EB430449; EB450838; DV162333; CV019450; CV017900; CV016345; EB680771; CV016475; CV018875; EB442650; EB448720; DV160921; DW001048; CV018777; CV018549; CV021222; CV019326;…	AT1G20340	DRT112 (DNA-damage-repair/toleration protein 112); copper ion binding / electron carrier	recombination and DNA-damage resistance protein (DRT112)	GO:0009543; GO:0005507; GO:0009055; GO:0006118; GO:0009411; GO:0042221	chloroplast thylakoid lumen; copper ion binding; electron carrier activity; electron transport; response to UV; response to chemical stimulus	plastocyanin	GO:0005507; GO:0003918; GO:0009055; GO:0006118; GO:0006810; GO:0009330; GO:0042221; GO:0006265; GO:0009507; GO:0009579; GO:0016020	EC:5.99.1.3
C380	EB681973; FG636348	AT1G59650	CW14	Encodes CW14.	GO:0009507; GO:0003674; GO:0006499	chloroplast; molecular_function_unknown; N-terminal protein myristoylation	at1g10410 f14n23_31	GO:0005739
C381	EB681971; EB681971; EB681971; EB440648; DW000619; EB440680; AF020425; EB683611; EB450908; EB450916; U54774	AT2G02010	GAD4 (GLUTAMATE DECARBOXYLASE 4); calmodulin binding		GO:0005575; GO:0005516; GO:0006540; GO:0006536; GO:0019752	cellular_component_unknown; calmodulin binding; glutamate decarboxylation to succinate; glutamate metabolic process; carboxylic acid metabolic process	glutamate decarboxylase	GO:0030170; GO:0005516; GO:0006536; GO:0004351	EC:4.1.1.15
C382	EB681968; U34817; AJ417393; FG639433	AT1G08550	NPQ1 (NON-PHOTOCHEMICAL QUENCHING 1)	Violaxanthin deepoxidase involved in xanthophyll cycle.Two major consequences of the npq1 mutation are the absence of zeaxanthin formation in strong light and the partial inhibition of the quenching of singlet excited chlorophylls in the photosystem II light-harvesting complex	GO:0009543; GO:0016122; GO:0030095; GO:0015994; GO:0006631; GO:0009408; GO:0046422; GO:0010028	chloroplast thylakoid lumen; xanthophyll metabolic process; chloroplast photosystem II; chlorophyll metabolic process; fatty acid metabolic process; response to heat; violaxanthin de-epoxidase activity; xanthophyll cycle	rvde1	GO:0046422; GO:0016020; GO:0009579; GO:0005488; GO:0009507; GO:0006810; GO:0005215	EC:1.10.99.3
C383	EB681962; EB443813; BP530527; BP525538; BP530706; BP528820	AT3G20050	ATTCP-1 (Arabidopsis thaliana T-complex protein 1 alpha subunit); ATP binding / protein binding / unfolded protein binding	Encodes a putative cytoplasmic chaperonin that is similar to mouse Tcp-1 (t complex polypeptide 1).	GO:0005575; GO:0005524; GO:0005515; GO:0006457; GO:0051082; GO:0044267	cellular_component_unknown; ATP binding; protein binding; protein folding; unfolded protein binding; cellular protein metabolic process	thermosome	GO:0006457; GO:0005737; GO:0051082; GO:0005524
C384	EB681958; EB439798; EB440751; CV018999; CV018615; CV021298; CV018737; CV020184; CV018813; CV017473; CV019983; CV017269; CV020941; CV016743; CV016997; CV019918; CV021383; CV017815; CV018104; CV020343; DV161559; EB449069; EB447537; EB682155; EB682540; EB682237; DV161426; DV161347; DV161839; EB682672; CV016549; EB448459; CV019647; EB448647; CV019677; CV019189; CV018289; DW000391; CV020001; CV017702;…	AT1G20340	DRT112 (DNA-damage-repair/toleration protein 112); copper ion binding / electron carrier	recombination and DNA-damage resistance protein (DRT112)	GO:0009543; GO:0005507; GO:0009055; GO:0006118; GO:0009411; GO:0042221	chloroplast thylakoid lumen; copper ion binding; electron carrier activity; electron transport; response to UV; response to chemical stimulus	plastocyanin	GO:0009543; GO:0005507; GO:0003918; GO:0009055; GO:0006118; GO:0006810; GO:0009330; GO:0042221; GO:0006265; GO:0016020	EC:5.99.1.3
C385	EB681954; EB428873	AT3G05480	cell cycle checkpoint control protein family		GO:0006281	DNA repair
C386	EB681953; EB682242; DW004144; EB432681; DV999825; EB679000; DW002767	AT5G49910	cpHSC70-2 (HEAT SHOCK PROTEIN 70-7); ATP binding / unfolded protein binding	heat shock protein 70 (Hsc70-7); nuclear	GO:0009532; GO:0005524; GO:0006457; GO:0051082; GO:0009408	plastid stroma; ATP binding; protein folding; unfolded protein binding; response to heat	chaperone protein	GO:0006457; GO:0009409; GO:0009532; GO:0005524; GO:0051082; GO:0009507
C387	EB681950; EB428786; DV161090; EB449385; EB677637; EB428031; EB444118; DW000411; EB683698	AT4G29040	RPT2A (REGULATORY PARTICLE AAA-ATPASE 2A); ATPase	26S proteasome AAA-ATPase subunit RPT2a (RPT2a) mRNA,	GO:0008540; GO:0005634; GO:0016887; GO:0006499; GO:0006511	proteasome regulatory particle, base subcomplex (sensu Eukaryota); nucleus; ATPase activity; N-terminal protein myristoylation; ubiquitin-dependent protein catabolic process	protein	GO:0043161; GO:0005829; GO:0008540; GO:0051788; GO:0009965; GO:0009408; GO:0005524; GO:0048829; GO:0016887; GO:0035266; GO:0009933; GO:0010078; GO:0010386; GO:0005634
C388	EB681948; DV159122; DV158571	AT5G23860	TUB8 (tubulin beta-8)	beta-tubulin, preferentially expressed in endodermal and phloem cells of primary roots and in the vascular tissues of leaves, stems, and flowers.	GO:0005200; GO:0009409; GO:0007017; GO:0045298	structural constituent of cytoskeleton; response to cold; microtubule-based process; tubulin complex	beta-tubulin	GO:0005737; GO:0005200; GO:0007018; GO:0043234; GO:0005525; GO:0005515; GO:0051258; GO:0003924; GO:0005874	EC:3.6.5.1; EC:3.6.5.2; EC:3.6.5.3; EC:3.6.5.4
C389	EB681944; EB678056; BP192623; DV158696	AT5G65750	2-oxoglutarate dehydrogenase E1 component, putative / oxoglutarate decarboxylase, putative / alpha-ketoglutaric dehydrogenase, putative		GO:0005739; GO:0004591; GO:0006096; GO:0008152; GO:0019549	mitochondrion; oxoglutarate dehydrogenase (succinyl-transferring) activity; glycolysis; metabolic process; glutamate catabolic process to succinate	alpha-ketoglutarate decarboxylase	GO:0004591; GO:0006096	EC:1.2.4.2
C390	EB681936; EB446726	AT1G53750	RPT1A (regulatory particle triple-A 1A); ATPase	26S proteasome AAA-ATPase subunit RPT1a (RPT1a) mRNA,	GO:0008540; GO:0005634; GO:0016887; GO:0006511	proteasome regulatory particle, base subcomplex (sensu Eukaryota); nucleus; ATPase activity; ubiquitin-dependent protein catabolic process	proteasome-activating nucleotidase	GO:0043234; GO:0030163; GO:0005524; GO:0017111; GO:0005634; GO:0005829	EC:3.6.1.15
C391	EB681923; DV160419	AT1G05170	galactosyltransferase family protein		GO:0016020; GO:0016758; GO:0006486; GO:0016757; GO:0012505	membrane; transferase activity, transferring hexosyl groups; protein amino acid glycosylation; transferase activity, transferring glycosyl groups; endomembrane system	galactosyltransferase family protein	GO:0012505; GO:0016758; GO:0006486	EC:2.4.1
C392	EB681920; EB440205	AT3G26420	ATRZ-1A; RNA binding / nucleotide binding	Zinc finger-containing glycine-rich RNA-binding protein. Cold-inducible. Contributes to the enhancement of freezing tolerance.	GO:0005575; GO:0003723; GO:0000166; GO:0009631; GO:0009409	cellular_component_unknown; RNA binding; nucleotide binding; cold acclimation; response to cold	rnp-1 like rna-binding protein	GO:0003723; GO:0009631; GO:0005634; GO:0000166
C393	EB681909; DW001045; EB429968; EB428212; EB448063; EB681217; EB680952; EB680712; EB451167; DW000197; DW000834; EB429255; DV999357; EB448008; EB425910; EB438434; DV999253; EB680577; DW000747; EB447753	AT1G78380	ATGSTU19 (GLUTATHIONE TRANSFERASE 8); glutathione transferase	Encodes a glutathione transferase that is a member of Tau GST gene family. Expression is induced by drought stress, oxidative stress, and high doses of auxin and cytokinin. naming convention according to Wagner et al. (2002) The expression of this gene is upregulated by herbicide safeners such as benoxacor and fenclorim.	GO:0004364; GO:0005737; GO:0006979; GO:0009407; GO:0042631	glutathione transferase activity; cytoplasm; response to oxidative stress; toxin catabolic process; cellular response to water deprivation	glutathione s-transferase	GO:0009734; GO:0004364	EC:2.5.1.18
C394	EB681905; FG637005	AT3G28450	leucine-rich repeat transmembrane protein kinase, putative		GO:0005886; GO:0005524; GO:0016301; GO:0004674; GO:0006468; GO:0007169	plasma membrane; ATP binding; kinase activity; protein serine/threonine kinase activity; protein amino acid phosphorylation; transmembrane receptor protein tyrosine kinase signaling pathway	protein	GO:0006468; GO:0016023; GO:0005886; GO:0005515; GO:0005524; GO:0004674; GO:0007169	EC:2.7.11
C395	EB681892; FG637937	AT2G47310	flowering time control protein-related / FCA gamma-related		GO:0003723	RNA binding	fca protein	GO:0003676
C396	EB681891; EB681891
C397	EB681881; EB681881; BP529912	AT5G08040	TOM5 (MITOCHONDRIAL IMPORT RECEPTOR SUBUNIT TOM5 HOMOLOG)		GO:0005739; GO:0009536; GO:0003674; GO:0008150	mitochondrion; plastid; molecular_function_unknown; biological_process_unknown	tom5 (mitochondrial import receptor subunit tom5 homolog)	GO:0005739; GO:0009536
C398	EB681880; EB681880; EB681880	AT2G04030	CR88 (EMBRYO DEFECTIVE 1956); ATP binding	Encodes a chloroplast-targeted 90-kDa heat shock protein located in the stroma involved in red-light mediated deetiolation response. Mutants are resistant to chlorate, have elongated hypocotyls in light, and affect the expression of NR2, CAB, and RBCS but NOT NR1 and NiR.	GO:0005739; GO:0005524; GO:0006457; GO:0009793; GO:0009570; GO:0009408; GO:0009704; GO:0010157	mitochondrion; ATP binding; protein folding; embryonic development ending in seed dormancy; chloroplast stroma; response to heat; de-etiolation; response to chlorate	heat shock protein 90	GO:0006457; GO:0010157; GO:0005524; GO:0009570; GO:0051082; GO:0009408
C399	EB681879; DV162580; DW004523	AT1G31930	XLG3 (EXTRA-LARGE GTP-BINDING PROTEIN 3); signal transducer		GO:0005575; GO:0004871; GO:0007186	cellular_component_unknown; signal transducer activity; G-protein coupled receptor protein signaling pathway	g protein alpha subunit	GO:0007186; GO:0009750; GO:0009737; GO:0004871; GO:0005634; GO:0009744; GO:0009749
C400	EB681874; EB681846	AT4G14360	dehydration-responsive protein-related		GO:0005794; GO:0006499	Golgi apparatus; N-terminal protein myristoylation	protein	GO:0016023; GO:0005794
C401	EB681870; EB681870; EB681870; BP530036	AT5G43720			GO:0003674; GO:0008150	molecular_function_unknown; biological_process_unknown
C402	EB681869; EB439720	AT3G24600			GO:0019882; GO:0042612	antigen processing and presentation; MHC class I protein complex	---NA---	GO:0009536
C403	EB681864; EB678392; DV159793; DV158839; EB679493; EB678495; EB678858; EB445168; DV160361; DV159709; DV158962; DV158075; DV159859; DV160863; EB678976; EB447188; EB431520; EB429064; EB679131; EB447494; EB429165; EB679325; EB679294; EB431410; DW001384; EB442609; DV158826; EB678077; EB679123; EB678757; EB678442; DV159265; DV158488; EB437572; EB678192; EB439616; EB440827; EB678412; EB677450	AT1G27400	60S ribosomal protein L17 (RPL17A)		GO:0005840; GO:0003735; GO:0006412	ribosome; structural constituent of ribosome; translation	ribosomal protein l17	GO:0022626; GO:0003735; GO:0015934; GO:0006412	EC:3.6.5.3
C404	EB681854; DV160242	AT4G39220	ATRER1A (Arabidopsis thaliana endoplasmic reticulum retrieval protein 1A)	Key player of retrieval of ER membrane proteins	GO:0003674; GO:0005794; GO:0006890	molecular_function_unknown; Golgi apparatus; retrograde vesicle-mediated transport, Golgi to ER	rer1 protein	GO:0016020; GO:0006890; GO:0005801
C405	EB681851; DV157673; EB435453; BP531566; BP532707	AT5G17560	BolA-like family protein		GO:0009507; GO:0008150; GO:0030528	chloroplast; biological_process_unknown; transcription regulator activity	protein	GO:0030528
C406	EB681840; DV159628	AT5G22010	ATRFC1 (REPLICATION FACTOR C 1); ATP binding		GO:0005622; GO:0005524; GO:0006260; GO:0006952	intracellular; ATP binding; DNA replication; defense response	replication factor c large subunit	GO:0003677; GO:0043229
C407	EB681829; BP534506	AT1G14620	DECOY (endoxyloglucan transferase A2)	Belongs to a endoxyloglucan transferase family (EXGT).	GO:0008150; GO:0016762	biological_process_unknown; xyloglucan:xyloglucosyl transferase activity	mitochondrial ribosomal protein l46	GO:0005739
C408	EB681819; EB424816	AT1G80460	NHO1 (NONHOST RESISTANCE TO P. S. PHASEOLICOLA 1); carbohydrate kinase	Encodes a protein similar to glycerol kinase, which converts glycerol to glycerol 3-phosphate and performs a rate-limiting step in glycerol metabolism. This gene is required for both general and specific resistance against bacteria and fungi. Arabidopsis thaliana glycerol kinase (GLR1) mRNA.Involved in flagellin-induced non-host resistance to Pseudomonas. Coronatine partially suppresses flagellin…	GO:0005975; GO:0019200; GO:0005575; GO:0004370; GO:0009617; GO:0019563; GO:0042742; GO:0010188; GO:0002237	carbohydrate metabolic process; carbohydrate kinase activity; cellular_component_unknown; glycerol kinase activity; response to bacterium; glycerol catabolic process; defense response to bacterium; response to microbial phytotoxin; response to molecule of bacterial origin	glycerol kinase	GO:0004370; GO:0005975; GO:0006072; GO:0010188; GO:0002237; GO:0019563	EC:2.7.1.30
C409	EB681808; CV016921; AJ937856; EB681808; DV999167; EB681808; EB451214; EB439239; EB449402; EB452194; EB449340; EB451549; EB451137; EB447836; EB449693; DV160183; DV159837; DV160579; DW000225; EB680822; EB449483; EB439142; EB448858; EB451638; EB449472; EB447913; EB451922; EB449513; EB448938; EB441580; EB451207; EB439772; DW004798; EB439218; EB449072; EB447793; EB425000; EB448438; EB451520; EB451069;…	AT3G16240	DELTA-TIP (delta tonoplast integral protein); water channel	Delta tonoplast intrinsic protein, functions as a water channel and ammonium (NH3) transporter. Highly expressed in flower, shoot, and stem. Expression shows diurnal regulation and is induced by ammonium (NH3). Protein localized to vacuolar membrane.	GO:0009505; GO:0016020; GO:0015250; GO:0006810; GO:0015200; GO:0009705; GO:0051739	cellulose and pectin-containing cell wall; membrane; water channel activity; transport; methylammonium transmembrane transporter activity; membrane of vacuole with cell cycle-independent morphology; ammonia transporter activity	aquaporin	GO:0051739; GO:0006810; GO:0015200; GO:0016021; GO:0009705
C410	EB681806; DV999136; DV999136; FG641839; CV020121	AT4G08500	MEKK1 (MYTOGEN ACTIVATED PROTEIN KINASE KINASE); DNA binding / kinase/ kinase binding	Member of MAP Kinase Kinase gene family. Mediates cold, salt, cadmium and wounding stress signalling. Phosphorylates AtMEK1.	GO:0005634; GO:0003677; GO:0016301; GO:0019900; GO:0004709; GO:0005515; GO:0000165; GO:0009409; GO:0006970; GO:0009611; GO:0009651; GO:0046686	nucleus; DNA binding; kinase activity; kinase binding; MAP kinase kinase kinase activity; protein binding; MAPKKK cascade; response to cold; response to osmotic stress; response to wounding; response to salt stress; response to cadmium ion	protein	GO:0006468; GO:0000165; GO:0009611; GO:0009409; GO:0046686; GO:0005515; GO:0005524; GO:0004709; GO:0004713; GO:0009536; GO:0009651	EC:2.7.11.25; EC:2.7.10
C411	EB681805; AJ718082; BP129575	AT5G05240			GO:0005575; GO:0003674; GO:0008150	cellular_component_unknown; molecular_function_unknown; biological_process_unknown
C412	EB681801; FG643298; BP530303; FG636936	AT4G38600	KAK (KAKTUS)	encodes a member of HECT ubiquitin protein ligase family that is involved in trichome cell morphogenesis. Mutants in this gene exhibit supernumerary trichome branches and increased DNA content.	GO:0009507; GO:0005622; GO:0004842; GO:0042023; GO:0010091	chloroplast; intracellular; ubiquitin-protein ligase activity; DNA endoreduplication; trichome branching	protein	GO:0004842; GO:0000151; GO:0042023	EC:6.3.2.19
C413	EB681797; EB681797	AT3G10405			GO:0009507; GO:0003674	chloroplast; molecular_function_unknown	transmembrane protein	GO:0009536
C414	EB681788; EB677743; EB677357	AT3G51670	SEC14 cytosolic factor family protein / phosphoglyceride transfer family protein		GO:0016021; GO:0005622; GO:0005215; GO:0006810	integral to membrane; intracellular; transporter activity; transport	sec14-like 3	GO:0016021; GO:0009536; GO:0006810
C415	EB681784; EB440015; DV158413; EB680741
C416	EB681783; DW001394	AT1G51200	zinc finger (AN1-like) family protein		GO:0005575; GO:0003677; GO:0008270; GO:0008150	cellular_component_unknown; DNA binding; zinc ion binding; biological_process_unknown	zinc finger protein	GO:0046872
C417	EB681781; BP532738
C418	EB681776; EB681776; FG635643; DW004338	AT2G17290	CPK6 (CALCIUM-DEPENDENT PROTEIN KINASE 6); calmodulin-dependent protein kinase/ kinase	Encodes calcium dependent protein kinase 6 (CPK6), a member of the Arabidopsis CDPK gene family. CDPKs contain an intrinsic Ca2+-activation domain with four EF hand Ca2+-binding sites. CDPKs protein kinases have been proposed to function in multiple plant signal transduction pathways downstream of [Ca2+]cyt elevations, thus transducing various physiological responses. CPK6 is expressed in both gu…	GO:0016020; GO:0004683; GO:0016301; GO:0006499; GO:0006468; GO:0009738; GO:0010119; GO:0010359	membrane; calmodulin-dependent protein kinase activity; kinase activity; N-terminal protein myristoylation; protein amino acid phosphorylation; abscisic acid mediated signaling; regulation of stomatal movement; regulation of anion channel activity	calmodulin	GO:0004683; GO:0006468; GO:0010359; GO:0009738; GO:0005886; GO:0005509; GO:0005524; GO:0004713; GO:0010119	EC:2.7.11.17; EC:2.7.10
C419	EB681774; EB429596; CV020146; EB680785; EB680785; EB677787; EB678433; DW000114; FG645219; BP525794	AT1G64510	ribosomal protein S6 family protein		GO:0005840; GO:0003735; GO:0006412; GO:0042254	ribosome; structural constituent of ribosome; translation; ribosome biogenesis and assembly	plastid ribosomal protein	GO:0005840; GO:0042254; GO:0003735; GO:0009507; GO:0006412; GO:0019843	EC:3.6.5.3
C420	EB681764; DW000236; EB439999; EB451718; FG635967	AT2G26210	ankyrin repeat family protein		GO:0005575; GO:0005515; GO:0008150	cellular_component_unknown; protein binding; biological_process_unknown	ankyrin repeat family protein	GO:0005515; GO:0009536
C421	EB681762; EB681762
C422	EB681754; AJ717997; AJ719120	AT5G56750	Ndr family protein		GO:0005575; GO:0003674; GO:0030154	cellular_component_unknown; molecular_function_unknown; cell differentiation	n-myc downstream regulated gene 1	GO:0030154
C423	EB681752; DW003158	AT2G40240	pentatricopeptide (PPR) repeat-containing protein		GO:0003674; GO:0008150	molecular_function_unknown; biological_process_unknown
C424	EB681746; EB681746	AT5G03040	IQD2 (IQ-domain 2); calmodulin binding		GO:0005516; GO:0008150	calmodulin binding; biological_process_unknown	at5g03040 f15a17_70	GO:0005516
C425	EB681736; EB677866; DV999560; BP530684; CV016950	AT5G63220			GO:0005575; GO:0003674; GO:0008150	cellular_component_unknown; molecular_function_unknown; biological_process_unknown
C426	EB681729; EB681729; EB440259; DV999255	AT5G41050			GO:0003674; GO:0008150; GO:0012505	molecular_function_unknown; biological_process_unknown; endomembrane system
C427	EB681727; BP533535	AT5G65840			GO:0009507; GO:0003674; GO:0008150	chloroplast; molecular_function_unknown; biological_process_unknown	selenoprotein u	GO:0009507
C428	EB681726; EB432039	AT2G41120			GO:0009507; GO:0008150	chloroplast; biological_process_unknown
C429	EB681725; BP533504	AT4G02630	protein kinase family protein		GO:0016301; GO:0006468	kinase activity; protein amino acid phosphorylation	protein kinase	GO:0016301
C430	EB681720; CV019284	AT4G02570	ATCUL1 (CULLIN 1)	Encodes a cullin that is a component of SCF ubiquitin ligase complexes involved in mediating responses to auxin and jasmonic acid. Homozygous auxin-resistant mutants arrest growth soon after germination, lacking a root and hypocotyl. Heterozygotes display a variety of phenotypes consistent with impaired auxin response.	GO:0007049; GO:0005737; GO:0005634; GO:0009524; GO:0005819; GO:0000151; GO:0005515; GO:0009867; GO:0009733; GO:0009753; GO:0009793; GO:0000794; GO:0010265	cell cycle; cytoplasm; nucleus; phragmoplast; spindle; ubiquitin ligase complex; protein binding; jasmonic acid mediated signaling pathway; response to auxin stimulus; response to jasmonic acid stimulus; embryonic development ending in seed dormancy; condensed nuclear chromosome; SCF complex assembly	cullin 4b	GO:0009793; GO:0009867; GO:0010265; GO:0009733; GO:0005515; GO:0000151; GO:0005819; GO:0009524; GO:0005634
C431	EB681712; BP532032
C432	EB681711; EB678488; EB679375	AT2G40660	tRNA-binding region domain-containing protein		GO:0000049; GO:0006418	tRNA binding; tRNA aminoacylation for protein translation	small inducible cytokine subfamilymember 1	GO:0006437; GO:0004831; GO:0005524; GO:0000049	EC:6.1.1.1
C433	EB681701; EB426170; DV158230	AT5G47840	AMK2 (ADENOSINE MONOPHOSPHATE KINASE); adenylate kinase		GO:0009507; GO:0004017; GO:0009061; GO:0006139; GO:0009117	chloroplast; adenylate kinase activity; anaerobic respiration; nucleobase, nucleoside, nucleotide and nucleic acid metabolic process; nucleotide metabolic process	adenylate kinase	GO:0004017; GO:0006139; GO:0005524; GO:0009507	EC:2.7.4.3
C434	EB681698; AJ718796; AJ718559; EB443581	AT1G74640			GO:0009535; GO:0008150	chloroplast thylakoid membrane; biological_process_unknown
C435	EB681692; FG635460	AT2G19450	TAG1 (TRIACYLGLYCEROL BIOSYNTHESIS DEFECT 1); diacylglycerol O-acyltransferase	Encodes Acyl-CoA:diacylglycerol acyltransferase (DGAT) catalyzes the final step of the triacylglycerol synthesis pathway. An insertion mutation in the TAG1 gene results in altered lipid phenotype. Role in senescence and seed development.	GO:0004144; GO:0007568; GO:0005975; GO:0009409; GO:0009651; GO:0019432; GO:0009737; GO:0009749; GO:0009793; GO:0009941; GO:0045995; GO:0010029; GO:0010030; GO:0016020	diacylglycerol O-acyltransferase activity; aging; carbohydrate metabolic process; response to cold; response to salt stress; triacylglycerol biosynthetic process; response to abscisic acid stimulus; response to glucose stimulus; embryonic development ending in seed dormancy; chloroplast envelope; regulation of embryonic development; regulation of seed germination; positive regulation of seed germ…	diacylglycerol acyltransferase	GO:0009749; GO:0004144; GO:0009793; GO:0009651; GO:0016021; GO:0004803; GO:0009409; GO:0019432; GO:0045995; GO:0009941; GO:0005975; GO:0009737; GO:0007568; GO:0006313; GO:0010030; GO:0005634	EC:2.3.1.20
C436	EB681685; EB441772; DW001421; DW001421; FL577784; DW001421; DV160239; DV157543; DV158901	AT1G36980			GO:0005575; GO:0003674; GO:0008150	cellular_component_unknown; molecular_function_unknown; biological_process_unknown	protein	GO:0016020; GO:0016023
C437	EB681682; EB681682; EB433891	AT2G25490	EBF1 (EIN3-BINDING F BOX PROTEIN 1); ubiquitin-protein ligase	Encodes an F-box protein involved in the ubiquitin/proteasome-dependent proteolysis of EIN3.	GO:0005634; GO:0004842; GO:0006511; GO:0010105; GO:0005515; GO:0009723	nucleus; ubiquitin-protein ligase activity; ubiquitin-dependent protein catabolic process; negative regulation of ethylene mediated signaling pathway; protein binding; response to ethylene stimulus	f-box protein	GO:0005515; GO:0006511; GO:0005634; GO:0019005
C438	EB681673; EB681673	AT3G21870	CYCP2;1 (cyclin p2;1); cyclin-dependent protein kinase		GO:0004693; GO:0000074	cyclin-dependent protein kinase activity; regulation of progression through cell cycle	protein	GO:0051726
C439	EB681671; EB678974; DV158376	AT3G08640	alphavirus core protein family		GO:0005739; GO:0009536; GO:0003674; GO:0008150; GO:0009941	mitochondrion; plastid; molecular_function_unknown; biological_process_unknown; chloroplast envelope	protein	GO:0005739; GO:0009507
C440	EB681670; EB679833; EB447896; EB439726	AT1G78380	ATGSTU19 (GLUTATHIONE TRANSFERASE 8); glutathione transferase	Encodes a glutathione transferase that is a member of Tau GST gene family. Expression is induced by drought stress, oxidative stress, and high doses of auxin and cytokinin. naming convention according to Wagner et al. (2002) The expression of this gene is upregulated by herbicide safeners such as benoxacor and fenclorim.	GO:0004364; GO:0005737; GO:0006979; GO:0009407; GO:0042631	glutathione transferase activity; cytoplasm; response to oxidative stress; toxin catabolic process; cellular response to water deprivation	glutathione s-transferase	GO:0009734; GO:0004601; GO:0004364	EC:1.11.1.7; EC:2.5.1.18
C441	EB681654; EB449247; EB677626; FG641985	AT5G20130			GO:0003674; GO:0008150	molecular_function_unknown; biological_process_unknown
C442	EB681650; BP131100	AT1G27320	AHK3 (ARABIDOPSIS HISTIDINE KINASE 3)	Encodes a histidine kinases, a cytokinin receptor that controls cytokinin-mediated leaf longevity through a specific phosphorylation of the response regulator, ARR2.	GO:0009736; GO:0005886; GO:0004673; GO:0009884; GO:0010029; GO:0010150; GO:0010271; GO:0048831	cytokinin mediated signaling; plasma membrane; protein histidine kinase activity; cytokinin receptor activity; regulation of seed germination; leaf senescence; regulation of chlorophyll catabolic process; regulation of shoot development	histidine kinase	GO:0010029; GO:0000160; GO:0000156; GO:0009414; GO:0005739; GO:0009651; GO:0048831; GO:0018106; GO:0009409; GO:0006355; GO:0042802; GO:0009884; GO:0005034; GO:0005524; GO:0009737; GO:0010150; GO:0000155; GO:0010271; GO:0005886
C443	EB681640; FG636420; BP533043	AT2G20280	zinc finger (CCCH-type) family protein		GO:0005575; GO:0003676; GO:0008150	cellular_component_unknown; nucleic acid binding; biological_process_unknown	zinc finger ccch-type containing 15	GO:0003676; GO:0005739
C444	EB681638; BP530495; BP133459	AT4G34450	coatomer gamma-2 subunit, putative / gamma-2 coat protein, putative / gamma-2 COP, putative		GO:0005575; GO:0008150; GO:0030276	cellular_component_unknown; biological_process_unknown; clathrin binding	coatomer proteinsubunit gamma	GO:0016043; GO:0030117; GO:0005798; GO:0006810
C445	EB681634; EB432854	AT3G55800	SBPASE (SEDOHEPTULOSE-BISPHOSPHATASE); phosphoric ester hydrolase/ sedoheptulose-bisphosphatase	Encodes the chloroplast enzyme sedoheptulose-1,7-bisphosphatase (SBPase), involved in the carbon reduction of the Calvin cycle. Increase in SBPase activity in transgenic lines accumulate up to 50% more sucrose and starch than wild-type.	GO:0009507; GO:0016051; GO:0005975; GO:0005986; GO:0019252; GO:0019253; GO:0042578; GO:0050278	chloroplast; carbohydrate biosynthetic process; carbohydrate metabolic process; sucrose biosynthetic process; starch biosynthetic process; reductive pentose-phosphate cycle; phosphoric ester hydrolase activity; sedoheptulose-bisphosphatase activity	fructose--bisphosphatase	GO:0019253; GO:0005986; GO:0050278; GO:0005515; GO:0019252; GO:0009507	EC:3.1.3.37
C446	EB681632; EB681183; EB681281; EB681008; EB681045; DW000335; EB681334; EB430548	AT1G50320	ATHX (THIOREDOXIN X); thiol-disulfide exchange intermediate	encodes a prokaryotic thioredoxin	GO:0009507; GO:0006662; GO:0030508; GO:0045454	chloroplast; glycerol ether metabolic process; thiol-disulfide exchange intermediate activity; cell redox homeostasis	thioredoxin	GO:0045454; GO:0009055; GO:0015035; GO:0006662; GO:0009536
C447	EB681628; BP530171; EB432040	AT3G23990	HSP60 (Heat shock protein 60); ATP binding / protein binding / unfolded protein binding	mitochondrial chaperonin HSP. assist in rapid assembly of the oligomeric protein structures in the mitochondria.	GO:0005739; GO:0005524; GO:0005515; GO:0051082; GO:0009408; GO:0007005; GO:0051131	mitochondrion; ATP binding; protein binding; unfolded protein binding; response to heat; mitochondrion organization and biogenesis; chaperone-mediated protein complex assembly	chaperonin	GO:0006457; GO:0007005; GO:0005524; GO:0051082; GO:0009408; GO:0051131; GO:0005739
C448	EB681622; EB449823; EB449702; EB448416; EB438769; EB449000; EB449552; EB451533; EB450207; EB448937; EB448392; EB449136; EB451456; EB443385; EB451456; EB450401; EB449729; EB447995; EB449127; EB450085; EB450526; EB447891; EB450653; EB447758; EB450060; EB426203; DV160568; EB450625; EB449678; EB447978; EB438641; EB448087; EB440441; EB439559; EB451307; EB450675; EB441352; EB440095; EB451375; EB450577;…	AT4G34050	caffeoyl-CoA 3-O-methyltransferase, putative		GO:0005829; GO:0008171	cytosol; O-methyltransferase activity	o-methyltransferase	GO:0042409; GO:0009809; GO:0000287	EC:2.1.1.104
C449	EB681605; BP530379; DW003036; EB681605	AT2G29140	APUM3 (ARABIDOPSIS PUMILIO 3); RNA binding		GO:0005575; GO:0003723	cellular_component_unknown; RNA binding	protein	GO:0003723
C450	EB681603; DV999781	AT2G25080	ATGPX1 (GLUTATHIONE PEROXIDASE 1); glutathione peroxidase	Encodes glutathione peroxidase.	GO:0009535; GO:0004602; GO:0006979; GO:0009507	chloroplast thylakoid membrane; glutathione peroxidase activity; response to oxidative stress; chloroplast	glutathione peroxidase	GO:0047066; GO:0004602; GO:0009507; GO:0006979	EC:1.11.1.12; EC:1.11.1.9
C451	EB681600; DV160349	AT1G66150	TMK1 (TRANSMEMBRANE KINASE 1)	receptor-like transmembrane kinase I (TMK1)	GO:0005576; GO:0004675; GO:0007165	extracellular region; transmembrane receptor protein serine/threonine kinase activity; signal transduction	protein kinase	GO:0006468; GO:0004675; GO:0005524; GO:0005576; GO:0005739
C452	EB681599; DV160457; DV160457; EB683883	AT3G11810
C453	EB681598; EB681598	AT1G03600	photosystem II family protein		GO:0009543; GO:0009535; GO:0003674; GO:0008150; GO:0030095	chloroplast thylakoid lumen; chloroplast thylakoid membrane; molecular_function_unknown; biological_process_unknown; chloroplast photosystem II	possiblepsii-photosystem ii polypeptide	GO:0030095; GO:0009543
C454	EB681597; EB444829; FG642889
C455	EB681592; EB681592; DW004660; DW002720; DW002073; DW002542; EB683960; EB445268; DW003004; BP535148; EB445907; EB447180; EB446433; EB425314; FG636555	AT5G59970	histone H4		GO:0005634; GO:0003677; GO:0007001; GO:0006334; GO:0000786	nucleus; DNA binding; chromosome organization and biogenesis (sensu Eukaryota); nucleosome assembly; nucleosome	histone h4	GO:0009414; GO:0000786; GO:0003677; GO:0006334; GO:0005634
C456	EB681583; EB451553	AT5G03240	UBQ3 (POLYUBIQUITIN 3); protein binding	encodes ubiquitin that is attached to proteins destined for degradation. UBQ3 is most homologous with UBQ4, and is expressed in higher levels in vegetative tissue but lower levels in flowers than UBQ4. UBQ3 encodes different number of ubiquitins in different ecotypes. UBQ3 transcript level is modulated by UV-B and light/dark treatments.	GO:0005622; GO:0005515; GO:0006511; GO:0010224; GO:0006464	intracellular; protein binding; ubiquitin-dependent protein catabolic process; response to UV-B; protein modification process	polyubiquitin	GO:0009751; GO:0005739; GO:0006464
C457	EB681579; DW000116; DW000025; DV999803; EB681561	AT1G74970	RPS9 (RIBOSOMAL PROTEIN S9); structural constituent of ribosome	ribosomal protein S9, nuclear encoded component of the chloroplast ribosome	GO:0003735; GO:0006412; GO:0000312; GO:0005843	structural constituent of ribosome; translation; plastid small ribosomal subunit; cytosolic small ribosomal subunit (sensu Eukaryota)	30s ribosomal protein s9	GO:0005840; GO:0003735; GO:0003723; GO:0006412; GO:0009536	EC:3.6.5.3
C458	EB681578; AY701317	AT1G60490	ATVPS34 (Arabidopsis thaliana vacuolar protein sorting 34); 1-phosphatidylinositol-3-kinase	phosphatidylinositol 3-kinase (AtVps34)	GO:0005942; GO:0016303; GO:0006499	phosphoinositide 3-kinase complex; 1-phosphatidylinositol-3-kinase activity; N-terminal protein myristoylation	phosphatidylinositol 3-kinase	GO:0005488; GO:0019882; GO:0005942; GO:0016303; GO:0046854; GO:0048015; GO:0016020; GO:0006955	EC:2.7.1.137
C459	EB681573; BP532478; AJ718824; BP529497; AJ718543	AT4G32440	agenet domain-containing protein		GO:0003723; GO:0008150	RNA binding; biological_process_unknown
C460	EB681563; EB441646; EB427368; DW001271; EB448860; DV160389; EB444192; EB447275; AJ632868; AJ632851; EB445122; EB448632; CV018151	AT4G27000	ATRBP45C; RNA binding		GO:0003723	RNA binding	polyadenylate-binding protein	GO:0003676; GO:0000166; GO:0009536
C461	EB681554; BP532689; EB452050; EB446918; EB449138; EB434908; EB440856; EB448574; EB429018; EB428692; EB427026; EB441187
C462	EB681550; EB425883; DV999727; DW000178; EB449839	AT5G36700	ATPGLP1/PGLP1 (2-PHOSPHOGLYCOLATE PHOSPHATASE 1); phosphoglycolate phosphatase		GO:0009507; GO:0008967; GO:0008152	chloroplast; phosphoglycolate phosphatase activity; metabolic process	had-superfamilysubfamily iia	GO:0008152; GO:0008967; GO:0005634; GO:0009536	EC:3.1.3.18
C463	EB681546; EB449148	AT4G34730	ribosome-binding factor A family protein		GO:0003723; GO:0006364	RNA binding; rRNA processing	ribosome-binding factor a	GO:0006364; GO:0009536
C464	EB681540; FG644634	AT5G39790	5'-AMP-activated protein kinase beta-1 subunit-related
C465	EB681536; EB448684; EB446165; EB682007; EB681985; EB442465; EB441677; AB006187; EB440395; EB441607; DW000736; EB682512; EB442924; DW001079; EB442030; DV162072; DV161128; EB679914; DV161772; EB447678; AF127243; EB683197; CV021795; DW004205; DW003833; DW004297; EB683952; EB683952; DW002420; DW003283	AT2G36880	MAT3 (METHIONINE ADENOSYLTRANSFERASE 3); methionine adenosyltransferase		GO:0005575; GO:0004478; GO:0006556	cellular_component_unknown; methionine adenosyltransferase activity; S-adenosylmethionine biosynthetic process	s-adenosylmethionine synthetase	GO:0006556; GO:0050897; GO:0004478; GO:0030955; GO:0005524; GO:0000287	EC:2.5.1.6
C466	EB681534; CV017138; EB441074; EB441074	AT3G06540	GDP dissociation inhibitor family protein / Rab GTPase activator family protein		GO:0005575; GO:0005093; GO:0015031	cellular_component_unknown; RAB GDP-dissociation inhibitor activity; protein transport
C467	EB681531; BP135509
C468	EB681527; DW004240; EB432422; FG640748; FG637375	AT4G04770	ATABC1 (ARABIDOPSIS THALIANA NUCLEOSOME ASSEMBLY PROTEIN 1)	Encodes an iron-stimulated ATPase. A member of the NAP subfamily of ABC transporters. Involved in Fe-S cluster assembly. Similar to SufB. Involved in the regulation of iron homeostasis. Able to form homodimers. Interacts with AtNAP7 inside the chloroplast.	GO:0009507; GO:0006879; GO:0005515; GO:0005215; GO:0016226; GO:0009639; GO:0042626	chloroplast; cellular iron ion homeostasis; protein binding; transporter activity; iron-sulfur cluster assembly; response to red or far red light; ATPase activity, coupled to transmembrane movement of substances	assembly protein	GO:0042626; GO:0006879; GO:0016226; GO:0005515; GO:0009842
C469	EB681513; EB431394; EB429254; EB436382	AT3G26085	CAAX amino terminal protease family protein		GO:0008487; GO:0006508	prenyl-dependent CAAX protease activity; proteolysis	abortive infection protein	GO:0006508
C470	EB681512; EB681220; EB681248; DV999714; EB432395; DV999191; DV999750; EB681100	AT1G16880	uridylyltransferase-related		GO:0009535	chloroplast thylakoid membrane	protein	GO:0009409
C471	EB681510; DV160958; DV160768; EB437205; EB446022; DW002147	AT3G03100	NADH:ubiquinone oxidoreductase family protein		GO:0005739; GO:0016491; GO:0006118	mitochondrion; oxidoreductase activity; electron transport	13kda differentiation-associated protein	GO:0016491
C472	EB681505; EB451208	AT5G48820	ICK6/KRP3 (KIP-RELATED PROTEIN 3); cyclin binding / cyclin-dependent protein kinase inhibitor	Kip-related protein (KRP) gene, encodes CDK (cyclin-dependent kinase) inhibitor (CKI), negative regulator of cell division. Binds to D type and CDC2A cyclins and may inhibit cell cycle. Seven KRP genes were found in Arabidopsis thaliana. Differential expression patterns for distinct KRPs were revealed by in situ hybridization.	GO:0005634; GO:0045736; GO:0004861; GO:0030332	nucleus; negative regulation of cyclin-dependent protein kinase activity; cyclin-dependent protein kinase inhibitor activity; cyclin binding
C473	EB681498; EB681293
C474	EB681497; DV159306	AT1G76880	trihelix DNA-binding protein, putative		GO:0005634; GO:0003700; GO:0045449	nucleus; transcription factor activity; regulation of transcription	gt-2 factor	GO:0009536
C475	EB681493; BP129103	AT4G22990	SPX (SYG1/Pho81/XPR1) domain-containing protein		GO:0005575; GO:0003674; GO:0008150	cellular_component_unknown; molecular_function_unknown; biological_process_unknown	protein	GO:0005739; GO:0016020
C476	EB681492; DV158348; DV158111; EB681571; DW002591; DV999182	AT4G38130	HD1 (HISTONE DEACETYLASE19); histone deacetylase	Encodes a histone deacetylase that enhances AtERF7-mediated transcriptional repression. Binds SIM3 and ERF7. Expressed in the nucleus in most tissues examined and throughout the life of the plant. Involved in jasmonic acid and ethylene dependent pathogen resistance. The sequence in GenBank has 17 AG dinucleotide repeats missing, which is also missing in Ler shotgun sequence from Cereon. Although …	GO:0005634; GO:0004407; GO:0016575; GO:0016481; GO:0005515; GO:0007275; GO:0016573; GO:0017163; GO:0009861	nucleus; histone deacetylase activity; histone deacetylation; negative regulation of transcription; protein binding; multicellular organismal development; histone acetylation; negative regulator of basal transcription activity; jasmonic acid and ethylene-dependent systemic resistance	histone deacetylase	GO:0016575; GO:0005515; GO:0005634; GO:0004407; GO:0006355
C477	EB681487; DV999300	AT5G13310			GO:0009507; GO:0003674; GO:0008150	chloroplast; molecular_function_unknown; biological_process_unknown
C478	EB681474; CV017433; EB437507; EB431304; EB448607; CV018714; CV021607; EB449725; CV018661; EB450756; EB433420; EB431538; EB680937	AT1G55670	PSAG	Encodes subunit G of photosystem I, an 11-kDa membrane protein that plays an important role in electron transport between plastocyanin and PSI and is involved in the stability of the PSI complex. PSI-G subunit is bound to PSI-B and is in contact with Lhca1. The protein inserts into thylakoids by a direct or "spontaneous" pathway that does not involve the activities of any known chloroplast protei…	GO:0016020; GO:0009522; GO:0009535; GO:0003674; GO:0015979; GO:0030093; GO:0009773; GO:0009780; GO:0042550; GO:0050821	membrane; photosystem I; chloroplast thylakoid membrane; molecular_function_unknown; photosynthesis; chloroplast photosystem I; photosynthetic electron transport in photosystem I; photosynthetic NADP+ reduction; photosystem I stabilization; protein stabilization	photosystem i subunit v precursor	GO:0016021; GO:0009522; GO:0009507; GO:0015979
C479	EB681468; EB428872	AT3G56400	WRKY70 (WRKY DNA-binding protein 70); transcription factor	member of WRKY Transcription Factor; Group III. Function as activator of SA-dependent defense genes and a repressor of JA-regulated genes. WRKY70-controlled suppression of JA-signaling is partly executed by NPR1.	GO:0005634; GO:0003700; GO:0006355; GO:0031347; GO:0016564; GO:0009864; GO:0009862; GO:0009753; GO:0009759; GO:0042742; GO:0010120; GO:0050832	nucleus; transcription factor activity; regulation of transcription, DNA-dependent; regulation of defense response; transcription repressor activity; induced systemic resistance, jasmonic acid mediated signaling pathway; systemic acquired resistance, salicylic acid mediated signaling pathway; response to jasmonic acid stimulus; indole glucosinolate biosynthetic process; defense response to bacter…	wrky transcription factor	GO:0009864; GO:0009862; GO:0006355; GO:0016564; GO:0043565; GO:0005515; GO:0003700; GO:0050832; GO:0005634
C480	EB681461; FG638449
C481	EB681460; EB442127	AT5G21482	CKX7 (CYTOKININ OXIDASE 7); oxidoreductase	This gene used to be called AtCKX5. It encodes a protein whose sequence is similar to cytokinin oxidase/dehydrogenase, which catalyzes the degradation of cytokinins.	GO:0005575; GO:0019139; GO:0009823; GO:0016491	cellular_component_unknown; cytokinin dehydrogenase activity; cytokinin catabolic process; oxidoreductase activity	cytokinin oxidase	GO:0009823; GO:0003824
C482	EB681456; DW000723	AT5G62790	DXR (1-DEOXY-D-XYLULOSE 5-PHOSPHATE REDUCTOISOMERASE)	1-Deoxy-d-xylulose 5-phosphate reductoisomerase (DXR) catalyzes the first committed step of the 2-C-methyl-d-erythritol 4-phosphate pathway for isoprenoid biosynthesis. In Arabidopsis, DXR is encoded by a single-copy gene. Arabidopsis DXR is targeted to plastids and localizes into chloroplasts of leaf cells. DXR knockout or strongly silenced lines have a seedling lethal, albino phenotype. Transge…	GO:0009507; GO:0008299; GO:0019288; GO:0030604	chloroplast; isoprenoid biosynthetic process; isopentenyl diphosphate biosynthetic process, mevalonate-independent pathway; 1-deoxy-D-xylulose-5-phosphate reductoisomerase activity	1-deoxy-d-xylulose 5-phosphate reductoisomerase	GO:0030604; GO:0046872; GO:0016853; GO:0009507; GO:0019288	EC:1.1.1.267
C483	EB681454; FG641295; EB429696	AT5G42740	glucose-6-phosphate isomerase, cytosolic (PGIC)		GO:0005575; GO:0004347; GO:0006094; GO:0006096	cellular_component_unknown; glucose-6-phosphate isomerase activity; gluconeogenesis; glycolysis	glucose-6-phosphate isomerase	GO:0005737; GO:0006094; GO:0004347; GO:0006096	EC:5.3.1.9
C484	EB681441; DW000457; EB439822; EB451633; EB681162; EB443374; DW004036; EB449995	AT1G19000	myb family transcription factor		GO:0005634; GO:0003677; GO:0003700; GO:0006355	nucleus; DNA binding; transcription factor activity; regulation of transcription, DNA-dependent	myb family transcription factor	GO:0009725; GO:0003677; GO:0043231
C485	EB681438; EB447487; EB440741; EB440608; EB451958; EB440924; EB440351; EB443024; EB441317; EB440382; AB055502; EB451388; DV999894; EB451983; EB451983; DV158878; EB682110; BP535363; CV019627	AT5G17310	UTP--glucose-1-phosphate uridylyltransferase, putative / UDP-glucose pyrophosphorylase, putative / UGPase, putative		GO:0003983; GO:0008152; GO:0012505	UTP:glucose-1-phosphate uridylyltransferase activity; metabolic process; endomembrane system	utp-glucose-1-phosphate uridylyltransferase	GO:0008152; GO:0005737; GO:0003983; GO:0000287	EC:2.7.7.9
C486	EB681427; EB681288	AT1G32060	PRK (PHOSPHORIBULOKINASE); ATP binding / phosphoribulokinase/ protein binding		GO:0009535; GO:0005524; GO:0008974; GO:0005515; GO:0009058	chloroplast thylakoid membrane; ATP binding; phosphoribulokinase activity; protein binding; biosynthetic process	uridine kinase	GO:0019253; GO:0008974; GO:0009409; GO:0005515; GO:0009058; GO:0005524; GO:0009535; GO:0005739	EC:2.7.1.19
C487	EB681420; EB680932; DV999328; EB436551; EB442505; EB427066; EB680898; DW000800; DV999126; EB680092; DW000514; DW000868; DW000775; EB436732; DV160929; DV999842; EB437247; DV160626; EB680012; EB431261; EB431773; EB434319; FG639223; EB434061	AT1G42970	GAPB (GLYCERALDEHYDE-3-PHOSPHATE DEHYDROGENASE B SUBUNIT); glyceraldehyde-3-phosphate dehydrogenase	Encodes chloroplast localized glyceraldehyde-3-phosphate dehydrogenase.	GO:0009507; GO:0008886; GO:0009416; GO:0019253; GO:0009744; GO:0009535; GO:0008943; GO:0006096	chloroplast; glyceraldehyde-3-phosphate dehydrogenase (NADP+) activity; response to light stimulus; reductive pentose-phosphate cycle; response to sucrose stimulus; chloroplast thylakoid membrane; glyceraldehyde-3-phosphate dehydrogenase activity; glycolysis	glyceraldehyde-3-phosphate dehydrogenase	GO:0019253; GO:0009744; GO:0051287; GO:0008886; GO:0006096; GO:0009507; GO:0004365; GO:0009416; GO:0047100	EC:1.2.1.9; EC:1.2.1.12; EC:1.2.1.13
C488	EB681418; EB643505
C489	EB681415; EB425811; EB425213; EB425057; EB427993; EB680026; EB447734; EB447734; EB427261; EB681023; EB427045; DV999142; DW000317; EB680826; DW000781; J02979; EB428049; EB427136; EB425356; EB451312; AW351429	AT5G06720	peroxidase, putative		GO:0004601; GO:0006979; GO:0012505	peroxidase activity; response to oxidative stress; endomembrane system	peroxidase	GO:0042744; GO:0005506; GO:0020037; GO:0006118; GO:0005509; GO:0004601; GO:0005576	EC:1.11.1.7
C490	EB681414; DV162391; EB428343; EB681959; DV161168; EB425833; DV162646; DV159780; DW004388; DV157725	AT4G20070	ATAAH (ARABIDOPSIS THALIANA ALLANTOATE AMIDOHYDROLASE); allantoate deiminase/ metallopeptidase	The gene encoding Arabidopsis thaliana Allantoate Amidohydrolase (AtAAH)which catalyzes the allantoate deiminase reaction (EC 3.5.3.9)is expressed in all parts of the plant being consistent with a function in purine turnover in Arabidopsis.	GO:0008237; GO:0006508; GO:0010136; GO:0047652	metallopeptidase activity; proteolysis; ureide catabolic process; allantoate deiminase activity	allantoate amidohydrolase	GO:0016023; GO:0010136; GO:0006508; GO:0008237
C491	EB681409; BP530057; BP534130; EB445662; BP134393	AT5G27930	protein phosphatase 2C, putative / PP2C, putative		GO:0005575; GO:0015071; GO:0008150	cellular_component_unknown; protein phosphatase type 2C activity; biological_process_unknown	protein phosphatase 2c	GO:0004722; GO:0005634
C492	EB681406; EB684027; FG635806; CV016372	AT3G54900	CXIP1 (CAX INTERACTING PROTEIN 1)	A.thaliana PICOT protein.It activates CAX1 gene Calcium transport activity.In other organisms, PICOT proteins appear to play a negative regulatory role in cellular stress responses.	GO:0009507; GO:0015297; GO:0006812	chloroplast; antiporter activity; cation transport	glutaredoxin-related protein	GO:0045454; GO:0009055; GO:0015035; GO:0009536; GO:0006812
C493	EB681403; FG635954; EB431497; EB680069	AT3G26300	CYP71B34 (cytochrome P450, family 71, subfamily B, polypeptide 34); oxygen binding	putative cytochrome P450	GO:0006118; GO:0019825; GO:0012505	electron transport; oxygen binding; endomembrane system	cytochrome p450	GO:0020037; GO:0004497; GO:0006118; GO:0005506
C494	EB681396; DW000808	AT2G20570	GPRI1 (GOLDEN2-LIKE 1); transcription factor	Encodes a protein containing a GARP DNA-binding domain which interacts with the Pro-rich regions of GBF1 and GBF3. Transactivates transcription in yeast.	GO:0005634; GO:0003700; GO:0030528; GO:0045941	nucleus; transcription factor activity; transcription regulator activity; positive regulation of transcription	protein	GO:0030528
C495	EB681394; EB446246; EB446246; BP535493; DV157574; EB436984	AT5G14440			GO:0005575; GO:0003674; GO:0008150	cellular_component_unknown; molecular_function_unknown; biological_process_unknown
C496	EB681391; CV016839	AT5G03940	FFC (FIFTY-FOUR CHLOROPLAST HOMOLOGUE); 7S RNA binding / GTP binding / mRNA binding	mutant has Yellow first leaves; Chloroplast Signal Recognition Particle Subunit	GO:0005786; GO:0008312; GO:0005525; GO:0003729; GO:0006617; GO:0009570; GO:0005048; GO:0045038	signal recognition particle, endoplasmic reticulum targeting; 7S RNA binding; GTP binding; mRNA binding; SRP-dependent cotranslational protein targeting to membrane, signal sequence recognition; chloroplast stroma; signal sequence binding; protein import into chloroplast thylakoid membrane	signal recognition particle protein	GO:0005048; GO:0005525; GO:0045038; GO:0005515; GO:0006614; GO:0017111; GO:0016020; GO:0009536; GO:0048500; GO:0008312	EC:3.6.1.15
C497	EB681386; EB680359; EB679784; DV160299	AT1G64500	glutaredoxin family protein		GO:0005575; GO:0006118; GO:0006499; GO:0030508	cellular_component_unknown; electron transport; N-terminal protein myristoylation; thiol-disulfide exchange intermediate activity
C498	EB681384; EB432178; EB434497; EB436841	AT2G47880	glutaredoxin family protein		GO:0008794; GO:0006118; GO:0030508; GO:0012505	arsenate reductase (glutaredoxin) activity; electron transport; thiol-disulfide exchange intermediate activity; endomembrane system	glutaredoxin	GO:0012505; GO:0045454; GO:0016023; GO:0030508; GO:0009055; GO:0015035
C499	EB681372; EB680888; EB680810; EB441267; EB449332	AT1G48950	zinc ion binding		GO:0009507; GO:0005634; GO:0008270; GO:0008150	chloroplast; nucleus; zinc ion binding; biological_process_unknown
C500	EB681370; EB444962; BP535048; BP530088; EB427359; EB430843; EB430843	AT2G35690	ACX5 (ACYL-COA OXIDASE 5); acyl-CoA oxidase	Encodes a putative acyl-CoA oxidase. Expressed uniformly in seedlings and throughout development.	GO:0005777; GO:0003997; GO:0006635	peroxisome; acyl-CoA oxidase activity; fatty acid beta-oxidation	acyl-oxidase	GO:0005777; GO:0006118; GO:0006635; GO:0003995; GO:0050660; GO:0003997	EC:1.3.99.3; EC:1.3.3.6
C501	EB681365; BP134737; AJ632806	AT3G58010			GO:0009535; GO:0008150; GO:0010287	chloroplast thylakoid membrane; biological_process_unknown; plastoglobule	pap9_arath probable plastid-lipid-associated proteinchloroplast precursor (fibrillin-9)	GO:0009535
C502	EB681363; EB680094; EB442519	AT4G24690	ubiquitin-associated (UBA)/TS-N domain-containing protein / octicosapeptide/Phox/Bemp1 (PB1) domain-containing protein		GO:0005737; GO:0008270; GO:0008150	cytoplasm; zinc ion binding; biological_process_unknown
C503	EB681355; EB451917; DW003182	AT2G22250	AAT/ATAAT/MEE17 (maternal effect embryo arrest 17); aspartate transaminase		GO:0004069; GO:0009793; GO:0009507	aspartate transaminase activity; embryonic development ending in seed dormancy; chloroplast	aspartate aminotransferase	GO:0030170; GO:0004069; GO:0016847; GO:0009058; GO:0009536	EC:2.6.1.1; EC:4.4.1.14
C504	EB681354; BP532580; DW003830; DW003457; EB678360; DW002347; EB678057; EB451817; EB680755; EB678798; DW003342; EB429865; EB438904; EB439484	AT5G11770	NADH-ubiquinone oxidoreductase 20 kDa subunit, mitochondrial		GO:0005739; GO:0008137; GO:0006120	mitochondrion; NADH dehydrogenase (ubiquinone) activity; mitochondrial electron transport, NADH to ubiquinone	nadh-quinoneb subunit	GO:0006120; GO:0046872; GO:0008137; GO:0006118; GO:0051539; GO:0005739	EC:1.6.5.3
C505	EB681344; EB450966; BP534675
C506	EB681340; EB437374	AT4G21990	APR3 (APS REDUCTASE 3)	Encodes a protein disulfide isomerase-like (PDIL) protein, a member of a multigene family within the thioredoxin (TRX) superfamily. This protein also belongs to the adenosine 5'-phosphosulfate reductase-like (APRL) group.	GO:0009507; GO:0000103; GO:0009973	chloroplast; sulfate assimilation; adenylyl-sulfate reductase activity	phosphoadenosine phosphosulfate reductase	GO:0033741; GO:0045454; GO:0019421; GO:0019344; GO:0016740; GO:0009507; GO:0009973; GO:0000103; GO:0004604	EC:1.8.4.9; EC:1.8.99.2; EC:1.8.4.8
C507	EB681335; BP130821	AT3G23700	S1 RNA-binding domain-containing protein		GO:0009507; GO:0003723; GO:0009409	chloroplast; RNA binding; response to cold	rna binding s1 domain protein	GO:0003723
C508	EB681322; EB449308; BP135730; BP530221	AT2G01340			GO:0005575; GO:0003674; GO:0006499	cellular_component_unknown; molecular_function_unknown; N-terminal protein myristoylation
C509	EB681321; BP129536; EB682043; EB426894; AB001422; EB442800	AT1G20200	EMB2719 (EMBRYO DEFECTIVE 2719)		GO:0008541; GO:0005488; GO:0006511; GO:0009793	proteasome regulatory particle, lid subcomplex (sensu Eukaryota); binding; ubiquitin-dependent protein catabolic process; embryonic development ending in seed dormancy	proteasome26snon-3	GO:0005488; GO:0008541; GO:0006511; GO:0005634; GO:0005829
C510	EB681318; EB681318	AT1G08530			GO:0009507; GO:0003674; GO:0008150	chloroplast; molecular_function_unknown; biological_process_unknown	protein	GO:0009507
C511	EB681315; EB439922	AT1G51090	heavy-metal-associated domain-containing protein		GO:0005575; GO:0030001; GO:0046872	cellular_component_unknown; metal ion transport; metal ion binding	proline-rich protein	GO:0030001; GO:0046872
C512	EB681312; DV162407; DV158701; EB679050; DW002430	AT3G58660	60S ribosomal protein-related		GO:0009507; GO:0005622; GO:0005840; GO:0003735; GO:0006412	chloroplast; intracellular; ribosome; structural constituent of ribosome; translation
C513	EB681311; EB681311; DW000108; DW000108; EB426291; DW000108; DW000108; DV999711; EB434644; DV999655	AT2G21970	SEP2 (STRESS ENHANCED PROTEIN 2)	stress enhanced protein 2 (SEP2) chlorophyll a/b-binding protein	GO:0009535; GO:0016168; GO:0009765	chloroplast thylakoid membrane; chlorophyll binding; photosynthesis, light harvesting	sep2 (stress enhanced protein 2)	GO:0048481; GO:0003700; GO:0005515; GO:0009765
C514	EB681307; CV020601; EB447251; BP532354; EB434722; DW002183	AT4G30210	ATR2 (ARABIDOPSIS P450 REDUCTASE 2)	Encodes NADPH-cytochrome P450 reductase that catalyzes the first oxidative step of the phenylpropanoid general pathway.	GO:0005783; GO:0009507; GO:0003958; GO:0009698	endoplasmic reticulum; chloroplast; NADPH-hemoprotein reductase activity; phenylpropanoid metabolic process	sulfite reductase	GO:0005789; GO:0009698; GO:0003958; GO:0005506; GO:0010181; GO:0006118	EC:1.6.2.4
C515	EB681304; EB442259; EB681165	AT4G38100	threonine endopeptidase		GO:0009535; GO:0004298; GO:0006511	chloroplast thylakoid membrane; threonine endopeptidase activity; ubiquitin-dependent protein catabolic process	protein	GO:0009535
C516	EB681303; EB451434	AT1G80940			GO:0005575; GO:0003674; GO:0008150	cellular_component_unknown; molecular_function_unknown; biological_process_unknown
C517	EB681298; DW000863; EB679446; DW004111	AT3G15010	RNA recognition motif (RRM)-containing protein		GO:0003723	RNA binding	heterogeneous nuclear ribonucleoprotein a1	GO:0005515
C518	EB681283; DV999507
C519	EB681282; CV018991; CV016638; DV159482; CV018012; EB680622; EB680116; DW000733; EB449730; EB435817; EB435656; DW000609; EB680327; EB451830; EB680629; EB425817; EB435954; DW001142; EB680908; CV020948; EB680908; DW000978; EB424605; EB432300; DW001142; EB427732; EB428501; EB435742; EB432153; EB430894; DW000526; EB430885; DW000521; DV999687; EB451704; DV999553; DV999344; DW001076	AT2G20260	PSAE-2 (photosystem I subunit E-2); catalytic	Encodes subunit E of photosystem I.	GO:0009538; GO:0009535; GO:0003674; GO:0006118; GO:0010287	photosystem I reaction center; chloroplast thylakoid membrane; molecular_function_unknown; electron transport; plastoglobule	photosystem i reaction center subunit iv	GO:0009538; GO:0006118; GO:0003824; GO:0015979; GO:0009535
C520	EB681280; AB091430	AT5G16080	ATCXE17 (ARABIDOPSIS THALIANA CARBOXYESTERASE 17); hydrolase		GO:0005575; GO:0008150	cellular_component_unknown; biological_process_unknown	3	GO:0008152; GO:0016787
C521	EB681277; EB680846; EB680846; FG644000; DV999964; EB430410; EB430984; DW001075; EB430430; EB432162; EB431981	AT1G07400	17.8 kDa class I heat shock protein (HSP17.8-CI)		GO:0009408; GO:0006979	response to heat; response to oxidative stress	heat shock protein	GO:0009644; GO:0042542; GO:0009408
C522	EB681276; EB681001; EB438664; EB679751; FG641748	AT5G50200	WR3 (WOUND-RESPONSIVE 3); nitrate transmembrane transporter	Wound-responsive gene 3 (WR3). Encodes a high-affinity nitrate transporter. Up-regulated by nitrate. Involved in jasmonic acid-independent wound signal transduction.	GO:0015112; GO:0015706; GO:0012505; GO:0010167; GO:0009611	nitrate transmembrane transporter activity; nitrate transport; endomembrane system; response to nitrate; response to wounding	component of high affinity nitrate transporter	GO:0004722; GO:0016023; GO:0010167; GO:0015112
C523	EB681275; BP533301	AT4G16510	YbaK/prolyl-tRNA synthetase-related		GO:0005575; GO:0003674	cellular_component_unknown; molecular_function_unknown
C524	EB681274; DV999221; EB681337; EB434763; DW003033; EB436651	AT2G27290			GO:0009535; GO:0003674; GO:0008150	chloroplast thylakoid membrane; molecular_function_unknown; biological_process_unknown	protein	GO:0009536
C525	EB681272; EB444260; EB442148; EB427471	AT2G27500	glycosyl hydrolase family 17 protein		GO:0005737; GO:0005634; GO:0004553; GO:0005975	cytoplasm; nucleus; hydrolase activity, hydrolyzing O-glycosyl compounds; carbohydrate metabolic process	beta--glucanase	GO:0004553; GO:0005975; GO:0016023; GO:0005634	EC:3.2.1
C526	EB681270; DW002811; FG640855; EB443949; DW002914; EB682128; BP531411; DV160393	AT1G31940
C527	EB681269; EB426324; FG635970; BP532613	AT1G80360	aminotransferase class I and II family protein		GO:0008483; GO:0006530; GO:0009058; GO:0019465; GO:0019554	transaminase activity; asparagine catabolic process; biosynthetic process; aspartate transamidation; glutamate catabolic process to oxaloacetate	aspartate aminotransferase	GO:0009058; GO:0008483	EC:2.6.1
C528	EB681258; EB448995; EB677825; EB452201	AT5G55730	FLA1	fasciclin-like arabinogalactan-protein 1 (Fla1)	GO:0005886; GO:0003674; GO:0007155; GO:0031225	plasma membrane; molecular_function_unknown; cell adhesion; anchored to membrane
C529	EB681242; DW000161; DW000161; EB440701; DW003286; EB437470; EB432431; EB436427	AT1G07400	17.8 kDa class I heat shock protein (HSP17.8-CI)		GO:0009408; GO:0006979	response to heat; response to oxidative stress	heat shock protein	GO:0009644; GO:0042542; GO:0009408
C530	EB681213; EB447623; EB429883	AT5G64330	NPH3 (NON-PHOTOTROPIC HYPOCOTYL 3); signal transducer	Involved in blue light response signaling pathway; interacts with the blue light photoreceptor NPH1.Null mutations abolish phototrophic responses of etiolated seedlings to low fluence blue light. Protein contains multiple protein-protein interaction domains.	GO:0005886; GO:0005515; GO:0009638; GO:0009785; GO:0004871; GO:0009416	plasma membrane; protein binding; phototropism; blue light signaling pathway; signal transducer activity; response to light stimulus	protein	GO:0004871; GO:0009638; GO:0005515; GO:0009785; GO:0005886
C531	EB681207; EB680874; EB445276; EB440108; EB425609; EB425960; EB425459; DV999323; EB443776	AT5G59840	Ras-related GTP-binding family protein		GO:0005622; GO:0005525; GO:0015031; GO:0007264; GO:0006355	intracellular; GTP binding; protein transport; small GTPase mediated signal transduction; regulation of transcription, DNA-dependent	member ras oncogene family	GO:0005525; GO:0005622; GO:0005524; GO:0008134; GO:0007264; GO:0006355; GO:0015031
C532	EB681206; EB449390; EB451591; EB436503; EB448238; DV158822; EB678677; EB683716; EB683365; EB448252	AT3G12490	cysteine protease inhibitor, putative / cystatin, putative		GO:0004869; GO:0008150; GO:0012505	cysteine protease inhibitor activity; biological_process_unknown; endomembrane system	cysteine proteinase inhibitor	GO:0004869; GO:0008233
C533	EB681200; EB681235; EB681004	AT3G50740	UGT72E1 (UDP-glucosyl transferase 72E1); UDP-glycosyltransferase/ coniferyl-alcohol glucosyltransferase/ transferase, transferring glycosyl groups	UGT72E1 is an UDPG:coniferyl alcohol glucosyltransferase which specifically glucosylates sinapyl- and coniferyl aldehydes. The enzyme is thought to be involved in lignin metabolism.	GO:0008194; GO:0009808; GO:0016757; GO:0047209	UDP-glycosyltransferase activity; lignin metabolic process; transferase activity, transferring glycosyl groups; coniferyl-alcohol glucosyltransferase activity	udp-glucoronosyl udp-glucosyl transferase family protein	GO:0009808; GO:0047209	EC:2.4.1.111
C534	EB681197; DV999846; EB680053; EB439326	AT2G37970	SOUL-1; binding		GO:0005575; GO:0005488; GO:0006499; GO:0010017	cellular_component_unknown; binding; N-terminal protein myristoylation; red or far red light signaling pathway	soul heme-binding protein	GO:0005739
C535	EB681194; BP533490
C536	EB681192; EB440176; DV999522; EB679712; EB437613; EB433770; EB433290; EB431803	AT5G24930	zinc finger (B-box type) family protein		GO:0009507; GO:0005622; GO:0003700; GO:0008270; GO:0045449	chloroplast; intracellular; transcription factor activity; zinc ion binding; regulation of transcription	constans-like 1	GO:0005488
C537	EB681186; EB427001	AT3G11710	lysyl-tRNA synthetase, putative / lysine--tRNA ligase, putative		GO:0005737; GO:0005524; GO:0004824; GO:0006430	cytoplasm; ATP binding; lysine-tRNA ligase activity; lysyl-tRNA aminoacylation	lysyl-trna synthetase	GO:0004812; GO:0006430; GO:0005524
C538	EB681178; AJ632975	AT1G76730	5-formyltetrahydrofolate cyclo-ligase family protein		GO:0003824; GO:0008152	catalytic activity; metabolic process	5-formyltetrahydrofolate cyclo-ligase	GO:0008152; GO:0005488
C539	EB681160; DW002572; EB442361; DW003228; DV160999; EB448158; DV160560; DV999442; DV160748; EB438881; EB438799; EB438783; DV160513; EB682896; EB436306; EB439787; EB439483; EB681800; EB681246; EB683653; EB436371; DW000555; EB680227; EB679877; EB442937; EB683104; EB438133; EB430089; EB439592; EB429104; EB439641; EB681011; DW004217; EB439156; EB438611; DW002523; DW003207; EB443046; DV160384; EB680225;…
C540	EB681148; BP531239; BP530723
C541	EB681142; EB439278; FG644320; FG642153
C542	EB681134; EB429409	AT5G46110	APE2 (ACCLIMATION OF PHOTOSYNTHESIS TO ENVIRONMENT); antiporter/ triose-phosphate transmembrane transporter	mutant has Altered acclimation responses; Chloroplast Triose Phosphate Translocator	GO:0016021; GO:0015297; GO:0009670; GO:0015717; GO:0012505	integral to membrane; antiporter activity; triose-phosphate transmembrane transporter activity; triose phosphate transport; endomembrane system	glucose-6-phosphate translocator	GO:0016021; GO:0009507; GO:0006810; GO:0005215
C543	EB681133; EB681129; DW001292; EB679845; EB679790; DW000613; EB433324; DV159577; EB430813	AT3G54050	fructose-1,6-bisphosphatase, putative / D-fructose-1,6-bisphosphate 1-phosphohydrolase, putative / FBPase, putative		GO:0009507; GO:0006000; GO:0042132	chloroplast; fructose metabolic process; fructose-bisphosphatase activity	fructose--bisphosphatase	GO:0006000; GO:0019253; GO:0004331; GO:0009409; GO:0009507; GO:0042132	EC:3.1.3.46; EC:3.1.3.11
C544	EB681126; FG638040	AT5G27620	CYCH;1 (CYCLIN H;1); cyclin-dependent protein kinase/ protein binding / protein kinase	core cell cycle genes	GO:0005737; GO:0005634; GO:0004693; GO:0005515; GO:0004672; GO:0000074	cytoplasm; nucleus; cyclin-dependent protein kinase activity; protein binding; protein kinase activity; regulation of progression through cell cycle	cyclin h-1	GO:0005737; GO:0005634; GO:0004693; GO:0051726	EC:2.7.11.22
C545	EB681123; EB451364; DV999251; EB438825; BP128563; EB679820; EB446473; EB435459	AT3G26510	octicosapeptide/Phox/Bem1p (PB1) domain-containing protein		GO:0008150	biological_process_unknown	octicosapeptide phox bem1pdomain-containing protein	GO:0006468; GO:0004672
C546	EB681122; DW000358	AT5G65660	hydroxyproline-rich glycoprotein family protein		GO:0005575; GO:0003674; GO:0008150	cellular_component_unknown; molecular_function_unknown; biological_process_unknown
C547	EB681116; EB681172; EB439448; DW001040; EB681431; EB681392
C548	EB681114; BP128547	AT4G14455	ATBET12; SNAP receptor/ protein transporter	Encodes a Bet1/Sft1-like SNARE protein, which can only partially suppresses the temperature-sensitive growth defect in <i>sft1-1</i> yeast cells; however, it cannot support the deletion of the yeast BET1 gene (<i>bet1&#916;</i>). In yeast, Bet1p is the v-SNARE (soluble N-ethylmaleimide-sensitive factor adaptor protein receptor, V-type) involved in trafficking between the ER and Golgi.	GO:0005484; GO:0008565; GO:0006888	SNAP receptor activity; protein transporter activity; ER to Golgi vesicle-mediated transport	bet1 sft1-related snare	GO:0006888; GO:0005484
C549	EB681103; EB426111; DV999382; DW002700	AT1G80940			GO:0005575; GO:0003674; GO:0008150	cellular_component_unknown; molecular_function_unknown; biological_process_unknown
C550	EB681095; EB679808; EB441874	AT5G65470			GO:0003674; GO:0008150	molecular_function_unknown; biological_process_unknown
C551	EB681093; EB426230	AT1G01360			GO:0005575	cellular_component_unknown	bet v i allergen-like	GO:0009607; GO:0006952
C552	EB681075; DW000550; FG642377
C553	EB681071; EB681071; AJ632832	AT3G43720	protease inhibitor/seed storage/lipid transfer protein (LTP) family protein		GO:0016020; GO:0008289; GO:0006869; GO:0031225	membrane; lipid binding; lipid transport; anchored to membrane	protease inhibitor seed storage lipid transfer proteinfamily protein	GO:0016020; GO:0016023; GO:0004867; GO:0006810
C554	EB681064; EB680716; EB438633; DW000864; EB433377; DV999575; DW000330; EB438553; EB681153; EB430551	AT3G02730	ATF1/TRXF1 (THIOREDOXIN F-TYPE 1); thiol-disulfide exchange intermediate		GO:0009507; GO:0030508; GO:0045454	chloroplast; thiol-disulfide exchange intermediate activity; cell redox homeostasis	thioredoxin-1	GO:0045454; GO:0009055; GO:0005515; GO:0009507; GO:0006810; GO:0006118
C555	EB681059; EB677215; EB433606; EB433586	AT4G18930	cyclic phosphodiesterase		GO:0005737; GO:0004112; GO:0006388	cytoplasm; cyclic-nucleotide phosphodiesterase activity; tRNA splicing	protein	GO:0004112; GO:0005737
C556	EB681055; EB425705	AT3G47620	TCP family transcription factor, putative	Encodes a transcription factor AtTCP14 that regulates seed germination. AtTCP14 shows elevated expression level just prior to germination. AtTCP14 is predominantly expressed in the vascular tissue of the embryo, and affects gene expression in radicles in a non-cell-autonomous manner.	GO:0005575; GO:0003700; GO:0045449	cellular_component_unknown; transcription factor activity; regulation of transcription	tcp family transcription	GO:0045449; GO:0003700; GO:0009507
C557	EB681053; EB681053; EB438736; EB438768	AT3G06780	glycine-rich protein		GO:0005575; GO:0003674; GO:0008150	cellular_component_unknown; molecular_function_unknown; biological_process_unknown
C558	EB681050; CV019019; EB679684	AT3G04780		Encodes a protein with little sequence identity with any other protein of known structure or function. Part of this protein shows a 42% sequence identity with the C-terminal domain of the 32-kD human thioredoxin-like protein.	GO:0005575; GO:0003674; GO:0008150	cellular_component_unknown; molecular_function_unknown; biological_process_unknown	thioredoxin-like 1	GO:0006915; GO:0005737; GO:0030508; GO:0007165
C559	EB681048; EB679780	AT4G24930	thylakoid lumenal 17.9 kDa protein, chloroplast		GO:0009543; GO:0003674; GO:0008150	chloroplast thylakoid lumen; molecular_function_unknown; biological_process_unknown	thylakoid lumenalkdachloroplast	GO:0009543
C560	EB681035; CV018356; EB681422; CN824885
C561	EB681029; EB681029	AT4G13200			GO:0009535; GO:0003674; GO:0008150; GO:0010287	chloroplast thylakoid membrane; molecular_function_unknown; biological_process_unknown; plastoglobule	y4320_arath uncharacterized proteinchloroplast precursor	GO:0009535
C562	EB681016; FG642658	AT5G50720	ATHVA22E (Arabidopsis thaliana HVA22 homologue E)	Encodes one of five HVA22 homologs in Arabidopsis. HVA22 is an ABA- and stress-inducible gene first isolated from barley. Members of this gene family have only been found in eukaryotes. AtHVA22e mRNA is upregulated to varying degrees in response to cold stress, salt stress, ABA treatment or dehydration.	GO:0003674; GO:0012505; GO:0009409; GO:0009414; GO:0009737; GO:0042538	molecular_function_unknown; endomembrane system; response to cold; response to water deprivation; response to abscisic acid stimulus; hyperosmotic salinity response	receptor accessory protein 3	GO:0009737; GO:0016021; GO:0009414; GO:0042538
C563	EB681014; DV162067; BP531983; BP531891
C564	EB681013; DV158935; EB680223; EB436262	AT4G24770	RBP31 (31-KDA RNA BINDING PROTEIN); RNA binding / poly(U) binding	encodes a chloroplast RNA-binding protein	GO:0009507; GO:0003723; GO:0006396; GO:0009535	chloroplast; RNA binding; RNA processing; chloroplast thylakoid membrane	elav-like 2 (hu antigen b)	GO:0003723; GO:0030529; GO:0006397; GO:0000166; GO:0009507
C565	EB680995; EB439129	AT5G52440	HCF106 (High chlorophyll fluorescence 106)	HCF106; nuclear gene for chloroplast. Thylakoid membrane delta pH translocation pathway component protein; related to Escherichia coli TatA and TatB	GO:0009535; GO:0009579; GO:0045038; GO:0009977	chloroplast thylakoid membrane; thylakoid; protein import into chloroplast thylakoid membrane; proton motive force dependent protein transmembrane transporter activity	hcf106 precursor protein	GO:0015450; GO:0016021; GO:0009306; GO:0005739; GO:0015031
C566	EB680993; EB440767; EB427208
C567	EB680981; EB446431	AT3G52730	ubiquinol-cytochrome C reductase UQCRX/QCR9-like family protein		GO:0005740; GO:0005739; GO:0008121; GO:0006122	mitochondrial envelope; mitochondrion; ubiquinol-cytochrome-c reductase activity; mitochondrial electron transport, ubiquinol to cytochrome c	qcr9_soltucytochrome b-c1 complex subunit 9 (ubiquinol-cytochrome c reductase complexkda protein) (complex iii subunit x) (complex iii subunit 9)	GO:0008121; GO:0006118; GO:0006810; GO:0006122; GO:0005746	EC:1.10.2.2
C568	EB680977; CV021099	AT2G41120			GO:0009507; GO:0008150	chloroplast; biological_process_unknown
C569	EB680974; DV999771; EB430650	AT3G17930			GO:0009535; GO:0003674; GO:0008150	chloroplast thylakoid membrane; molecular_function_unknown; biological_process_unknown	protein	GO:0009536
C570	EB680965; EB680909; EB679812; DW000940; DW000143; EB449550; EB680113; DW000402; EB434857; EB433499; EB434015; EB433701; EB434978; EB434657; EB434657; EB433396; EB433267; DV999458; EB432678; EB435210; EB436509; EB430462	AT5G23060			GO:0005739; GO:0009535	mitochondrion; chloroplast thylakoid membrane	extracellular calcium sensing receptor	GO:0009535
C571	EB680961; BP129942	AT4G22310			GO:0005739; GO:0003674; GO:0008150	mitochondrion; molecular_function_unknown; biological_process_unknown
C572	EB680958; EB680958; EB424954; EB441766
C573	EB680946; EB432089; EB431065; EB429750; EB430825; EB430851; EB432613; EB432183; EB432217; EB431430; EB433459; EB433243; EB434438; EB437666	AT5G38760			GO:0003674; GO:0008150	molecular_function_unknown; biological_process_unknown
C574	EB680945; EB680728; EB448636; DW000636	AT2G24270	ALDH11A3 (Aldehyde dehydrogenase 11A3); 3-chloroallyl aldehyde dehydrogenase/ glyceraldehyde-3-phosphate dehydrogenase (NADP+)	Encodes a protein with non-phosphorylating NADP-dependent glyceraldehyde-3-phosphate dehydrogenase activity. The activity of the enzyme was determined from leaf extracts; the enzyme has not been purified to confirm activity.	GO:0004028; GO:0008886; GO:0008152	3-chloroallyl aldehyde dehydrogenase activity; glyceraldehyde-3-phosphate dehydrogenase (NADP+) activity; metabolic process	aldehyde dehydrogenase	GO:0008152; GO:0006950; GO:0008886; GO:0005515; GO:0009536	EC:1.2.1.9
C575	EB680944; EB442487; EB440512	AT5G65720	ATNFS1/ATNIFS1/NFS1/NIFS1 (ARABIOPSIS THALIANA NITROGEN FIXATION S HOMOLOG 1); cysteine desulfurase/ transaminase	cysteine desulfurase whose activity is dependent on AtSufE activation.	GO:0005739; GO:0008483; GO:0008152; GO:0031071	mitochondrion; transaminase activity; metabolic process; cysteine desulfurase activity	cysteine desulfurase	GO:0030170; GO:0006534; GO:0008483; GO:0031071	EC:2.6.1; EC:2.8.1.7
C576	EB680942; EB680685	AT1G73740	glycosyl transferase family 28 protein		GO:0009507; GO:0009058; GO:0016757	chloroplast; biosynthetic process; transferase activity, transferring glycosyl groups	udp-n-acetylglucosamine--n-acetylmuramyl-pyrophosphoryl-undecaprenol n-acetylglucosamine transferase	GO:0009987; GO:0044238; GO:0009058; GO:0044464; GO:0016757
C577	EB680941; EB680941; DW000580; DW000504; DW000398; EB437290	AT1G08200	AXS2 (UDP-D-APIOSE/UDP-D-XYLOSE SYNTHASE 2)	Encodes a putative UDP-D-apiose/UPD-D-xylose synthetase.	GO:0005737; GO:0009226; GO:0048040	cytoplasm; nucleotide-sugar biosynthetic process; UDP-glucuronate decarboxylase activity	nad-dependent epimerase dehydratase	GO:0008460; GO:0051287; GO:0005737; GO:0009226	EC:4.2.1.46
C578	EB680935; DW001279; EB682753; EB682130; EB428529	AT5G17230	PSY (PHYTOENE SYNTHASE); geranylgeranyl-diphosphate geranylgeranyltransferase	Encodes phytoene synthase.	GO:0009507; GO:0016767; GO:0016117	chloroplast; geranylgeranyl-diphosphate geranylgeranyltransferase activity; carotenoid biosynthetic process	phytoene synthase	GO:0016117; GO:0016767; GO:0009507	EC:2.5.1.32
C579	EB680917; DV999537
C580	EB680904; EB446044
C581	EB680903; DW003962; EB424795; DV159990; DW001892; EB444805	AT3G01470	ATHB-1 (Homeobox-leucine zipper protein HAT5); transcription factor	Encodes a homeodomain leucine zipper class I (HD-Zip I) transcriptional activator involved in leaf development.	GO:0005634; GO:0003700; GO:0006355; GO:0003677; GO:0016563; GO:0009965	nucleus; transcription factor activity; regulation of transcription, DNA-dependent; DNA binding; transcription activator activity; leaf morphogenesis	hat4	GO:0003677; GO:0045449
C582	EB680899; DV162308; EB442383; EB439447; EB449382	AT1G75710	zinc finger (C2H2 type) family protein		GO:0005622; GO:0003676; GO:0003700; GO:0008270	intracellular; nucleic acid binding; transcription factor activity; zinc ion binding	protein	GO:0003676; GO:0005634; GO:0008270
C583	EB680894; EB680851; EB680851; EB677292	AT1G70200	RNA recognition motif (RRM)-containing protein		GO:0009507; GO:0003676	chloroplast; nucleic acid binding	rna recognition motif-containing protein	GO:0043231; GO:0044444
C584	EB680885; EB438506; DV999369; EB441460; EB441983; EB425411; EB447969; FG637077; FG638477	AT4G02600	ATMLO1/MLO1 (MILDEW RESISTANCE LOCUS O 1); calmodulin binding	A member of a large family of seven-transmembrane domain proteins specific to plants, homologs of the barley mildew resistance locus o (MLO) protein. The Arabidopsis genome contains 15 genes encoding MLO proteins, with localization in plasma membrane. Phylogenetic analysis revealed four clades of closely-related AtMLO genes. ATMLO1 belongs to the clade II, with ATMLO13 and ATMLO15. The gene is ex…	GO:0005886; GO:0005516; GO:0008219; GO:0006952	plasma membrane; calmodulin binding; cell death; defense response	protein	GO:0016020; GO:0016023; GO:0009536
C585	EB680884; EB425547; EB430653	AT4G02530	chloroplast thylakoid lumen protein		GO:0009543; GO:0009535; GO:0003674; GO:0008150	chloroplast thylakoid lumen; chloroplast thylakoid membrane; molecular_function_unknown; biological_process_unknown	thylakoid lumenalkdachloroplast precursor	GO:0009543
C586	EB680881; EB678323; DW000489; DV999733	AT5G54600	50S ribosomal protein L24, chloroplast (CL24)		GO:0015934; GO:0003735; GO:0006412	large ribosomal subunit; structural constituent of ribosome; translation	50s ribosomal protein l24	GO:0003735; GO:0015934; GO:0009507; GO:0006412; GO:0019843	EC:3.6.5.3
C587	EB680880; EB445640	AT4G36910	LEJ2 (LOSS OF THE TIMING OF ET AND JA BIOSYNTHESIS 2)		GO:0009507; GO:0003674; GO:0008150	chloroplast; molecular_function_unknown; biological_process_unknown	protein	GO:0009536
C588	EB680875; BP531611	AT3G10110	MEE67 (maternal effect embryo arrest 67); P-P-bond-hydrolysis-driven protein transmembrane transporter		GO:0005744; GO:0015450; GO:0015031; GO:0009793	mitochondrial inner membrane presequence translocase complex; protein transmembrane transporter activity; protein transport; embryonic development ending in seed dormancy	mitochondrial import inner membrane translocase subunit	GO:0009793; GO:0005744; GO:0015031
C589	EB680872; BP534123	AT5G44520	ribose 5-phosphate isomerase-related		GO:0009507; GO:0004751; GO:0006015; GO:0009052; GO:0019303; GO:0019253; GO:0019658	chloroplast; ribose-5-phosphate isomerase activity; 5-phosphoribose 1-diphosphate biosynthetic process; pentose-phosphate shunt, non-oxidative branch; D-ribose catabolic process; reductive pentose-phosphate cycle; glucose catabolic process to lactate and acetate	ribose 5-phosphate isomerase	GO:0016853; GO:0008152; GO:0009536
C590	EB680871; DW002610; DW001897; DW001796; DV999374; EB680956	AT2G32090	lactoylglutathione lyase family protein / glyoxalase I family protein		GO:0005575; GO:0004462; GO:0005975	cellular_component_unknown; lactoylglutathione lyase activity; carbohydrate metabolic process	lactoylglutathione lyase family protein glyoxalase i family protein	GO:0005975; GO:0004462	EC:4.4.1.5
C591	EB680870; EB449250; EB449109; EB680045; EB429537	AT2G34460	flavin reductase-related		GO:0009535; GO:0003824; GO:0050662; GO:0044237; GO:0010287	chloroplast thylakoid membrane; catalytic activity; coenzyme binding; cellular metabolic process; plastoglobule	nad-dependent epimerase dehydratase	GO:0044237; GO:0050662; GO:0003824; GO:0009535
C592	EB680868; EB680794	AT5G19500	tryptophan/tyrosine permease family protein		GO:0016020; GO:0005275; GO:0006865	membrane; amine transmembrane transporter activity; amino acid transport	tryptophan tyrosine permease family protein	GO:0016020; GO:0006865; GO:0005275
C593	EB680863; EB426763; DW001052	AT1G01600	CYP86A4 (cytochrome P450, family 86, subfamily A, polypeptide 4); oxygen binding	Encodes a member of the CYP86A subfamily of cytochrome p450 genes. Expressed significantly at highest level in mature stems and flowers.	GO:0019825; GO:0008393; GO:0006631	oxygen binding; fatty acid (omega-1)-hydroxylase activity; fatty acid metabolic process	cytochrome p450	GO:0006631; GO:0020037; GO:0016020; GO:0005506; GO:0004497; GO:0006118
C594	EB680859; AJ538478	AT3G57680	peptidase S41 family protein		GO:0009543; GO:0005515; GO:0008236; GO:0007242	chloroplast thylakoid lumen; protein binding; serine-type peptidase activity; intracellular signaling cascade	carboxyl-terminal protease	GO:0008233
C595	EB680853; EB430351	AT2G20690	lumazine-binding family protein	A synthetic gene encoding the catalytic domain of the Arabidopsis thaliana gene At2g20690 was recombinant expressed in E. coli demonstrating the molecular function of riboflavin synthase.	GO:0009507; GO:0005488; GO:0004746; GO:0009231	chloroplast; binding; riboflavin synthase activity; riboflavin biosynthetic process	riboflavin synthase subunit alpha	GO:0004746; GO:0009231; GO:0009507	EC:2.5.1.9
C596	EB680844; EB680844; EB425470	AT1G17410	nucleoside diphosphate kinase family protein		GO:0005524; GO:0004550; GO:0006241; GO:0006183; GO:0006228; GO:0009117; GO:0009218; GO:0012505; GO:0019690	ATP binding; nucleoside diphosphate kinase activity; CTP biosynthetic process; GTP biosynthetic process; UTP biosynthetic process; nucleotide metabolic process; pyrimidine ribonucleotide metabolic process; endomembrane system; pyrimidine deoxyribonucleoside interconversion	nucleoside diphosphate kinase	GO:0005488; GO:0009201; GO:0016740
C597	EB680842; BP531169	AT5G23710	DNA binding / DNA-directed RNA polymerase		GO:0005634; GO:0003677; GO:0003899; GO:0006350	nucleus; DNA binding; DNA-directed RNA polymerase activity; transcription
C598	EB680839; EB680839; EB449825; EB439509; EB448717	AT4G16780	ATHB-2 (ARABIDOPSIS THALIANA HOMEOBOX PROTEIN 2); DNA binding / transcription factor		GO:0005634; GO:0003677; GO:0003700; GO:0006355; GO:0009735	nucleus; DNA binding; transcription factor activity; regulation of transcription, DNA-dependent; response to cytokinin stimulus	hat4	GO:0003677; GO:0045449; GO:0009826; GO:0009733; GO:0016564
C599	EB680837; EB436845	AT5G49730	ATFRO6/FRO6 (FERRIC REDUCTION OXIDASE 6); ferric-chelate reductase/ oxidoreductase	Encodes a putative ferric chelate reductase. Its mRNA is expressed in green aerial tissues (shoot, flower and cotyledon) in a light- and cell differentiation-specific manner. However, in vitro assays in yeast have not shown ferric chelate reductase activity for this protein. T	GO:0016020; GO:0016491; GO:0006118; GO:0009416; GO:0000293	membrane; oxidoreductase activity; electron transport; response to light stimulus; ferric-chelate reductase activity	ferric reductase-like transmembrane component	GO:0016020
C600	EB680831; EB449785	AT3G56880	VQ motif-containing protein		GO:0005575; GO:0003674; GO:0008150	cellular_component_unknown; molecular_function_unknown; biological_process_unknown
C601	EB680823; FG644616	AT5G11900	eukaryotic translation initiation factor SUI1 family protein		GO:0005575; GO:0003743; GO:0006413	cellular_component_unknown; translation initiation factor activity; translational initiation	density-regulated protein	GO:0006413; GO:0003743
C602	EB680819; EB682761	AT3G26570	PHT2;1 (phosphate transporter 2;1)	low affinity phosphate transporter	GO:0009673; GO:0006817; GO:0009941	low affinity phosphate transmembrane transporter activity; phosphate transport; chloroplast envelope	phosphate transporter	GO:0009941; GO:0006817; GO:0005315
C603	EB680806; AY627866; BP527877	AT1G50640	ATERF3/ERF3 (ETHYLENE RESPONSIVE ELEMENT BINDING FACTOR 3); DNA binding / protein binding / transcription factor/ transcription repressor	encodes a member of the ERF (ethylene response factor) subfamily B-1 of ERF/AP2 transcription factor family (ATERF-3). The protein contains one AP2 domain. There are 15 members in this subfamily including ATERF-3, ATERF-4, ATERF-7, and leafy petiole.	GO:0005634; GO:0003677; GO:0005515; GO:0003700; GO:0016564; GO:0006355; GO:0010105	nucleus; DNA binding; protein binding; transcription factor activity; transcription repressor activity; regulation of transcription, DNA-dependent; negative regulation of ethylene mediated signaling pathway	ethylene responsive element binding factor	GO:0005515; GO:0003700; GO:0005634; GO:0006355
C604	EB680797; DV157876; CV020877	AT5G11500			GO:0005575; GO:0003674; GO:0008150	cellular_component_unknown; molecular_function_unknown; biological_process_unknown
C605	EB680786; CV019845; CV018940; CV018449; CV018178; CV021451; CV016594; BP128522; DW000867; DV161836; DV999315; EB431689; CV020677	AT1G55670	PSAG	Encodes subunit G of photosystem I, an 11-kDa membrane protein that plays an important role in electron transport between plastocyanin and PSI and is involved in the stability of the PSI complex. PSI-G subunit is bound to PSI-B and is in contact with Lhca1. The protein inserts into thylakoids by a direct or "spontaneous" pathway that does not involve the activities of any known chloroplast protei…	GO:0016020; GO:0009522; GO:0009535; GO:0003674; GO:0015979; GO:0030093; GO:0009773; GO:0009780; GO:0042550; GO:0050821	membrane; photosystem I; chloroplast thylakoid membrane; molecular_function_unknown; photosynthesis; chloroplast photosystem I; photosynthetic electron transport in photosystem I; photosynthetic NADP+ reduction; photosystem I stabilization; protein stabilization	photosystem i subunit v precursor	GO:0016021; GO:0009522; GO:0009507; GO:0015979
C606	EB680782; DW000778; DW000778	AT1G52380	Ran-binding protein 1 domain-containing protein / RanBP1 domain-containing protein		GO:0005575; GO:0003674; GO:0046907	cellular_component_unknown; molecular_function_unknown; intracellular transport
C607	EB680780; EB448159	AT5G08380	ATAGAL1 (ARABIDOPSIS THALIANA ALPHA-GALACTOSIDASE 1); alpha-galactosidase		GO:0009505; GO:0004557; GO:0005975; GO:0005990; GO:0048046	cellulose and pectin-containing cell wall; alpha-galactosidase activity; carbohydrate metabolic process; lactose catabolic process; apoplast	alpha-galactosidase	GO:0009965; GO:0005975; GO:0009505; GO:0016757; GO:0004557; GO:0016023; GO:0009911; GO:0048046	EC:3.2.1.22
C608	EB680775; DV160253; EB434330	AT3G46780	PTAC16 (PLASTID TRANSCRIPTIONALLY ACTIVE18); binding / catalytic		GO:0009508; GO:0009535	plastid chromosome; chloroplast thylakoid membrane	ptac16 (plastid transcriptionally active18) binding catalytic	GO:0009535
C609	EB680774; DW000967	AT3G46780	PTAC16 (PLASTID TRANSCRIPTIONALLY ACTIVE18); binding / catalytic		GO:0009508; GO:0009535	plastid chromosome; chloroplast thylakoid membrane	pyridine nucleotide binding protein	GO:0009535
C610	EB680773; BP534315
C611	EB680772; DW003115; EB431899	AT1G04170	EIF2 GAMMA (eukaryotic translation initiation factor 2 gamma subunit); translation factor, nucleic acid binding	protein synthesis initiation factor eIF2 gamma	GO:0008135; GO:0003743	translation factor activity, nucleic acid binding; translation initiation factor activity	translation initiation factor if-2 subunit gamma	GO:0006413
C612	EB680769; EB677645; EB445272; EB438127; EB449492	AT1G02500	SAM1 (S-adenosylmethionine synthetase 1); methionine adenosyltransferase	encodes a S-adenosylmethionine synthetase. SAM1 is regulated by protein S-nitrosylation. The covalent binding of nitric oxide (NO) to the Cys114 residue inhibits the enzyme activity.	GO:0004478; GO:0006556; GO:0005575; GO:0008757; GO:0009693	methionine adenosyltransferase activity; S-adenosylmethionine biosynthetic process; cellular_component_unknown; S-adenosylmethionine-dependent methyltransferase activity; ethylene biosynthetic process	s-adenosylmethionine synthetase	GO:0050897; GO:0009693; GO:0006730; GO:0004478; GO:0030955; GO:0005524; GO:0000287	EC:2.5.1.6
C613	EB680759; EB679870; FG636922	AT5G43860	ATCLH2 (Chlorophyll-chlorophyllido hydrolase 2)	Encodes a chlorophyllase, the first enzyme in chlorophyll degradation. It catalyzes the hydrolysis of the ester bond to chlorophyllide and phytol. AtCLH2 has a typical signal sequence for the chloroplast. Gene expression does not respond to methyljasmonate, a known promoter of senescence and chlorophyll degradation.	GO:0009507; GO:0015996; GO:0009753; GO:0047746	chloroplast; chlorophyll catabolic process; response to jasmonic acid stimulus; chlorophyllase activity	chlorophyllase	GO:0015996; GO:0016787; GO:0009507
C614	EB680758; EB451295; EB451295; EB451295; DV159725; DW003279; EB677912; BP530447	AT2G18990	TXND9 (THIOREDOXIN DOMAIN-CONTAINING PROTEIN 9 HOMOLOG)		GO:0005575	cellular_component_unknown
C615	EB680757; EB443188; EB443204; DW003745; CV020179; BP534794; EB428574; DW002718; DW000133; EB446643; EB428473	AT1G18280	protease inhibitor/seed storage/lipid transfer protein (LTP) family protein		GO:0008289; GO:0006869; GO:0031225	lipid binding; lipid transport; anchored to membrane	protease inhibitor seed storage lipid transfer proteinfamily protein	GO:0006869; GO:0016023; GO:0008289
C616	EB680753; EB430771; EB429556; EB429556; EB681423; EB680996; EB679822; EB434827; EB434211; EB435163; EB433996; EB434990; EB434761; DV999766; EB433372	AT4G22890	PGR5-LIKE A	Encodes PGRL1A, a transmembrane protein present in thylakoids. PGRL1A has a highly homologous isoform PGRL1B encoded by At4g11960. Plants lacking PGRL1 show perturbation of cyclic electron flow, similar to PGR5-deficient plants. PGRL1 and PGR5 interact physically and associate with PSI (photosystem I).	GO:0009535; GO:0003674; GO:0008150	chloroplast thylakoid membrane; molecular_function_unknown; biological_process_unknown	pgr5-like a	GO:0009536
C617	EB680752; BP529324	AT3G10670	ATNAP7 (Arabidopsis thaliana non-intrinsic ABC protein 7)	Plastidic SufC-like ATP-binding cassette/ATPase essential for Arabidopsis embryogenesis. Involved in the biogenesis and/or repair of oxidatively damaged Fe?S clusters. Expressed in embryos and meristems.	GO:0009507; GO:0005515; GO:0005215; GO:0016226; GO:0009793; GO:0010027; GO:0042626	chloroplast; protein binding; transporter activity; iron-sulfur cluster assembly; embryonic development ending in seed dormancy; thylakoid membrane organization and biogenesis; ATPase activity, coupled to transmembrane movement of substances	assembly atpase	GO:0042626; GO:0016226; GO:0005515; GO:0009793; GO:0010027; GO:0009507; GO:0000166
C618	EB680742; AJ632804						grp-like protein 2	GO:0047210; GO:0009505; GO:0005794; GO:0030244	EC:2.4.1.112
C619	EB680739; EB438834; EB450305; EB681047; EB435881; EB430647	AT5G67370			GO:0003674; GO:0008150	molecular_function_unknown; biological_process_unknown	protein	GO:0016020
C620	EB680735; DW000724; BP527918	AT5G09300	2-oxoisovalerate dehydrogenase, putative / 3-methyl-2-oxobutanoate dehydrogenase, putative / branched-chain alpha-keto acid dehydrogenase E1 alpha subunit, putative		GO:0005739; GO:0003863; GO:0008152	mitochondrion; 3-methyl-2-oxobutanoate dehydrogenase (2-methylpropanoyl-transferring) activity; metabolic process	3-methyl-2-oxobutanoate dehydrogenase (2-methylpropanoyl-transferring)	GO:0008152; GO:0003863	EC:1.2.4.4
C621	EB680726; EB435248; EB680726; EB433867; EB430497	AT1G08380	PSAO (photosystem I subunit O)	Encodes subunit O of photosystem I.	GO:0009522; GO:0009579; GO:0003674; GO:0009768	photosystem I; thylakoid; molecular_function_unknown; photosynthesis, light harvesting in photosystem I	photosystem i subunit o	GO:0009768; GO:0009522; GO:0009536
C622	EB680705; FG640456; EB432410; EB430534; EB435239; DW001159; DV999108; EB434732; EB432313; DW000725	AT5G43260	chaperone protein dnaJ-related		GO:0003674; GO:0008150	molecular_function_unknown; biological_process_unknown
C623	EB680695; EB680036	AT4G13220			GO:0009507; GO:0003674; GO:0008150	chloroplast; molecular_function_unknown; biological_process_unknown
C624	EB680675; DV158048; BP528059; DV158048; EB443244	AT1G15340	MBD10 (methyl-CpG-binding domain 10); DNA binding	Protein containing methyl-CpG-binding domain.Has sequence similarity to human MBD proteins.	GO:0005575; GO:0003677; GO:0008150; GO:0008327	cellular_component_unknown; DNA binding; biological_process_unknown; methyl-CpG binding
C625	EB680673; BP525937	AT3G54210	ribosomal protein L17 family protein		GO:0005840; GO:0003735; GO:0006412	ribosome; structural constituent of ribosome; translation	50s ribosomal protein l17	GO:0005840; GO:0003735; GO:0009507; GO:0006412; GO:0019843	EC:3.6.5.3
C626	EB680670; EB450182; EB450182; DW000061; EB424648; EB450571; DW003660; EB445070; BP532677	AT2G33040	ATP synthase gamma chain, mitochondrial (ATPC)		GO:0005737; GO:0016020; GO:0005739; GO:0005634; GO:0015986; GO:0015992; GO:0046933; GO:0046961	cytoplasm; membrane; mitochondrion; nucleus; ATP synthesis coupled proton transport; proton transport; hydrogen ion transporting ATP synthase activity, rotational mechanism; hydrogen ion transporting ATPase activity, rotational mechanism	atp synthasegamma subunit	GO:0046933; GO:0015986; GO:0046872; GO:0005754; GO:0046961; GO:0005634	EC:3.6.3.14
C627	EB680662; EB429400; DV162661; DV999336; DV999183; DW000273; EB681260; EB432170; DV999738; EB429709	AT5G21430	DNAJ heat shock N-terminal domain-containing protein		GO:0009535; GO:0031072	chloroplast thylakoid membrane; heat shock protein binding
C628	EB680661; EB680661	AT5G64460			GO:0005575; GO:0003674; GO:0008150	cellular_component_unknown; molecular_function_unknown; biological_process_unknown	protein	GO:0003824; GO:0008152
C629	EB680650; DW000929; EB449453; EB438174; EB683043	AT5G65700	BAM1 (big apical meristem 1); ATP binding / kinase/ protein serine/threonine kinase	Encodes a CLAVATA1-related receptor kinase-like protein required for both shoot and flower meristem function. Very similar to BAM2,with more than 85% a.a. identity. It has a broad expression pattern and is involved in vascular strand development in the leaf, control of leaf shape, size and symmetry, male gametophyte development and ovule specification and function. Anthers of double mutants (bam1…	GO:0005524; GO:0016301; GO:0004674; GO:0006468; GO:0007169; GO:0010075; GO:0048229; GO:0048437; GO:0048653	ATP binding; kinase activity; protein serine/threonine kinase activity; protein amino acid phosphorylation; transmembrane receptor protein tyrosine kinase signaling pathway; regulation of meristem size; gametophyte development; floral organ development; anther development	protein	GO:0004674; GO:0048229; GO:0004872; GO:0016023; GO:0005524; GO:0005515; GO:0010480; GO:0006468	EC:2.7.11
C630	EB680645; EB680602
C631	EB680641; EB442830; EB442413; AJ299247; DV161812; EB441347; Y10991; EB452197; EB677403; DW002644; EB681759; EB444519; EB444917; CV016652	AT1G56070	LOS1 (Low expression of osmotically responsive genes 1); translation elongation factor/ translation factor, nucleic acid binding	encodes a translation elongation factor 2-like protein that is involved in cold-induced translation. Mutations in this gene specifically blocks low temperature-induced transcription of cold-responsive genes but induces the expression of CBF genes and mutants carrying the recessive mutations fail to acclimate to cold and is freezing sensitive.	GO:0003746; GO:0008135; GO:0009409	translation elongation factor activity; translation factor activity, nucleic acid binding; response to cold	elongation factor 2	GO:0003746; GO:0005525; GO:0005739; GO:0006414; GO:0003924	EC:3.6.5.1; EC:3.6.5.2; EC:3.6.5.3; EC:3.6.5.4
C632	EB680630; EB430073; BP128837; EB680630; EB680630
C633	EB680624; DW000664; EB680372; EB680221	AT2G15020			GO:0005575; GO:0003674; GO:0008150	cellular_component_unknown; molecular_function_unknown; biological_process_unknown
C634	EB680617; DW000683; EB681320	AT5G55260	PPX2 (protein phosphatase x-2); protein serine/threonine phosphatase	Encodes a protein with similarity to the catalytic subunit of the mammalian PPX protein phospatase.	GO:0004722; GO:0005575; GO:0008150	protein serine/threonine phosphatase activity; cellular_component_unknown; biological_process_unknown	protein	GO:0030145; GO:0004722; GO:0004704; GO:0005506; GO:0005515; GO:0005813; GO:0000226; GO:0005634
C635	EB680611; EB442192; EB428838; EB428843; EB433413; EB434160	AT1G76130	AMY2/ATAMY2 (ALPHA-AMYLASE-LIKE 2); alpha-amylase	alpha-amylase, putative / 1,4-alpha-D-glucan glucanohydrolase, putative, strong similarity to alpha-amylase GI:7532799 from (Malus x domestica);contains Pfam profile PF00128: Alpha amylase, catalytic domain. Predicted to be secreted based on SignalP analysis.	GO:0005576; GO:0004556; GO:0005975; GO:0005980	extracellular region; alpha-amylase activity; carbohydrate metabolic process; glycogen catabolic process	alpha-amylase	GO:0004556; GO:0005975; GO:0005509	EC:3.2.1.1
C636	EB680600; EB440490; EB680557; DV999083; DV158677; DV158677; BP530565; BP534345	AT1G79440	ALDH5F1 (SUCCINIC SEMIALDEHYDE DEHYDROGENASE); 3-chloroallyl aldehyde dehydrogenase/ succinate-semialdehyde dehydrogenase	Encodes a mitochondrial succinic semialdehyde dehydrogenase (SSADH). Nomenclature according to Kirch, et al (2004).	GO:0005739; GO:0004028; GO:0004777; GO:0009408; GO:0009416; GO:0006950; GO:0005759; GO:0009450; GO:0006540; GO:0006800; GO:0051287	mitochondrion; 3-chloroallyl aldehyde dehydrogenase activity; succinate-semialdehyde dehydrogenase activity; response to heat; response to light stimulus; response to stress; mitochondrial matrix; gamma-aminobutyric acid catabolic process; glutamate decarboxylation to succinate; oxygen and reactive oxygen species metabolic process; NAD binding	succinic semialdehyde dehydrogenase	GO:0051287; GO:0009450; GO:0006540; GO:0006800; GO:0016491; GO:0005759
C637	EB680599; EB442321; BP527240; EB682277; EB438326; DV162730; BP533004; DV157870	AT3G54360	protein binding / zinc ion binding		GO:0005488; GO:0005515; GO:0008270	binding; protein binding; zinc ion binding	ring finger-like protein	GO:0031965; GO:0009414; GO:0009409; GO:0005886; GO:0005515; GO:0009737; GO:0008270; GO:0009651
C638	EB680597; DV161165	AT4G15080	zinc finger (DHHC type) family protein		GO:0008270; GO:0008150; GO:0012505	zinc ion binding; biological_process_unknown; endomembrane system	protein	GO:0016020; GO:0016023
C639	EB680594; EB430897; EB681327; EB429371; EB433005; EB429671; CV018978; DV162303; EB436030; EB437401; EB437354; EB434806; EB437386; EB451067; EB434236; EB437532; EB434147	AT3G16140	PSAH-1 (photosystem I subunit H-1)	Encodes subunit H of photosystem I reaction center subunit VI.	GO:0009538; GO:0009535; GO:0003674; GO:0015979	photosystem I reaction center; chloroplast thylakoid membrane; molecular_function_unknown; photosynthesis	photosystem i psah protein	GO:0016020; GO:0009538; GO:0009536; GO:0015979
C640	EB680591; EB446016; EB432455; EB427111; EB442451; EB445006; EB447151; DW000660; AB001550	AT5G48930	transferase family protein	At5g48930 has been shown to encode for the hydroxycinnamoyl-Coenzyme A shikimate/quinate hydroxycinnamoyltransferase (HCT) both synthesizing and catabolizing the hydroxycinnamoylesters (coumaroyl/caffeoyl shikimate and quinate) involved in the phenylpropanoid pathway. Influence on the accumulation of flavonoids which in turn inhibit auxin transport and reduce plant growth.	GO:0005575; GO:0016740; GO:0009809; GO:0009963; GO:0047205; GO:0047172; GO:0010252	cellular_component_unknown; transferase activity; lignin biosynthetic process; positive regulation of flavonoid biosynthetic process; quinate O-hydroxycinnamoyltransferase activity; shikimate O-hydroxycinnamoyltransferase activity; auxin homeostasis	transferase family protein	GO:0016740
C641	EB680590; EB447935; EB683471; EB677394; EB677385; DV160839; DV160688; DW000629; CV020182; EB443670	AT4G35100	PIP3 (PLASMA MEMBRANE INTRINSIC PROTEIN 3); water channel	a member of the plasma membrane intrinsic protein PIP. functions as aquaporin. Salt-stress-inducible MIP	GO:0005886; GO:0015250; GO:0009651; GO:0016020; GO:0006810	plasma membrane; water channel activity; response to salt stress; membrane; transport	aquaporin	GO:0016021; GO:0015250; GO:0006810
C642	EB680589; DV161717; EB428399; DV161933; DV159953; EB425804; EB438789; DV160028; CV020201; FG635483	AT4G15560	CLA1 (CLOROPLASTOS ALTERADOS 1)	Encodes a protein with 1-deoxyxylulose 5-phosphate synthase activity involved in the MEP pathway. It is essential for chloroplast development in Arabidopsis	GO:0009507; GO:0008661; GO:0015995; GO:0019288	chloroplast; 1-deoxy-D-xylulose-5-phosphate synthase activity; chlorophyll biosynthetic process; isopentenyl diphosphate biosynthetic process, mevalonate-independent pathway	1-deoxy-d-xylulose-5-phosphate synthase	GO:0008661; GO:0016114; GO:0015995; GO:0009507; GO:0019288; GO:0009228	EC:2.2.1.7
C643	EB680586; DV157796; EB443631	AT1G59900	AT-E1 ALPHA (pyruvate dehydrogenase complex E1 alpha subunit); pyruvate dehydrogenase (acetyl-transferring)	encodes the e1 alpha subunit of the pyruvate dehydrogenase complex (PDC)	GO:0005739; GO:0004739; GO:0008152	mitochondrion; pyruvate dehydrogenase (acetyl-transferring) activity; metabolic process	pyruvate dehydrogenase	GO:0005759; GO:0004739; GO:0006096	EC:1.2.4.1
C644	EB680585; EB443016; EB680583; FG636118; EB430510; EB429846	AT1G16180	TMS membrane family protein / tumour differentially expressed (TDE) family protein		GO:0016020; GO:0003674	membrane; molecular_function_unknown	tumor differentially expressed 2-like	GO:0016020
C645	EB680582; DW001771; DW004875	AT4G02890	UBQ14 (ubiquitin 14); protein binding	Polyubiquitin gene containing 4 ubiquitin repeats.	GO:0005515; GO:0006464; GO:0006511	protein binding; protein modification process; ubiquitin-dependent protein catabolic process	polyubiquitin	GO:0009751; GO:0006464
C646	EB680571; EB428576; EB681234; FG645457; BP532167	AT1G08490	ATCPNIFS/ATNFS2/ATSUFS/CPNIFS/SUFS (CHLOROPLASTIC NIFS-LIKE CYSTEINE DESULFURASE); cysteine desulfurase/ selenocysteine lyase/ transaminase	Chloroplastic NifS-like protein that can catalyze the conversion of cysteine into alanine and elemental sulfur (S(0)) and of selenocysteine into alanine and elemental Se (Se(0)). Overexpression enhances selenium tolerance and accumulation.	GO:0009507; GO:0009000; GO:0008483; GO:0006790; GO:0018283; GO:0001887; GO:0031071; GO:0010269	chloroplast; selenocysteine lyase activity; transaminase activity; sulfur metabolic process; iron incorporation into metallo-sulfur cluster; selenium metabolic process; cysteine desulfurase activity; response to selenium ion	cysteine desulfurase	GO:0008152; GO:0016740
C647	EB680567; BP527203	AT3G26730	zinc finger (C3HC4-type RING finger) family protein		GO:0009507; GO:0005515; GO:0008270	chloroplast; protein binding; zinc ion binding	ring finger protein 10	GO:0008270; GO:0009536
C648	EB680561; DW001084	AT3G24430	HCF101 (HIGH-CHLOROPHYLL-FLUORESCENCE 101); ATP binding	encodes a MRP-like protein with a nucleotide-binding domain.	GO:0009507; GO:0005524	chloroplast; ATP binding
C649	EB680560; EB684116	AT5G59770			GO:0005575; GO:0003674; GO:0008150	cellular_component_unknown; molecular_function_unknown; biological_process_unknown	protein tyrosine phosphatase-like (proline instead of catalytic arginine)member b	GO:0005515
C650	EB680549; BP526672	AT1G50450	binding / catalytic
C651	EB680548; EB682024	AT1G24764	ATMAP70-2 (microtubule-associated proteins 70-2); microtubule binding	Member of the MAP70 protein family.	GO:0005874; GO:0008017; GO:0007010	microtubule; microtubule binding; cytoskeleton organization and biogenesis	at1g68060 t23k23_9	GO:0007010; GO:0005874; GO:0008017
C652	EB680545; EB434361
C653	EB680535; EB442543; EB680205; EB680515; EB442916; DW001322; EB440763; EB442155; EB427235; EB442726; EB681495; DW000885; EB441075; DW000983; EB440669; EB440482; EB427324; DW000559; EB440641; EB428967; DV159408; EB680236; EB425753; EB448152; CQ808998	AT4G04955	ATALN (ARABIDOPSIS ALLANTOINASE); allantoinase/ hydrolase	Encodes an allantoinase which is involved in allantoin degradation and assimilation. Gene expression was induced when allantoin was added to the medium. The insertion mutant, ataln m2-1, did not grow well on the MS medium where allantoin, instead of ammonium nitrate, was supplied.	GO:0004038; GO:0016787; GO:0012505; GO:0010136	allantoinase activity; hydrolase activity; endomembrane system; ureide catabolic process	dihydroorotase	GO:0012505; GO:0004038; GO:0010136	EC:3.5.2.5
C654	EB680529; EB427148	AT3G53260	PAL2 (phenylalanine ammonia-lyase 2); phenylalanine ammonia-lyase	Encodes phenylalanine lyase.	GO:0005737; GO:0006952; GO:0006979; GO:0009611; GO:0045548; GO:0009699	cytoplasm; defense response; response to oxidative stress; response to wounding; phenylalanine ammonia-lyase activity; phenylpropanoid biosynthetic process	histidine ammonia-lyase	GO:0005737; GO:0045548; GO:0016211; GO:0009698; GO:0009058; GO:0006559	EC:4.3.1.5
C655	EB680525; BP529024; FG636632; FG645084	AT1G53120	RNA-binding S4 domain-containing protein		GO:0003723; GO:0008150	RNA binding; biological_process_unknown	rna-binding s4	GO:0005739; GO:0003723
C656	EB680524; EB452249	AT5G61250	ATGUS1 (ARABIDOPSIS THALIANA GLUCURONIDASE 1); beta-glucuronidase	Belongs to the plant glycoside hydrolase family 79. Encodes a protein with several posttranslational modification sites including O-&#946;-GlcNAc attachment sites and serine-, threonine- and tyrosine-phosphorylation sites, suggesting that this protein is extensively modified posttranslationally. The protein is predicted (WoLF PSORT program) to be secreted.	GO:0004566; GO:0012505	beta-glucuronidase activity; endomembrane system	protein	GO:0016023
C657	EB680523; EB427198; EB427380; EB428829; BP135833; EB441269; EB426590; DV160655; EB441617; EB679043; DW002751; BP532411	AT3G02360	6-phosphogluconate dehydrogenase family protein		GO:0004616; GO:0006098; GO:0009052; GO:0009051; GO:0012505; GO:0019656	phosphogluconate dehydrogenase (decarboxylating) activity; pentose-phosphate shunt; pentose-phosphate shunt, non-oxidative branch; pentose-phosphate shunt, oxidative branch; endomembrane system; glucose catabolic process to D-lactate and ethanol	6-phosphogluconate dehydrogenase	GO:0012505; GO:0050661; GO:0006098; GO:0004616	EC:1.1.1.44
C658	EB680514; CV019645; EB440679; EB681367	AT3G48280	CYP71A25 (cytochrome P450, family 71, subfamily A, polypeptide 25); oxygen binding	putative cytochrome P450	GO:0006118; GO:0019825	electron transport; oxygen binding	cytochrome p450	GO:0020037; GO:0004497; GO:0006118; GO:0005506
C659	EB680509; EB440157; EB440560; DV162201	AT3G43230	zinc finger (FYVE type) family protein		GO:0005575; GO:0008270; GO:0008150	cellular_component_unknown; zinc ion binding; biological_process_unknown	and ph domain containing 2	GO:0008270
C660	EB680499; DW004504; DW004504; DW002204; EB429052; FG644625	AT1G48410	AGO1 (ARGONAUTE 1)	Encodes an RNA Slicer that selectively recruits microRNAs and siRNAs. There is currently no evidence that AGO1 Slicer is in a high molecular weight RNA-induced silencing complex (RISC). Mutants are defective in post-transcriptional gene silencing and have pleiotropic developmental and morphological defects. Through its action on the regulation of ARF17 expression, the protein regulates genes invo…	GO:0005737; GO:0005634; GO:0004521; GO:0016441; GO:0009616; GO:0009850; GO:0009733; GO:0009793; GO:0009965; GO:0010218; GO:0035198; GO:0035197; GO:0035195; GO:0048830	cytoplasm; nucleus; endoribonuclease activity; posttranscriptional gene silencing; virus induced gene silencing; auxin metabolic process; response to auxin stimulus; embryonic development ending in seed dormancy; leaf morphogenesis; response to far red light; miRNA binding; siRNA binding; miRNA-mediated gene silencing; adventitious root development	argonaute-like protein	GO:0003743; GO:0005739; GO:0009793; GO:0009850; GO:0048830; GO:0035198; GO:0009616; GO:0009536; GO:0009965; GO:0004521; GO:0009733; GO:0005515; GO:0035197; GO:0010218; GO:0005634; GO:0035195
C661	EB680495; DW000823
C662	EB680494; FG635991; DV999467	AT5G60170	RNA binding		GO:0003723	RNA binding
C663	EB680491; EB428644; EB428644; EB427549; DV161569; EB682001; DW000997; EB677404	AT3G27820	ATMDAR4/MDAR4 (MONODEHYDROASCORBATE REDUCTASE 4); monodehydroascorbate reductase (NADH)	Encodes a peroxisome membrane-bound monodehydroascorbate reductase, involved in the ascorbate-glutathione cycle which removes toxic H2O2	GO:0005778; GO:0016656; GO:0006118; GO:0042744	peroxisomal membrane; monodehydroascorbate reductase (NADH) activity; electron transport; hydrogen peroxide catabolic process	fad-dependent pyridine nucleotide-disulphide oxidoreductase	GO:0015036; GO:0042744; GO:0005778; GO:0016656; GO:0005782	EC:1.6.5.4
C664	EB680472; EB429015; EB440946
C665	EB680467; EB434397; EB432085; EB431833	AT1G54570	esterase/lipase/thioesterase family protein		GO:0003824; GO:0010287	catalytic activity; plastoglobule	phospholipid glycerol acyltransferase	GO:0005739; GO:0009536; GO:0003824
C666	EB680461; EB680461; EB680461; EB680426; DW004723; AJ633029	AT2G19740	60S ribosomal protein L31 (RPL31A)		GO:0005840; GO:0003735; GO:0006412; GO:0042254	ribosome; structural constituent of ribosome; translation; ribosome biogenesis and assembly	ribosomal protein l31	GO:0022626; GO:0042254; GO:0003735; GO:0006412	EC:3.6.5.3
C667	EB680460; DW002446
C668	EB680458; EB428097; EB430683	AT1G52280	AtRABG3d (Arabidopsis Rab GTPase homolog G3d); GTP binding		GO:0005622; GO:0005525; GO:0015031; GO:0007264; GO:0006355	intracellular; GTP binding; protein transport; small GTPase mediated signal transduction; regulation of transcription, DNA-dependent	member ras oncogene family	GO:0005525; GO:0005886; GO:0005524; GO:0008134; GO:0007264; GO:0005739; GO:0006355; GO:0015031
C669	EB680451; EB680118; EB680451						cis-zeatin o-glucosyltransferase	GO:0016758; GO:0008152	EC:2.4.1
C670	EB680449; EB449974; EB440581; EB427256; EB680608; DW001059; DW001195; DW000502; DV161797	AT1G60420	DC1 domain-containing protein		GO:0005575; GO:0009055; GO:0016491; GO:0015035; GO:0006118; GO:0045454	cellular_component_unknown; electron carrier activity; oxidoreductase activity; protein disulfide oxidoreductase activity; electron transport; cell redox homeostasis	nucleoredoxin	GO:0003824
C671	EB680437; EB441437; DV161297; DW001119	AT5G19220	ADG2 (ADPG PYROPHOSPHORYLASE 2); glucose-1-phosphate adenylyltransferase	Encodes the large subunit of ADP-glucose pyrophosphorylase which catalyzes the first, rate limiting step in starch biosynthesis. The large subunit plays a regulatory role whereas the small subunit (ApS) is the catalytic isoform. Four isoforms (ApL1-4) have been identified. ApL1 is the major large subunit isoform present in leaves.	GO:0009507; GO:0008878; GO:0009058; GO:0005978; GO:0030244	chloroplast; glucose-1-phosphate adenylyltransferase activity; biosynthetic process; glycogen biosynthetic process; cellulose biosynthetic process	glucose-1-phosphate adenylyltransferase	GO:0005978; GO:0008415; GO:0009501; GO:0019252; GO:0009507; GO:0008878	EC:2.7.7.27
C672	EB680432; AJ007630; EB429943; FG645314	AT3G01420	ALPHA-DOX1 (ALPHA-DIOXYGENASE 1)	Encodes an alpha-dioxygenase involved in protection against oxidative stress and cell death. Induced in response to Salicylic acid and oxidative stress. Independent of NPR1 in induction by salicylic acid.	GO:0006629; GO:0012505; GO:0009751; GO:0051707; GO:0016165; GO:0008219; GO:0006979; GO:0001561	lipid metabolic process; endomembrane system; response to salicylic acid stimulus; response to other organism; lipoxygenase activity; cell death; response to oxidative stress; fatty acid alpha-oxidation	peroxidase	GO:0016165; GO:0051707; GO:0020037; GO:0008219; GO:0004601; GO:0006979; GO:0006118	EC:1.13.11.12; EC:1.11.1.7
C673	EB680421; EB680186; DW000540; EB427737; EB428712; EB425675; EB433484; EB433085; EB430947	AT5G62790	DXR (1-DEOXY-D-XYLULOSE 5-PHOSPHATE REDUCTOISOMERASE)	1-Deoxy-d-xylulose 5-phosphate reductoisomerase (DXR) catalyzes the first committed step of the 2-C-methyl-d-erythritol 4-phosphate pathway for isoprenoid biosynthesis. In Arabidopsis, DXR is encoded by a single-copy gene. Arabidopsis DXR is targeted to plastids and localizes into chloroplasts of leaf cells. DXR knockout or strongly silenced lines have a seedling lethal, albino phenotype. Transge…	GO:0009507; GO:0008299; GO:0019288; GO:0030604	chloroplast; isoprenoid biosynthetic process; isopentenyl diphosphate biosynthetic process, mevalonate-independent pathway; 1-deoxy-D-xylulose-5-phosphate reductoisomerase activity	1-deoxy-d-xylulose 5-phosphate reductoisomerase	GO:0030604; GO:0046872; GO:0016853; GO:0009507; GO:0019288	EC:1.1.1.267
C674	EB680418; BP135154; BP531127	AT1G16610	SR45 (arginine/serine-rich 45); RNA binding	SR spliceosome protein, interacts with SR33 and the U1-70K protein of the U1 snRNP.	GO:0003723; GO:0008380; GO:0016607; GO:0005654; GO:0005515; GO:0000398	RNA binding; RNA splicing; nuclear speck; nucleoplasm; protein binding; nuclear mRNA splicing, via spliceosome	rna binding proteinserine-rich domain	GO:0016607; GO:0005739; GO:0005515; GO:0009536
C675	EB680415; EB680435	AT1G12480	CDI3/OZS1/RCD3/SLAC1 (SLOW ANION CHANNEL-ASSOCIATED 1); transporter		GO:0016021; GO:0005215; GO:0008150	integral to membrane; transporter activity; biological_process_unknown	protein	GO:0005739; GO:0016020
C676	EB680404; EB449203; EB449130; EB680973; EB680972; EB437798; EB429576; DW001298; CV015910
C677	EB680403; BP133582	AT2G41510	ATCKX1/CKX1 (CYTOKININ OXIDASE/DEHYDROGENASE 1); cytokinin dehydrogenase	It encodes a protein whose sequence is similar to cytokinin oxidase/dehydrogenase, which catalyzes the degradation of cytokinins.	GO:0005773; GO:0006499; GO:0019139; GO:0009823; GO:0048507	vacuole; N-terminal protein myristoylation; cytokinin dehydrogenase activity; cytokinin catabolic process; meristem development	cytokinin oxidase	GO:0016023; GO:0009690; GO:0050660; GO:0019139	EC:1.5.99.12
C678	EB680400; Z93772; EB681085; CV020558	AT2G42500	PP2A-4 (protein phosphatase 2A-4); protein serine/threonine phosphatase	encodes the fourth isoform of the catalytic subunit of protein phosphatase 2A.	GO:0005737; GO:0005634; GO:0000158; GO:0004722; GO:0008150	cytoplasm; nucleus; protein phosphatase type 2A activity; protein serine/threonine phosphatase activity; biological_process_unknown	protein	GO:0005737; GO:0030145; GO:0004721; GO:0005506; GO:0006470; GO:0007049	EC:3.1.3.16
C679	EB680391; EB681379; DW001065	AT3G06350	EMB3004/MEE32 (EMBRYO DEFECTIVE 3004); 3-dehydroquinate dehydratase/ NADP binding / binding / catalytic/ shikimate 5-dehydrogenase		GO:0009507; GO:0005737; GO:0003855; GO:0004764; GO:0009793; GO:0050661	chloroplast; cytoplasm; 3-dehydroquinate dehydratase activity; shikimate 5-dehydrogenase activity; embryonic development ending in seed dormancy; NADP binding	shikimate 5-dehydrogenase	GO:0003824
C680	EB680385; EB448457; DW001263; EB680383	AT5G17230	PSY (PHYTOENE SYNTHASE); geranylgeranyl-diphosphate geranylgeranyltransferase	Encodes phytoene synthase.	GO:0009507; GO:0016767; GO:0016117	chloroplast; geranylgeranyl-diphosphate geranylgeranyltransferase activity; carotenoid biosynthetic process	phytoene synthase	GO:0008299; GO:0016740
C681	EB680381; EB441909; EB436669; DW002132	AT2G26800	hydroxymethylglutaryl-CoA lyase, putative / 3-hydroxy-3-methylglutarate-CoA lyase, putative / HMG-CoA lyase, putative		GO:0005739; GO:0004419; GO:0006551	mitochondrion; hydroxymethylglutaryl-CoA lyase activity; leucine metabolic process	hydroxymethylglutaryl-lyase	GO:0005615; GO:0005743; GO:0006551; GO:0004419	EC:4.1.3.4
C682	EB680376; BP533511; AJ718184
C683	EB680375; FG639003	AT1G74780	nodulin family protein		GO:0012505	endomembrane system	nodulin-related protein	GO:0016020
C684	EB680374; EB680394	AT4G14900	hydroxyproline-rich glycoprotein family protein		GO:0005575; GO:0003674; GO:0008150	cellular_component_unknown; molecular_function_unknown; biological_process_unknown
C685	EB680370; FG644887; FG635802	AT5G15530	BCCP2 (biotin carboxyl carrier protein 2); biotin binding	biotin carboxyl carrier protein isoform 2 (BCCP2) mRNA,	GO:0009507; GO:0009374; GO:0006633	chloroplast; biotin binding; fatty acid biosynthetic process	acetyl-biotin carboxyl carrier protein	GO:0016874; GO:0008610; GO:0044444
C686	EB680368; EB680368; EB448031; DW001107; EB680368; EB448799; AF352797; EB440139; EB450310; DV157525; EB679735; EB436106; EB678053; AF510035; EB683944	AT2G17390	AKR2B; protein binding / transcription regulator	Highly homologous to AKR2A. Involved in chloroplast biogenesis. Double mutants of AKR2A and AKR2B have yellow leaves, significantly reduced chloroplast proteins, and no thylakoid membranes.	GO:0005515; GO:0030528	protein binding; transcription regulator activity	ankyrin repeat	GO:0031359; GO:0045036
C687	EB680364; DW002336	AT4G02590	UNE12 (unfertilized embryo sac 12); DNA binding / transcription factor		GO:0005634; GO:0003677; GO:0003700; GO:0009567; GO:0045449	nucleus; DNA binding; transcription factor activity; double fertilization forming a zygote and endosperm; regulation of transcription	bhlh transcription factor ptf1	GO:0030528; GO:0045449; GO:0005634
C688	EB680360; EB684153; EB681003; EB681089; EB681003; EB680714; EB680953; EB439114; EB438920; DV999744; EB678620; EB442957	AT1G19910	AVA-P2 (vacuolar-H+-pumping ATPase 16 kDa proteolipid subunit 2); ATPase	vacuolar H+-pumping ATPase 16 kDa proteolipid (ava-p2)	GO:0016887; GO:0015986; GO:0000220; GO:0046961	ATPase activity; ATP synthesis coupled proton transport; vacuolar proton-transporting V-type ATPase, V0 domain; hydrogen ion transporting ATPase activity, rotational mechanism	vacuolar atp synthase 16 kda proteolipid subunit	GO:0015078; GO:0005488; GO:0042626; GO:0006754; GO:0016023; GO:0044425; GO:0005773; GO:0015992
C689	EB680358; EB680358	AT5G67385	signal transducer		GO:0004871; GO:0009416	signal transducer activity; response to light stimulus	protein	GO:0009416; GO:0004871; GO:0005634; GO:0005515
C690	EB680357; CV018228; DV998832; EB448176; DV160312; EB449948; EB431825; EB442084; EB435549; DV159862; DV159901; DV160092; DV160416; X62427; EB439173; EB438648; EB429510; EB434687; EB434648; EB435724	AT1G06680	PSBP-1 (OXYGEN-EVOLVING ENHANCER PROTEIN 2); poly(U) binding	Encodes a 23 kD extrinsic protein that is part of photosystem II and participates in the regulation of oxygen evolution.	GO:0009654; GO:0009543; GO:0009535; GO:0005509; GO:0030095; GO:0009534; GO:0019898; GO:0019684	oxygen evolving complex; chloroplast thylakoid lumen; chloroplast thylakoid membrane; calcium ion binding; chloroplast photosystem II; chloroplast thylakoid; extrinsic to membrane; photosynthesis, light reaction	protein	GO:0019898; GO:0005509; GO:0009507; GO:0019684; GO:0009654
C691	EB680356; DV158385; AJ718649	AT3G63510	FAD binding / catalytic/ tRNA dihydrouridine synthase		GO:0016491; GO:0006808; GO:0050660	oxidoreductase activity; regulation of nitrogen utilization; FAD binding	trna-dihydrouridine synthase a	GO:0009524; GO:0016491; GO:0006808; GO:0050660; GO:0005634; GO:0009536
C692	EB680353; EB680353	AT4G36760	ATAPP1 (aminopeptidase P1)	Arabidopsis aminopeptidase P1	GO:0005886; GO:0009926; GO:0009983; GO:0010013	plasma membrane; auxin polar transport; tyrosine aminopeptidase activity; N-1-naphthylphthalamic acid binding	x-prolyl aminopeptidase (aminopeptidase p)soluble	GO:0009926; GO:0008451; GO:0010013; GO:0006508; GO:0008235; GO:0005886	EC:3.4.11.9
C693	EB680348; EB679665; DV158108; DV159200; EB679665; EB446784; DV158629	AT3G54560	HTA11; DNA binding	Encodes HTA11, a histone H2A protein.	GO:0005634; GO:0003677; GO:0007001; GO:0006334; GO:0000786	nucleus; DNA binding; chromosome organization and biogenesis (sensu Eukaryota); nucleosome assembly; nucleosome	histone h2a	GO:0000786; GO:0003677; GO:0006334; GO:0005515; GO:0005634; GO:0009536
C694	EB680343; EB451033; EB442271; EB427685; DW000348; EB428954; EB438369; EB428610; DW001087; DV999923	AT3G12110	ACT11 (ACTIN-11); structural constituent of cytoskeleton	Encodes an actin that is expressed predominantly during reproductive development.	GO:0005856; GO:0005200; GO:0030036; GO:0005739	cytoskeleton; structural constituent of cytoskeleton; actin cytoskeleton organization and biogenesis; mitochondrion	actin	GO:0005737; GO:0005200; GO:0005856; GO:0030036; GO:0048767; GO:0005515; GO:0005524
C695	EB680341; EB682799	AT1G31910	GHMP kinase family protein		GO:0005524; GO:0016301; GO:0016310	ATP binding; kinase activity; phosphorylation	phosphomevalonate kinase	GO:0000166; GO:0016740
C696	EB680326; EB442594; CV018646; EB442180; DV161731; DW000831; EB682647; EB680538; DW001133; DW000735; EB447529; EB681294; EB452115; EB680480; DW000799; EB427511; DV999723; DW000307; DV160441; DV160441; EB681643; EB433087; EB430413; EB436422; EB434769; EB431760; EB429268; EB435011; CV021636	AT5G35630	GS2 (GLUTAMINE SYNTHETASE 2); glutamate-ammonia ligase	chloroplastic glutamine synthetase	GO:0009535; GO:0004356; GO:0009507; GO:0005739; GO:0007568; GO:0019676	chloroplast thylakoid membrane; glutamate-ammonia ligase activity; chloroplast; mitochondrion; aging; ammonia assimilation cycle	glutamine synthetase	GO:0004356; GO:0009399; GO:0009507; GO:0006542	EC:6.3.1.2
C697	EB680325; EB441559; EB448170; EB437728; EB432474	AT5G12840	HAP2A (EMBRYO DEFECTIVE 2220); transcription factor	Encodes a subunit of CCAAT-binding complex, binds to CCAAT box motif present in some plant promoter sequences. One of three members of this class (HAP2A, HAP2B, HAP2C), it is expressed in vegetative and reproductive tissues.	GO:0016602; GO:0003700; GO:0006355; GO:0009793; GO:0048510	CCAAT-binding factor complex; transcription factor activity; regulation of transcription, DNA-dependent; embryonic development ending in seed dormancy; regulation of timing of transition from vegetative to reproductive phase
C698	EB680324; EB682151; FG642393; FG643337; BP533205; BP530653	AT1G55860	UPL1 (UBIQUITIN-PROTEIN LIGASE 1); ubiquitin-protein ligase	encodes a ubiquitin-protein ligase containing a HECT domain. There are six other HECT-domain UPLs in Arabidopsis.	GO:0005739; GO:0000151; GO:0004842; GO:0006511; GO:0016567	mitochondrion; ubiquitin ligase complex; ubiquitin-protein ligase activity; ubiquitin-dependent protein catabolic process; protein ubiquitination	ubiquitin-protein ligase	GO:0004842; GO:0016567	EC:6.3.2.19
C699	EB680307; CV016478; EB431274; BP135075	AT5G08650	GTP-binding protein LepA, putative		GO:0009507; GO:0005525; GO:0003746	chloroplast; GTP binding; translation elongation factor activity	gtp-binding protein	GO:0003924; GO:0005525	EC:3.6.5.1; EC:3.6.5.2; EC:3.6.5.3; EC:3.6.5.4
C700	EB680306; DV161316; EB442809; EB424845	AT1G12950	MATE efflux family protein		GO:0016020; GO:0015297; GO:0005215; GO:0006855	membrane; antiporter activity; transporter activity; multidrug transport	mate efflux family protein	GO:0016020; GO:0015297; GO:0006855; GO:0009835
C701	EB680305; FG636747; EB683597	AT3G09090	DEX1 (DEFECTIVE IN EXINE FORMATION 1)	Encodes DEX1 (defective in exine formation). Required for exine pattern formation during pollen development.	GO:0016020; GO:0005509; GO:0010208	membrane; calcium ion binding; pollen wall formation	fg-gap repeat	GO:0016023; GO:0010208
C702	EB680294; EB451293; EB451904; EB450502; EB449872; EB450364; EB425372; EB451211; EB441301; EB438726; FG638016; EB430877	AT2G44380	DC1 domain-containing protein
C703	EB680288; EB441508; EB442394; DV158553; DV160451; EB679304; CV019429; EB677861	AT3G01090	AKIN10 (ARABIDOPSIS SNF1 KINASE HOMOLOG 10); protein kinase	encodes a SNF1-related protein kinase that physically interacts with SCF subunit SKP1/ASK1 and 20S proteosome subunit PAD1. It can also interact with PRL1 DWD-containing protein. Based on in vitro degradation assays and cul4cs and prl1 mutants, there is evidence that AKIN10 is degraded in a proteasome-dependent manner, and that this depends on a CUL4-PRL1 E3 ligase	GO:0004672; GO:0006468; GO:0000152	protein kinase activity; protein amino acid phosphorylation; nuclear ubiquitin ligase complex	protein	GO:0006468; GO:0005515; GO:0000152; GO:0005524; GO:0004713; GO:0004674; GO:0009536	EC:2.7.10; EC:2.7.11
C704	EB680282; EB442357; EB428831	AT2G22900	galactosyl transferase GMA12/MNN10 family protein		GO:0005794; GO:0016740; GO:0008150; GO:0016757	Golgi apparatus; transferase activity; biological_process_unknown; transferase activity, transferring glycosyl groups	protein	GO:0016757; GO:0005794; GO:0016020
C705	EB680281; EB680166	AT4G16060			GO:0009507; GO:0003674; GO:0008150	chloroplast; molecular_function_unknown; biological_process_unknown
C706	EB680268; BP534544						ucr11_soltuubiquinol-cytochrome c reductase complexkda protein	GO:0016020; GO:0005739
C707	EB680265; AJ718397; EB680265; BP132399; BP137393; EB438234	AT4G20170			GO:0005575; GO:0008150	cellular_component_unknown; biological_process_unknown	protein	GO:0005773
C708	EB680263; EB451355	AT3G12320			GO:0005575; GO:0003674; GO:0008150	cellular_component_unknown; molecular_function_unknown; biological_process_unknown
C709	EB680256; EB442492; EB440503; DV998944; DW000980; EB681516; EB680530; EB427669; EB442444; AB028026; DV999997; DV999867; EB683562; FG636307; DW000668; EB432687; EB452241; EB447533; DV999613; EB444054; EB433915	AT1G32900	starch synthase, putative		GO:0009507; GO:0009058; GO:0009250; GO:0016757	chloroplast; biosynthetic process; glucan biosynthetic process; transferase activity, transferring glycosyl groups	granule-bound starch synthase	GO:0009501; GO:0033840; GO:0009011; GO:0019252; GO:0009507	EC:2.4.1.242; EC:2.4.1.21
C710	EB680245; EB428000; EB427232; EB441673; EB680247; EB441523; EB449521; DW000209; EB448268; DW002040	AT2G40140	CZF1/ZFAR1; transcription factor		GO:0005575; GO:0003700; GO:0009409; GO:0045449; GO:0050832	cellular_component_unknown; transcription factor activity; response to cold; regulation of transcription; defense response to fungus
C711	EB680243; DW004462; FG642392; EB444941	AT4G02010	protein kinase family protein		GO:0016301; GO:0006468	kinase activity; protein amino acid phosphorylation	protein kinase	GO:0016301; GO:0006468; GO:0005739
C712	EB680239; EB452015	AT4G25340	immunophilin-related / FKBP-type peptidyl-prolyl cis-trans isomerase-related		GO:0005528; GO:0003755; GO:0006457	FK506 binding; peptidyl-prolyl cis-trans isomerase activity; protein folding	at4g25340 t30c3_20	GO:0009543; GO:0005528
C713	EB680219; DW001028; DV999002
C714	EB680209; EB682862; BP533579	AT3G01470	ATHB-1 (Homeobox-leucine zipper protein HAT5); transcription factor	Encodes a homeodomain leucine zipper class I (HD-Zip I) transcriptional activator involved in leaf development.	GO:0005634; GO:0003700; GO:0006355; GO:0003677; GO:0016563; GO:0009965	nucleus; transcription factor activity; regulation of transcription, DNA-dependent; DNA binding; transcription activator activity; leaf morphogenesis	protein	GO:0009965; GO:0003700; GO:0005634; GO:0006355
C715	EB680208; FG637470; FG643513; EB435062; EB437794; EB433995; EB433412	AT1G05680	UDP-glucoronosyl/UDP-glucosyl transferase family protein		GO:0005575; GO:0008194; GO:0016758; GO:0008152; GO:0016757	cellular_component_unknown; UDP-glycosyltransferase activity; transferase activity, transferring hexosyl groups; metabolic process; transferase activity, transferring glycosyl groups	glycosyltransferase	GO:0008194; GO:0016758	EC:2.4.1
C716	EB680199; EB683333	AT4G05150	octicosapeptide/Phox/Bem1p (PB1) domain-containing protein		GO:0005575; GO:0003674; GO:0008150	cellular_component_unknown; molecular_function_unknown; biological_process_unknown
C717	EB680198; EB681026; EB680711	AT3G27050			GO:0005575; GO:0003674; GO:0008150	cellular_component_unknown; molecular_function_unknown; biological_process_unknown
C718	EB680187; EB680110	AT2G26040	Bet v I allergen family protein		GO:0005575; GO:0003674; GO:0006952; GO:0009607	cellular_component_unknown; molecular_function_unknown; defense response; response to biotic stimulus	bet v i allergen-like	GO:0006952; GO:0009607
C719	EB680183; AF097180; BP532419; CV017804; DW000618; DV160496	AT3G01120	MTO1 (METHIONINE OVERACCUMULATION 1)	encodes a cystathionine gamma-synthase, which performs the first committed step in methionine biosynthesis. A conserved motif of 13 amino acids in the first exon is required for posttranscriptional autoregulation. This enzyme shares the same substrate as threonine synthase (TS) and its absence transcriptionally affects 8 genes in the genome.	GO:0003962; GO:0009086; GO:0009507	cystathionine gamma-synthase activity; methionine biosynthetic process; chloroplast	cystathionine gamma-synthase	GO:0030170; GO:0006520; GO:0016829; GO:0009507; GO:0003962	EC:2.5.1.48
C720	EB680182; EB680182	AT4G10790	UBX domain-containing protein		GO:0005575; GO:0008150	cellular_component_unknown; biological_process_unknown
C721	EB680181; EB680181	AT1G45000	26S proteasome regulatory complex subunit p42D, putative		GO:0005737; GO:0005634; GO:0016887; GO:0030163	cytoplasm; nucleus; ATPase activity; protein catabolic process	proteasome-activating nucleotidase	GO:0043234; GO:0030163; GO:0005524; GO:0017111; GO:0005634; GO:0005829	EC:3.6.1.15
C722	EB680176; EB680137	AT3G02680	NBS1 (NIJMEGEN BREAKAGE SYNDROME 1)	DNA repair and meiotic recombination protein, component of MRE11 complex with RAD50 and MRE11	GO:0003674; GO:0008150	molecular_function_unknown; biological_process_unknown
C723	EB680172; EB444948; EB429553	AT5G65210	TGA1; DNA binding / calmodulin binding / transcription factor		GO:0005634; GO:0003677; GO:0005516; GO:0003700; GO:0042742	nucleus; DNA binding; calmodulin binding; transcription factor activity; defense response to bacterium	bzip transcription factor tga2	GO:0042742; GO:0009862; GO:0043565; GO:0046983; GO:0003700; GO:0005634; GO:0005516; GO:0006355
C724	EB680171; BP137318; BP132987	AT1G79230	ST1 (MERCAPTOPYRUVATE SULFURTRANSFERASE 1); thiosulfate sulfurtransferase	encodes a sulfurtransferase/rhodaneses, which belongs to a group of enzymes widely distributed in all three phyla that catalyze the transfer of sulfur from a donor to a thiophilic acceptor substrate. The protein and transcript levels are NOT affected by senescence or exogenous cyanide, suggesting that sulfurtransferases are involved in cyanide detoxification.	GO:0005739; GO:0004792; GO:0007568; GO:0016784; GO:0016783	mitochondrion; thiosulfate sulfurtransferase activity; aging; 3-mercaptopyruvate sulfurtransferase activity; sulfurtransferase activity	3-mercaptopyruvate sulfurtransferase	GO:0005829; GO:0004792; GO:0005739; GO:0016784; GO:0008272	EC:2.8.1.1; EC:2.8.1.2
C725	EB680169; EB680169; EB442141	AT1G08980	ATAMI1 (AMIDASE-LIKE PROTEIN 1); amidase	Encodes an enzyme with similarity to bacterial acylamidohydrolases and exhibits indole-3-acetamide amidohydrolase activity in vitro. This enzyme may be involved in the in vivo biosynthesis of indole-acetic acid from indole-3-acetamide, a native metabolite of A. thaliana.	GO:0004040; GO:0005575; GO:0016810; GO:0009684	amidase activity; cellular_component_unknown; hydrolase activity, acting on carbon-nitrogen (but not peptide) bonds; indoleacetic acid biosynthetic process	amidase	GO:0005515; GO:0044464; GO:0009684; GO:0003824
C726	EB680165; DV162032; DW000979; BP192490; EB449395; EB449468; DV999494; EB435932; EB435932	AT4G30960	CIPK6 (CBL-INTERACTING PROTEIN KINASE 6); kinase	Encodes CBL-interacting protein kinase 6 (CIPK6).	GO:0005575; GO:0016301; GO:0006468; GO:0007165	cellular_component_unknown; kinase activity; protein amino acid phosphorylation; signal transduction	serine-threonine kinase	GO:0006468; GO:0005515; GO:0005524; GO:0007165; GO:0004674; GO:0009536	EC:2.7.11
C727	EB680161; FG638959	AT5G51010	rubredoxin family protein		GO:0006118; GO:0046872	electron transport; metal ion binding
C728	EB680158; EB680158	AT5G53970	aminotransferase, putative	encodes tyrosine aminotransferase which is strongly induced upon aging and coronatine treatment	GO:0005575; GO:0008483; GO:0004838; GO:0009058; GO:0010189	cellular_component_unknown; transaminase activity; tyrosine transaminase activity; biosynthetic process; vitamin E biosynthetic process	aminotransferase	GO:0030170; GO:0006519; GO:0016847; GO:0010189; GO:0004838	EC:4.4.1.14; EC:2.6.1.5
C729	EB680157; EB678614	AT2G27810	xanthine/uracil permease family protein		GO:0016020; GO:0006810; GO:0022857	membrane; transport; transmembrane transporter activity	xanthine uracil vitamin c permease	GO:0006810; GO:0016020; GO:0022857
C730	EB680151; EB680151; EB682632; EB440640; DV161787; DV161660; DV161775; DV161895; EB678102; DV160580; EB681882; DW004246; EB451670; DV160128; DW005024; DW005024; CV021380; CV019085	AT1G43710	EMB1075 (EMBRYO DEFECTIVE 1075); carboxy-lyase		GO:0005575; GO:0016831; GO:0006520; GO:0009793	cellular_component_unknown; carboxy-lyase activity; amino acid metabolic process; embryonic development ending in seed dormancy	histidine decarboxylase	GO:0030170; GO:0016831; GO:0006520	EC:4.1.1
C731	EB680145; DW000085	AT5G61670	heat shock protein binding / unfolded protein binding	Encodes a close homolog of the Cauliflower OR (Orange) protein. The function of OR is to induce the differentiation of proplastids or other noncolored plastids into chromoplasts for carotenoid accumulation. Both proteins contain a Cysteine-rich zinc finger domain that is highly specific to DnaJ-like molecular chaperons.	GO:0009536; GO:0003674; GO:0016120; GO:0009661	plastid; molecular_function_unknown; carotene biosynthetic process; chromoplast organization and biogenesis	protein	GO:0009661; GO:0016120; GO:0009536
C732	EB680138; EB452100; EB441844	AT1G23090	AST91 (SULFATE TRANSPORTER 91); sulfate transmembrane transporter	Encodes AST91 mRNA for sulfate transporter.	GO:0016021; GO:0016020; GO:0015116; GO:0008272; GO:0006810	integral to membrane; membrane; sulfate transmembrane transporter activity; sulfate transport; transport	sulfate transporter	GO:0016021; GO:0008271; GO:0008272
C733	EB680135; FG644708	AT1G70070	EMB25 (EMBRYO DEFECTIVE 25); ATP-dependent helicase/ RNA helicase	Allelic to ISE2(increased size exclusion limit of plasmodesmata 2). Mutants maintain dilated plasmodesmata at the embryonic torpedo stage.	GO:0009793; GO:0009935; GO:0008026; GO:0003724; GO:0016441	embryonic development ending in seed dormancy; nutrient import; ATP-dependent helicase activity; RNA helicase activity; posttranscriptional gene silencing	synechocystis antiviral protein (gb	GO:0010497; GO:0016441; GO:0010494
C734	EB680133; EB442498; DV161680; DW001200; EB431674; DV162048; EB681389	AT5G24120	SIGE (RNA polymerase sigma subunit E); DNA binding / DNA-directed RNA polymerase/ sigma factor/ transcription factor	Encodes a specialized sigma factor in chloroplasts and is responsible for the light-dependent transcription at the psbD LRP.	GO:0003677; GO:0003899; GO:0016987; GO:0003700; GO:0006352; GO:0006355; GO:0010114; GO:0010218	DNA binding; DNA-directed RNA polymerase activity; sigma factor activity; transcription factor activity; transcription initiation; regulation of transcription, DNA-dependent; response to red light; response to far red light	rna polymerase sigma factor	GO:0003899; GO:0003700; GO:0006352; GO:0009536; GO:0016987; GO:0006355	EC:2.7.7.6
C735	EB680129; EB426937	AT3G02510	regulator of chromosome condensation (RCC1) family protein		GO:0005575; GO:0008536; GO:0003682; GO:0008150	cellular_component_unknown; Ran GTPase binding; chromatin binding; biological_process_unknown	regulator of chromosomercc1	GO:0003682; GO:0008536
C736	EB680122; DW001319; EB681500; DW000600; Z48977; DV162031; DW000881; CV016622; EB436003; DW000376; EB429693; DV159639; EB437618; EB436590; EB437812; EB437427; EB680647; EB450295; EB435936; DV999987; EB441167; EB434050	AT1G56190	phosphoglycerate kinase, putative		GO:0005739; GO:0004618; GO:0006096	mitochondrion; phosphoglycerate kinase activity; glycolysis	phosphoglycerate kinase	GO:0019253; GO:0004618; GO:0005524; GO:0006096; GO:0009507; GO:0005829	EC:2.7.2.3
C737	EB680120; EB438945; DW004854	AT2G35260			GO:0009507; GO:0003674; GO:0008150	chloroplast; molecular_function_unknown; biological_process_unknown	af361619_1 at2g35260	GO:0009507
C738	EB680119; EB450497; BP527464; EB450497; EB450497; EB429853	AT2G33255	hydrolase		GO:0016787; GO:0008152	hydrolase activity; metabolic process	had family hydrolase	GO:0044424; GO:0008152
C739	EB680117; EB680248; EB442557; DW001315; DW001242; DW001034; EB680283; EB441000; DV999671; DV999415; EB433486; EB435952; EB450106; EB433662; EB436316; DW000981; EB429815; EB434649; DV999217	AT2G15020			GO:0005575; GO:0003674; GO:0008150	cellular_component_unknown; molecular_function_unknown; biological_process_unknown
C740	EB680105; DW000995; DW000995; DW001275; DW000857; DW000889	AT1G80380	phosphoribulokinase/uridine kinase-related	encodes a glycerate kinase which catalyzes the last step of photorespiration C2 cycle.	GO:0009507; GO:0008887; GO:0009853	chloroplast; glycerate kinase activity; photorespiration	phosphoribulokinase uridine kinase-related	GO:0009853; GO:0008887; GO:0009536	EC:2.7.1.31
C741	EB680100; EB681932; DV162373; DV161617; DV162331; EB451433; EB425336; BP530222	AT3G05545	transcription factor, putative / zinc finger (C3HC4 type RING finger) family protein		GO:0003677; GO:0004842	DNA binding; ubiquitin-protein ligase activity	vip2 protein	GO:0005488
C742	EB680098; BP136615	AT1G71820			GO:0005575; GO:0003674; GO:0008150	cellular_component_unknown; molecular_function_unknown; biological_process_unknown
C743	EB680096; EB445933; EB682796; EB441082; EB442168; EB427210; EB440690; EB449985; EB447748; EB426902; DW000653; AY286010; EB681745; EB682656	AT1G53910	RAP2.12; DNA binding / transcription factor	encodes a member of the ERF (ethylene response factor) subfamily B-2 of ERF/AP2 transcription factor family (RAP2.12). The protein contains one AP2 domain. There are 5 members in this subfamily including RAP2.2 AND RAP2.12.	GO:0005634; GO:0003677; GO:0003700; GO:0006355	nucleus; DNA binding; transcription factor activity; regulation of transcription, DNA-dependent	protein	GO:0003700; GO:0005634; GO:0006355
C744	EB680091; DV998851
C745	EB680087; EB441792; DV161768; DV161714; DV161855; DW000753; EB680527; DW000468	AT2G43710	SSI2 (fatty acid biosynthesis 2); acyl-[acyl-carrier-protein] desaturase	Encodes a stearoyl-ACP desaturase, involved in fatty acid desaturation. The ssi2 mutants have increased 18:0 and reduced 18:1 fatty acids. Exogenous application of glycerol to wild type plants mimics the ssi2 mutant phenotype. The altered 18:1 fatty acid content in the ssi2 mutants has an impact on SA- and JA-mediated defense signaling.	GO:0009507; GO:0006952; GO:0006631; GO:0009695; GO:0045300; GO:0004768; GO:0006636; GO:0008610; GO:0009867; GO:0009863; GO:0042742	chloroplast; defense response; fatty acid metabolic process; jasmonic acid biosynthetic process; acyl-[acyl-carrier-protein] desaturase activity; stearoyl-CoA 9-desaturase activity; unsaturated fatty acid biosynthetic process; lipid biosynthetic process; jasmonic acid mediated signaling pathway; salicylic acid mediated signaling pathway; defense response to bacterium	stearoyl-acyl carrier protein desaturase	GO:0006633; GO:0046914; GO:0045300; GO:0009507	EC:1.14.19.2
C746	EB680077; CV017371; EB680574; DW000503; EB448677; EB448711; EB448510; EB438274; EB438233; DW001127; EB452128; U07627; EB452086; EB447573; DW004813; DW004124; DW002927; U07627; U07627; DW003008; EB682858; CV016778; EB444894; U07627; EB448969; EB429069; CV016431; EB443095; EB681586; EB439552; EB429002; EB450986; DW002743; BU673947; EB449197; EB439975; EB449345; EB452118; EB445405; EB449060; U03473;…	AT4G35090	CAT2 (CATALASE 2); catalase	Encodes a peroxisomal catalase, highly expressed in bolts and leaves. mRNA expression patterns show circadian regulation with mRNA levels being high in the subjective early morning.	GO:0005739; GO:0004096; GO:0005777; GO:0042744	mitochondrion; catalase activity; peroxisome; hydrogen peroxide catabolic process	catalase	GO:0042744; GO:0005777; GO:0005506; GO:0006118; GO:0009514; GO:0004096	EC:1.11.1.6
C747	EB680073; EB680852	AT3G47850			GO:0005575; GO:0003674; GO:0008150	cellular_component_unknown; molecular_function_unknown; biological_process_unknown
C748	EB680065; DV158257	AT3G54470	uridine 5'-monophosphate synthase / UMP synthase (PYRE-F) (UMPS)	encodes the bi-functional orotate phosphoribosyltransferase/orotidine-5'-phosphate decarboxylase catalyzing the fifth and sixth step in the de novo pyrimidine ribonucleotide biosynthesis	GO:0005575; GO:0004588; GO:0004590; GO:0009116; GO:0009220	cellular_component_unknown; orotate phosphoribosyltransferase activity; orotidine-5'-phosphate decarboxylase activity; nucleoside metabolic process; pyrimidine ribonucleotide biosynthetic process	orotate phosphoribosyltransferase	GO:0009220; GO:0004590; GO:0004588; GO:0009116; GO:0006207	EC:4.1.1.23; EC:2.4.2.10
C749	EB680061; EB446051	AT1G71480	nuclear transport factor 2 (NTF2) family protein		GO:0005622; GO:0005634; GO:0009535; GO:0008565; GO:0006606	intracellular; nucleus; chloroplast thylakoid membrane; protein transporter activity; protein import into nucleus	nuclear transport factor 2-like protein	GO:0006606; GO:0008565; GO:0005634; GO:0009536
C750	EB680054; EB437571; EB430801	AT2G27830			GO:0003674	molecular_function_unknown
C751	EB680051; EB678249; EB436933	AT5G49940	NFU2 (NFU domain protein 2)	Encodes a protein containing the NFU domain and functions as a molecular scaffold for iron-sulfur cluster assembly and delivery. Homologous to the cyanobacterial CNFU protein and is targeted to the chloroplast.	GO:0009507; GO:0005198; GO:0009658; GO:0016226	chloroplast; structural molecule activity; chloroplast organization and biogenesis; iron-sulfur cluster assembly	#NAME?	GO:0016020; GO:0016226; GO:0005198; GO:0009507; GO:0009658
C752	EB680049; EB432523; DV999679; DV161360; CV020849; EB432594; DV999388; EB431407; EB433604; EB680261; DV159652; EB682742	AT1G32470	glycine cleavage system H protein, mitochondrial, putative		GO:0005960; GO:0005739; GO:0004375; GO:0006546	glycine cleavage complex; mitochondrion; glycine dehydrogenase (decarboxylating) activity; glycine catabolic process	glycine cleavage system h protein	GO:0004375; GO:0004047; GO:0009853; GO:0005515; GO:0031405; GO:0005960; GO:0005739; GO:0019464	EC:1.4.4.2; EC:2.1.2.10
C753	EB680047; EB680047; FG645185; EB445712	AT1G30500	CCAAT-binding transcription factor (CBF-B/NF-YA) family protein		GO:0016602; GO:0003700; GO:0006355	CCAAT-binding factor complex; transcription factor activity; regulation of transcription, DNA-dependent	ccaat-binding transcription factor (cbf-b nf-ya) family protein	GO:0048510; GO:0005634
C754	EB680041; EB680041; EB683495; EB450316; EB452215; EB450033; EB449739; EB439002; EB679016; EB678168; EB438044; DW004673; DV158725; EB426452; EB451161; EB448802; EB429043; EB429196; DV157824; DW000076; EB452005; EB430597; EB447732; EB431857	AT1G67360	rubber elongation factor (REF) family protein		GO:0003674; GO:0008150; GO:0012505	molecular_function_unknown; biological_process_unknown; endomembrane system
C755	EB680038; EB433726; EB434668; EB434301; EB433731; EB433665; EB434116	AT1G13380			GO:0003674; GO:0008150; GO:0012505	molecular_function_unknown; biological_process_unknown; endomembrane system	protein	GO:0012505
C756	EB680035; EB451968; EB447563	AT3G50685			GO:0003674; GO:0008150	molecular_function_unknown; biological_process_unknown	at3g50680 t3a5_60	GO:0009536
C757	EB680034; BP530343; EB679989; EB434812; EB431310	AT3G22320	ATRPABC24.3 (ARABIDOPSIS THALIANA RNA POLYMERASE I, II AND III 24.3 KDA SUBUNIT); DNA binding / DNA-directed RNA polymerase	RNA polymerase I, II and III 24.3 kDa subunit (AtRPABC24.3)	GO:0005575; GO:0003677; GO:0003899; GO:0006350	cellular_component_unknown; DNA binding; DNA-directed RNA polymerase activity; transcription	dna-directed rna polymerase	GO:0016023
C758	EB680032; BP531809; EB677469; DV999712; EB426562	AT1G34350			GO:0005575; GO:0003674; GO:0008150	cellular_component_unknown; molecular_function_unknown; biological_process_unknown	transmembrane protein 18	GO:0016020
C759	EB680031; DV999091; EB434770	AT1G64770	carbohydrate binding / catalytic		GO:0009507	chloroplast	carbohydrate binding catalytic	GO:0009536
C760	EB680027; DW000316; DW003448; BP528667	AT5G51020			GO:0009507; GO:0003674; GO:0008150	chloroplast; molecular_function_unknown; biological_process_unknown	crumpled leaf	GO:0009507
C761	EB680021; BQ842897; EB429972; FG642634	AT4G34710	ADC2 (ARGININE DECARBOXYLASE 2)	encodes a arginine decarboxylase (ADC), a rate-limiting enzyme that catalyzes the first step of polyamine (PA) biosynthesis via ADC pathway in Arabidopsis thaliana. Arabidopsis genome has two ADC paralogs, ADC1 and ADC2. ADC2 is stress-inducible (osmotic stress). Double mutant analysis showed that ADC genes are essential for the production of PA, and are required for normal seed development. Over…	GO:0006979; GO:0005575; GO:0008792; GO:0006970; GO:0006596; GO:0009446; GO:0009611; GO:0009651; GO:0009737; GO:0009753; GO:0009793; GO:0048316	response to oxidative stress; cellular_component_unknown; arginine decarboxylase activity; response to osmotic stress; polyamine biosynthetic process; putrescine biosynthetic process; response to wounding; response to salt stress; response to abscisic acid stimulus; response to jasmonic acid stimulus; embryonic development ending in seed dormancy; seed development	arginine decarboxylase	GO:0009753; GO:0009611; GO:0006527; GO:0008792; GO:0008295; GO:0009737; GO:0009446; GO:0009651; GO:0048316	EC:4.1.1.19
C762	EB680018; EB450413; DV159993; DV159993; DV158273; BP530156; BP535088	AT4G15940	fumarylacetoacetate hydrolase family protein		GO:0005739; GO:0003824; GO:0008152	mitochondrion; catalytic activity; metabolic process	fumarylacetoacetate hydrolase family protein	GO:0008152; GO:0005739; GO:0016853
C763	EB680017; CV017239	AT5G24090	acidic endochitinase (CHIB1)		GO:0004553; GO:0005975; GO:0012505	hydrolase activity, hydrolyzing O-glycosyl compounds; carbohydrate metabolic process; endomembrane system	chitinase	GO:0004568; GO:0006032; GO:0043169; GO:0016023; GO:0005739	EC:3.2.1.14
C764	EB680015; CV018471; EB680015
C765	EB680014; EB434955; EB426801; EB429782; EB680014; EB438079; DV159649	AT4G13200			GO:0009535; GO:0003674; GO:0008150; GO:0010287	chloroplast thylakoid membrane; molecular_function_unknown; biological_process_unknown; plastoglobule	y4320_arath uncharacterized proteinchloroplast precursor	GO:0009535
C766	EB680008; EB680902; BP532776; BP530761; DV160402; EB437474	AT3G06050	ATPRXIIF/PRXIIF (PEROXIREDOXIN IIF); antioxidant/ peroxidase	Encodes a mitochondrial matrix localized peroxiredoxin involved in redox homeostasis. Knockout mutants have reduced root growth under certain oxidative stress conditions.	GO:0005759; GO:0005739; GO:0016209; GO:0004601; GO:0006979	mitochondrial matrix; mitochondrion; antioxidant activity; peroxidase activity; response to oxidative stress	tsa family protein	GO:0016491; GO:0005739
C767	EB680003; EB450041; EB432168	AT3G04790	ribose 5-phosphate isomerase-related		GO:0009535; GO:0004751; GO:0019253	chloroplast thylakoid membrane; ribose-5-phosphate isomerase activity; reductive pentose-phosphate cycle	ribose 5-phosphate isomerase	GO:0005737; GO:0009052; GO:0019253; GO:0046109; GO:0004751	EC:5.3.1.6
C768	EB679995; CV020548; EB447811; CV021519; EB437298; EB425715; EB428566; EB428498; EB679241; EB427247; AF519812; EB427543; EB428921; EB450886; EB428857; EB426104; EB425638; EB424616	AT2G38540	LP1 (nonspecific lipid transfer protein 1)	Non-specific lipid transfer protein. Binds calmodulin in a Ca2+-independent manner. Localized to the cell wall. Specifically expressed in L1 epidermal layer.	GO:0006869; GO:0009505; GO:0005516	lipid transport; cellulose and pectin-containing cell wall; calmodulin binding	lipid transfer protein	GO:0008289; GO:0006869
C769	EB679990; EB432805	AT2G28305			GO:0005575; GO:0003674; GO:0008150	cellular_component_unknown; molecular_function_unknown; biological_process_unknown	decarboxylase family protein	GO:0008152; GO:0005739
C770	EB679984; BP129819	AT3G23255
C771	EB679979; BP528482	AT4G09620			GO:0003674; GO:0008150	molecular_function_unknown; biological_process_unknown
C772	EB679970; CV020873; EB445543; EB433851
C773	EB679969; EB439563; DW000883; EB680815; EB681205; EB436289	AT5G08050			GO:0009535; GO:0003674; GO:0008150	chloroplast thylakoid membrane; molecular_function_unknown; biological_process_unknown
C774	EB679965; EB681537; EB683530
C775	EB679960; EB684186; DW005026; EB683966; EB437877	AT2G22500	mitochondrial substrate carrier family protein		GO:0005743; GO:0005488; GO:0006839; GO:0006810	mitochondrial inner membrane; binding; mitochondrial transport; transport	protein	GO:0005488; GO:0005743; GO:0006839
C776	EB679957; EB679761	AT3G27030			GO:0003674; GO:0008150; GO:0012505	molecular_function_unknown; biological_process_unknown; endomembrane system	gpi-anchored protein	GO:0012505; GO:0005739
C777	EB679956; EB679956; EB434425	AT3G26060	ATPRX Q; antioxidant/ peroxiredoxin	encodes periredoxin Q which decomposes peroxides and plays a role in the protection of the photosynthetic apparatus	GO:0009533; GO:0009535; GO:0016209; GO:0006118; GO:0051920; GO:0010287	chloroplast stromal thylakoid; chloroplast thylakoid membrane; antioxidant activity; electron transport; peroxiredoxin activity; plastoglobule	bacterioferritin comigratory protein	GO:0009533; GO:0009055; GO:0005515; GO:0006118; GO:0051920; GO:0009535	EC:1.11.1.15
C778	EB679955; EB431372; EB679955; U46928	AT4G02080	ASAR1 (Arabidopsis thaliana secretion-associated RAS super family 2); GTP binding	A member of ARF-like GTPase family. A thaliana has 21 members, in two subfamilies, ARF and ARF-like (ARL) GTPases.	GO:0005622; GO:0005525; GO:0006886; GO:0007264; GO:0012505	intracellular; GTP binding; intracellular protein transport; small GTPase mediated signal transduction; endomembrane system	adp-ribosylation	GO:0005829; GO:0000300; GO:0031965; GO:0005739; GO:0007264; GO:0005768; GO:0016023; GO:0009733; GO:0006888; GO:0005215; GO:0006406; GO:0006886; GO:0005794; GO:0005783; GO:0005525; GO:0005886
C779	EB679950; DW000062; DW000360; DW000360	AT5G51970	sorbitol dehydrogenase, putative / L-iditol 2-dehydrogenase, putative		GO:0016491; GO:0016616; GO:0008270; GO:0051287	oxidoreductase activity; oxidoreductase activity, acting on the CH-OH group of donors, NAD or NADP as acceptor; zinc ion binding; NAD binding	sorbitol dehydrogenase	GO:0003939; GO:0051287; GO:0008152; GO:0008270	EC:1.1.1.14
C780	EB679948; EB433112; DW000022; EB435194; EB434889; EB434477; EB683268; EB435077; EB433120; EB434630	AT1G66140	ZFP4 (ZINC FINGER PROTEIN 4); nucleic acid binding / transcription factor/ zinc ion binding	Encodes a zinc finger protein containing only a single zinc finger.	GO:0005622; GO:0003676; GO:0003700; GO:0008270; GO:0045449	intracellular; nucleic acid binding; transcription factor activity; zinc ion binding; regulation of transcription	zinc finger protein	GO:0003676; GO:0008270; GO:0045449
C781	EB679945; CV019715; BP531012; BP532743; DW003990; BP530455
C782	EB679932; CV016399; CV016499; DW003857; DV162460	AT5G40950	RPL27; structural constituent of ribosome		GO:0005840; GO:0003735; GO:0006412	ribosome; structural constituent of ribosome; translation	50s ribosomal protein l27	GO:0005840; GO:0003735; GO:0009507; GO:0006412	EC:3.6.5.3
C783	EB679931; EB439846; EB435415	AT5G17670	hydrolase, acting on ester bonds		GO:0008150	biological_process_unknown
C784	EB679929; FG643898; FG644253; EB433930	AT4G36220	FAH1 (FERULATE-5-HYDROXYLASE 1); ferulate 5-hydroxylase	encodes ferulate 5-hydroxylase (F5H). Involved in lignin biosynthesis.	GO:0005783; GO:0009809; GO:0009699; GO:0046424; GO:0004497; GO:0010224	endoplasmic reticulum; lignin biosynthetic process; phenylpropanoid biosynthetic process; ferulate 5-hydroxylase activity; monooxygenase activity; response to UV-B	cytochrome p450	GO:0010224; GO:0005506; GO:0000038; GO:0020037; GO:0006118; GO:0009809; GO:0008393
C785	EB679913; DV157923; DV999424; EB439683	AT4G34290	SWIB complex BAF60b domain-containing protein		GO:0009507; GO:0005634; GO:0003674; GO:0008150	chloroplast; nucleus; molecular_function_unknown; biological_process_unknown
C786	EB679907; EB678815; CV019586	AT4G26370	antitermination NusB domain-containing protein		GO:0009507; GO:0003723; GO:0006355	chloroplast; RNA binding; regulation of transcription, DNA-dependent	antiterminationdomain-containing protein	GO:0009507; GO:0006355
C787	EB679906; EB448656; EB452247	AT2G37460	nodulin MtN21 family protein		GO:0016020	membrane	nodulin21 family protein	GO:0016020
C788	EB679905; EB451111; EB450042; EB448407; DV160356; DW000146; CV016154; FG637774	AT4G13530			GO:0005575; GO:0003674; GO:0008150	cellular_component_unknown; molecular_function_unknown; biological_process_unknown
C789	EB679900; EB428127; EB451416; DW001037; EB679756; DW001037; EB439111; EB439018; DV160668; FG638471; EB428877; DV161130	AT3G16370	GDSL-motif lipase/hydrolase family protein		GO:0004091; GO:0006629; GO:0012505	carboxylesterase activity; lipid metabolic process; endomembrane system	gdsl-motif lipase hydrolase family protein	GO:0016023; GO:0004091; GO:0006629	EC:3.1.1; EC:3.1.1.1
C790	EB679899; EB432727; BP530622; DW005205; EB679899	AT3G13470	chaperonin, putative		GO:0005739; GO:0005524; GO:0005515; GO:0006457; GO:0051082; GO:0044267	mitochondrion; ATP binding; protein binding; protein folding; unfolded protein binding; cellular protein metabolic process	chaperonin	GO:0009627; GO:0051085; GO:0005524; GO:0008219; GO:0051082; GO:0009507
C791	EB679897; DV162696	AT2G37660	binding / catalytic/ coenzyme binding		GO:0009507; GO:0003824; GO:0050662; GO:0044237	chloroplast; catalytic activity; coenzyme binding; cellular metabolic process	nad-dependent epimerase dehydratase	GO:0044237; GO:0003824; GO:0005739; GO:0050662; GO:0009536
C792	EB679895; EB432826	AT3G55580	regulator of chromosome condensation (RCC1) family protein		GO:0005575; GO:0005488; GO:0008150	cellular_component_unknown; binding; biological_process_unknown	protein	GO:0003682; GO:0008536
C793	EB679893; D83078	AT5G22300	NIT4 (NITRILASE 4)	encodes a nitrilase isomer. The purified enzyme shows a strong substrate specificity for beta-cyano-L-alanine, a intermediate product of the cyanide detoxification pathway.	GO:0005575; GO:0000257; GO:0018822; GO:0019499; GO:0047427; GO:0047558; GO:0051410	cellular_component_unknown; nitrilase activity; nitrile hydratase activity; cyanide metabolic process; cyanoalanine nitrilase activity; 3-cyanoalanine hydratase activity; detoxification of nitrogen compound	nitrilase	GO:0047427; GO:0047558; GO:0019499; GO:0005886; GO:0051410	EC:3.5.5.4; EC:4.2.1.65
C794	EB679886; EB436795; EB436794; EB680625; EB435717	AT1G78510	SPS1 (SOLANESYL DIPHOSPHATE SYNTHASE 1); dimethylallyltranstransferase/ trans-octaprenyltranstransferase	Encodes a protein with solanesyl diphosphate synthase activity.	GO:0005783; GO:0009536; GO:0004161; GO:0006744; GO:0050347	endoplasmic reticulum; plastid; dimethylallyltranstransferase activity; ubiquinone biosynthetic process; trans-octaprenyltranstransferase activity	octaprenyl-diphosphate synthase	GO:0006744; GO:0050347; GO:0009536	EC:2.5.1.11
C795	EB679885; EB679885; FG645335	AT4G00895	ATP synthase delta chain-related		GO:0009507; GO:0016469; GO:0015986; GO:0046933; GO:0046961	chloroplast; proton-transporting two-sector ATPase complex; ATP synthesis coupled proton transport; hydrogen ion transporting ATP synthase activity, rotational mechanism; hydrogen ion transporting ATPase activity, rotational mechanism
C796	EB679876; DV160605
C797	EB679875; FG637881	AT3G06720	AT-IMP (Arabidopsis thaliana importin alpha); protein transporter	Encodes importin alpha involved in nuclear import.	GO:0008565; GO:0006886; GO:0005635	protein transporter activity; intracellular protein transport; nuclear envelope	importin alpha	GO:0005737; GO:0005643; GO:0006606; GO:0005488; GO:0008565
C798	EB679873; EB679873; EB426809	AT4G31530	binding / catalytic/ coenzyme binding		GO:0009507; GO:0003824; GO:0050662; GO:0044237	chloroplast; catalytic activity; coenzyme binding; cellular metabolic process	nad-dependent epimerase dehydratase	GO:0044237; GO:0003824; GO:0050662
C799	EB679868; EB679776; EB431561; EB429571	AT5G60750	CAAX amino terminal protease family protein		GO:0009507; GO:0008487; GO:0006508	chloroplast; prenyl-dependent CAAX protease activity; proteolysis	abortive infection protein	GO:0016020; GO:0006508; GO:0009536
C800	EB679862; CV020040	AT3G05810			GO:0005739; GO:0003674; GO:0008150	mitochondrion; molecular_function_unknown; biological_process_unknown
C801	EB679857; EB447788; EB449709; EB450707; DV162660; EB432725	AT5G16550			GO:0005575; GO:0003674; GO:0008150	cellular_component_unknown; molecular_function_unknown; biological_process_unknown
C802	EB679852; EB451507	AT2G42880	ATMPK20 (Arabidopsis thaliana MAP kinase 20); MAP kinase	member of MAP Kinase	GO:0004707; GO:0007165	MAP kinase activity; signal transduction	mitogen-activated protein kinase	GO:0004672
C803	EB679851; EB682935; EB433702; EB432362	AT5G25610	RD22 (RESPONSIVE TO DESSICATION 22)	responsive to dehydration 22 (RD22) mediated by ABA	GO:0012505; GO:0009269; GO:0009651; GO:0009737; GO:0045735	endomembrane system; response to desiccation; response to salt stress; response to abscisic acid stimulus; nutrient reservoir activity
C804	EB679841; EB443281; EB432682	AT5G47120	ATBI-1 (ARABIDOPSIS BAX INHIBITOR 1)	Encodes BI-1, a homolog of mammalian Bax inhibitor 1. Functions as an attenuator of biotic and abiotic types of cell death. Bax-induced cell death can be downregulated by ectopically expressing AtBI in planta.	GO:0005737; GO:0006915; GO:0042981; GO:0043069; GO:0005783; GO:0005635; GO:0006916	cytoplasm; apoptosis; regulation of apoptosis; negative regulation of programmed cell death; endoplasmic reticulum; nuclear envelope; anti-apoptosis	bax inhibitor	GO:0005624; GO:0006916; GO:0016021; GO:0005783
C805	EB679830; EB434982; CV019769; EB433890; DV159428; BP534070	AT2G37220	29 kDa ribonucleoprotein, chloroplast, putative / RNA-binding protein cp29, putative		GO:0009507; GO:0003723; GO:0009409	chloroplast; RNA binding; response to cold	protein	GO:0006397; GO:0008266; GO:0009507; GO:0030529; GO:0000166
C806	EB679821; BP529720	AT3G19720	ARC5 (ACCUMULATION AND REPLICATION OF CHLOROPLAST 5); GTP binding / GTPase	Encodes a novel chloroplast division protein. Mutants of exhibit defects in chloroplast constriction, have enlarged, dumbbell-shaped chloroplasts. The ARC5 gene product shares similarity with the dynamin family of GTPases, which mediate endocytosis, mitochondrial division, and other organellar fission and fusion events in eukaryotes. Phylogenetic analysis showed that ARC5 is related to a group of…	GO:0005525; GO:0003924; GO:0009707; GO:0010020	GTP binding; GTPase activity; chloroplast outer membrane; chloroplast fission
C807	EB679819; BP532511; BP531606	AT3G55200	splicing factor, putative		GO:0005634; GO:0003676; GO:0008150	nucleus; nucleic acid binding; biological_process_unknown	protein	GO:0003676; GO:0005634
C808	EB679815; EB424793; EB445273	AT5G63400	ADK1 (ADENYLATE KINASE 1); adenylate kinase	encodes a protein similar to adenylate kinase.	GO:0005739; GO:0009536; GO:0004017; GO:0009061; GO:0006139; GO:0009117	mitochondrion; plastid; adenylate kinase activity; anaerobic respiration; nucleobase, nucleoside, nucleotide and nucleic acid metabolic process; nucleotide metabolic process	adenylate kinase	GO:0004017; GO:0006163; GO:0005524; GO:0007165; GO:0005829; GO:0004001; GO:0006169; GO:0009536	EC:2.7.4.3; EC:2.7.1.20
C809	EB679813; BP136576; EB433134	AT2G43560	immunophilin / FKBP-type peptidyl-prolyl cis-trans isomerase family protein		GO:0009543; GO:0005528; GO:0003755; GO:0006457	chloroplast thylakoid lumen; FK506 binding; peptidyl-prolyl cis-trans isomerase activity; protein folding	fkbp-type peptidyl-prolyl cis-trans isomerase	GO:0006457; GO:0009543; GO:0005528; GO:0005515; GO:0003755	EC:5.2.1.8
C810	EB679811; FG637081	AT2G30300	nodulin-related		GO:0012505	endomembrane system
C811	EB679807; DW001233; DW000245; DW000774	AT1G03130	PSAD-2 (photosystem I subunit D-2)	Encodes a protein predicted by sequence similarity with spinach PsaD to be photosystem I reaction center subunit II (PsaD2)	GO:0009538; GO:0009535; GO:0003674; GO:0015979	photosystem I reaction center; chloroplast thylakoid membrane; molecular_function_unknown; photosynthesis	photosystem i reaction center subunit ii	GO:0016020; GO:0009538; GO:0005515; GO:0009507; GO:0015979
C812	EB679799; EB451818; EB449594; EB440184; DV999538; EB681135; EB430301; EB437543; EB435945; EB430627; BP529287; EB681291; EB441848; EB680490; EB436869; EB451620; EB430254; EB431508; EB430859; EB434355	AT1G05010	EFE (ETHYLENE FORMING ENZYME)	Encodes 1-aminocyclopropane-1-carboxylate oxidase	GO:0009815; GO:0009693	1-aminocyclopropane-1-carboxylate oxidase activity; ethylene biosynthetic process	1-aminocyclopropane-1-carboxylate oxidase	GO:0009693; GO:0009835; GO:0031418; GO:0005506; GO:0009815	EC:1.14.17.4
C813	EB679796; CV018371; EB680920; EB428382; EB449591; DW000276; DV999501; EB679731; DV999456; DV999156; DV999857	AT5G20630	GLP3 (GERMIN-LIKE PROTEIN 3); manganese ion binding / metal ion binding / nutrient reservoir	Encodes a germin-like protein.	GO:0009409; GO:0030145; GO:0045735; GO:0046872; GO:0031012	response to cold; manganese ion binding; nutrient reservoir activity; metal ion binding; extracellular matrix	germin-like protein	GO:0009734; GO:0048046; GO:0005618; GO:0004872; GO:0045735; GO:0030145
C814	EB679795; EB679795; BP134045	AT1G57540			GO:0003674; GO:0008150	molecular_function_unknown; biological_process_unknown
C815	EB679792; EB679792	AT1G10410			GO:0009507; GO:0006499	chloroplast; N-terminal protein myristoylation
C816	EB679786; EB683584	AT1G72110			GO:0005575; GO:0008150	cellular_component_unknown; biological_process_unknown
C817	EB679779; DV162723; BP532642	AT1G17745	PGDH (3-PHOSPHOGLYCERATE DEHYDROGENASE); phosphoglycerate dehydrogenase	encodes a 3-Phosphoglycerate dehydrogenase	GO:0009507; GO:0004617; GO:0006564	chloroplast; phosphoglycerate dehydrogenase activity; L-serine biosynthetic process	d-3-phosphoglycerate dehydrogenase	GO:0051287; GO:0004617; GO:0016597; GO:0009561; GO:0009536; GO:0006564	EC:1.1.1.95
C818	EB679774; BP128529; EB683083
C819	EB679771; BP528871; BP129013	AT2G02500	ISPD (2-C-METHYL-D-ERYTHRITOL 4-PHOSPHATE CYTIDYLTRANSFERASE)	Encodes a protein with 4-Diphosphocytidyl-2C-methyl-D-erythritol synthase activity. The enzyme has an absolute requirement for divalent cations (Mg2+ reaches the highest catalytic activity).	GO:0009536; GO:0019288; GO:0050518	plastid; isopentenyl diphosphate biosynthetic process, mevalonate-independent pathway; 2-C-methyl-D-erythritol 4-phosphate cytidylyltransferase activity	2-c-methyl-d-erythritol 4-phosphate cytidylyltransferase	GO:0050518; GO:0019288; GO:0009536	EC:2.7.7.60
C820	EB679770; AJ299251; BP533671	AT3G11710	lysyl-tRNA synthetase, putative / lysine--tRNA ligase, putative		GO:0005737; GO:0005524; GO:0004824; GO:0006430	cytoplasm; ATP binding; lysine-tRNA ligase activity; lysyl-tRNA aminoacylation	lysyl-trna synthetase	GO:0005737; GO:0003676; GO:0004824; GO:0006430; GO:0005524	EC:6.1.1.6
C821	EB679768; EB440289; DV162578	AT5G43700	ATAUX2-11 (indoleacetic acid-induced protein 4); transcription factor	Auxin inducible protein similar to transcription factors.	GO:0005622; GO:0003700; GO:0006417; GO:0009733; GO:0005634; GO:0003677	intracellular; transcription factor activity; regulation of translation; response to auxin stimulus; nucleus; DNA binding	at1g04240	GO:0003677; GO:0045449; GO:0009733
C822	EB679765; DW000262	AT5G43750			GO:0009535; GO:0003674; GO:0008150	chloroplast thylakoid membrane; molecular_function_unknown; biological_process_unknown	---NA---	GO:0009536
C823	EB679763; EB677726; EB677726; EB677726; EB677442; BP534133; BP531643; EB434081; EB444079	AT1G53240	malate dehydrogenase (NAD), mitochondrial		GO:0005739; GO:0016615; GO:0009409	mitochondrion; malate dehydrogenase activity; response to cold	malate dehydrogenase	GO:0030060; GO:0005488; GO:0009409; GO:0006108; GO:0006100; GO:0006099; GO:0006096; GO:0005759	EC:1.1.1.37
C824	EB679762; EB443951; EB443951; BP533783	AT1G71750	phosphoribosyltransferase family protein		GO:0005737; GO:0016740; GO:0009116	cytoplasm; transferase activity; nucleoside metabolic process	hypoxanthine phosphoribosyltransferase	GO:0005737; GO:0009116; GO:0016740
C825	EB679760; BQ842802; BP136226; EB434031
C826	EB679757; DV162352; DV162352; DV161532; FG643783; FG644497; EB428032; EB681366	AT4G01995			GO:0003674; GO:0008150	molecular_function_unknown; biological_process_unknown	protein	GO:0009536
C827	EB679754; BP533994
C828	EB679753; D85912; EB681265; EB443542; EB443542; EB680055; DV162612; EB449337; EB439759; EB679116; EB438147; EB437141; EB425234; EB679193; EB436609; DV159233; EB683699; BP532070; BP534220; BP531962; EB444780	AT1G07890	APX1 (ASCORBATE PEROXIDASE 1); L-ascorbate peroxidase	Encodes a cytosolic ascorbate peroxidase APX1. Ascorbate peroxidases are enzymes that scavenge hydrogen peroxide in plant cells. Eight types of APX have been described for Arabidopsis: three cytosolic (APX1, APX2, APX6), two chloroplastic types (stromal sAPX, thylakoid tAPX), and three microsomal (APX3, APX4, APX5) isoforms. At least part of the induction of heat shock proteins during light stres…	GO:0016688; GO:0009793; GO:0005829; GO:0009408; GO:0000302	L-ascorbate peroxidase activity; embryonic development ending in seed dormancy; cytosol; response to heat; response to reactive oxygen species	ascorbate peroxidase	GO:0020037; GO:0016688; GO:0006979; GO:0006118	EC:1.11.1.11
C829	EB679749; EB679935; EB680414; EB683486	AT5G02790	In2-1 protein, putative		GO:0005737; GO:0004364; GO:0008152	cytoplasm; glutathione transferase activity; metabolic process	glutathione-s-transferase	GO:0008152; GO:0005737; GO:0004364	EC:2.5.1.18
C830	EB679742; EB432391; EB429517	AT1G74310	ATHSP101 (HEAT SHOCK PROTEIN 101); ATP binding / ATPase	Encodes ClpB1, which belongs to the Casein lytic proteinase/heat shock protein 100 (Clp/Hsp100) family. Involved in refolding of proteins which form aggregates under heat stress. Also known as AtHsp101. AtHsp101 is a cytosolic heat shock protein required for acclimation to high temperature.	GO:0005524; GO:0016887; GO:0009408; GO:0009644; GO:0042542; GO:0043335	ATP binding; ATPase activity; response to heat; response to high light intensity; response to hydrogen peroxide; protein unfolding	atpase aaa-2 domain protein	GO:0017111; GO:0005524; GO:0043335; GO:0005515; GO:0009408	EC:3.6.1.15
C831	EB679732; DV999884; EB434679; EB427951; EB425085; EB681241; DW000356	AT3G26060	ATPRX Q; antioxidant/ peroxiredoxin	encodes periredoxin Q which decomposes peroxides and plays a role in the protection of the photosynthetic apparatus	GO:0009533; GO:0009535; GO:0016209; GO:0006118; GO:0051920; GO:0010287	chloroplast stromal thylakoid; chloroplast thylakoid membrane; antioxidant activity; electron transport; peroxiredoxin activity; plastoglobule	bacterioferritin comigratory protein	GO:0009533; GO:0009055; GO:0005515; GO:0006118; GO:0051920; GO:0009535	EC:1.11.1.15
C832	EB679728; EB433488; EB681593; AY547457; DW001290; EB432124; CV017712; DW000016; DV161491; CV018660; EB430179; DV161744; DV999554; EB431392; EB436192; EB432647; EB441819; EB431806; EB436378	AT1G32470	glycine cleavage system H protein, mitochondrial, putative		GO:0005960; GO:0005739; GO:0004375; GO:0006546	glycine cleavage complex; mitochondrion; glycine dehydrogenase (decarboxylating) activity; glycine catabolic process	glycine cleavage system h protein	GO:0004375; GO:0004047; GO:0009853; GO:0005515; GO:0031405; GO:0005960; GO:0005739; GO:0019464	EC:1.4.4.2; EC:2.1.2.10
C833	EB679721; EB679721; EB679084; EB679084; EB438090; EB678613; EB439849; EB450142; DW005020	AT5G64200	ATSC35 (ARABIDOPSIS THALIANA ARGININE/SERINE-RICH SPLICING FACTOR 35, 35 KDA PROTEIN); RNA binding	encodes an SC35-like splicing factor of 35 kD localized to the nuclear specks.	GO:0003723; GO:0008380; GO:0016607; GO:0000398	RNA binding; RNA splicing; nuclear speck; nuclear mRNA splicing, via spliceosome	splicingarginine serine-rich 2	GO:0003676; GO:0005739; GO:0000398; GO:0000166
C834	EB679713; EB679713	AT2G30840	2-oxoglutarate-dependent dioxygenase, putative	encodes a protein whose sequence is similar to 2-oxoglutarate-dependent dioxygenase	GO:0005575; GO:0009815; GO:0008150	cellular_component_unknown; 1-aminocyclopropane-1-carboxylate oxidase activity; biological_process_unknown
C835	EB679710; EB678350	AT5G11900	eukaryotic translation initiation factor SUI1 family protein		GO:0005575; GO:0003743; GO:0006413	cellular_component_unknown; translation initiation factor activity; translational initiation	density-regulated protein	GO:0006413; GO:0003743
C836	EB679706; EB681833; EB438776; EB448341; DV159691; DV160104; EB445587; EB433162; EB437384; EB439845; EB446850; EB680976; EB437306	AT3G01820	adenylate kinase family protein		GO:0005739; GO:0009061; GO:0006139; GO:0009117; GO:0019201	mitochondrion; anaerobic respiration; nucleobase, nucleoside, nucleotide and nucleic acid metabolic process; nucleotide metabolic process; nucleotide kinase activity	adenylate kinase	GO:0019205; GO:0006139; GO:0005524
C837	EB679696; BP533136; EB679337; BP533001
C838	EB679691; BP534134	AT3G62870	60S ribosomal protein L7A (RPL7aB)		GO:0005830; GO:0003735; GO:0006412	cytosolic ribosome (sensu Eukaryota); structural constituent of ribosome; translation	ribosomal protein l7a	GO:0022626; GO:0042254; GO:0003735; GO:0006412; GO:0005739	EC:3.6.5.3
C839	EB679680; DW003079; DV158562; DW004011; EB679674; DV160085; BP192477
C840	EB679664; EB427189; EB426770; EB424634; EB427149	AT1G24020	MLP423 (MLP-LIKE PROTEIN 423)		GO:0005575; GO:0006952; GO:0009607	cellular_component_unknown; defense response; response to biotic stimulus	major latex-like protein	GO:0050896
C841	EB679663; EB440804; EB426383; EB425839; DW003581; EB425413; DV157750; EB446685; DW002471; EB432398; FG636247; FG643957	AT1G53910	RAP2.12; DNA binding / transcription factor	encodes a member of the ERF (ethylene response factor) subfamily B-2 of ERF/AP2 transcription factor family (RAP2.12). The protein contains one AP2 domain. There are 5 members in this subfamily including RAP2.2 AND RAP2.12.	GO:0005634; GO:0003677; GO:0003700; GO:0006355	nucleus; DNA binding; transcription factor activity; regulation of transcription, DNA-dependent	protein	GO:0003700; GO:0005634; GO:0006355
C842	EB679662; BP534062; CV021626; BP533788	AT2G27510	ATFD3 (FERREDOXIN 3); electron carrier		GO:0009507; GO:0009055; GO:0006118	chloroplast; electron carrier activity; electron transport	ferredoxin	GO:0005506; GO:0009055; GO:0051537; GO:0009507; GO:0006810; GO:0006118
C843	EB679658; BP529738	AT2G02570	nucleic acid binding		GO:0003676	nucleic acid binding
C844	EB679657; DW004940
C845	EB679654; EB678731; BP525579	AT1G71691	GDSL-motif lipase/hydrolase family protein		GO:0004091; GO:0006629; GO:0012505	carboxylesterase activity; lipid metabolic process; endomembrane system	protein	GO:0012505; GO:0016023; GO:0004091	EC:3.1.1; EC:3.1.1.1
C846	EB679651; EB678404; EB679138; EB679156; EB678227; EB678043; EB677910; EB678037; EB679121; EB679159; EB677525; EB679126; EB678594; EB678682; EB678472; EB677350; EB679574; EB679248; DV159153; DV159123; EB678930; DV158123; EB679652; EB679031; DV158182; DV159028; EB677389; EB678846; EB449795; DV158480; DV157638; DV158989; DV158891; DV158403; DV157819; DV158537
C847	EB679648; EB677619; EB434629
C848	EB679647; EB445509; DV161609; EB678274; DV160796; EB678114; DV158753; EB677885	AT2G34480	60S ribosomal protein L18A (RPL18aB)		GO:0005830; GO:0005840; GO:0003735; GO:0006412; GO:0042254	cytosolic ribosome (sensu Eukaryota); ribosome; structural constituent of ribosome; translation; ribosome biogenesis and assembly	ribosomal protein l18a	GO:0022626; GO:0042254; GO:0003735; GO:0006412	EC:3.6.5.3
C849	EB679642; EB679346	AT1G18260	suppressor of lin-12-like protein-related / sel-1 protein-related		GO:0005783; GO:0005488; GO:0008150	endoplasmic reticulum; binding; biological_process_unknown	protein	GO:0012505; GO:0005488; GO:0005783
C850	EB679635; DV159084; EB678094; EB678078; EB677779; EB678533; EB677882; EB679442	AT5G11420			GO:0003674; GO:0008150; GO:0012505	molecular_function_unknown; biological_process_unknown; endomembrane system	at1g29980 t1p2_9	GO:0016023
C851	EB679632; DV999459; EB681214; EB679930	AT5G38890	exoribonuclease-related		GO:0005575; GO:0003723; GO:0008150	cellular_component_unknown; RNA binding; biological_process_unknown	exosomal core protein csl4	GO:0003723
C852	EB679626; EB679626; DV159981	AT3G07470			GO:0003674; GO:0008150; GO:0012505	molecular_function_unknown; biological_process_unknown; endomembrane system	at3g07470 f21o3_18	GO:0012505; GO:0016023
C853	EB679625; EB449315; DV158927; DV162509; DV160185; DV158072; EB445787; DW004038; EB436231; DW002266; EB444382; EB430712; CV018834	AT5G39740	60S ribosomal protein L5 (RPL5B)		GO:0005830; GO:0005840; GO:0003735; GO:0006412; GO:0042254	cytosolic ribosome (sensu Eukaryota); ribosome; structural constituent of ribosome; translation; ribosome biogenesis and assembly	ribosomal protein l5	GO:0005730; GO:0006461; GO:0022626; GO:0008097; GO:0042254; GO:0003735; GO:0005515; GO:0006913; GO:0016020; GO:0006412; GO:0019843; GO:0005739	EC:3.6.5.3
C854	EB679603; EB445744
C855	EB679601; EB678825	AT1G04560	AWPM-19-like membrane family protein		GO:0003674; GO:0008150; GO:0012505	molecular_function_unknown; biological_process_unknown; endomembrane system	protein	GO:0012505; GO:0016023
C856	EB679596; EB677933; DV161063	AT5G55530	C2 domain-containing protein		GO:0009507; GO:0003674; GO:0008150	chloroplast; molecular_function_unknown; biological_process_unknown
C857	EB679594; DV157562; EB426989	AT5G28850	calcium-binding EF hand family protein		GO:0005509; GO:0008150; GO:0012505	calcium ion binding; biological_process_unknown; endomembrane system	protein	GO:0012505; GO:0005634; GO:0005509
C858	EB679588; EB683302; EB448347; DV158795; T18329; DW003640; DV158592; EB452225	AT3G11940	ATRPS5A (RIBOSOMAL PROTEIN 5A); structural constituent of ribosome	One of two genes encoding the ribosomal protein S5. Mutants have semi-dominant developmental phenotypes. Most cell-division processes are delayed or disturbed in the heterozygous mutant, and development is completely arrested at an early embryonic stage in the homozygous mutant.	GO:0005830; GO:0005843; GO:0005840; GO:0003735; GO:0006412	cytosolic ribosome (sensu Eukaryota); cytosolic small ribosomal subunit (sensu Eukaryota); ribosome; structural constituent of ribosome; translation	ribosomal protein s5	GO:0042254; GO:0003735; GO:0022627; GO:0006412	EC:3.6.5.3
C859	EB679583; BP531552
C860	EB679580; EB445401
C861	EB679578; EB680982	AT1G14510	PHD finger family protein		GO:0005575; GO:0003677; GO:0006355	cellular_component_unknown; DNA binding; regulation of transcription, DNA-dependent	protein	GO:0046872; GO:0003677; GO:0006355
C862	EB679575; EB430245; EB430171	AT4G01810	protein transport protein-related		GO:0003779; GO:0009055; GO:0005506; GO:0005515; GO:0008270; GO:0006888; GO:0006118; GO:0006886; GO:0030127	actin binding; electron carrier activity; iron ion binding; protein binding; zinc ion binding; ER to Golgi vesicle-mediated transport; electron transport; intracellular protein transport; COPII vesicle coat	protein transport factor	GO:0008270; GO:0003779; GO:0030127; GO:0006888; GO:0006886; GO:0005506
C863	EB679573; EB679573; AJ539070; EB679573; EB679573; EB677784	AT1G80300	ATNTT1; ATP:ADP antiporter		GO:0016021; GO:0005471; GO:0006810	integral to membrane; ATP:ADP antiporter activity; transport	carrier protein	GO:0006810; GO:0005471; GO:0005524; GO:0016021; GO:0009507
C864	EB679566; L16787; EB677418; EB439997; EB677709; AJ632791	AT5G55190	RAN3; GTP binding	A member of RAN GTPase gene family. Encodes a small soluble GTP-binding protein. Likely to be involved in nuclear translocation of proteins. May also be involved in cell cycle progression.	GO:0000178; GO:0005525; GO:0003924; GO:0005515; GO:0006606	exosome (RNase complex); GTP binding; GTPase activity; protein binding; protein import into nucleus	member ras oncogene family	GO:0006606; GO:0005525; GO:0005515; GO:0005634; GO:0007264; GO:0003924	EC:3.6.5.1; EC:3.6.5.2; EC:3.6.5.3; EC:3.6.5.4
C865	EB679562; DV157693
C866	EB679560; FG642984; EB438718; EB435386	AT4G39220	ATRER1A (Arabidopsis thaliana endoplasmic reticulum retrieval protein 1A)	Key player of retrieval of ER membrane proteins	GO:0003674; GO:0005794; GO:0006890	molecular_function_unknown; Golgi apparatus; retrograde vesicle-mediated transport, Golgi to ER	rer1 protein	GO:0016020; GO:0006890; GO:0005801
C867	EB679559; DV157904; FG642245	AT1G59760	ATP-dependent RNA helicase, putative		GO:0008026; GO:0006499	ATP-dependent helicase activity; N-terminal protein myristoylation
C868	EB679553; EB680832	AT1G26670	ATVTI12/VTI12/VTI1B (VESICAL TRANSPORT V-SNARE 12); SNARE binding / receptor/ soluble NSF attachment protein	member of VTI1 Gene Family. Normally localizes to the transgolgi network and plasma membrane. A dominant mutation (zip1) alters the subcellular localization of VTI12 and suppresses loss of function mutation (zag1) of VTI11. Interacts with members of the SYP family. Involved in protein trafficking to protein storage vacuoles.	GO:0000149; GO:0004872; GO:0006891; GO:0006944; GO:0005802; GO:0005770; GO:0005886; GO:0005483; GO:0006623; GO:0046907	SNARE binding; receptor activity; intra-Golgi vesicle-mediated transport; membrane fusion; trans-Golgi network; late endosome; plasma membrane; soluble NSF attachment protein activity; protein targeting to vacuole; intracellular transport	vesicle transport through interaction with t-snares homolog 1a	GO:0006623; GO:0005483; GO:0000149; GO:0006891; GO:0006896; GO:0005774; GO:0006944; GO:0005770; GO:0005802; GO:0030140; GO:0009630; GO:0005886
C869	EB679539; EB678355	AT5G37290	armadillo/beta-catenin repeat family protein		GO:0005488; GO:0008150	binding; biological_process_unknown
C870	EB679535; BP135299	AT1G21200	transcription factor		GO:0003700; GO:0045449	transcription factor activity; regulation of transcription	transcription factor	GO:0016023; GO:0005739; GO:0045449
C871	EB679527; FG639996; BP530277	AT1G12100	lipid binding		GO:0009507; GO:0008289; GO:0006869	chloroplast; lipid binding; lipid transport	protease inhibitor seed storage lipid transfer proteinfamily protein	GO:0006869; GO:0009507
C872	EB679525; EB678395	AT5G42820	ATU2AF35B; RNA binding	U2 auxiliary factor small subunit. The atU2AF35b protein and its homolog, atU2AF35a, contain most of the conserved domains of hsU2AF35, including the psiRRM, one RS domain, two zinc fingers, and the two regions for interacting with U2AF large subunit. Both proteins lack the stretch of glycines present in human U2AF35. The sequences are overall 83% identical, and each Arabidopsis homolog shows app…	GO:0005634; GO:0003723; GO:0048573	nucleus; RNA binding; photoperiodism, flowering	u2 snrnp auxiliarysmall subunit	GO:0003723; GO:0048573; GO:0009536
C873	EB679522; EB426674; EB678951; EB438698; AJ633021; AJ633004	AT5G64680			GO:0005575; GO:0003674; GO:0008150	cellular_component_unknown; molecular_function_unknown; biological_process_unknown
C874	EB679514; EB438385; EB438531
C875	EB679501; CV017788; CV017457; EB679501; EB439007; EB450185; EB451625; EB426385; EB448007; EB677756; DV162639; EB426360; DV158749; EB425090; EB425629; EB449695; EB438991; L29456; DV160466; L29456; EB425454; DV159280; EB683552; EB448141; EB447134; EB434937; EB435162; EB436172; EB433294; DW003782; EB431933; EB429946	AT1G06760	histone H1, putative		GO:0003677; GO:0006334; GO:0000786	DNA binding; nucleosome assembly; nucleosome	histone h1	GO:0000786; GO:0003677; GO:0006334; GO:0005634
C876	EB679494; CV020152; EB451692	AT4G29260	acid phosphatase class B family protein		GO:0003993; GO:0008150; GO:0012505	acid phosphatase activity; biological_process_unknown; endomembrane system	acid phosphatase	GO:0016023; GO:0003993; GO:0009536	EC:3.1.3.2
C877	EB679490; DW003081; EB438561	AT4G37210	tetratricopeptide repeat (TPR)-containing protein		GO:0005575; GO:0005488; GO:0008150	cellular_component_unknown; binding; biological_process_unknown
C878	EB679478; EB427953; EB677919; EB682006	AT5G58420	40S ribosomal protein S4 (RPS4D)		GO:0005830; GO:0005843; GO:0003735; GO:0006412	cytosolic ribosome (sensu Eukaryota); cytosolic small ribosomal subunit (sensu Eukaryota); structural constituent of ribosome; translation	ribosomal protein s4	GO:0003735; GO:0022627; GO:0006412; GO:0019843; GO:0005739	EC:3.6.5.3
C879	EB679473; DV158461; EB679205; EB678823	AT2G21490	LEA (DEHYDRIN LEA)		GO:0005575; GO:0003674; GO:0006950; GO:0009415	cellular_component_unknown; molecular_function_unknown; response to stress; response to water	dh2 dehydrin	GO:0009415; GO:0006950
C880	EB679461; EB442325; EB451671; EB683164	AT5G17440	LUC7 N_terminus domain-containing protein		GO:0005575; GO:0003674; GO:0008150	cellular_component_unknown; molecular_function_unknown; biological_process_unknown
C881	EB679455; EB678650	AT3G18760	ribosomal protein S6 family protein		GO:0005840; GO:0003735; GO:0006412	ribosome; structural constituent of ribosome; translation	ribosomal protein s6 family protein	GO:0005840; GO:0006412; GO:0005739	EC:3.6.5.3
C882	EB679450; BP528196; BP530932	AT3G11510	40S ribosomal protein S14 (RPS14B)		GO:0005830; GO:0005843; GO:0003735; GO:0006412	cytosolic ribosome (sensu Eukaryota); cytosolic small ribosomal subunit (sensu Eukaryota); structural constituent of ribosome; translation	40s ribosomal protein s14	GO:0005840; GO:0003735; GO:0006412; GO:0009536	EC:3.6.5.3
C883	EB679436; EB425582; CV020623	AT3G57030	strictosidine synthase family protein		GO:0009505; GO:0005783; GO:0016844; GO:0009821	cellulose and pectin-containing cell wall; endoplasmic reticulum; strictosidine synthase activity; alkaloid biosynthetic process	strictosidine synthase	GO:0009821; GO:0005783; GO:0016844	EC:4.3.3.2
C884	EB679431; EB678964	AT3G52500	aspartyl protease family protein		GO:0009505; GO:0004194; GO:0006508	cellulose and pectin-containing cell wall; pepsin A activity; proteolysis	aspartyl protease	GO:0044444; GO:0006508; GO:0004194; GO:0043231	EC:3.4.23.1
C885	EB679426; DV157511; EB443144; EB447954; EB443514; DV161447; DV161595; EB444233	AT5G35530	40S ribosomal protein S3 (RPS3C)		GO:0005830; GO:0005843; GO:0003735; GO:0006412	cytosolic ribosome (sensu Eukaryota); cytosolic small ribosomal subunit (sensu Eukaryota); structural constituent of ribosome; translation	ribosomal protein s3	GO:0003735; GO:0003723; GO:0022627; GO:0006412	EC:3.6.5.3
C886	EB679422; EB439843	AT1G08200	AXS2 (UDP-D-APIOSE/UDP-D-XYLOSE SYNTHASE 2)	Encodes a putative UDP-D-apiose/UPD-D-xylose synthetase.	GO:0005737; GO:0009226; GO:0048040	cytoplasm; nucleotide-sugar biosynthetic process; UDP-glucuronate decarboxylase activity	nad-dependent epimerase dehydratase	GO:0008460; GO:0051287; GO:0005737; GO:0009226	EC:4.2.1.46
C887	EB679421; FG644917	AT3G21180	ACA9 (autoinhibited Ca2+ -ATPase 9); calcium-transporting ATPase/ calmodulin binding	one of the type IIB calcium pump isoforms. encodes an autoinhibited Ca(2+)-ATPase that contains an N-terminal calmodulin binding autoinhibitory domain.	GO:0005388; GO:0005516; GO:0005886; GO:0007338; GO:0009555	calcium-transporting ATPase activity; calmodulin binding; plasma membrane; single fertilization; pollen development	calcium-translocating p-typepmca-type family protein	GO:0009555; GO:0005524; GO:0015992; GO:0007338; GO:0008152; GO:0016020; GO:0005388; GO:0005516	EC:3.6.3.8
C888	EB679418; EB678445; EB430205; BP533766; BP532189	AT5G61790	calnexin 1 (CNX1)		GO:0009505; GO:0005783; GO:0005792; GO:0005739; GO:0005509	cellulose and pectin-containing cell wall; endoplasmic reticulum; microsome; mitochondrion; calcium ion binding	calreticulin	GO:0005792; GO:0005488; GO:0009505; GO:0016023; GO:0016020; GO:0005783
C889	EB679412; DW003724; DW000017	AT5G50740	metal ion binding		GO:0005575; GO:0030001; GO:0046872	cellular_component_unknown; metal ion transport; metal ion binding	heavy-metal-associated domain-containing protein	GO:0046914; GO:0009536
C890	EB679404; EB434159; DW000659; BP532027; DW000659	AT1G49140	NADH-ubiquinone oxidoreductase-related		GO:0005739; GO:0009853; GO:0045271; GO:0031966	mitochondrion; photorespiration; respiratory chain complex I; mitochondrial membrane	nadh-ubiquinone oxidoreductase-related	GO:0009853; GO:0031966; GO:0045271
C891	EB679402; EB677688; EB678341; EB679335; EB679628; EB678399; DV157612; EB436330; EB678469; DV158334; EB678347; EB678845; EB678375; EB678995; EB678872; EB678138; EB678293; EB678230; EB677225	AT4G33355	lipid binding		GO:0008289; GO:0006869; GO:0012505	lipid binding; lipid transport; endomembrane system	lipid transfer protein	GO:0006869; GO:0016023; GO:0008289
C892	EB679400; BP531228
C893	EB679396; EB679396; FG641692; EB439802; EB426335; EB678055; BP531811; BP533702; EB677875	AT1G16470	PAB1 (PROTEASOME SUBUNIT PAB1); peptidase	Encodes 20S proteasome subunit PAB1 (PAB1).	GO:0005839; GO:0008233; GO:0006511	proteasome core complex (sensu Eukaryota); peptidase activity; ubiquitin-dependent protein catabolic process	proteasome subunit alpha	GO:0005839; GO:0003723; GO:0004298; GO:0006511	EC:3.4.25
C894	EB679394; DW002952
C895	EB679392; EB677417
C896	EB679388; EB677386; DV159338; DW002303; DV162094; DW003610	AT3G25520	ATL5 (A. THALIANA RIBOSOMAL PROTEIN L5); structural constituent of ribosome	Encodes ribosomal protein L5 that binds to 5S ribosomal RNA and in involved in its export from the nucleus to the cytoplasm.	GO:0005830; GO:0005840; GO:0003735; GO:0006412; GO:0042254; GO:0005737; GO:0005730; GO:0005634; GO:0008097; GO:0006913	cytosolic ribosome (sensu Eukaryota); ribosome; structural constituent of ribosome; translation; ribosome biogenesis and assembly; cytoplasm; nucleolus; nucleus; 5S rRNA binding; nucleocytoplasmic transport	ribosomal protein l5	GO:0005730; GO:0006461; GO:0022626; GO:0008097; GO:0042254; GO:0003735; GO:0005515; GO:0006913; GO:0016020; GO:0006412; GO:0019843; GO:0005739	EC:3.6.5.3
C897	EB679376; EB426069; EB426069; EB425708; EB425196; EB425469; EB678876; EB439000; EB450143; DW001725	AT1G11840	ATGLX1 (GLYOXALASE I HOMOLOG); lactoylglutathione lyase	Encodes a glyoxalase I homolog ATGLX1.	GO:0005575; GO:0004462; GO:0005975	cellular_component_unknown; lactoylglutathione lyase activity; carbohydrate metabolic process	lactoylglutathione lyase	GO:0005975; GO:0008270; GO:0004462; GO:0009409	EC:4.4.1.5
C898	EB679373; EB677588	AT2G42210	ATOEP16-3; P-P-bond-hydrolysis-driven protein transmembrane transporter	Homologous to pea OEP16 and barley pPORA (OEP16), a member of Arabidopsis OEP16 family.	GO:0005744; GO:0005739; GO:0009527; GO:0015450; GO:0015031	mitochondrial inner membrane presequence translocase complex; mitochondrion; plastid outer membrane; protein transmembrane transporter activity; protein transport	atoep16-3 p-p-bond-hydrolysis-driven protein transmembrane transporter	GO:0015450; GO:0009527; GO:0005744; GO:0015031
C899	EB679372; EB430648; EB432945; EB431962	AT3G12580	HSP70 (heat shock protein 70); ATP binding		GO:0005829; GO:0005524; GO:0009408; GO:0006457; GO:0009644; GO:0009615; GO:0042542	cytosol; ATP binding; response to heat; protein folding; response to high light intensity; response to virus; response to hydrogen peroxide	heat shock protein 70	GO:0006457; GO:0009644; GO:0009617; GO:0005524; GO:0042542; GO:0005829; GO:0009615
C900	EB679371; AJ632824; DW002586; DW002988; EB679371; EB684225; AJ632760; DW003389; DV160740; EB677169
C901	EB679370; BP532434; DV158450; CV020208; CV016993; EB443296; DV157607; DV159263; FG635916; BP534484; BP534484	AT5G04800	40S ribosomal protein S17 (RPS17D)		GO:0005840; GO:0003735; GO:0006412	ribosome; structural constituent of ribosome; translation	40s ribosomal protein s17	GO:0003735; GO:0006412; GO:0022626	EC:3.6.5.3
C902	EB679368; EB447844	AT1G80780	CCR4-NOT transcription complex protein, putative		GO:0005634; GO:0004540; GO:0009451	nucleus; ribonuclease activity; RNA modification	ribonuclease caf1	GO:0009451; GO:0005634
C903	EB679342; EB679342; DW005041; EB441224; EB446516; BQ843055; EB443885	AT5G48760	60S ribosomal protein L13A (RPL13aD)		GO:0005830; GO:0015934; GO:0003735; GO:0006412	cytosolic ribosome (sensu Eukaryota); large ribosomal subunit; structural constituent of ribosome; translation	ribosomal protein l13a	GO:0022626; GO:0003735; GO:0015934; GO:0006412	EC:3.6.5.3
C904	EB679341; EB449614	AT5G54680	ILR3 (IAA-LEUCINE RESISTANT3); DNA binding / transcription factor		GO:0005634; GO:0003677; GO:0003700; GO:0045449	nucleus; DNA binding; transcription factor activity; regulation of transcription	at4g36060-like protein	GO:0045449; GO:0003700; GO:0005634; GO:0009536
C905	EB679336; EB443499; DW001003; EB432495	AT4G23570	SGT1A (Suppressor of G2 (Two) 1A); protein binding	Closely related to SGT1B, may function in SCF(TIR1) mediated protein degradation. AtSGT1a and AtSGT1b are functionally redundant in the resistance to pathogenes. AtSGT1b was more highly expressed than AtSGT1. The N-terminal TPR domain of AtSGT1a reduces the steady-state level of Arabidopsis SGT1 proteins whereas the same domain from AtSGT1b enhances SGT1 accumulation. The TPR domain is dispensabl…	GO:0005515; GO:0006952; GO:0006511; GO:0019005; GO:0009793	protein binding; defense response; ubiquitin-dependent protein catabolic process; SCF ubiquitin ligase complex; embryonic development ending in seed dormancy	suppressor of g2 allele of skp1	GO:0005488
C906	EB679326; EB679067; EB677906; EB684212; DW002792; BP530830; EB683463; EB438619; EB681809; DW002763; DW002619; DW003199; DV158868; EB439662; EB677967; EB677888; DV158727; DW002252; DW002524; EB443257; EB438343; EB678215; DV157601; EB449742; EB439928; EB447962	AT2G34480	60S ribosomal protein L18A (RPL18aB)		GO:0005830; GO:0005840; GO:0003735; GO:0006412; GO:0042254	cytosolic ribosome (sensu Eukaryota); ribosome; structural constituent of ribosome; translation; ribosome biogenesis and assembly	ribosomal protein l18a	GO:0022626; GO:0042254; GO:0003735; GO:0006412	EC:3.6.5.3
C907	EB679322; DV158062
C908	EB679319; BP128720; EB677570; EB443747	AT1G63660	GMP synthase (glutamine-hydrolyzing), putative / glutamine amidotransferase, putative		GO:0005737; GO:0003922; GO:0006177; GO:0009058; GO:0006541; GO:0009117; GO:0009113; GO:0006164; GO:0008033	cytoplasm; GMP synthase (glutamine-hydrolyzing) activity; GMP biosynthetic process; biosynthetic process; glutamine metabolic process; nucleotide metabolic process; purine base biosynthetic process; purine nucleotide biosynthetic process; tRNA processing	bifunctional gmp synthase glutamine amidotransferase protein	GO:0006541; GO:0008033; GO:0003922; GO:0004808; GO:0005524; GO:0006177; GO:0005737	EC:6.3.5.2; EC:2.1.1.61
C909	EB679303; DW004018; EB679303; DW003681; DW005022; EB677972; DV160777; EB680966; EB446294; DW004146; EB683827; EB446294; EB444464; AF153277	AT5G51940	DNA-directed RNA polymerase II, putative		GO:0003677; GO:0003899; GO:0006351; GO:0030880	DNA binding; DNA-directed RNA polymerase activity; transcription, DNA-dependent; RNA polymerase complex	dna-directed rna polymerase	GO:0005666; GO:0006383; GO:0003899; GO:0005665; GO:0003677; GO:0005736; GO:0045449; GO:0006360; GO:0006366	EC:2.7.7.6
C910	EB679300; BP133611	AT4G33355	lipid binding		GO:0008289; GO:0006869; GO:0012505	lipid binding; lipid transport; endomembrane system	lipid transfer protein	GO:0006810; GO:0009737
C911	EB679298; EB678401; FG636461; FG638184	AT3G20630	UBP14 (UBIQUITIN-SPECIFIC PROTEASE 14); ubiquitin-specific protease	Encodes a ubiquitin-specific protease. Identical to TTN6. Loss of function mutations are embryo lethals, having development arrested at the preglobular/globular stage.	GO:0005575; GO:0008581; GO:0006512; GO:0009793; GO:0004843	cellular_component_unknown; ubiquitin-specific protease 5 activity; ubiquitin cycle; embryonic development ending in seed dormancy; ubiquitin-specific protease activity	protein	GO:0006512; GO:0009793
C912	EB679295; EB450066	AT3G02230	RGP1 (REVERSIBLY GLYCOSYLATED POLYPEPTIDE 1)	reversibly glycosylated polypeptide possibly involved in plant cell wall synthesis	GO:0005795; GO:0000138; GO:0016760; GO:0009832	Golgi stack; Golgi trans cisterna; cellulose synthase (UDP-forming) activity; cellulose and pectin-containing cell wall biogenesis	protein	GO:0047210; GO:0007047; GO:0009505; GO:0005794; GO:0030054; GO:0030244; GO:0005576	EC:2.4.1.112
C913	EB679285; DV159128; EB677644	AT1G12470	Pep3/Vps18/deep orange family protein		GO:0005515; GO:0008270	protein binding; zinc ion binding
C914	EB679279; CB329251; EB430553; EB432232	AT4G16830	nuclear RNA-binding protein (RGGA)		GO:0005737; GO:0005634; GO:0003723; GO:0008150	cytoplasm; nucleus; RNA binding; biological_process_unknown
C915	EB679276; EB683430	AT1G64880	ribosomal protein S5 family protein		GO:0005794; GO:0005622; GO:0005840; GO:0003735; GO:0006412	Golgi apparatus; intracellular; ribosome; structural constituent of ribosome; translation	30s ribosomal protein s5	GO:0005840; GO:0005794; GO:0006412	EC:3.6.5.3
C916	EB679274; EB678346; DV158357; EB677656; EB679587	AT5G03820	GDSL-motif lipase/hydrolase family protein		GO:0004091; GO:0016298; GO:0006629; GO:0012505	carboxylesterase activity; lipase activity; lipid metabolic process; endomembrane system	protein	GO:0012505; GO:0016023; GO:0004091; GO:0006629	EC:3.1.1; EC:3.1.1.1
C917	EB679272; CV016688; EB679272; EB679272; EB682930; DW002245; EB431651	AT3G18130	guanine nucleotide-binding family protein / activated protein kinase C receptor (RACK1)		GO:0005834; GO:0000166; GO:0008150	heterotrimeric G-protein complex; nucleotide binding; biological_process_unknown	protein	GO:0005834; GO:0000166	EC:3.6.5.1
C918	EB679269; BP128855	AT4G33355	lipid binding		GO:0008289; GO:0006869; GO:0012505	lipid binding; lipid transport; endomembrane system	lipid transfer protein precursor	GO:0006869; GO:0016023
C919	EB679261; DW000301; BP527563	AT5G26210	PHD finger family protein		GO:0005575; GO:0003677; GO:0006355	cellular_component_unknown; DNA binding; regulation of transcription, DNA-dependent	protein	GO:0003677; GO:0006355
C920	EB679250; EB679250; BP526388	AT4G24990	ATGP4 (Arabidopsis thaliana geranylgeranylated protein)	geranylgeranylated protein ATGP4	GO:0005575; GO:0003674; GO:0006464	cellular_component_unknown; molecular_function_unknown; protein modification process	geranylgeranylated protein atgp4	GO:0006464
C921	EB679246; EB678147; EB678901; BP530320; EB437332; BP533284; BP530934; DW001508; DV160071; DV160071; DV160071; EB683568; EB446828; EB427643; EB444908; EB446104; EB678669; EB677179; EB677220; DV158715; EB430815	AT3G11510	40S ribosomal protein S14 (RPS14B)		GO:0005830; GO:0005843; GO:0003735; GO:0006412	cytosolic ribosome (sensu Eukaryota); cytosolic small ribosomal subunit (sensu Eukaryota); structural constituent of ribosome; translation	40s ribosomal protein s14	GO:0003735; GO:0022627; GO:0006412; GO:0009536	EC:3.6.5.3
C922	EB679243; EB679243; DV999663	AT3G12480	transcription factor, putative		GO:0005634; GO:0003677; GO:0003700; GO:0006355	nucleus; DNA binding; transcription factor activity; regulation of transcription, DNA-dependent	protein	GO:0043565; GO:0005739
C923	EB679237; DV158142; EB677922; EB433099; EB434646	AT1G19910	AVA-P2 (vacuolar-H+-pumping ATPase 16 kDa proteolipid subunit 2); ATPase	vacuolar H+-pumping ATPase 16 kDa proteolipid (ava-p2)	GO:0016887; GO:0015986; GO:0000220; GO:0046961	ATPase activity; ATP synthesis coupled proton transport; vacuolar proton-transporting V-type ATPase, V0 domain; hydrogen ion transporting ATPase activity, rotational mechanism	vacuolar atp synthase 16 kda proteolipid subunit	GO:0015078; GO:0005488; GO:0042626; GO:0006754; GO:0016023; GO:0044425; GO:0005773; GO:0015992
C924	EB679235; EB678202	AT5G48960	5' nucleotidase family protein		GO:0008253; GO:0008150	5'-nucleotidase activity; biological_process_unknown	5 nucleotidase family protein	GO:0009536
C925	EB679231; CV018500; BQ843147; CO046513; EB446963; EB444494; CV020334; DW005173; EB679231; EB679231; EB446038; AJ632785; EB682804; EB680296	AT5G09510	40S ribosomal protein S15 (RPS15D)		GO:0005843; GO:0003735; GO:0006412	cytosolic small ribosomal subunit (sensu Eukaryota); structural constituent of ribosome; translation	ribosomal protein s15	GO:0003735; GO:0022627; GO:0006412	EC:3.6.5.3
C926	EB679230; BP134572; DV159029	AT3G51510			GO:0009535; GO:0003674; GO:0008150	chloroplast thylakoid membrane; molecular_function_unknown; biological_process_unknown
C927	EB679227; EB679227; BP532515; EB679227; BP534321; BP529101; BP529310	AT5G53330			GO:0005575; GO:0003674; GO:0008150	cellular_component_unknown; molecular_function_unknown; biological_process_unknown
C928	EB679219; BP535208; BP533376; EB443230; EB682030	AT2G36290	hydrolase, alpha/beta fold family protein		GO:0005783; GO:0016787; GO:0008150	endoplasmic reticulum; hydrolase activity; biological_process_unknown	protein	GO:0005783; GO:0016787
C929	EB679213; EB681096; FG638747; DW003050; BP530027	AT2G28190	CSD2 (COPPER/ZINC SUPEROXIDE DISMUTASE 2); copper, zinc superoxide dismutase	Encodes a chloroplastic copper/zinc superoxide dismutase CSD2 that can detoxify superoxide radicals. Its expression is affected by miR398-directed mRNA cleavage.	GO:0009507; GO:0004785; GO:0009416; GO:0019430; GO:0006979; GO:0006950; GO:0046688; GO:0010039	chloroplast; copper, zinc superoxide dismutase activity; response to light stimulus; removal of superoxide radicals; response to oxidative stress; response to stress; response to copper ion; response to iron ion	superoxide dismutase	GO:0006979; GO:0005507; GO:0004784; GO:0004601; GO:0006801; GO:0010039; GO:0009507; GO:0008270	EC:1.15.1.1; EC:1.11.1.7
C930	EB679197; CB322068; EB449396; DV159148; EB677585; BP532034; DV158496; BP533775; EB443297; DV160149	AT1G13950	EIF-5A (eukaryotic translation initiation factor 5A-1); translation initiation factor	Encodes eukaryotic translation initiation factor 5A (EIF-5A).	GO:0005575; GO:0003743; GO:0006413	cellular_component_unknown; translation initiation factor activity; translational initiation	eukaryotic translation initiation factor 5a	GO:0006413; GO:0003743
C931	EB679196; EB679008; DV158315	AT2G36640	ATECP63 (EMBRYONIC CELL PROTEIN 63)	Encodes putative phosphotyrosine protein belonging to late embryogenesis abundant (LEA) protein in group 3 that might be involved in maturation and desiccation tolerance of seeds. RFLP and CAPS mapping place it on chromosome 4 but the nucleotide sequence maps it to chromosome 2.	GO:0009793; GO:0005575	embryonic development ending in seed dormancy; cellular_component_unknown
C932	EB679195; AJ719154	AT5G25150	TAF5 (TBP-ASSOCIATED FACTOR 5); nucleotide binding		GO:0005634; GO:0000166; GO:0045449	nucleus; nucleotide binding; regulation of transcription	protein	GO:0005669; GO:0003700; GO:0006355
C933	EB679194; BP534445	AT5G52040	ATRSP41 (Arabidopsis thaliana arginine/serine-rich splicing factor 41); RNA binding	encodes an arginine/serine-rich splicing factor. transcript is alternatively spliced and is differentially expressed in different tissues (flowers, roots, stems, and leaves) examined.	GO:0003723; GO:0008380; GO:0005681; GO:0000398	RNA binding; RNA splicing; spliceosome; nuclear mRNA splicing, via spliceosome	arginine serine-rich splicing factor	GO:0005488
C934	EB679190; EB445844	AT1G52320			GO:0005575; GO:0003674; GO:0006499	cellular_component_unknown; molecular_function_unknown; N-terminal protein myristoylation
C935	EB679187; FG644752; EB678212	AT2G37160	transducin family protein / WD-40 repeat family protein		GO:0005575; GO:0000166; GO:0008150	cellular_component_unknown; nucleotide binding; biological_process_unknown	transducin family protein wd-40 repeat family protein	GO:0000166
C936	EB679177; EB439287; EB683122; DW003314	AT2G33845	DNA-binding protein-related		GO:0009507; GO:0003674; GO:0008150	chloroplast; molecular_function_unknown; biological_process_unknown	dna-binding related protein	GO:0005739
C937	EB679165; BP128955; EB683516; DW003783; EB427598; DV157945; FG643784; EB431826
C938	EB679149; EB432908; EB433549; EB444696; EB679149	AT4G00100	ATRPS13A (RIBOSOMAL PROTEIN S13A); structural constituent of ribosome	Encodes a cytoplasmic ribosomal protein S13 homologue involved in early leaf development	GO:0005843; GO:0003735; GO:0006412; GO:0009965; GO:0000911; GO:0010090	cytosolic small ribosomal subunit (sensu Eukaryota); structural constituent of ribosome; translation; leaf morphogenesis; cytokinesis by cell plate formation; trichome morphogenesis	ribosomal protein s13	GO:0000911; GO:0006412; GO:0010090; GO:0003735; GO:0022627	EC:3.6.5.3
C939	EB679140; EB439380	AT4G22300	SOBER1 (SUPPRESSOR OF AVRBST-ELICITED RESISTANCE 1); carboxylesterase	encodes a carboxylesterase that inhibits AvrBsT-triggered phenotypes in Arabidopsis	GO:0004091; GO:0009814; GO:0010363	carboxylesterase activity; defense response, incompatible interaction; regulation of hypersensitive response	carboxylesterase	GO:0005739
C940	EB679134; EB451325	AT5G65670	IAA9 (indoleacetic acid-induced protein 9); transcription factor	auxin (indole-3-acetic acid) induced gene	GO:0005634; GO:0003700; GO:0009733; GO:0009734	nucleus; transcription factor activity; response to auxin stimulus; auxin mediated signaling pathway	indoleacetic acid-induced-like protein	GO:0046983; GO:0009734; GO:0005634; GO:0006355
C941	EB679132; EB679132; EB450556; EB451242; EB425981; EB681402; DV160906; DV999863; EB678343; EB451567; EB430585; DV160262; EB438248; EB438719; EB438137	AT4G32530	vacuolar ATP synthase, putative / V-ATPase, putative		GO:0016469; GO:0016021; GO:0016020; GO:0016887; GO:0015986	proton-transporting two-sector ATPase complex; integral to membrane; membrane; ATPase activity; ATP synthesis coupled proton transport	vacuolar atp synthase 16 kda proteolipid subunit	GO:0046933; GO:0016021; GO:0015986; GO:0005524; GO:0046961; GO:0016469	EC:3.6.3.14
C942	EB679127; EB449519; EB450415; EB678631; DV999479; EB428218	AT5G54540			GO:0005575; GO:0003674; GO:0008150	cellular_component_unknown; molecular_function_unknown; biological_process_unknown
C943	EB679125; DW002532; EB439068; EB426631; EB442456; EB442456; EB450370; EB439858; DV157918; BP528109; CV020371; EB440765; EB681010; EB449713; EB449949; DV158573; DV162526; EB444804; EB445265; EB440778; BP533872; EB678916; DV158784; EB679002; EB678214; EB684218; EB445369; EB450430; EB438705; DW004312; EB449172; EB447056; EB678810; EB449015; EB444656; EB444656; DV162501; EB426125; DV158807; EB447439;…	AT3G11940	ATRPS5A (RIBOSOMAL PROTEIN 5A); structural constituent of ribosome	One of two genes encoding the ribosomal protein S5. Mutants have semi-dominant developmental phenotypes. Most cell-division processes are delayed or disturbed in the heterozygous mutant, and development is completely arrested at an early embryonic stage in the homozygous mutant.	GO:0005830; GO:0005843; GO:0005840; GO:0003735; GO:0006412	cytosolic ribosome (sensu Eukaryota); cytosolic small ribosomal subunit (sensu Eukaryota); ribosome; structural constituent of ribosome; translation	ribosomal protein s5	GO:0042254; GO:0003735; GO:0022627; GO:0006412	EC:3.6.5.3
C944	EB679112; EB677753; DW000453; AJ632929; EB435534	AT5G02960	40S ribosomal protein S23 (RPS23B)		GO:0005830; GO:0005840; GO:0003735; GO:0006412	cytosolic ribosome (sensu Eukaryota); ribosome; structural constituent of ribosome; translation	ribosomal protein s23	GO:0022626; GO:0003735; GO:0015935; GO:0006412; GO:0005739	EC:3.6.5.3
C945	EB679110; DW002490; DW001956; DW004193; EB445911	AT4G17340	DELTA-TIP2/TIP2;2 (tonoplast intrinsic protein 2;2); water channel		GO:0016020; GO:0015250; GO:0009651; GO:0006810	membrane; water channel activity; response to salt stress; transport	aquaporin	GO:0016023; GO:0051739; GO:0006810; GO:0016021; GO:0009705
C946	EB679100; EB678773; EB439792	AT4G37680	HHP4 (heptahelical protein 4); receptor	heptahelical transmembrane protein HHP4	GO:0016021; GO:0004872; GO:0009744; GO:0009725	integral to membrane; receptor activity; response to sucrose stimulus; response to hormone stimulus	protein	GO:0016021; GO:0004872; GO:0009744
C947	EB679099; EB678485; EB677257; DV157627	AT2G44300	lipid transfer protein-related		GO:0008289; GO:0006869; GO:0031225	lipid binding; lipid transport; anchored to membrane	lipid transfer protein	GO:0008289; GO:0006869
C948	EB679095; CV021047; CV017507; CV018170; CV019199; CV020970; DW004866; DW002640; DW004833; DV999549; EB427892; EB438350; EB677553; EB679280; CV017506; CV017544; CV017835; CV020670; CV020669; CV020489; EB679280; EB679280; EB679280; DW003945; EB427913; EB447421; EB447596; EB447541; EB447711; EB683545; EB447598; EB447598; EB447598; CV017041; EB447598; EB442033; DV162701; EB678052; EB448623; AY491535;…
C949	EB679081; EB431592; EB442588; EB677924	AT5G12320	ankyrin repeat family protein		GO:0005575; GO:0005515; GO:0008150	cellular_component_unknown; protein binding; biological_process_unknown	ankyrin unc44	GO:0005515
C950	EB679080; EB679001	AT5G63350			GO:0003674; GO:0008150	molecular_function_unknown; biological_process_unknown
C951	EB679076; EB677211; EB678245; DV157942; EB683912	AT2G33040	ATP synthase gamma chain, mitochondrial (ATPC)		GO:0005737; GO:0016020; GO:0005739; GO:0005634; GO:0015986; GO:0015992; GO:0046933; GO:0046961	cytoplasm; membrane; mitochondrion; nucleus; ATP synthesis coupled proton transport; proton transport; hydrogen ion transporting ATP synthase activity, rotational mechanism; hydrogen ion transporting ATPase activity, rotational mechanism	atp synthasegamma subunit	GO:0046933; GO:0015986; GO:0046872; GO:0005754; GO:0046961; GO:0005634	EC:3.6.3.14
C952	EB679064; DV162142; BP531661; DV158246; EB677193	AT5G45775	60S ribosomal protein L11 (RPL11D)		GO:0005842; GO:0003735; GO:0006412	cytosolic large ribosomal subunit (sensu Eukaryota); structural constituent of ribosome; translation	ribosomal protein l11	GO:0003735; GO:0022625; GO:0006412; GO:0019843	EC:3.6.5.3
C953	EB679056; CV017218	AT4G13270			GO:0009507; GO:0003674; GO:0008150	chloroplast; molecular_function_unknown; biological_process_unknown
C954	EB679048; EB678338	AT1G51590	mannosyl-oligosaccharide 1,2-alpha-mannosidase, putative		GO:0005794; GO:0005509; GO:0004571	Golgi apparatus; calcium ion binding; mannosyl-oligosaccharide 1,2-alpha-mannosidase activity	classmember 1	GO:0004571; GO:0006487; GO:0005509; GO:0030173; GO:0009536	EC:3.2.1.113
C955	EB679046; EB679216; EB678629; DV160707	AT4G38580	ATFP6 (FARNESYLATED PROTEIN 6); metal ion binding	putative farnesylated protein (At4g38580) mRNA, complete	GO:0005575; GO:0046872; GO:0010286	cellular_component_unknown; metal ion binding; heat acclimation	farnesylated protein	GO:0030001; GO:0046872
C956	EB679040; EB682770; EB439378; EB439192; EB451081; DW004259; EB451874; DW003147; EB444711; DW003618; EB684158; DW002074; EB443914	AT2G33590	cinnamoyl-CoA reductase family		GO:0005575; GO:0016621; GO:0009809	cellular_component_unknown; cinnamoyl-CoA reductase activity; lignin biosynthetic process	dihydroflavonol 4-reductase	GO:0009809; GO:0016621; GO:0050662	EC:1.2.1.44
C957	EB679022; EB678421; EB683296; EB678020; DW003401; EB443683	AT5G23740	RPS11-BETA (RIBOSOMAL PROTEIN S11-BETA); structural constituent of ribosome	Encodes a putative ribosomal protein S11 (RPS11-beta).	GO:0005843; GO:0003735; GO:0006412	cytosolic small ribosomal subunit (sensu Eukaryota); structural constituent of ribosome; translation	ribosomal protein s11	GO:0003735; GO:0022627; GO:0006412; GO:0019843	EC:3.6.5.3
C958	EB679021; EB678960	AT3G08650	metal transporter family protein		GO:0016020; GO:0030001; GO:0046873	membrane; metal ion transport; metal ion transmembrane transporter activity	metal transporter family protein	GO:0030001; GO:0016020; GO:0016023
C959	EB679019; EB449592; EB449592; EB678226; EB451276; AF321139; EB678222; BP530476; DW001641; AJ632821	AT1G23820	SPDS1 (SPERMIDINE SYNTHASE 1)	Spermidine synthase.	GO:0005575; GO:0004766; GO:0008295	cellular_component_unknown; spermidine synthase activity; spermidine biosynthetic process	spermidine synthase	GO:0004766; GO:0008295	EC:2.5.1.16
C960	EB679015; EB678605; EB677563	AT5G62440		Encodes a protein DOMINO1 that belongs to a plant-specific gene family sharing a common motif present in the tomato DEFECTIVE CHLOROPLASTS AND LEAVES (LeDCL) protein. DOMINO1 is located in the nucleus. Arabidopsis embryos carrying the domino1 mutation grow slowly in comparison with wild type embryos and reach only the globular stage at desiccation. The primary defect of the mutation at the cellul…	GO:0005575; GO:0003674; GO:0008150	cellular_component_unknown; molecular_function_unknown; biological_process_unknown	protein	GO:0051302; GO:0009790; GO:0017126; GO:0005634
C961	EB679004; DW003892; BP533581
C962	EB678998; BP529554	AT3G24590	signal peptidase I family protein		GO:0016020; GO:0009535; GO:0008233; GO:0006508	membrane; chloroplast thylakoid membrane; peptidase activity; proteolysis	signal peptidase i	GO:0016020; GO:0006508; GO:0009536; GO:0008233
C963	EB678993; EB678150	AT5G47680	RNA binding / tRNA methyltransferase		GO:0005575; GO:0003723; GO:0008175; GO:0008033	cellular_component_unknown; RNA binding; tRNA methyltransferase activity; tRNA processing	rna (guanine-9-) methyltransferase domain containing 3	GO:0008168	EC:2.1.1
C964	EB678985; CV019223; EB449700; EB441136; CV020384; CV017983; CV021653; EB443130; CV021563; DV159616; DV159988; EB450595; EB448456; EB440454; EB442005; EB438450; DV161023; EB449598; DV160368; CV016515; EB450336; CV018774; CV019833; DV160368; DW001722; CV020943; CV019971; EB441997; EB443162; EB441904; EB443344; EB450516; EB442038; EB449771; EB443089; EB449509; EB438335; EB444228; DV160987; EB443073;…	AT1G28330	DRM1 (DORMANCY-ASSOCIATED PROTEIN 1)	dormancy-associated protein (DRM1)	GO:0005575; GO:0003674; GO:0008150	cellular_component_unknown; molecular_function_unknown; biological_process_unknown	auxin-repressed protein	GO:0051567; GO:0006346; GO:0006306
C965	EB678984; EB445497; CV020057; CV018125; BP534629; EB444552; EB451528; EB427195; DW002258
C966	EB678983; EB678592; DW003072; DW005180; EB678459	AT5G43050			GO:0009507; GO:0003674; GO:0008150	chloroplast; molecular_function_unknown; biological_process_unknown	---NA---	GO:0005739
C967	EB678982; BP531917; EB451457; EB678971; DW001495	AT3G56860	UBA2A; RNA binding	encodes a nuclear protein that binds to RNA with a specificity for oligouridylates in vitro. Along with UBP1 and UBA1a, it may act as a component of a complex recognizing U-rich sequences in plant 3'-UTRs and contributing to the stabilization of mRNAs in the nucleus.	GO:0003723; GO:0009738; GO:0005634; GO:0017091; GO:0048255	RNA binding; abscisic acid mediated signaling; nucleus; AU-rich element binding; mRNA stabilization	heterogeneous nuclear ribonucleoprotein a b	GO:0017091; GO:0048255; GO:0005515
C968	EB678975; EB439996
C969	EB678973; DV999111	AT2G47590	PHR2 (PHOTOLYASE/BLUE-LIGHT RECEPTOR 2)	photolyase/blue light photoreceptor PHR2 (PHR2) mRNA,	GO:0006281; GO:0005575; GO:0003913	DNA repair; cellular_component_unknown; DNA photolyase activity
C970	EB678972; EB679369	AT2G28790	osmotin-like protein, putative		GO:0009505; GO:0003674; GO:0051707	cellulose and pectin-containing cell wall; molecular_function_unknown; response to other organism	thaumatin-like protein	GO:0051707; GO:0005576; GO:0016023; GO:0005618
C971	EB678968; CB329258	AT1G04920	ATSPS3F (sucrose phosphate synthase 3F); sucrose-phosphate synthase/ transferase, transferring glycosyl groups	Encodes a protein with putative sucrose-phosphate synthase activity.	GO:0005575; GO:0009058; GO:0005985; GO:0046524; GO:0016757	cellular_component_unknown; biosynthetic process; sucrose metabolic process; sucrose-phosphate synthase activity; transferase activity, transferring glycosyl groups	sucrose-phosphate synthase	GO:0046524; GO:0005739; GO:0009058; GO:0009536; GO:0005985	EC:2.4.1.14
C972	EB678966; AJ633001; EB430348; BP535182; DV159032; DW005137; DW000210	AT3G49470	NACA2 (NASCENT POLYPEPTIDE-ASSOCIATED COMPLEX SUBUNIT ALPHA-LIKE PROTEIN 2)		GO:0005575; GO:0003674; GO:0008150	cellular_component_unknown; molecular_function_unknown; biological_process_unknown
C973	EB678959; BP528047; BP530972; BP533283; EB435649	AT3G12130	KH domain-containing protein / zinc finger (CCCH type) family protein		GO:0003676; GO:0003700; GO:0045449	nucleic acid binding; transcription factor activity; regulation of transcription
C974	EB678957; EB677534; EB438490; DW004983; EB438871; DV158602; EB439789; EB439789	AT5G45775	60S ribosomal protein L11 (RPL11D)		GO:0005842; GO:0003735; GO:0006412	cytosolic large ribosomal subunit (sensu Eukaryota); structural constituent of ribosome; translation	ribosomal protein l11	GO:0003735; GO:0022625; GO:0006412; GO:0019843	EC:3.6.5.3
C975	EB678953; DV160364; CV017426; EB677262; EB677434; EB448067; EB439479; EB432633; EB439883; EB440302; EB450340; EB451233; EB451240; EB425128; EB448961; EB678074; EB450813; EB438910; DV999491; AB071968; EB447888; DW002462; EB441320; DW002462; EB443058	AT2G42590	GRF9 (GENERAL REGULATORY FACTOR 9); protein phosphorylated amino acid binding	14-3-3 gene. Binds calcium and displays induced structural changes.	GO:0009570; GO:0005737; GO:0005634; GO:0045309; GO:0005509; GO:0005515	chloroplast stroma; cytoplasm; nucleus; protein phosphorylated amino acid binding; calcium ion binding; protein binding	14-3-3 protein	GO:0019904
C976	EB678939; BP531031	AT5G39510	ATVTI11/ATVTI1A/SGR4/VTI11/VTI1A/ZIG (VESICLE TRANSPORT V-SNARE 11); receptor	Encodes a member of SNARE gene family. Homologous with yeast VTI1 and is involved in vesicle transport. Mutant alleles such as sgr4/zig are defective in the shoots response to gravity resulting in a zigzag growth pattern of the stem. Involved in protein trafficking to lytic vacuoles. Can conditionally substitute VTI12 in protein storage vacuole trafficking when plants are devoid of VTI12.	GO:0005774; GO:0004872; GO:0006896; GO:0009630; GO:0030140; GO:0005802; GO:0005770; GO:0006623	vacuolar membrane; receptor activity; Golgi to vacuole transport; gravitropism; trans-Golgi network transport vesicle; trans-Golgi network; late endosome; protein targeting to vacuole	vesicle transport through interaction with t-snares homolog 1a	GO:0006623; GO:0005483; GO:0000149; GO:0006891; GO:0006896; GO:0005774; GO:0006944; GO:0005770; GO:0005802; GO:0030140; GO:0009630; GO:0005886
C977	EB678937; BP129422; BP531487	AT1G26840	ATORC6/ORC6 (Origin recognition complex protein 6); DNA binding	Origin Recognition Complex subunit 6. Involved in the initiation of DNA replication. Regulated transcriptionally during cell cycle, peaking at G1/S-phase. Target of E2F/DF family of transcription factors.	GO:0003677; GO:0006260; GO:0000808	DNA binding; DNA replication; origin recognition complex	origin recognitionsubunit 6 homolog-like	GO:0006260; GO:0003677; GO:0005664; GO:0005515
C978	EB678933; EB677465; EB432064; EB444422	AT1G56450	PBG1 (20S proteasome beta subunit G1); peptidase	20S proteasome beta subunit PBG1 (PBG1) mRNA, complete cds	GO:0005839; GO:0008233; GO:0006511	proteasome core complex (sensu Eukaryota); peptidase activity; ubiquitin-dependent protein catabolic process	20s proteasome beta 7	GO:0005839; GO:0004298; GO:0006511	EC:3.4.25
C979	EB678931; AY329060; AF166277; EB430546; EB429958; EB429710; EB432132; EB430419; EB431190; AY329053; AY329058; AY329062; AY329059; AY329056; AY329061; AY329054; AY329057; AY329055	AT5G59720	HSP18.2 (HEAT SHOCK PROTEIN 18.2)	encodes a low molecular weight heat shock protein that contains the heat shock element in the promoter region. Expression is induced in response to heat shock.	GO:0009408; GO:0009644; GO:0042542; GO:0010286; GO:0005575	response to heat; response to high light intensity; response to hydrogen peroxide; heat acclimation; cellular_component_unknown	heat shock protein	GO:0006950
C980	EB678929; BP535060; DW003867; EB439805; EB678100	AT5G59850	40S ribosomal protein S15A (RPS15aF)		GO:0005843; GO:0003735; GO:0006412	cytosolic small ribosomal subunit (sensu Eukaryota); structural constituent of ribosome; translation	ribosomal protein s15a	GO:0003735; GO:0022627; GO:0006412	EC:3.6.5.3
C981	EB678926; DW001815; EB448794; FG637394; BP530394; BP137207; EB444017; CV016673; EB446706	AT5G43060	cysteine proteinase, putative / thiol protease, putative		GO:0008234; GO:0006508; GO:0012505	cysteine-type peptidase activity; proteolysis; endomembrane system	cysteine proteinase	GO:0006950; GO:0006508; GO:0004197	EC:3.4.22
C982	EB678924; EB681804; BP531384; DW001652	AT4G39870			GO:0005575; GO:0003674; GO:0008150	cellular_component_unknown; molecular_function_unknown; biological_process_unknown
C983	EB678915; FG642121; BP529259	AT1G56440	serine/threonine protein phosphatase-related		GO:0005575; GO:0005488; GO:0008150	cellular_component_unknown; binding; biological_process_unknown
C984	EB678914; DW003767	AT5G14660	PDF1B (PEPTIDE DEFORMYLASE 1B); peptide deformylase	encodes a peptide deformylase-like protein	GO:0009507; GO:0006412; GO:0042586	chloroplast; translation; peptide deformylase activity	peptide deformylase	GO:0005506; GO:0042586; GO:0009507; GO:0006412; GO:0005739	EC:3.5.1.88; EC:3.6.5.3
C985	EB678913; EB678143; EB426687; EB447928	AT1G79870	oxidoreductase family protein		GO:0016491; GO:0008152	oxidoreductase activity; metabolic process	d-isomer specific 2-hydroxyacid dehydrogenase nad-binding	GO:0047995; GO:0008152; GO:0051287	EC:1.1.1.237
C986	EB678911; BQ843138; BP535380; CV016056	AT3G23990	HSP60 (Heat shock protein 60); ATP binding / protein binding / unfolded protein binding	mitochondrial chaperonin HSP. assist in rapid assembly of the oligomeric protein structures in the mitochondria.	GO:0005739; GO:0005524; GO:0005515; GO:0051082; GO:0009408; GO:0007005; GO:0051131	mitochondrion; ATP binding; protein binding; unfolded protein binding; response to heat; mitochondrion organization and biogenesis; chaperone-mediated protein complex assembly	chaperonin	GO:0006457; GO:0007005; GO:0005524; GO:0051082; GO:0009408; GO:0051131; GO:0005739
C987	EB678905; DV158980	AT5G16750	TOZ (TORMOZEMBRYO DEFECTIVE); nucleotide binding	Encodes a nucleolar localized WD-40 repeat protein that is preferentially expressed in dividing cells and is required for regulated division planes and embryo development.	GO:0000166; GO:0005730; GO:0009793; GO:0009880; GO:0051301	nucleotide binding; nucleolus; embryonic development ending in seed dormancy; embryonic pattern specification; cell division	transducin-like 3	GO:0009793; GO:0051301; GO:0009880
C988	EB678894; EB678410	AT3G33530	transducin family protein / WD-40 repeat family protein		GO:0009507; GO:0000166; GO:0008150	chloroplast; nucleotide binding; biological_process_unknown
C989	EB678877; FG637769	AT3G02650	pentatricopeptide (PPR) repeat-containing protein		GO:0005575; GO:0005488; GO:0008150	cellular_component_unknown; binding; biological_process_unknown
C990	EB678875; EB448904	AT2G39740			GO:0005575; GO:0008150	cellular_component_unknown; biological_process_unknown
C991	EB678868; EB677873; EB679424; EB678344; EB677244; EB678270; EB678979; EB678051; EB678292; EB678157; DV157647; EB678028; DV159083; EB677324; EB679289; DV157847; EB679607; DV159033; DV158227	AT4G33355	lipid binding		GO:0008289; GO:0006869; GO:0012505	lipid binding; lipid transport; endomembrane system	lipid transfer protein	GO:0006869; GO:0016023; GO:0008289
C992	EB678867; EB678867; EB443988; BQ843082; BQ843106	AT5G65360	histone H3		GO:0009507; GO:0005634; GO:0003677; GO:0007001; GO:0006334; GO:0000786	chloroplast; nucleus; DNA binding; chromosome organization and biogenesis (sensu Eukaryota); nucleosome assembly; nucleosome	histone h3	GO:0000786; GO:0003677; GO:0006334; GO:0009507; GO:0005634; GO:0005739
C993	EB678865; DW003759; DW001977; EB678865	AT2G44860	60S ribosomal protein L24, putative		GO:0005840; GO:0003735; GO:0006412; GO:0042254	ribosome; structural constituent of ribosome; translation; ribosome biogenesis and assembly	ribosomal protein l24	GO:0005840; GO:0042254; GO:0006412	EC:3.6.5.3
C994	EB678852; BP531332; EB678952	AT1G29940	NRPA2 (nuclear RNA polymerase A 2); DNA-directed RNA polymerase	Encodes a subunit of RNA polymerase 1 (aka RNA polymerase A).	GO:0005634; GO:0003899; GO:0006350	nucleus; DNA-directed RNA polymerase activity; transcription	dna-directed rna polymerase subunit b	GO:0005730; GO:0005515; GO:0006350
C995	EB678850; L29270; BP535025	AT5G65270	AtRABA4a (Arabidopsis Rab GTPase homolog A4a); GTP binding		GO:0005886; GO:0005525; GO:0015031; GO:0007264	plasma membrane; GTP binding; protein transport; small GTPase mediated signal transduction	member ras oncogene family	GO:0005525; GO:0016023; GO:0005886; GO:0005524; GO:0008134; GO:0007264; GO:0006355; GO:0015031
C996	EB678848; BQ843065; BQ842915	AT5G20830	SUS1 (SUCROSE SYNTHASE 1); UDP-glycosyltransferase/ sucrose synthase	Encodes a protein with sucrose synthase activity (SUS1).	GO:0008194; GO:0016157; GO:0005986; GO:0005575; GO:0009409; GO:0009413; GO:0006970	UDP-glycosyltransferase activity; sucrose synthase activity; sucrose biosynthetic process; cellular_component_unknown; response to cold; response to flooding; response to osmotic stress	sucrose synthase	GO:0016157; GO:0009058; GO:0005985	EC:2.4.1.13
C997	EB678818; BP526600	AT3G42725			GO:0003674; GO:0008150; GO:0012505	molecular_function_unknown; biological_process_unknown; endomembrane system
C998	EB678812; EB678812; FG639968; BP530649	AT3G13882	structural constituent of ribosome		GO:0005622; GO:0005840; GO:0003735; GO:0006412	intracellular; ribosome; structural constituent of ribosome; translation	structural constituent of ribosome	GO:0005622
C999	EB678811; EB678941; EB678941; FG644362	AT5G57280	methyltransferase
C1000	EB678805; BP131952	AT5G66780			GO:0003674; GO:0008150	molecular_function_unknown; biological_process_unknown
C1001	EB678804; CV020582; EB435366; DW001424; BP527103; CN949785; EB678804; EB678478; EB444650; EB678804	AT5G39850	40S ribosomal protein S9 (RPS9C)		GO:0005843; GO:0003735; GO:0006412	cytosolic small ribosomal subunit (sensu Eukaryota); structural constituent of ribosome; translation	40s ribosomal protein s9	GO:0003735; GO:0022627; GO:0006412; GO:0019843	EC:3.6.5.3
C1002	EB678797; DW003844	AT1G20670	DNA-binding bromodomain-containing protein		GO:0005575; GO:0003677; GO:0008150	cellular_component_unknown; DNA binding; biological_process_unknown	bromodomain and phd finger3	GO:0003677; GO:0009536
C1003	EB678796; DV162657; EB432526	AT5G63310	NDPK2 (NUCLEOSIDE DIPHOSPHATE KINASE 2); ATP binding / nucleoside diphosphate kinase	Maintains intracellular dNTP levels except ATP. Plays a role in response to oxidative stress and UV. Involved in phytochrome-mediated light signaling. Participates in auxin-regulated processes, partly through the modulation of auxin transport. H-bonding with His-197 inside the nucleotide-binding pocket is critical for NDPK2 functioning.	GO:0005524; GO:0004550; GO:0005737; GO:0005634; GO:0005515; GO:0009411; GO:0009585; GO:0009734; GO:0042542	ATP binding; nucleoside diphosphate kinase activity; cytoplasm; nucleus; protein binding; response to UV; red, far-red light phototransduction; auxin mediated signaling pathway; response to hydrogen peroxide	nucleoside diphosphate kinase	GO:0004550; GO:0009411; GO:0009585; GO:0005739; GO:0042802; GO:0006228; GO:0005524; GO:0000287; GO:0006183; GO:0009507; GO:0009734; GO:0042542; GO:0006241	EC:2.7.4.6
C1004	EB678794; BP532958; DV159823	AT3G22845	emp24/gp25L/p24 protein-related		GO:0016021; GO:0006810; GO:0012505	integral to membrane; transport; endomembrane system	protein	GO:0016023; GO:0016021; GO:0006810
C1005	EB678787; EB427105; EB435621; DV998981	AT5G20570	RBX1 (RING-BOX 1)	Encodes a ring-box 1 like protein and component of the SCF ubiquitinization complex mediating auxin responses. Forms a E3 ubiquitin ligase complex with CUL3A and At1g21780.1 a BTB domain protein.	GO:0005515; GO:0016567; GO:0019005; GO:0009733; GO:0031463	protein binding; protein ubiquitination; SCF ubiquitin ligase complex; response to auxin stimulus; Cul3-RING ubiquitin ligase complex	ring finger protein 7	GO:0005515; GO:0016567; GO:0009733; GO:0031463; GO:0008270
C1006	EB678786; EB439677	AT3G07440			GO:0003674; GO:0008150	molecular_function_unknown; biological_process_unknown
C1007	EB678782; EB431344; EB431344	AT1G68300	universal stress protein (USP) family protein		GO:0005575; GO:0003674; GO:0006950	cellular_component_unknown; molecular_function_unknown; response to stress	universal stress proteinfamily protein	GO:0006950
C1008	EB678775; DV157478; EB679992	AT5G25450	ubiquinol-cytochrome C reductase complex 14 kDa protein, putative		GO:0005739; GO:0008121; GO:0006122; GO:0006118	mitochondrion; ubiquinol-cytochrome-c reductase activity; mitochondrial electron transport, ubiquinol to cytochrome c; electron transport	ubiquinol-cytochrome c reductase complex 14 kda	GO:0005750; GO:0008121; GO:0006118; GO:0006810; GO:0006122; GO:0045153; GO:0009536	EC:1.10.2.2
C1009	EB678765; EB679579; CV020038	AT4G16160	ATOEP16-2/ATOEP16-S; P-P-bond-hydrolysis-driven protein transmembrane transporter	Homologous to pea OEP16 and barley pPORA (OEP16), a member of Arabidopsis OEP16 family. Two OEP16 genes are closely related to each other and are conserved in all land plants, OEP16-2, also named OEP16-S, and OEP16-1 (renamed OEP16-L) are result of the gene duplication event that occurred prior to divergence of bryophytes and seed plants. Predominantly expressed in seed and is not inducible by co…	GO:0005744; GO:0009527; GO:0015450; GO:0015031	mitochondrial inner membrane presequence translocase complex; plastid outer membrane; protein transmembrane transporter activity; protein transport	protein	GO:0005739
C1010	EB678756; DW000226; AB024511; BP129484	AT3G01360			GO:0003674	molecular_function_unknown	tmv response-related	GO:0016020
C1011	EB678753; DW004222	AT5G63400	ADK1 (ADENYLATE KINASE 1); adenylate kinase	encodes a protein similar to adenylate kinase.	GO:0005739; GO:0009536; GO:0004017; GO:0009061; GO:0006139; GO:0009117	mitochondrion; plastid; adenylate kinase activity; anaerobic respiration; nucleobase, nucleoside, nucleotide and nucleic acid metabolic process; nucleotide metabolic process	adenylate kinase	GO:0004017; GO:0006163; GO:0005524; GO:0007165; GO:0005829; GO:0004001; GO:0006169; GO:0009536	EC:2.7.4.3; EC:2.7.1.20
C1012	EB678752; EB677979; DV158976; EB448306; DV159035; DV158495; EB681747; EB681742; EB681644; BP535142; CV016200; EB679405; EB678416; EB679025; DV158268; EB440937; DV159928; DV158287; EB678386; DV158041; EB429146; EB677864; EB679694; CV020315; EB445267; EB679477; DV159273; EB429514; DV158263; EB679259; EB679667; EB439779; EB677276; EB679180; EB440320; EB678169; EB677455; DV999081; DV158453; DV158346;…	AT1G27400	60S ribosomal protein L17 (RPL17A)		GO:0005840; GO:0003735; GO:0006412	ribosome; structural constituent of ribosome; translation	ribosomal protein l17	GO:0022626; GO:0003735; GO:0015934; GO:0006412	EC:3.6.5.3
C1013	EB678750; FG638712; BQ843027	AT5G23740	RPS11-BETA (RIBOSOMAL PROTEIN S11-BETA); structural constituent of ribosome	Encodes a putative ribosomal protein S11 (RPS11-beta).	GO:0005843; GO:0003735; GO:0006412	cytosolic small ribosomal subunit (sensu Eukaryota); structural constituent of ribosome; translation	ribosomal protein s11	GO:0003735; GO:0022627; GO:0006412; GO:0019843	EC:3.6.5.3
C1014	EB678737; DV158896	AT1G54860			GO:0003674; GO:0008150; GO:0031225	molecular_function_unknown; biological_process_unknown; anchored to membrane	gpi-anchoredprotein ii	GO:0016023
C1015	EB678728; DV157745; EB679433	AT3G14880			GO:0003674; GO:0008150	molecular_function_unknown; biological_process_unknown	bzip transcription factor tga2	GO:0009536
C1016	EB678727; AB083684; DW004393; EB449297; DV160167; EB449728; EB681848; EB450431; EB446699; EB683026; BP530098	AT3G59480	pfkB-type carbohydrate kinase family protein		GO:0005575; GO:0016301; GO:0006014; GO:0005986; GO:0019575; GO:0019654	cellular_component_unknown; kinase activity; D-ribose metabolic process; sucrose biosynthetic process; sucrose catabolic process, using beta-fructofuranosidase; acetate fermentation	fructokinase	GO:0004747; GO:0006014; GO:0016023; GO:0005524; GO:0008865	EC:2.7.1.15; EC:2.7.1.4
C1017	EB678726; EB425104; EB439400; EB681147; AJ632914	AT3G12800	short-chain dehydrogenase/reductase (SDR) family protein		GO:0016491; GO:0008152	oxidoreductase activity; metabolic process	short-chain dehydrogenase reductase sdr	GO:0008152; GO:0016491; GO:0016020
C1018	EB678709; EB678709
C1019	EB678699; EB426420	AT1G16810			GO:0005575; GO:0003674; GO:0008150	cellular_component_unknown; molecular_function_unknown; biological_process_unknown
C1020	EB678698; EB678134; BP531911
C1021	EB678694; DW005192; DV157716; EB678830; CV017136; CV017413; DW003254; DV157722	AT1G48830	40S ribosomal protein S7 (RPS7A)		GO:0005830; GO:0005843; GO:0003735; GO:0006412	cytosolic ribosome (sensu Eukaryota); cytosolic small ribosomal subunit (sensu Eukaryota); structural constituent of ribosome; translation	ribosomal protein s7	GO:0003735; GO:0022627; GO:0006412	EC:3.6.5.3
C1022	EB678691; EB431246; EB678490; EB426127; DV158279	AT5G18400			GO:0003674; GO:0008150; GO:0012505	molecular_function_unknown; biological_process_unknown; endomembrane system	cytokine induced apoptosis inhibitor 1	GO:0044464
C1023	EB678688; CV017151	AT3G13460	ECT2; protein binding	Physically interacts with CIPK1.	GO:0005737; GO:0005634; GO:0005515	cytoplasm; nucleus; protein binding	yt521-b-like familyexpressed	GO:0016023; GO:0005634; GO:0005515
C1024	EB678685; DW003522	AT3G14240	subtilase family protein		GO:0004289; GO:0006508; GO:0012505	subtilase activity; proteolysis; endomembrane system	subtilase family protein	GO:0012505; GO:0004289; GO:0006508
C1025	EB678678; EB684211; EB446902; EB446902; EB679584	AT5G13450	ATP synthase delta chain, mitochondrial, putative / H(+)-transporting two-sector ATPase, delta (OSCP) subunit, putative		GO:0000275; GO:0005739; GO:0015986; GO:0046933	mitochondrial proton-transporting ATP synthase complex, catalytic core F(1); mitochondrion; ATP synthesis coupled proton transport; hydrogen ion transporting ATP synthase activity, rotational mechanism	atp synthasedelta subunit	GO:0046933; GO:0015986; GO:0046872; GO:0005754; GO:0046961	EC:3.6.3.14
C1026	EB678674; EB678547; DV158448; EB678851; AB049336; EB679619
C1027	EB678673; CV021538; DV999775; DW004395; DV999775; EB678372; DV160245; EB681741; CN949741; EB444032; EB439672	AT5G54750	transport protein particle (TRAPP) component Bet3, putative		GO:0005575; GO:0003674; GO:0006888	cellular_component_unknown; molecular_function_unknown; ER to Golgi vesicle-mediated transport	trafficking protein particle complex 3	GO:0005794; GO:0006888
C1028	EB678663; FG641027; FG636163	AT5G59410			GO:0005575; GO:0003674; GO:0008150	cellular_component_unknown; molecular_function_unknown; biological_process_unknown
C1029	EB678658; AJ632774
C1030	EB678655; EB683661; EB679384; AF156370; EB438477; EB438544; EB428305; EB677710; EB447507; DV158534; EB451106; DV158608; AF154645; DW002114; DV159959; EB446081; EB433407; EB677411; DW002605; DW002379; EB429868; EB430043	AT2G20760	protein binding / protein transporter/ structural molecule		GO:0003674; GO:0006886; GO:0030125	molecular_function_unknown; intracellular protein transport; clathrin vesicle coat
C1031	EB678647; EB677526; CV016164; EB677526; EB450900; EB447165; EB449786; EB450221; EB678233; EB446144; EB432569; EB446545; AJ633025; AJ633014	AT5G39740	60S ribosomal protein L5 (RPL5B)		GO:0005830; GO:0005840; GO:0003735; GO:0006412; GO:0042254	cytosolic ribosome (sensu Eukaryota); ribosome; structural constituent of ribosome; translation; ribosome biogenesis and assembly	ribosomal protein l5	GO:0005730; GO:0006461; GO:0022626; GO:0008097; GO:0042254; GO:0003735; GO:0005515; GO:0006913; GO:0016020; GO:0006412; GO:0019843; GO:0005739	EC:3.6.5.3
C1032	EB678645; BP532917; EB678300; DW005045; DW003890	AT1G72020			GO:0003674; GO:0008150	molecular_function_unknown; biological_process_unknown	sll1 protein	GO:0005739
C1033	EB678643; BP526948	AT4G01320	ATSTE24	CAAX protease with broad substrate specificity. Localized exclusively to the endoplasmic reticulum.	GO:0005783; GO:0008487; GO:0006508	endoplasmic reticulum; prenyl-dependent CAAX protease activity; proteolysis	ste24 endopeptidase	GO:0008487; GO:0006508
C1034	EB678642; EB428528; EB425948; EB679302; DV158607	AT4G35090	CAT2 (CATALASE 2); catalase	Encodes a peroxisomal catalase, highly expressed in bolts and leaves. mRNA expression patterns show circadian regulation with mRNA levels being high in the subjective early morning.	GO:0005739; GO:0004096; GO:0005777; GO:0042744	mitochondrion; catalase activity; peroxisome; hydrogen peroxide catabolic process	catalase	GO:0042744; GO:0005777; GO:0005506; GO:0006118; GO:0004096; GO:0009705	EC:1.11.1.6
C1035	EB678638; EB450105	AT5G37480			GO:0005575; GO:0003674; GO:0008150	cellular_component_unknown; molecular_function_unknown; biological_process_unknown
C1036	EB678636; EB684062; EB451032; EB432627; DW004638; DV999897	AT4G22220	ISU1 (Iron-sulfur cluster assembly complex protein)	Encodes a mitochondrial protein similar to E.coli IscU. In bacteria, IscU is a scaffold protein accepting sulfur and iron to build a transient Fe-S cluster,which is subsequently transferred to a target apoprotein.	GO:0016226; GO:0005739; GO:0005198	iron-sulfur cluster assembly; mitochondrion; structural molecule activity	cluster assembly scaffold	GO:0005506; GO:0016226; GO:0005198; GO:0005739; GO:0051536; GO:0005515
C1037	EB678635; EB430908; EB678635
C1038	EB678625; BP531130; EB451029; DV160842	AT5G59240	40S ribosomal protein S8 (RPS8B)		GO:0005830; GO:0005843; GO:0005840; GO:0003735; GO:0006412; GO:0042254	cytosolic ribosome (sensu Eukaryota); cytosolic small ribosomal subunit (sensu Eukaryota); ribosome; structural constituent of ribosome; translation; ribosome biogenesis and assembly	ribosomal protein s8	GO:0042254; GO:0003735; GO:0022627; GO:0006412	EC:3.6.5.3
C1039	EB678623; CV017809; FG643505	AT5G51040			GO:0003674; GO:0008150	molecular_function_unknown; biological_process_unknown
C1040	EB678618; EB678603; EB677818; EB438032; EB440678; EB681437; EB679343; DW004231; DW003616; DW002480; DV999418; EB677523; EB677648; EB446597; DW000674; DV999993; EB447802; DV160214	AT5G52840	NADH-ubiquinone oxidoreductase-related		GO:0005739; GO:0016651; GO:0009853; GO:0045271; GO:0031966	mitochondrion; oxidoreductase activity, acting on NADH or NADPH; photorespiration; respiratory chain complex I; mitochondrial membrane	nadh dehydrogenase1 alpha13kda	GO:0005743; GO:0045271; GO:0009853; GO:0006118; GO:0016651
C1041	EB678616; DW003960; EB430618	AT5G56030	HSP81-2 (EARLY-RESPONSIVE TO DEHYDRATION 8); ATP binding	a member of heat shock protein 90 (HSP90) gene family. Expressed in all tissues and abundant in root apical meristem, pollen and tapetum. Expression is NOT heat-induced but induced by IAA and NaCl.	GO:0005524; GO:0006952; GO:0006457; GO:0012505; GO:0009908; GO:0050821; GO:0048366; GO:0010286; GO:0009408	ATP binding; defense response; protein folding; endomembrane system; flower development; protein stabilization; leaf development; heat acclimation; response to heat	heat shock protein 90	GO:0000166
C1042	EB678606; EB677601; EB678927
C1043	EB678595; BP528069	AT5G56550			GO:0005575; GO:0003674; GO:0008150	cellular_component_unknown; molecular_function_unknown; biological_process_unknown
C1044	EB678588; EB440170	AT1G30070	SGS domain-containing protein		GO:0005575; GO:0003674; GO:0008150	cellular_component_unknown; molecular_function_unknown; biological_process_unknown
C1045	EB678574; DV157914; EB680321; CV021379; EB680321; EB680321	AT2G25490	EBF1 (EIN3-BINDING F BOX PROTEIN 1); ubiquitin-protein ligase	Encodes an F-box protein involved in the ubiquitin/proteasome-dependent proteolysis of EIN3.	GO:0005634; GO:0004842; GO:0006511; GO:0010105; GO:0005515; GO:0009723	nucleus; ubiquitin-protein ligase activity; ubiquitin-dependent protein catabolic process; negative regulation of ethylene mediated signaling pathway; protein binding; response to ethylene stimulus	protein	GO:0005515; GO:0006511; GO:0005634; GO:0019005
C1046	EB678571; DV158624	AT2G14110			GO:0005575; GO:0003674; GO:0008150	cellular_component_unknown; molecular_function_unknown; biological_process_unknown
C1047	EB678568; DV159116; BP530853
C1048	EB678564; DV162591; EB678758; CV017438; DW003804; DV158658	AT2G31140	serine-type peptidase/ signal peptidase		GO:0016020; GO:0008236; GO:0006508	membrane; serine-type peptidase activity; proteolysis	serine-type peptidase signal peptidase	GO:0016020; GO:0006508; GO:0008236
C1049	EB678563; EB678298; EB678315; EB679605; EB677483; DV157480	AT4G25140	OLEO1 (OLEOSIN1)	Encodes oleosin1, a protein found in oil bodies, involved in seed lipid accumulation. Suppression of OLEO1 (and OLEO2) resulted in an aberrant phenotype of embryo cells that contain unusually large oilbodies that are not normally observed in seeds. Changes in the size of oilbodies caused disruption of storage organelles, altering accumulation of lipids and proteins and causing delay in germinatio…	GO:0016020; GO:0003674; GO:0019915; GO:0010344	membrane; molecular_function_unknown; sequestering of lipid; seed oilbody biogenesis	oleosin	GO:0016020; GO:0005811
C1050	EB678558; EB678558; DW002765	AT4G02840	small nuclear ribonucleoprotein D1, putative / snRNP core protein D1, putative / Sm protein D1, putative		GO:0005634; GO:0005732; GO:0003674; GO:0016071	nucleus; small nucleolar ribonucleoprotein complex; molecular_function_unknown; mRNA metabolic process	small nuclear ribonucleoprotein sm d1	GO:0005732; GO:0016071; GO:0016020; GO:0005739
C1051	EB678554; DW003037	AT1G01110	IQD18 (IQ-domain 18)		GO:0005739; GO:0003674	mitochondrion; molecular_function_unknown
C1052	EB678553; BP532821; DW004102	AT3G53580	diaminopimelate epimerase family protein		GO:0009507; GO:0008837; GO:0009089	chloroplast; diaminopimelate epimerase activity; lysine biosynthetic process via diaminopimelate	diaminopimelate epimerase	GO:0009089; GO:0008837; GO:0009507	EC:5.1.1.7
C1053	EB678549; EB424826; EB425354; FG635449; BP130260; EB683077; BP528009	AT1G80670	transducin family protein / WD-40 repeat family protein	This gene is predicted to encode a protein with a DWD motif. It can bind to DDB1a in Y2H assays, and may be involved in the formation of a CUL4-based E3 ubiquitin ligase	GO:0009507; GO:0000166	chloroplast; nucleotide binding	protein	GO:0005643; GO:0005856; GO:0006406; GO:0005640; GO:0003723; GO:0005515; GO:0009507
C1054	EB678539; EB448472; DW001450; DW001972; DV160599	AT5G62390	ATBAG7 (ARABIDOPSIS THALIANA BCL-2-ASSOCIATED ATHANOGENE 7); calmodulin binding	A member of Arabidopsis BAG (Bcl-2-associated athanogene) proteins, plant homologs of mammalian regulators of apoptosis. Plant BAG proteins are multi-functional and remarkably similar to their animal counterparts, as they regulate apoptotic-like processes ranging from pathogen attack, to abiotic stress, to plant development.	GO:0005783; GO:0005516	endoplasmic reticulum; calmodulin binding	atbag7 (arabidopsis thaliana bcl-2-associated athanogene 7) calmodulin binding	GO:0005783
C1055	EB678530; EB447965; EB678426; EB440274; EB441261; EB427308; EB452040; EB439940; DV160736; EB425304; DW000349; DW001863; EB451556; EB450255; AY220080; DV162185; BU673931; DV159429; EB449006; EB433433; EB680744; DV999694; DV162684; EB683770; BU673938; CV019503; CV017930; EB432150; CV021754; CV019537; EB430930; EB430930; EB435143; EB431201; EB443767; EB433950; FG642243; BP130341	AT5G54770	THI1 (THIAZOLE REQUIRING)	Thiamine biosynthetic gene, has dual function in thiamine biosynthesis and mitochondrial DNA damage tolerance.	GO:0009507; GO:0005739; GO:0006974; GO:0009228	chloroplast; mitochondrion; response to DNA damage stimulus; thiamin biosynthetic process	thiazole biosynthetic enzyme	GO:0016020; GO:0006974; GO:0009507; GO:0009228; GO:0006118
C1056	EB678514; AJ299246	AT5G16260	RNA recognition motif (RRM)-containing protein		GO:0003723	RNA binding	hiv tat specific factor 1	GO:0003676; GO:0005739; GO:0000166
C1057	EB678508; EB450309; EB425140; EB452196; CV019682; DV159693; EB439230; EB449517; EB425140; EB438866; EB451654; EB442476; EB441686; EB452068	AT4G14550	IAA14 (SOLITARY ROOT); transcription factor	IAA14 is a member of the Aux/IAA protein family. Involved in lateral root development. Gain of function mutation decreases auxin-inducible gene expression. Protein is localized to the nucleus. Expressed in stele and root tip epidermis. Functions as a negative regulator of ARF7/19.	GO:0003700; GO:0005634; GO:0005515; GO:0016564; GO:0009733; GO:0010102	transcription factor activity; nucleus; protein binding; transcription repressor activity; response to auxin stimulus; lateral root morphogenesis	at1g04240	GO:0010102; GO:0009414; GO:0045449; GO:0016564; GO:0005515; GO:0003700; GO:0009734; GO:0005634
C1058	EB678507; EB677304; BP535443	AT5G20720	CPN20 (CHAPERONIN 20); calmodulin binding	Encodes a chloroplast co-chaperonin with similarity to CPN21 from spinach, E.coli GroES.	GO:0005516; GO:0009409; GO:0009507	calmodulin binding; response to cold; chloroplast	co-chaperonin	GO:0006457; GO:0005524; GO:0009507
C1059	EB678503; EB677536
C1060	EB678502; BP131788; BP528296	AT5G24680			GO:0005575; GO:0003674; GO:0008150	cellular_component_unknown; molecular_function_unknown; biological_process_unknown
C1061	EB678496; EB678489; EB677375; EB450761; EB426025; EB426411; EB681824; EB426065; EB427873; Y09634; EB425074; AB049815; DW005043; EB445781; EB446691	AT5G16440	IPP1 (ISOPENTENYL DIPHOSPHATE ISOMERASE 1); isopentenyl-diphosphate delta-isomerase	Encodes a protein with isopentenyl diphosphate:dimethylallyl diphosphate isomerase activity.	GO:0009507; GO:0004452; GO:0015995; GO:0008299	chloroplast; isopentenyl-diphosphate delta-isomerase activity; chlorophyll biosynthetic process; isoprenoid biosynthetic process	isopentenyl-diphosphate delta-isomerase	GO:0008299; GO:0015995; GO:0016787; GO:0000287; GO:0015979; GO:0004452	EC:5.3.3.2
C1062	EB678493; EB677489; EB427763	AT1G08480			GO:0005739; GO:0009536; GO:0003674; GO:0008150	mitochondrion; plastid; molecular_function_unknown; biological_process_unknown	at1g08480 t27g7_10	GO:0009536
C1063	EB678486; EB439045	AT1G17080			GO:0005575; GO:0003674; GO:0008150	cellular_component_unknown; molecular_function_unknown; biological_process_unknown
C1064	EB678471; DW001674						---NA---	GO:0005739
C1065	EB678467; EB439654; EB424951; DV158409; EB443305; EB679088; EB439065; EB678194; EB448887; EB439894; EB451387; EB427012; EB679094; DV158404; EB679013; DW001497; EB679297	AT3G52300	ATPQ (ATP SYNTHASE D CHAIN, MITOCHONDRIAL); hydrogen ion transporting ATP synthase, rotational mechanism / hydrogen ion transporting ATPase, rotational mechanism		GO:0005739; GO:0009536	mitochondrion; plastid	protein	GO:0046933; GO:0015986; GO:0009536; GO:0046961; GO:0016469	EC:3.6.3.14
C1066	EB678457; EB449741; DV999908; EB684208; DW001945; CV018914	AT1G50200	ALATS (ALANYL-TRNA SYNTHETASE); ATP binding / alanine-tRNA ligase/ ligase, forming aminoacyl-tRNA and related compounds / nucleic acid binding		GO:0009507; GO:0005739; GO:0005524; GO:0004813; GO:0003676; GO:0006419	chloroplast; mitochondrion; ATP binding; alanine-tRNA ligase activity; nucleic acid binding; alanyl-tRNA aminoacylation	alanyl-trna synthetase	GO:0004813; GO:0006419; GO:0005739	EC:6.1.1.7
C1067	EB678449; L31416	AT3G49010	ATBBC1 (breast basic conserved 1); structural constituent of ribosome	Encodes 60S ribosomal protein L13. Homolog of human breast basic conserved 1 (BBC1).	GO:0005830; GO:0005840; GO:0003735; GO:0006412; GO:0042254	cytosolic ribosome (sensu Eukaryota); ribosome; structural constituent of ribosome; translation; ribosome biogenesis and assembly	ribosomal protein l13	GO:0005840; GO:0003735; GO:0006412; GO:0005739	EC:3.6.5.3
C1068	EB678413; EB684257	AT3G07480	electron carrier/ iron-sulfur cluster binding		GO:0005739; GO:0009055; GO:0005506; GO:0006118	mitochondrion; electron carrier activity; iron ion binding; electron transport	electron carrier iron-sulfur cluster binding	GO:0005506; GO:0009055; GO:0005739
C1069	EB678396; EB679344; CV018354; EB450718; CV016312; EB439512; EB451559; EB440212; EB439407	AT3G12630	zinc finger (AN1-like) family protein		GO:0005575; GO:0003677; GO:0008270; GO:0008150	cellular_component_unknown; DNA binding; zinc ion binding; biological_process_unknown	zinc finger protein	GO:0008270
C1070	EB678381; EB678381; EB429753; EB424742	AT1G33490			GO:0005575; GO:0003674; GO:0008150	cellular_component_unknown; molecular_function_unknown; biological_process_unknown
C1071	EB678377; CV016210; BP533498; EB450360; BP531368; EB436397	AT1G32990	PRPL11 (PLASTID RIBOSOMAL PROTEIN L11); structural constituent of ribosome	mutant has Decreased effective quantum yield of photosystem II; Pale green plants; Reduced growth rate; Plastid Ribosomal Protein L11	GO:0005830; GO:0009282; GO:0005840; GO:0003735; GO:0042254	cytosolic ribosome (sensu Eukaryota); cytosolic large ribosomal subunit (sensu Bacteria); ribosome; structural constituent of ribosome; ribosome biogenesis and assembly	50s ribosomal protein l11	GO:0005840; GO:0003735; GO:0009507; GO:0006412; GO:0019843	EC:3.6.5.3
C1072	EB678376; EB678146	AT5G67360	ARA12; subtilase	subtilisin-like protease that has been located in stem and siliques but not roots.	GO:0004289; GO:0006508; GO:0005576; GO:0004252	subtilase activity; proteolysis; extracellular region; serine-type endopeptidase activity	subtilase family protein	GO:0004289; GO:0016023; GO:0006508
C1073	EB678374; EB440000; DW002957	AT5G23860	TUB8 (tubulin beta-8)	beta-tubulin, preferentially expressed in endodermal and phloem cells of primary roots and in the vascular tissues of leaves, stems, and flowers.	GO:0005200; GO:0009409; GO:0007017; GO:0045298	structural constituent of cytoskeleton; response to cold; microtubule-based process; tubulin complex	beta-tubulin	GO:0005737; GO:0005200; GO:0007018; GO:0043234; GO:0005525; GO:0051258; GO:0003924; GO:0005874	EC:3.6.5.1; EC:3.6.5.2; EC:3.6.5.3; EC:3.6.5.4
C1074	EB678369; FG636011; BP131380; AJ632731	AT4G35800	NRPB1 (RNA POLYMERASE II LARGE SUBUNIT); DNA binding / DNA-directed RNA polymerase	Encodes a large subunit of RNA polymerase II (aka RNA polymerase B).	GO:0005634; GO:0003677; GO:0003899; GO:0006350	nucleus; DNA binding; DNA-directed RNA polymerase activity; transcription	rna polymerase ii largest subunit	GO:0003899; GO:0005665; GO:0003677; GO:0006366	EC:2.7.7.6
C1075	EB678364; AB017693	AT4G28610	PHR1 (PHOSPHATE STARVATION RESPONSE 1); transcription factor	Similar to phosphate starvation response gene from Chlamydomonas. Weakly responsive to phosphate starvation.	GO:0003700; GO:0045449; GO:0005634	transcription factor activity; regulation of transcription; nucleus	protein	GO:0000719; GO:0003677; GO:0045449; GO:0003913; GO:0009650
C1076	EB678358; BP533097
C1077	EB678354; EB677607	AT2G22840	AtGRF1 (GROWTH-REGULATING FACTOR 1)	Growth regulating factor encoding transcription activator. One of the nine members of a GRF gene family, containing nuclear targeting domain. Mutants result in smaller leaves indicating the role of the gene in leaf development. Expressed in root, shoot and flower	GO:0005634; GO:0016563; GO:0048366	nucleus; transcription activator activity; leaf development	transcription activator	GO:0016563; GO:0048366; GO:0005515
C1078	EB678339; FG645401; FG640719	AT2G02880	mucin-related		GO:0003674; GO:0008150	molecular_function_unknown; biological_process_unknown
C1079	EB678326; DV159111
C1080	EB678325; EB677314; BP529071	AT5G08535	D111/G-patch domain-containing protein		GO:0005622; GO:0003676; GO:0008150	intracellular; nucleic acid binding; biological_process_unknown	d111 g-patch domain-containing protein	GO:0003676; GO:0005622
C1081	EB678320; EB678820; EB444940; BP531145; EB678820; EB443202; DV160258; EB438780; DV159145; EB447145; EB683422; DV158383; EB443155; DV158850; EB443854; EB443456; DW004063; DV158603; DW003674; DW002333; EB683067; DW003674; AB050845; EB439159	AT3G43810	CAM7 (CALMODULIN 7); calcium ion binding	EF hand domain protein encodes a calmodulin. Can functionally complement a yeast CaM mutant.	GO:0005509; GO:0005575; GO:0005513; GO:0019722	calcium ion binding; cellular_component_unknown; detection of calcium ion; calcium-mediated signaling	calmodulin	GO:0005515; GO:0005509; GO:0005513
C1082	EB678318; EB450128; DV158459; EB679118; BP136905	AT5G57950	26S proteasome regulatory subunit, putative		GO:0005838; GO:0005515; GO:0007242	proteasome regulatory particle (sensu Eukaryota); protein binding; intracellular signaling cascade	proteasome 26s non-atpase subunit	GO:0005838
C1083	EB678314; DV157759; DV160498; EB449421	AT1G27950	lipid transfer protein-related		GO:0005886; GO:0003674; GO:0008150; GO:0031225	plasma membrane; molecular_function_unknown; biological_process_unknown; anchored to membrane	lipid transfer	GO:0005886
C1084	EB678313; FG639354; FG639396	AT1G51760	IAR3 (IAA-ALANINE RESISTANT 3); metallopeptidase	encodes a member of the six Arabidopsis IAA-amino acid conjugate hydrolase subfamily and conjugates and conjugates IAA-Ala in vitro. Gene is expressed most strongly in roots, stems, and flowers.	GO:0010179; GO:0005783; GO:0008237; GO:0006508	IAA-Ala conjugate hydrolase activity; endoplasmic reticulum; metallopeptidase activity; proteolysis	amidohydrolase	GO:0016023; GO:0046983; GO:0008237; GO:0006508
C1085	EB678310; EB684019	AT5G23880	ATCPSF100/CPSF100/EMB1265/ESP5 (CLEAVAGE AND POLYADENYLATION SPECIFICITY FACTOR); DNA binding / protein binding	Encodes a protein similar to the 100kD subunit of cleavage and polyadenylation specificity factor (CPSF), the factor responsible for the recognition of the AAUAAA motif during mRNA polyadenylation. The protein interacts with a portion of a nuclear poly(A) polymerase. It is likely to be a part of the mRNA 3'end formation apparatus.	GO:0005634; GO:0005515; GO:0009793; GO:0005847; GO:0003677; GO:0006379; GO:0006378; GO:0035194	nucleus; protein binding; embryonic development ending in seed dormancy; mRNA cleavage and polyadenylation specificity factor complex; DNA binding; mRNA cleavage; mRNA polyadenylation; RNA-mediated posttranscriptional gene silencing
C1086	EB678291; DV999960	AT4G15830	binding		GO:0005575; GO:0005488; GO:0008150	cellular_component_unknown; binding; biological_process_unknown
C1087	EB678289; EB434505	AT3G12120	FAD2 (FATTY ACID DESATURASE 2); delta12-fatty acid dehydrogenase	Major enzyme responsible for the synthesis of 18:2 fatty acids in the endoplasmic reticulum. Contains His-rich motifs, which contribute to the interaction with the electron donor cytochrome b5.	GO:0005783; GO:0045485; GO:0016720; GO:0006633; GO:0006629	endoplasmic reticulum; omega-6 fatty acid desaturase activity; delta12-fatty acid dehydrogenase activity; fatty acid biosynthetic process; lipid metabolic process	fatty acid desaturase 3	GO:0005789; GO:0006633; GO:0016717; GO:0016021	EC:1.14.19
C1088	EB678284; DV157485	AT3G01570	glycine-rich protein / oleosin		GO:0016020; GO:0003674; GO:0019915	membrane; molecular_function_unknown; sequestering of lipid	oleosin	GO:0010344; GO:0019915; GO:0044464
C1089	EB678283; DW004736; EB448916; EB446313; EB435283; EB425197; EB435917	AT5G17920	ATCIMS (COBALAMIN-INDEPENDENT METHIONINE SYNTHASE); 5-methyltetrahydropteroyltriglutamate-homocysteine S-methyltransferase/ methionine synthase	Encodes a cytosolic cobalamin-independent methionine synthase, involved in methionine regeneration via the activated methyl cycle (SAM cycle). The protein undergoes thiolation following treatment with the oxidant tert-butylhydroperoxide.	GO:0005829; GO:0008705; GO:0003871; GO:0009086	cytosol; methionine synthase activity; 5-methyltetrahydropteroyltriglutamate-homocysteine S-methyltransferase activity; methionine biosynthetic process	5-methyltetrahydropteroyltriglutamate--homocysteine methyltransferase	GO:0005737; GO:0009086; GO:0008270; GO:0003871	EC:2.1.1.14
C1090	EB678277; EB678277	AT5G51230	EMF2 (EMBRYONIC FLOWER 2); transcription factor	Polycomb group protein with zinc finger domain involved in negative regulation of reproductive development.	GO:0005634; GO:0003677; GO:0006349; GO:0009910; GO:0003700	nucleus; DNA binding; genetic imprinting; negative regulation of flower development; transcription factor activity	embryonic flower 2	GO:0006349; GO:0005634; GO:0003677
C1091	EB678264; EB677239	AT5G66410	PLP3B (PHOSDUCIN-LIKE PROTEIN 3 HOMOLOG)		GO:0005575	cellular_component_unknown
C1092	EB678263; EB678263	AT5G67070	RALFL34 (RALF-LIKE 34)	Member of a diversely expressed predicted peptide family showing sequence similarity to tobacco Rapid Alkalinization Factor (RALF), and is believed to play an essential role in the physiology of Arabidopsis. Consists of a single exon and is characterized by a conserved C-terminal motif and N-terminal signal peptide.	GO:0004871; GO:0007267; GO:0048046	signal transducer activity; cell-cell signaling; apoplast	rapid alkalinization factor 3	GO:0048046; GO:0004871
C1093	EB678258; EB679483	AT2G36640	ATECP63 (EMBRYONIC CELL PROTEIN 63)	Encodes putative phosphotyrosine protein belonging to late embryogenesis abundant (LEA) protein in group 3 that might be involved in maturation and desiccation tolerance of seeds. RFLP and CAPS mapping place it on chromosome 4 but the nucleotide sequence maps it to chromosome 2.	GO:0009793; GO:0005575	embryonic development ending in seed dormancy; cellular_component_unknown	late embryogenesis abundant protein	GO:0005737
C1094	EB678257; DV159141	AT1G36240	60S ribosomal protein L30 (RPL30A)		GO:0005622; GO:0005840; GO:0003735; GO:0006412	intracellular; ribosome; structural constituent of ribosome; translation	ribosomal protein l30	GO:0003735; GO:0006412; GO:0022626	EC:3.6.5.3
C1095	EB678256; EB678256; EB678256; EB678256	AT3G56210	binding		GO:0005488; GO:0008150	binding; biological_process_unknown	---NA---	GO:0005488
C1096	EB678255; BP528668
C1097	EB678248; BP527747	AT2G26040	Bet v I allergen family protein		GO:0005575; GO:0003674; GO:0006952; GO:0009607	cellular_component_unknown; molecular_function_unknown; defense response; response to biotic stimulus
C1098	EB678240; CV018590; DW003914; EB678246; EB677727; EB677895; EB678041; EB426274	AT5G48760	60S ribosomal protein L13A (RPL13aD)		GO:0005830; GO:0015934; GO:0003735; GO:0006412	cytosolic ribosome (sensu Eukaryota); large ribosomal subunit; structural constituent of ribosome; translation	ribosomal protein l13a	GO:0022626; GO:0003735; GO:0015934; GO:0006412	EC:3.6.5.3
C1099	EB678235; EB443433; BP130259	AT2G37990	ribosome biogenesis regulatory protein (RRS1) family protein		GO:0005634; GO:0042254	nucleus; ribosome biogenesis and assembly	ribosome biogenesis regulatory proteinfamily protein	GO:0005739
C1100	EB678232; DV161710; EB677729; FG642554	AT4G25440	ZFWD1 (zinc finger WD40 repeat protein 1); nucleic acid binding / zinc ion binding		GO:0005575; GO:0003676; GO:0008270; GO:0008150	cellular_component_unknown; nucleic acid binding; zinc ion binding; biological_process_unknown	protein	GO:0005488
C1101	EB678223; AY619947; EB447226; BP533878; BP532218; BQ842831	AT1G77120	ADH1 (ALCOHOL DEHYDROGENASE 1)	Catalyzes the reduction of acetaldehyde using NADH as reductant. Requires zinc for activity. Dimer. Anaerobic response polypeptide (ANP). Fermentation. The protein undergoes thiolation following treatment with the oxidant tert-butylhydroperoxide.	GO:0005575; GO:0004022; GO:0006970; GO:0001666; GO:0045333	cellular_component_unknown; alcohol dehydrogenase activity; response to osmotic stress; response to hypoxia; cellular respiration	alcohol dehydrogenase	GO:0003979; GO:0008152; GO:0005737; GO:0004022; GO:0008270	EC:1.1.1.22; EC:1.1.1.1
C1102	EB678209; EB443460	AT3G60860	guanine nucleotide exchange family protein		GO:0005622; GO:0005085; GO:0032012	intracellular; guanyl-nucleotide exchange factor activity; regulation of ARF protein signal transduction	guanine nucleotide exchange family protein	GO:0009561; GO:0032012; GO:0005622
C1103	EB678203; EB443097; EB679065; DW001894	AT1G04340	lesion inducing protein-related		GO:0003674; GO:0008150; GO:0012505	molecular_function_unknown; biological_process_unknown; endomembrane system	lesion inducing	GO:0016023; GO:0005783
C1104	EB678199; BP532017	AT1G80770	PDE318 (PIGMENT DEFECTIVE 318); GTP binding		GO:0005525	GTP binding
C1105	EB678191; EB678835; EB444064; EB678835; EB680030; DV157569	AT2G33740	CUTA	encodes a copper binding protein that forms tetramers in vitro. Gene is expressed in all tissues examined and protein is localized to the chloroplast.	GO:0009507; GO:0005507; GO:0008150	chloroplast; copper ion binding; biological_process_unknown	1 divalent ion tolerance protein	GO:0005507
C1106	EB678189; BP533281; BP192668; EB449756; DV999831; DW002584; BP530575; BP531418	AT2G21870			GO:0005739; GO:0009536; GO:0003674; GO:0008150	mitochondrion; plastid; molecular_function_unknown; biological_process_unknown	atp synthase	GO:0009536
C1107	EB678185; BP533405	AT1G67680	7S RNA binding		GO:0005575; GO:0005488; GO:0008150	cellular_component_unknown; binding; biological_process_unknown	srp72 protein	GO:0016023
C1108	EB678184; EB678160	AT4G14420	lesion inducing protein-related		GO:0005783	endoplasmic reticulum	lesion inducing	GO:0016023
C1109	EB678177; EB677935; EB439749; EB679314; EB431326; EB679314; BP532439; BP534036	AT2G05710	aconitate hydratase, cytoplasmic, putative / citrate hydro-lyase/aconitase, putative		GO:0005739; GO:0003994; GO:0006979	mitochondrion; aconitate hydratase activity; response to oxidative stress	aconitate hydratase	GO:0005737; GO:0006979; GO:0005506; GO:0051539; GO:0003994; GO:0006097	EC:4.2.1.3
C1110	EB678156; DV158720	AT5G12220	las1-like family protein		GO:0005575; GO:0003674; GO:0008150	cellular_component_unknown; molecular_function_unknown; biological_process_unknown
C1111	EB678155; DW002964
C1112	EB678153; EB426254
C1113	EB678151; DV158136	AT4G38660	thaumatin, putative		GO:0003674; GO:0031225; GO:0051707	molecular_function_unknown; anchored to membrane; response to other organism	thaumatin-like protein	GO:0051707; GO:0016023; GO:0005739
C1114	EB678145; DV999545; BP530180; EB446742	AT2G34770	FAH1 (FATTY ACID HYDROXYLASE 1); catalytic	fatty acid hydroxylase Fah1p (FAH1) homologous to S. cerevisiae FAH1, involved in the hydroxylation of fatty acids.	GO:0003824; GO:0000038; GO:0005575; GO:0008393	catalytic activity; very-long-chain fatty acid metabolic process; cellular_component_unknown; fatty acid (omega-1)-hydroxylase activity	fatty acid hydroxylase	GO:0000038; GO:0008393; GO:0005488; GO:0010224; GO:0009809; GO:0016020
C1115	EB678139; EB678139; EB677732; EB429767	AT5G01260	glycoside hydrolase starch-binding domain-containing protein		GO:0005575; GO:0003824; GO:0005975	cellular_component_unknown; catalytic activity; carbohydrate metabolic process
C1116	EB678137; EB440628; BQ842894; FG636148; CV017558	AT5G59970	histone H4		GO:0005634; GO:0003677; GO:0007001; GO:0006334; GO:0000786	nucleus; DNA binding; chromosome organization and biogenesis (sensu Eukaryota); nucleosome assembly; nucleosome	histone h4	GO:0009414; GO:0000786; GO:0003677; GO:0006334; GO:0005634
C1117	EB678132; DW001655	AT3G25150	nuclear transport factor 2 (NTF2) family protein / RNA recognition motif (RRM)-containing protein		GO:0005622; GO:0003723; GO:0006913	intracellular; RNA binding; nucleocytoplasmic transport
C1118	EB678121; EB448023; CV020081	AT5G12370	SEC10 (EXOCYST COMPLEX COMPONENT SEC10)		GO:0005737; GO:0003674; GO:0006887; GO:0048278	cytoplasm; molecular_function_unknown; exocytosis; vesicle docking	exocyst complex component 5	GO:0005737; GO:0048278; GO:0006887
C1119	EB678120; DV158870; EB678987	AT3G21720	isocitrate lyase, putative		GO:0005575; GO:0004451; GO:0008152	cellular_component_unknown; isocitrate lyase activity; metabolic process	isocitrate lyase	GO:0006099; GO:0009514; GO:0004451; GO:0006097	EC:4.1.3.1
C1120	EB678112; FG635757; EB448733; EB445467; FG639236; EB444585; DW001854; DV161345; DW000126	AT5G60670	60S ribosomal protein L12 (RPL12C)		GO:0009282; GO:0005840; GO:0003735; GO:0042254	cytosolic large ribosomal subunit (sensu Bacteria); ribosome; structural constituent of ribosome; ribosome biogenesis and assembly	60s ribosomal protein l12	GO:0042254; GO:0003735; GO:0022625; GO:0006412; GO:0019843	EC:3.6.5.3
C1121	EB678110; EB446745; CQ809369
C1122	EB678108; BP534161; BP533047	AT5G47210	nuclear RNA-binding protein, putative		GO:0005575; GO:0003723; GO:0008150	cellular_component_unknown; RNA binding; biological_process_unknown
C1123	EB678105; EB438820; DV160545; EB428728; DV159094; EB677359; EB424728; DW003954	AT3G14600	60S ribosomal protein L18A (RPL18aC)		GO:0005830; GO:0005840; GO:0003735; GO:0006412; GO:0006499; GO:0042254	cytosolic ribosome (sensu Eukaryota); ribosome; structural constituent of ribosome; translation; N-terminal protein myristoylation; ribosome biogenesis and assembly	ribosomal protein l18a	GO:0022626; GO:0042254; GO:0003735; GO:0006412	EC:3.6.5.3
C1124	EB678099; EB429627; CV018044; EB678654; U66262; DV159026; EB678099; EB440443; DW001862; EB448079; EB428458	AT3G11510	40S ribosomal protein S14 (RPS14B)		GO:0005830; GO:0005843; GO:0003735; GO:0006412	cytosolic ribosome (sensu Eukaryota); cytosolic small ribosomal subunit (sensu Eukaryota); structural constituent of ribosome; translation	40s ribosomal protein s14	GO:0003735; GO:0022627; GO:0006412	EC:3.6.5.3
C1125	EB678093; BP531164; EB678093; EB429912	AT3G05000	transport protein particle (TRAPP) component Bet3 family protein		GO:0005575; GO:0005215; GO:0008150	cellular_component_unknown; transporter activity; biological_process_unknown	trafficking protein particle complex 6b	GO:0005215
C1126	EB678092; BP532109; BP535513	AT3G54110	ATPUMP1; binding / oxidative phosphorylation uncoupler	Member of Uncoupling protein PUMP2 family. Encodes a mitochondrial uncoupling protein AtUCP1 involved in maintain the redox poise of the mitochondrial electron transport chain to facilitate photosynthetic metabolism. Disruption of UCP1 results in a photosynthetic phenotype. Specifically there is a restriction in photorespiration with a decrease in the rate of oxidation of photorespiratory glycine…	GO:0005743; GO:0005739; GO:0005488; GO:0017077; GO:0006810; GO:0015979; GO:0009853	mitochondrial inner membrane; mitochondrion; binding; oxidative phosphorylation uncoupler activity; transport; photosynthesis; photorespiration	protein	GO:0005488; GO:0005743; GO:0006839; GO:0016021; GO:0005215
C1127	EB678089; DV159300; DV158551; EB679323; EB677720; DV999965; EB679547; EB437153; DV159249; EB677692; DV159183; EB677219	AT4G00100	ATRPS13A (RIBOSOMAL PROTEIN S13A); structural constituent of ribosome	Encodes a cytoplasmic ribosomal protein S13 homologue involved in early leaf development	GO:0005843; GO:0003735; GO:0006412; GO:0009965; GO:0000911; GO:0010090	cytosolic small ribosomal subunit (sensu Eukaryota); structural constituent of ribosome; translation; leaf morphogenesis; cytokinesis by cell plate formation; trichome morphogenesis	ribosomal protein s13	GO:0000911; GO:0006412; GO:0010090; GO:0003735; GO:0022627	EC:3.6.5.3
C1128	EB678072; FG640131	AT1G72710	CKL2; casein kinase I/ kinase	Encodes a member of the casein kinase 1 protein family that is localized to the cytoplasm and nucleus.	GO:0005737; GO:0005634; GO:0004681; GO:0016301; GO:0006468	cytoplasm; nucleus; casein kinase I activity; kinase activity; protein amino acid phosphorylation	casein kinase i	GO:0009506; GO:0004674; GO:0005739	EC:2.7.11
C1129	EB678071; EB439964; DW000107; BP532420	AT1G19130			GO:0005575; GO:0003674; GO:0008150	cellular_component_unknown; molecular_function_unknown; biological_process_unknown
C1130	EB678067; EB452211; EB447612	AT3G52040			GO:0003674; GO:0008150	molecular_function_unknown; biological_process_unknown
C1131	EB678066; DW001483; EB435708	AT2G01600	epsin N-terminal homology (ENTH) domain-containing protein		GO:0005488; GO:0006499	binding; N-terminal protein myristoylation
C1132	EB678046; EB440185	AT5G44200	CBP20 (CAP-BINDING PROTEIN 20); RNA binding	Encodes a nuclear cap-binding protein that forms a heterodimeric complex with ABH1 (ATCBP80) and is likely to participate in RNA metabolism. Its mRNA is ubiquitously expressed.	GO:0003723; GO:0005845; GO:0016070; GO:0000339	RNA binding; mRNA cap complex; RNA metabolic process; RNA cap binding	nuclear cap binding protein subunit 2	GO:0006408; GO:0008380; GO:0005515; GO:0000339; GO:0005634; GO:0046833; GO:0000166
C1133	EB678044; BP136154	AT2G38540	LP1 (nonspecific lipid transfer protein 1)	Non-specific lipid transfer protein. Binds calmodulin in a Ca2+-independent manner. Localized to the cell wall. Specifically expressed in L1 epidermal layer.	GO:0006869; GO:0009505; GO:0005516	lipid transport; cellulose and pectin-containing cell wall; calmodulin binding	lipid transfer protein	GO:0050896; GO:0008289; GO:0006869
C1134	EB678038; BP533704	AT1G16280	DEAD/DEAH box helicase, putative		GO:0005575; GO:0008026	cellular_component_unknown; ATP-dependent helicase activity	atp-dependent rna helicase	GO:0005488; GO:0008026
C1135	EB678036; DV157899	AT4G24520	ATR1 (ARABIDOPSIS P450 REDUCTASE 1)	Encodes a cyp450 reductase likely to be involved in phenylpropanoid metabolism.	GO:0005783; GO:0003958; GO:0006979; GO:0009698	endoplasmic reticulum; NADPH-hemoprotein reductase activity; response to oxidative stress; phenylpropanoid metabolic process	sulfite reductaseflavoprotein alpha-component	GO:0005789; GO:0006979; GO:0009698; GO:0003958; GO:0005506; GO:0010181; GO:0006118	EC:1.6.2.4
C1136	EB678035; EB447361; DV161005; DV157735; BP531419
C1137	EB678032; CV507111; DV158178; DV160413; CV020321	AT2G32730	26S proteasome regulatory subunit, putative		GO:0008540; GO:0005488; GO:0006511	proteasome regulatory particle, base subcomplex (sensu Eukaryota); binding; ubiquitin-dependent protein catabolic process	psmd1 protein	GO:0008540; GO:0006511
C1138	EB678031; EB445597; DV162512; EB683830; EB683830; DV160890; EB678031; EB683310; DV160800; EB448028; BP533069; DV160671; EB448044; DV159549; EB448611; EB438615; EB677838; EB426603; EB450579	AT5G54500	FQR1 (FLAVODOXIN-LIKE QUINONE REDUCTASE 1)	Encodes a flavin mononucleotide-binding flavodoxin-like quinone reductase that is a primary auxin-response gene.	GO:0005575; GO:0016655; GO:0006118; GO:0009733; GO:0010181	cellular_component_unknown; oxidoreductase activity, acting on NADH or NADPH, quinone or similar compound as acceptor; electron transport; response to auxin stimulus; FMN binding	flavoprotein	GO:0003960; GO:0010181; GO:0009733; GO:0016481	EC:1.6.5.5
C1139	EB678010; DV158191; DV158317; EB679532; EB678742; EB679070; EB437095; DV158500; EB678269; EB678696; EB678021; EB678312; EB678527; EB437593; EB677697; DV157561; EB677639; EB677309; EB677545; DV159097; DV158266; DV158910	AT4G33355	lipid binding		GO:0008289; GO:0006869; GO:0012505	lipid binding; lipid transport; endomembrane system	lipid transfer protein	GO:0006869; GO:0016023; GO:0008289
C1140	EB678009; AJ718405	AT5G11490	adaptin family protein		GO:0005488; GO:0008150	binding; biological_process_unknown
C1141	EB678003; EB443534; EB678003	AT1G12310	calmodulin, putative		GO:0005575; GO:0005509; GO:0008150	cellular_component_unknown; calcium ion binding; biological_process_unknown	calmodulin	GO:0016301; GO:0005509
C1142	EB678001; DV158032	AT1G37150	HCS2 (HOLOCARBOXYLASE SYNTHETASE 2); catalytic		GO:0003824; GO:0006464	catalytic activity; protein modification process	biotin--acetyl--carboxylase ligase	GO:0006464
C1143	EB677988; EB451010; CV018750	AT4G12590			GO:0005783; GO:0003674; GO:0008150	endoplasmic reticulum; molecular_function_unknown; biological_process_unknown	transmembrane protein 111	GO:0045494; GO:0030140; GO:0016021; GO:0005783
C1144	EB677985; EB678919	AT4G09720	AtRABG3a; GTP binding		GO:0005622; GO:0005525; GO:0015031; GO:0007264; GO:0006355	intracellular; GTP binding; protein transport; small GTPase mediated signal transduction; regulation of transcription, DNA-dependent	member ras oncogene family	GO:0005525; GO:0005886; GO:0005524; GO:0008134; GO:0007264; GO:0005739; GO:0006355; GO:0015031
C1145	EB677971; EB433990; BP137233; DV162457	AT4G10040	CYTC-2 (CYTOCHROME C-2); electron carrier	Encodes cytochrome c. Promoter directs preferential expression in vascular tissues of cotyledons, leaves, roots, and hypocotyls, and in anthers.	GO:0005575; GO:0009055; GO:0006118	cellular_component_unknown; electron carrier activity; electron transport	cytochrome c	GO:0009055; GO:0005506; GO:0005759; GO:0020037; GO:0006118; GO:0006810; GO:0005746
C1146	EB677960; DV157661
C1147	EB677959; EB677951	AT5G06910	ATJ6 (ARABIDOPSIS J-DOMAIN PROTEIN 6); heat shock protein binding / unfolded protein binding	DnaJ homologue, contains J domain which is common in all known DnaJ proteins but missing G/F domain.	GO:0006457; GO:0009793; GO:0051082; GO:0031072; GO:0005634	protein folding; embryonic development ending in seed dormancy; unfolded protein binding; heat shock protein binding; nucleus	chaperone protein	GO:0031072; GO:0051082
C1148	EB677953; EB683904; EB679636; EB445699; EB679517; EB450720; EB450737; EB681761; DV157515; EB439615; EB443308; EB449970; EB444637	AT1G18540	60S ribosomal protein L6 (RPL6A)		GO:0005830; GO:0005783; GO:0005622; GO:0005840; GO:0003735; GO:0006412	cytosolic ribosome (sensu Eukaryota); endoplasmic reticulum; intracellular; ribosome; structural constituent of ribosome; translation	ribosomal protein l6	GO:0022626; GO:0006412; GO:0005783	EC:3.6.5.3
C1149	EB677952; EB677926	AT1G50890	binding		GO:0005488; GO:0008150	binding; biological_process_unknown	potyviral helper component protease-interacting protein 2	GO:0008017; GO:0010005; GO:0008233; GO:0007275; GO:0010031
C1150	EB677946; FG636760	AT1G04960			GO:0003674; GO:0008150; GO:0012505	molecular_function_unknown; biological_process_unknown; endomembrane system	ac004809_23 ests gb	GO:0044464
C1151	EB677941; DV160540	AT2G25620	protein phosphatase 2C, putative / PP2C, putative		GO:0008287; GO:0015071; GO:0006470	protein serine/threonine phosphatase complex; protein phosphatase type 2C activity; protein amino acid dephosphorylation	protein phosphatase 2c	GO:0008287; GO:0003677; GO:0004722; GO:0006470; GO:0000287; GO:0005739
C1152	EB677940; BP534012	AT3G44330			GO:0005783; GO:0016485	endoplasmic reticulum; protein processing	---NA---	GO:0005783
C1153	EB677937; EB677561	AT5G59240	40S ribosomal protein S8 (RPS8B)		GO:0005830; GO:0005843; GO:0005840; GO:0003735; GO:0006412; GO:0042254	cytosolic ribosome (sensu Eukaryota); cytosolic small ribosomal subunit (sensu Eukaryota); ribosome; structural constituent of ribosome; translation; ribosome biogenesis and assembly	ribosomal protein s8	GO:0042254; GO:0003735; GO:0022627; GO:0006412	EC:3.6.5.3
C1154	EB677932; DW002035	AT3G09890	ankyrin repeat family protein		GO:0005575; GO:0005515; GO:0008150	cellular_component_unknown; protein binding; biological_process_unknown	ankyrin unc44	GO:0005515
C1155	EB677914; DW002260; DW002198	AT1G32310			GO:0005575; GO:0003674; GO:0008150	cellular_component_unknown; molecular_function_unknown; biological_process_unknown
C1156	EB677893; EB677893; EB451297; DV157795; EB430778	AT3G53620	ATPPA4 (ARABIDOPSIS THALIANA PYROPHOSPHORYLASE 4); inorganic diphosphatase/ pyrophosphatase	Encodes a soluble protein with inorganic pyrophosphatase activity that is highly specific for Mg-inorganic pyrophosphate.	GO:0016020; GO:0004427; GO:0016462; GO:0008152	membrane; inorganic diphosphatase activity; pyrophosphatase activity; metabolic process	inorganic pyrophosphatase	GO:0004427; GO:0016020; GO:0005737; GO:0006796; GO:0000287	EC:3.6.1.1
C1157	EB677892; EB440234; EB438600; DV157570; DV160856; EB448128; EB426926; EB439587; DV158615; EB439589; DV158320; EB439247; DV157764; DV160778; DV160778; DV158431; DW004306; BQ842838; EB681820	AT4G31700	RPS6 (RIBOSOMAL PROTEIN S6); structural constituent of ribosome	Encodes a putative ribosomal protein S6 (rps6).	GO:0005843; GO:0003735; GO:0006412	cytosolic small ribosomal subunit (sensu Eukaryota); structural constituent of ribosome; translation	ribosomal protein s6	GO:0003735; GO:0022627; GO:0006412	EC:3.6.5.3
C1158	EB677889; FG635788; DV159720; DW004946; EB431038; EB435064; EB678122; EB432148	AT3G58570	DEAD box RNA helicase, putative		GO:0009507; GO:0008026	chloroplast; ATP-dependent helicase activity	protein	GO:0009507
C1159	EB677887; EB429085; DV160986; EB680692; DV162309	AT3G54210	ribosomal protein L17 family protein		GO:0005840; GO:0003735; GO:0006412	ribosome; structural constituent of ribosome; translation	50s ribosomal protein l17	GO:0005840; GO:0003735; GO:0009507; GO:0006412; GO:0019843	EC:3.6.5.3
C1160	EB677881; EB425398; EB450787; EB451938; EB450524; EB451903; EB444217; FG636094; DV159006; DW001714	AT1G49040	SCD1 (STOMATAL CYTOKINESIS-DEFECTIVE 1)	Encodes soluble protein containing N-terminal DENN domain and eight C-terminal WD-40 repeats. Involved in cytokinesis of guard mother cells and leaf epidermal cells. The overall growth and development of mutant plants is severely affected, they are smaller than wt, with defects in seedling development, leaf expansion and flower morphology which renders the mutant conditionally sterile.	GO:0005515; GO:0009825; GO:0000911; GO:0010235	protein binding; multidimensional cell growth; cytokinesis by cell plate formation; guard mother cell cytokinesis	120 kda pistil extensin-like protein	GO:0000911; GO:0005515; GO:0009825; GO:0010052
C1161	EB677877; EB683075; BP529064	AT1G20760	calcium-binding EF hand family protein		GO:0005509	calcium ion binding
C1162	EB677874; EB679037; EB679523; EB677467	AT3G01570	glycine-rich protein / oleosin		GO:0016020; GO:0003674; GO:0019915	membrane; molecular_function_unknown; sequestering of lipid	oleosin	GO:0044464
C1163	EB677868; EB440815; AB120528	AT3G11450	DNAJ heat shock N-terminal domain-containing protein / cell division protein-related		GO:0005634; GO:0003677; GO:0006457; GO:0031072	nucleus; DNA binding; protein folding; heat shock protein binding	subfamilymember 2	GO:0005515
C1164	EB677865; BP529808	AT4G24190	SHD (SHEPHERD); ATP binding	encodes an ortholog of GRP94, an ER-resident HSP90-like protein and is involved in regulation of meristem size and organization. Single and double mutant analyses suggest that SHD may be required for the correct folding and/or complex formation of CLV proteins. Lines carrying recessive mutations in this locus exhibits expanded shoot meristems, disorganized root meristems, and defective pollen tub…	GO:0005783; GO:0005739; GO:0005524; GO:0009409; GO:0006457; GO:0009306; GO:0009934; GO:0010075	endoplasmic reticulum; mitochondrion; ATP binding; response to cold; protein folding; protein secretion; regulation of meristem organization; regulation of meristem size	heat shock protein 90	GO:0009306; GO:0005509; GO:0006457; GO:0010075; GO:0016023; GO:0005524; GO:0005788; GO:0051082
C1165	EB677860; EB677984; EB442477; DW000180	AT5G35460			GO:0005575; GO:0003674; GO:0008150	cellular_component_unknown; molecular_function_unknown; biological_process_unknown	protein	GO:0016020
C1166	EB677858; DV999577; DV999531	AT3G52960	peroxiredoxin type 2, putative		GO:0009507; GO:0016209; GO:0008150	chloroplast; antioxidant activity; biological_process_unknown	tsa family protein	GO:0016491; GO:0016209; GO:0005515; GO:0009536
C1167	EB677850; EB442238	AT1G09020	SNF4 (Sucrose NonFermenting 4)	putative activator subunit of SNF1-related protein kinase	GO:0030295; GO:0042149	protein kinase activator activity; cellular response to glucose starvation	protein	GO:0016301; GO:0042149; GO:0009536
C1168	EB677841; DV158845
C1169	EB677839; EB444977; DW002079	AT5G42090			GO:0016021; GO:0012505	integral to membrane; endomembrane system	g protein-coupled receptor 107	GO:0012505; GO:0016023; GO:0016021
C1170	EB677830; DW004934; BP529104; BP133206; BP525589	AT1G77470	replication factor C 36 kDA, putative		GO:0005663; GO:0016887	DNA replication factor C complex; ATPase activity	replication factor c small subunit	GO:0006260; GO:0003677; GO:0005663; GO:0005524; GO:0019899; GO:0017111; GO:0005634; GO:0006281	EC:3.6.1.15
C1171	EB677817; DV159059
C1172	EB677815; EB679200; DV157858; EB678596; EB677509; EB677500; DV158127; EB677649; DV158560	AT2G44300	lipid transfer protein-related		GO:0008289; GO:0006869; GO:0031225	lipid binding; lipid transport; anchored to membrane	lipid transfer protein	GO:0008289; GO:0006869
C1173	EB677806; EB442780; EB425122; EB445495; EB425822; EB438870; EB681929; EB679597; CV019974; EB442968	AT3G22440	hydroxyproline-rich glycoprotein family protein		GO:0005575; GO:0003674; GO:0008150	cellular_component_unknown; molecular_function_unknown; biological_process_unknown
C1174	EB677805; DV157855; EB447162	AT1G76940	RNA recognition motif (RRM)-containing protein		GO:0003676; GO:0008150	nucleic acid binding; biological_process_unknown	rna-binding protein	GO:0005488
C1175	EB677798; DV158157; FG637410; FG636001; BP534522	AT2G03070			GO:0005575	cellular_component_unknown
[truncated: 39,467 more rows]
