# Supplementary material for: TobEA: an atlas of tobacco gene expression from seed to senescence
Source: BMC Genomics. 2010 Feb 26;11:142. doi: 10.1186/1471-2164-11-142 (PMC2841117; doi:10.1186/1471-2164-11-142)
Supplement: Additional file 4 — GO analysis of young versus mature leaves. Zip file containing lists of probes sets and GO analysis results for genes differentially expressed in young versus mature leaves (cluster L0 to L3). [file 1471-2164-11-142-S4.ZIP]

Archive with 10 entries (10 files):
- Clust 2_Result_Over_2.txt
- Clust 2and3_Result_Over_2.txt
- Clust 3_Result_Over_2.txt
- GeneList_Clust 0_high in young.txt
- GeneList_Clust 1_low in old.txt
- GeneList_Clust 2_low in young.txt
- GeneList_Clust 3_high in old.txt
- Clust 0_Result_Over_2.txt
- Clust 0and1_Result_Over_2.txt
- Clust 1_Result_Over_2.txt
