# Supplementary material for: TobEA: an atlas of tobacco gene expression from seed to senescence
Source: BMC Genomics. 2010 Feb 26;11:142. doi: 10.1186/1471-2164-11-142 (PMC2841117; doi:10.1186/1471-2164-11-142)
Supplement: Additional file 4 — GO analysis of young versus mature leaves. Zip file containing lists of probes sets and GO analysis results for genes differentially expressed in young versus mature leaves (cluster L0 to L3). [file 1471-2164-11-142-S4.ZIP › Clust 2_Result_Over_2.txt]

GO_Number	GO_Term	Background	Background_with_GO	List_Total	List_with_GO	Raw_Fish_P	Adjusted_Fish_P	List
GO:0010076	proc_maintenance of floral meristem identity	22448	12	1708	11	5.36338968384371e-012	2.86941348085638e-009	BP131023_at	BP131023_s_at	BP531899_at	C5802_at	C7548_at	C9439_at	C9439_x_at	C9440_at	C9440_x_at	EB436448_at	EB436448_s_at	
GO:0003700	func_transcription factor activity	22448	1026	1708	170	1.30130350939339e-011	3.48098688762732e-009	AB020590_at	AB107691_at	AJ344598_at	AJ718304_at	BC3M241_at	BP129713_at	BP131023_at	BP131023_s_at	BP131326_at	BP133908_at	BP526619_s_at	BP531744_at	BP531899_at	BP532609_at	BP533725_at	C10047_at	C10083_at	C10083_s_at	C10087_at	C10179_at	C10197_at	C10197_x_at	C10228_at	C10254_at	C10258_at	C10424_at	C10525_at	C10672_at	C10734_at	C10735_at	C10834_at	C10937_at	C11044_at	C11223_s_at	C11296_at	C11405_at	C11539_at	C11615_at	C1223_at	C1292_at	C1433_at	C1494_at	C1511_at	C2030_at	C2200_at	C2332_at	C2506_at	C3038_at	C3075_at	C3333_at	C3484_at	C3484_s_at	C3618_at	C3639_s_at	C3640_s_at	C3805_at	C3822_at	C3938_at	C3938_x_at	C3945_at	C4232_at	C4463_at	C4559_at	C4769_at	C4770_at	C4808_at	C4834_at	C4909_at	C5089_at	C5147_at	C5212_at	C5225_s_at	C5316_at	C5364_at	C5618_at	C5802_at	C581_at	C6078_at	C6211_at	C6211_x_at	C6524_at	C6651_at	C6867_at	C687_at	C6904_s_at	C7548_at	C7579_at	C7967_at	C9062_at	C9084_at	C9157_at	C9196_at	C9196_x_at	C9398_at	C9411_at	C9424_at	C9439_at	C9439_x_at	C9440_at	C9440_x_at	C9660_at	C9691_at	C9869_at	C9963_at	CV021660_x_at	CV021744_at	DQ073639_at	DQ198166_at	DV159234_at	DV160547_s_at	DV160658_at	DV160658_x_at	DV999535_at	DW001137_at	DW002203_at	DW002800_at	DW002936_s_at	DW003012_at	DW003297_s_at	DW005105_at	EB424711_at	EB424711_s_at	EB425176_at	EB425743_at	EB426064_at	EB426410_at	EB426548_at	EB427370_at	EB427653_at	EB428062_at	EB430637_at	EB431966_at	EB432644_at	EB433819_at	EB433819_s_at	EB436392_at	EB436448_at	EB436448_s_at	EB436535_at	EB437400_at	EB439258_at	EB439513_at	EB439555_at	EB439888_s_at	EB440356_at	EB441520_x_at	EB441684_at	EB441938_at	EB441987_at	EB442568_at	EB444089_at	EB444485_at	EB444485_x_at	EB444571_at	EB445888_at	EB446332_x_at	EB446853_at	EB447560_at	EB450173_x_at	EB450436_s_at	EB451068_s_at	EB451329_at	EB678834_at	EB679555_at	EB680924_at	EB681301_at	EB683095_s_at	EB683534_at	EB684045_at	EB684045_s_at	
GO:0005575	comp_cellular_component	22448	4176	1708	421	7.22579773793086e-011	1.28860059659767e-008	AB196435_x_at	AF154635_at	AF154639_at	AF272244_at	AY183722_at	AY219426_at	AY572223_at	BC2M1336_x_at	BP128781_at	BP128913_at	BP129130_at	BP129141_at	BP129525_at	BP129658_at	BP129701_at	BP130870_at	BP131249_at	BP131326_at	BP131651_at	BP131967_at	BP132044_at	BP132765_at	BP133033_at	BP133145_at	BP133279_at	BP134489_at	BP136176_at	BP136508_at	BP136602_at	BP137181_at	BP192468_at	BP192641_at	BP525855_at	BP526314_at	BP526402_at	BP526445_at	BP526519_at	BP526551_at	BP526818_s_at	BP526983_at	BP527492_at	BP527595_at	BP527688_at	BP528161_at	BP528481_at	BP528877_at	BP529066_at	BP529999_x_at	BP530191_at	BP530797_at	BP530950_at	BP530969_at	BP531306_at	BP531357_at	BP531639_at	BP531639_s_at	BP532490_at	BP532490_x_at	BP533108_s_at	BP533417_at	BP534632_at	BP535042_at	BQ843214_at	BT1M3311_at	C10026_at	C10166_at	C1016_at	C10174_at	C10228_at	C10278_at	C10314_s_at	C10355_at	C10355_x_at	C10363_at	C10383_at	C10385_at	C10385_s_at	C10408_at	C10409_at	C10439_x_at	C104_at	C10518_at	C10539_at	C10561_at	C10580_at	C10644_at	C10649_s_at	C1070_at	C10752_at	C10759_at	C10763_x_at	C10817_at	C10845_at	C10944_s_at	C10954_at	C10958_at	C11062_at	C11169_at	C11169_s_at	C11295_at	C11321_at	C11321_x_at	C11411_at	C11497_s_at	C11557_at	C11568_at	C11611_at	C11633_at	C11637_at	C122_at	C1324_at	C1324_s_at	C1363_at	C1365_at	C1489_at	C1493_at	C1494_at	C1515_s_at	C1520_at	C1555_at	C1555_s_at	C1559_s_at	C1571_at	C1571_x_at	C1665_at	C1665_s_at	C1709_at	C1709_x_at	C1715_at	C1840_at	C187_at	C1881_at	C1886_at	C1886_s_at	C1889_x_at	C1912_s_at	C1947_at	C2003_at	C2033_at	C2040_s_at	C2041_at	C2103_at	C2266_s_at	C2295_at	C2302_at	C2315_s_at	C2496_at	C2509_s_at	C268_at	C2822_at	C3054_at	C311_at	C3203_at	C3263_s_at	C3276_at	C343_s_at	C3495_s_at	C3523_at	C3524_at	C3587_at	C363_at	C3668_at	C3757_at	C3781_at	C3944_at	C3995_at	C3995_x_at	C39_s_at	C4047_at	C4174_at	C4229_at	C4296_s_at	C4466_at	C4597_at	C4619_at	C4619_x_at	C4674_at	C4706_at	C4758_at	C4769_at	C4770_at	C4784_at	C4786_at	C4791_at	C4877_s_at	C4917_at	C4918_at	C491_at	C5041_at	C5168_x_at	C520_at	C520_x_at	C5212_at	C5227_at	C5323_at	C5387_at	C5455_x_at	C5464_at	C5502_at	C5502_s_at	C551_at	C5537_s_at	C5579_at	C5636_at	C5789_s_at	C5809_at	C5856_at	C5923_at	C5923_x_at	C5927_at	C5934_at	C5951_at	C5960_at	C5968_s_at	C5971_at	C5973_at	C5980_s_at	C6092_at	C6142_at	C6192_at	C6217_at	C6290_at	C6308_at	C6329_at	C6564_at	C6590_at	C6635_at	C670_at	C6755_at	C676_x_at	C6799_at	C6845_at	C7001_at	C7053_at	C7090_at	C715_at	C7195_at	C7225_at	C7261_at	C7300_at	C7320_at	C7387_at	C7504_at	C7579_at	C7683_at	C7798_at	C7887_at	C801_at	C801_s_at	C8043_s_at	C834_at	C8356_s_at	C8394_at	C8457_s_at	C8663_s_at	C8696_at	C8987_at	C90_s_at	C9138_at	C9138_x_at	C9357_at	C9377_at	C9423_at	C9423_s_at	C942_at	C9604_at	C9604_x_at	C964_x_at	C9668_s_at	C9820_x_at	C9831_at	C9882_at	C9896_s_at	C9910_at	C9910_x_at	C9927_at	C9935_s_at	C9962_s_at	C9969_at	C9969_s_at	CN498861_at	CV015974_at	CV016174_s_at	CV016811_s_at	CV016914_at	CV017480_at	CV017807_x_at	CV017919_at	CV018153_at	CV018309_at	CV018856_at	CV019161_at	CV019516_at	CV019571_at	CV019571_x_at	CV019600_at	CV019622_s_at	CV019972_at	CV019972_s_at	CV020322_at	CV020639_at	CV020639_x_at	CV021368_at	CV021402_s_at	CV021429_at	DV159288_at	DV159288_s_at	DV159331_at	DV159614_at	DV160709_at	DV161337_at	DV999427_at	DV999483_at	DV999580_at	DV999805_at	DV999822_at	DW001888_at	DW001952_at	DW002216_at	DW002221_s_at	DW002277_at	DW002621_at	DW002870_at	DW003139_at	DW003367_at	DW003771_at	DW003994_at	DW004068_at	DW005105_at	EB424603_at	EB424773_at	EB424801_at	EB424801_s_at	EB424959_at	EB425168_at	EB425168_x_at	EB425750_at	EB425885_at	EB425943_at	EB426013_at	EB426096_at	EB426966_at	EB427156_at	EB427465_at	EB427581_at	EB427614_at	EB427639_at	EB427996_at	EB428119_at	EB428210_s_at	EB431024_at	EB432693_at	EB432855_at	EB433693_at	EB437400_at	EB437976_at	EB437976_x_at	EB438529_s_at	EB438537_at	EB439939_at	EB441231_at	EB442057_at	EB442208_s_at	EB442775_at	EB442831_at	EB443120_at	EB443134_at	EB443134_s_at	EB443629_at	EB443695_at	EB444571_at	EB445178_at	EB445287_at	EB445501_s_at	EB445688_at	EB446230_at	EB446231_at	EB446271_at	EB446314_at	EB446673_at	EB446778_at	EB447925_s_at	EB448050_at	EB448305_at	EB448579_at	EB448847_at	EB448919_at	EB449271_at	EB449271_x_at	EB450241_at	EB450794_at	EB450794_s_at	EB450894_at	EB450996_at	EB450996_x_at	EB451349_at	EB451640_at	EB451640_s_at	EB451645_at	EB451890_at	EB451893_s_at	EB643492_at	EB677412_at	EB677814_at	EB677975_s_at	EB678834_at	EB679315_at	EB679366_at	EB679481_at	EB679778_at	EB679923_at	EB680033_at	EB680131_at	EB681641_at	EB681722_at	EB682139_at	EB682251_at	EB682721_at	EB683928_at	T106_s_at	T323_at	
GO:0016563	func_transcription activator activity	22448	89	1708	26	1.27604438127094e-009	1.70670935994988e-007	BP129713_at	BP131023_at	BP131023_s_at	C10228_at	C1433_at	C1511_at	C2332_at	C3075_at	C5212_at	C5364_at	C581_at	C9439_at	C9439_x_at	C9440_at	C9440_x_at	C9691_at	DQ073639_at	DW002203_at	EB426548_at	EB430637_at	EB431966_at	EB436535_at	EB437400_at	EB444485_at	EB444485_x_at	EB446332_x_at	
GO:0006979	proc_response to oxidative stress	22448	320	1708	53	6.34061806392694e-008	6.78446132840183e-006	AB027752_at	AB041517_at	AF311783_at	BC43M153_x_at	BP534355_at	C10026_at	C10111_at	C10216_at	C10518_at	C10672_at	C11681_s_at	C1568_at	C1578_at	C1745_at	C440_at	C440_x_at	C4507_at	C4674_at	C489_at	C4952_at	C5122_at	C5168_x_at	C5202_at	C5381_s_at	C6140_at	C6140_x_at	C6376_s_at	C746_at	C7541_at	C8918_at	C9084_at	C9112_at	C9619_at	C9927_at	C9993_at	C9993_x_at	CV016656_at	CV017419_at	CV020595_s_at	CV020595_x_at	CV021352_s_at	CV021429_at	DW003943_at	EB424711_at	EB424711_s_at	EB426939_at	EB426939_x_at	EB439549_at	EB440509_at	EB448074_s_at	EB449162_s_at	EB682977_s_at	EB683068_at	
GO:0009611	proc_response to wounding	22448	231	1708	42	1.06539132627148e-007	9.49973932592071e-006	AB041517_at	AF311783_at	BP533427_at	BP534110_at	BP535068_s_at	C10228_at	C10473_s_at	C10541_at	C10672_at	C11303_at	C11303_s_at	C11641_at	C1433_at	C165_s_at	C179_s_at	C1994_s_at	C2033_at	C3972_at	C5147_at	C5202_at	C5212_at	C5537_s_at	C5550_at	C5550_x_at	C7504_at	C9084_at	C9161_at	C9228_at	C9254_s_at	DV160658_at	DV160658_x_at	DV161157_at	EB424711_at	EB424711_s_at	EB426939_at	EB426939_x_at	EB437400_at	EB442375_at	EB443821_at	EB446633_at	EB682158_at	EB682455_at	
GO:0051707	proc_response to other organism	22448	66	1708	19	2.71529423057082e-007	2.0752605905077e-005	C10559_at	C10559_x_at	C10670_s_at	C11303_at	C11303_s_at	C17_at	C2033_at	C3075_at	C5343_at	C6393_s_at	C6458_at	C6845_at	C9477_at	C9477_x_at	C9691_at	C98_at	C98_s_at	CV021386_x_at	X03913_s_at	
GO:0006355	proc_regulation of transcription, DNA-dependent	22448	545	1708	75	4.01352408641031e-007	2.6840442327869e-005	AB020590_at	AB107691_at	AJ344598_at	BP133908_at	BP526619_s_at	BP529503_at	BP532609_at	BP533725_at	C10083_at	C10083_s_at	C10087_at	C10179_at	C10197_at	C10197_x_at	C10254_at	C10258_at	C10834_at	C11405_at	C11539_at	C11615_at	C1511_at	C2087_at	C2200_at	C2332_at	C3038_at	C3575_at	C3938_at	C3938_x_at	C4463_at	C4470_at	C5089_at	C5147_at	C5316_at	C5618_at	C581_at	C5945_at	C6078_at	C6651_at	C6904_s_at	C7967_at	C9062_at	C9196_at	C9196_x_at	C9411_at	C9869_at	CV016999_at	CV021660_x_at	DQ073639_at	DQ198166_at	DV159234_at	DW002203_at	DW003012_at	EB425743_at	EB426410_at	EB426548_at	EB427370_at	EB427653_at	EB428243_at	EB431966_at	EB432496_at	EB432644_at	EB436535_at	EB439555_at	EB441938_at	EB441987_at	EB444089_at	EB444485_at	EB444485_x_at	EB447560_at	EB451329_at	EB679555_at	EB681301_at	EB682251_at	EB683095_s_at	EB683534_at	
GO:0009911	proc_positive regulation of flower development	22448	44	1708	15	4.32557828222713e-007	2.57131597887946e-005	C10047_at	C11568_at	C1515_s_at	C1737_at	C3484_at	C3484_s_at	C3618_at	C3640_s_at	C3945_at	C4232_at	C6867_at	C9157_at	EB436392_at	EB445888_at	EB449419_at	
GO:0010200	proc_response to chitin	22448	123	1708	27	4.43150800166769e-007	2.37085678089222e-005	AB020590_at	BP528672_at	C10179_at	C10254_at	C10672_at	C1433_at	C1494_at	C2332_at	C3038_at	C5147_at	C9084_at	C9196_at	C9196_x_at	C9411_at	CV021347_at	CV021660_x_at	CV021744_at	DV158623_at	DW005105_at	EB424711_at	EB424711_s_at	EB425278_at	EB432644_at	EB441513_at	EB443376_s_at	EB444683_at	EB445575_at	
GO:0009414	proc_response to water deprivation	22448	269	1708	45	4.58865222818794e-007	2.23175358370959e-005	AB020590_at	BP134073_at	BP531744_at	C10672_at	C11303_at	C11303_s_at	C11635_at	C1511_at	C2040_s_at	C2041_at	C338_at	C3637_at	C3857_at	C4632_at	C4632_s_at	C4692_at	C5268_x_at	C5364_at	C6167_at	C6525_at	C6621_at	C7555_at	C9084_at	C9180_at	C9196_at	C9196_x_at	C9619_at	C9660_at	C9776_at	D29976_at	DQ073639_at	DV160658_at	DV160658_x_at	DW004558_at	EB424711_at	EB424711_s_at	EB431966_at	EB436535_at	EB440509_at	EB445702_at	EB446633_at	EB449867_at	EB449867_x_at	EB680593_s_at	EB683726_s_at	
GO:0006857	proc_oligopeptide transport	22448	45	1708	15	6.03321471115414e-007	2.68980822538956e-005	BP527490_at	C2454_at	C3420_at	C4461_at	C5237_s_at	C5254_at	C5865_at	C5865_x_at	C7468_at	DW002467_at	EB435670_at	EB435670_s_at	EB442117_at	EB442117_s_at	EB680402_at	
GO:0010117	proc_photoprotection	22448	10	1708	7	1.42594386954154e-006	5.86830746311326e-005	BP137217_at	BP137217_s_at	C10672_at	C9084_at	EB424711_at	EB424711_s_at	EB426622_at	
GO:0009873	proc_ethylene mediated signaling pathway	22448	60	1708	17	1.46394126043781e-006	5.59434695953019e-005	AJ320505_at	BP129559_at	BP531744_at	C10197_at	C10197_x_at	C10254_at	C2332_at	C3075_at	C3938_at	C3938_x_at	C6524_at	C9660_at	C9691_at	CV021660_x_at	DV160547_s_at	EB426548_at	EB441520_x_at	
GO:0050832	proc_defense response to fungus	22448	110	1708	24	2.13077623723024e-006	7.59976857945451e-005	AB020590_at	BC2M4121_at	BP534110_at	C10473_s_at	C11641_at	C1494_at	C2692_x_at	C5147_at	C5873_s_at	C5914_at	C6549_at	C9161_at	C9196_at	C9196_x_at	C9254_s_at	C9411_at	CV016682_s_at	CV017494_s_at	CV018508_s_at	DW002924_at	DW005105_at	EB431460_at	EB432644_at	EB452228_at	
GO:0009648	proc_photoperiodism	22448	18	1708	9	2.16317193069138e-006	7.23310614324929e-005	BC43M153_x_at	C6376_s_at	C746_at	C8652_at	C8918_at	CV017419_at	CV020595_s_at	CV020595_x_at	EB448074_s_at	
GO:0006562	proc_proline catabolic process	22448	5	1708	5	2.53629403006505e-006	7.9818665063812e-005	C1463_at	C1463_s_at	C4952_at	C9199_at	EB643479_x_at	
GO:0004657	func_proline dehydrogenase activity	22448	5	1708	5	2.53629403006505e-006	7.53842947824891e-005	C1463_at	C1463_s_at	C4952_at	C9199_at	EB643479_x_at	
GO:0009750	proc_response to fructose stimulus	22448	23	1708	10	2.88432970563246e-006	8.12166522375456e-005	AY572223_at	C1571_at	C1571_x_at	C1912_s_at	C39_s_at	C8696_at	C964_x_at	CV016811_s_at	CV017919_at	DW003300_at	
GO:0009749	proc_response to glucose stimulus	22448	40	1708	13	4.68222727312284e-006	0.000125249579556036	AY572223_at	BP129117_at	BP129117_x_at	C1571_at	C1571_x_at	C1912_s_at	C39_s_at	C8696_at	C964_x_at	CV016811_s_at	CV017919_at	DW003300_at	EB684227_at	
GO:0019825	func_oxygen binding	22448	166	1708	30	7.61105491964287e-006	0.000193900684857568	AB040485_at	BP531711_at	BP534983_at	BP534983_s_at	BP535068_s_at	C165_s_at	C1998_at	C4106_at	C493_at	C493_s_at	C4940_x_at	C658_at	C67_at	C6980_at	C8254_at	C8940_x_at	DV161157_at	DW000243_at	DW002356_at	DW005019_at	EB428900_at	EB435758_s_at	EB441668_at	EB443003_at	EB445334_at	EB446314_at	EB447407_at	EB452082_at	EB683695_at	T2_at	
GO:0007568	proc_aging	22448	67	1708	17	7.64566976352299e-006	0.000185928787431127	BP129117_at	BP129117_x_at	C11557_at	C1555_at	C1555_s_at	C2411_at	C3783_s_at	C3863_at	C4782_at	C6014_at	C6850_at	C6855_at	CN498809_at	DW004941_at	EB450861_at	EB450861_s_at	EB684227_at	
GO:0004096	func_catalase activity	22448	16	1708	8	8.16647404078275e-006	0.000189959287470381	BC43M153_x_at	C6376_s_at	C746_at	C8918_at	CV017419_at	CV020595_s_at	CV020595_x_at	EB448074_s_at	
GO:0006995	proc_cellular response to nitrogen starvation	22448	16	1708	8	8.16647404078275e-006	0.000182044317159115	BC43M153_x_at	C6376_s_at	C746_at	C8918_at	CV017419_at	CV020595_s_at	CV020595_x_at	EB448074_s_at	
GO:0006561	proc_proline biosynthetic process	22448	16	1708	8	8.16647404078275e-006	0.000174762544472751	C3817_at	C3817_s_at	C5444_at	C5703_at	C9619_at	D29976_at	EB440509_at	EB442306_at	
GO:0010325	proc_raffinose family oligosaccharide biosynthetic process	22448	9	1708	6	1.32180633406944e-005	0.000271987072587366	C11329_at	C1489_at	C5809_at	DV160709_at	EB427465_at	EB439761_s_at	
GO:0008270	func_zinc ion binding	22448	603	1708	75	1.70268050926348e-005	0.000337382989798504	AJ718304_at	BP133434_at	BP137364_at	BP526207_at	BP527360_at	BP528672_at	BP531141_at	BP534355_at	BP535348_at	C10301_at	C10462_at	C10491_s_at	C10672_at	C10827_at	C11044_at	C11421_at	C1223_at	C1493_at	C1578_at	C159_at	C1731_at	C177_at	C2026_at	C224_x_at	C249_at	C3263_s_at	C3944_at	C4323_at	C4780_at	C502_at	C5715_at	C5980_s_at	C60_at	C6290_at	C6329_at	C6342_at	C9084_at	C90_s_at	CV016656_at	CV020639_at	CV020639_x_at	CV021347_at	CV021744_at	DV158623_at	DV161358_at	DV999535_at	DW002800_at	DW003313_at	DW003354_at	DW004299_s_at	EB424711_at	EB424711_s_at	EB425278_at	EB426064_at	EB427581_at	EB428062_at	EB428210_s_at	EB433422_s_at	EB439513_at	EB441038_at	EB441513_at	EB441696_at	EB443550_s_at	EB444477_at	EB444477_s_at	EB444617_at	EB445042_at	EB449162_s_at	EB449416_at	EB451232_at	EB677975_s_at	EB683870_at	EB683870_x_at	EB683962_at	EB684087_at	
GO:0042744	proc_hydrogen peroxide catabolic process	22448	18	1708	8	2.41791759085785e-005	0.000461994968253197	BC43M153_x_at	C6376_s_at	C746_at	C8918_at	CV017419_at	CV020595_s_at	CV020595_x_at	EB448074_s_at	
GO:0042631	proc_cellular response to water deprivation	22448	18	1708	8	2.41791759085785e-005	0.000446064107278949	C10111_at	C440_at	C440_x_at	C4507_at	C9993_at	C9993_x_at	CV016057_at	CV021352_s_at	
GO:0000900	func_translation repressor activity, nucleic acid binding	22448	4	1708	4	3.34064455462325e-005	0.000595748278907813	BP531899_at	C5802_at	EB436448_at	EB436448_s_at	
GO:0048438	proc_floral whorl development	22448	4	1708	4	3.34064455462325e-005	0.000576530592491432	BP531899_at	C5802_at	EB436448_at	EB436448_s_at	
GO:0016210	func_naringenin-chalcone synthase activity	22448	4	1708	4	3.34064455462325e-005	0.000558514011476074	AF311783_at	C5202_at	EB426939_at	EB426939_x_at	
GO:0009715	proc_chalcone biosynthetic process	22448	4	1708	4	3.34064455462325e-005	0.000541589344461648	AF311783_at	C5202_at	EB426939_at	EB426939_x_at	
GO:0009629	proc_response to gravity	22448	4	1708	4	3.34064455462325e-005	0.000525660246095129	AF311783_at	C5202_at	EB426939_at	EB426939_x_at	
GO:0009407	proc_toxin catabolic process	22448	76	1708	17	4.50100758661032e-005	0.000688011159667577	BQ843039_at	C1701_s_at	C2447_at	C2447_x_at	C2821_at	C440_at	C440_x_at	C4499_at	C4507_at	C4513_at	C5990_at	C8921_at	DW000643_at	DW001704_at	EB439818_at	EB444868_at	EB446140_x_at	
GO:0006537	proc_glutamate biosynthetic process	22448	7	1708	5	4.6745124159394e-005	0.000694684484035439	C1463_at	C1463_s_at	C4952_at	C9199_at	EB643479_x_at	
GO:0009409	proc_response to cold	22448	522	1708	65	5.86584844970428e-005	0.000848169978538322	AB020590_at	AJ718098_at	BC43M153_x_at	BP129117_at	BP129117_x_at	BP134073_at	C10111_at	C10260_at	C10672_at	C1494_at	C1511_at	C2266_s_at	C3618_at	C3640_s_at	C3857_at	C4232_at	C4423_at	C4423_x_at	C4632_at	C4632_s_at	C5364_at	C5953_at	C5953_s_at	C6376_s_at	C6525_at	C7064_s_at	C746_at	C8276_at	C8621_s_at	C8647_at	C8918_at	C9084_at	C9157_at	C9180_at	C9196_at	C9196_x_at	C9993_at	C9993_x_at	CN824932_at	CV016323_at	CV017419_at	CV017838_at	CV020585_s_at	CV020595_s_at	CV020595_x_at	CV021352_s_at	DV157962_at	DV159714_at	DV159714_s_at	DW003994_at	DW004558_at	DW005105_at	EB424711_at	EB424711_s_at	EB433819_at	EB433819_s_at	EB436392_at	EB444809_x_at	EB445888_at	EB448074_s_at	EB683058_at	EB683457_s_at	EB684227_at	S44870_at	S44870_x_at	
GO:0009408	proc_response to heat	22448	260	1708	38	7.85618537959554e-005	0.00110606820475885	AB020590_at	BP526551_at	BP527492_at	BP531744_at	C10260_at	C10355_at	C10355_x_at	C1568_at	C1745_at	C2350_at	C2390_at	C3669_at	C5455_x_at	C5873_s_at	C5960_at	C5968_s_at	C5973_at	C6140_at	C6140_x_at	C6142_at	C6147_at	C6211_at	C6211_x_at	C6679_at	C6679_s_at	C8872_at	C899_at	C9196_at	C9196_x_at	C9424_at	C9660_at	C9907_at	D29976_at	DW001355_at	DW001355_x_at	EB431460_at	EB432693_at	EB444809_x_at	
GO:0045941	proc_positive regulation of transcription	22448	51	1708	13	8.41610747798205e-005	0.00115451730787702	BP131023_at	BP131023_s_at	BP531744_at	C1433_at	C2332_at	C581_at	C9439_at	C9439_x_at	C9440_at	C9440_x_at	C9660_at	EB444485_at	EB444485_x_at	
GO:0009813	proc_flavonoid biosynthetic process	22448	38	1708	11	8.4194790956893e-005	0.00112610532904844	AF311783_at	C1998_at	C5202_at	C5927_at	C6629_at	C8987_at	EB424773_at	EB426939_at	EB426939_x_at	EB428900_at	EB431024_at	
GO:0006914	proc_autophagy	22448	32	1708	10	8.62455973152931e-005	0.00112539986740687	BP128569_at	C10032_at	C11703_at	C11703_x_at	C1351_at	C1596_at	C6582_at	C6582_x_at	CV018571_at	CV018571_x_at	
GO:0009970	proc_cellular response to sulfate starvation	22448	21	1708	8	9.14210160340989e-005	0.00116452960900578	BC43M153_x_at	C6376_s_at	C746_at	C8918_at	CV017419_at	CV020595_s_at	CV020595_x_at	EB448074_s_at	
GO:0009908	proc_flower development	22448	121	1708	22	0.000108625994520217	0.00135150946670503	BP131023_at	BP131023_s_at	BP135046_at	C10525_at	C2032_x_at	C3618_at	C3640_s_at	C4232_at	C6434_at	C7064_s_at	C9157_at	C9439_at	C9439_x_at	C9440_at	C9440_x_at	DV159714_at	DV159714_s_at	EB425176_at	EB427370_at	EB436392_at	EB445888_at	EB683457_s_at	
GO:0046713	proc_boron transport	22448	8	1708	5	0.000116801296385596	0.00142019758105213	C4454_at	C4454_s_at	C4985_at	C6050_at	EB450971_at	
GO:0016106	proc_sesquiterpenoid biosynthetic process	22448	8	1708	5	0.000116801296385596	0.00138863763480653	AB196435_x_at	AF272244_at	C9138_at	C9138_x_at	C9377_at	
GO:0046715	func_boron transporter activity	22448	8	1708	5	0.000116801296385596	0.00135844986013682	C4454_at	C4454_s_at	C4985_at	C6050_at	EB450971_at	
GO:0010476	proc_gibberellin-mediated signaling	22448	8	1708	5	0.000116801296385596	0.00132954667162327	C1489_at	C5809_at	DV160709_at	EB427465_at	EB439761_s_at	
GO:0051762	proc_sesquiterpene biosynthetic process	22448	8	1708	5	0.000116801296385596	0.00130184778263112	AB196435_x_at	AF272244_at	C9138_at	C9138_x_at	C9377_at	
GO:0048444	proc_floral organ morphogenesis	22448	8	1708	5	0.000116801296385596	0.0012752794605366	C1489_at	C5809_at	DV160709_at	EB427465_at	EB439761_s_at	
GO:0006817	proc_phosphate transport	22448	12	1708	6	0.000118989600914388	0.00127318872978395	BP529066_at	C9334_at	C9334_s_at	C9335_at	C9335_s_at	EB444649_at	
GO:0004364	func_glutathione transferase activity	22448	83	1708	17	0.00014433506415279	0.00151410312395573	BQ843039_at	C1701_s_at	C2447_at	C2447_x_at	C2821_at	C440_at	C440_x_at	C4499_at	C4507_at	C4513_at	C5990_at	C8921_at	DW000643_at	DW001704_at	EB439818_at	EB444868_at	EB446140_x_at	
GO:0018826	func_methionine gamma-lyase activity	22448	5	1708	4	0.000156887051610902	0.00161412639638139	C4966_at	C4966_x_at	C5145_s_at	C6090_at	
GO:0019458	proc_methionine catabolic process via 2-oxobutanoate	22448	5	1708	4	0.000156887051610902	0.00158367118135533	C4966_at	C4966_x_at	C5145_s_at	C6090_at	
GO:0003674	func_molecular_function	22448	4451	1708	397	0.000165026727340312	0.00163498702087161	AY183722_at	AY572223_at	BP128569_at	BP128781_at	BP128913_at	BP129130_at	BP129525_at	BP129730_at	BP130870_at	BP131249_at	BP131651_at	BP133279_at	BP134489_at	BP134867_at	BP135250_at	BP136176_at	BP136508_at	BP136602_at	BP525546_at	BP525855_at	BP526314_at	BP526519_at	BP526818_s_at	BP526964_at	BP527595_at	BP527656_at	BP528638_at	BP529343_at	BP529570_at	BP530797_at	BP530884_at	BP531034_at	BP531639_at	BP531639_s_at	BP532316_at	BP532782_at	BP533108_s_at	BP533597_at	BP533597_x_at	BP533834_at	BP535401_at	BP535441_at	BT2M211_at	BT2M2425_at	C1000_s_at	C10026_at	C10086_at	C10111_at	C10138_at	C10138_s_at	C10148_at	C10151_s_at	C10166_at	C10170_at	C10174_at	C10216_at	C10238_at	C10238_x_at	C10249_at	C10305_at	C10333_at	C10336_at	C10347_at	C10361_at	C10385_at	C10385_s_at	C10395_at	C10408_at	C10418_at	C10439_x_at	C10518_at	C10541_at	C10580_at	C10649_s_at	C10670_s_at	C1070_at	C10752_at	C10763_x_at	C10794_at	C10814_at	C10817_at	C10954_at	C10958_at	C11057_s_at	C11062_at	C11144_s_at	C11244_at	C11295_at	C11321_at	C11321_x_at	C11486_at	C11497_s_at	C11557_at	C11585_at	C11676_at	C124_s_at	C1264_at	C1363_at	C1422_at	C1422_x_at	C1453_at	C1457_at	C1515_s_at	C1555_at	C1555_s_at	C1559_s_at	C1571_at	C1571_x_at	C1715_at	C1730_at	C1745_at	C179_s_at	C1824_x_at	C1841_at	C1886_at	C1886_s_at	C1912_s_at	C2003_at	C2128_at	C2128_x_at	C2295_at	C2315_s_at	C2350_at	C2373_at	C25_s_at	C268_at	C2749_at	C3054_at	C31_at	C3203_at	C3276_at	C3323_at	C332_at	C3495_s_at	C3523_at	C3533_at	C3587_at	C3649_at	C3669_at	C3690_at	C3757_at	C3781_at	C3783_s_at	C3796_at	C3796_s_at	C3838_at	C3847_at	C3912_s_at	C3995_at	C3995_x_at	C3999_at	C39_s_at	C4047_at	C4174_at	C4206_at	C4206_x_at	C4229_at	C4242_at	C4253_at	C4263_at	C4284_at	C4318_at	C4377_at	C4377_s_at	C4466_at	C4523_at	C4523_x_at	C4693_at	C4706_at	C4760_at	C4761_at	C477_at	C4784_at	C4786_at	C4847_at	C4877_s_at	C508_at	C5150_at	C5150_x_at	C5157_at	C5168_x_at	C5174_at	C5191_at	C5227_at	C5315_at	C5343_at	C5387_at	C5454_at	C5464_at	C54_s_at	C5502_at	C5502_s_at	C5512_at	C5579_at	C55_s_at	C5604_at	C5636_at	C5701_at	C5808_at	C5923_at	C5923_x_at	C6040_at	C6102_at	C6154_at	C6168_at	C6285_at	C6380_at	C6489_at	C6525_at	C6564_at	C6592_at	C6592_x_at	C6635_at	C6637_s_at	C6640_at	C6679_at	C6679_s_at	C6733_at	C6755_at	C676_x_at	C6798_at	C6828_s_at	C6850_at	C6961_at	C7001_at	C7051_at	C7053_at	C7090_at	C7195_at	C7300_at	C7387_at	C7487_at	C7683_at	C7693_at	C776_at	C7941_at	C801_at	C801_s_at	C8043_s_at	C8356_s_at	C8396_at	C8442_at	C8457_s_at	C8652_at	C8663_s_at	C8696_at	C8819_at	C8829_s_at	C8883_at	C8883_x_at	C8975_at	C8977_s_at	C9164_at	C942_at	C9477_at	C9477_x_at	C9583_at	C9604_at	C9604_x_at	C9642_at	C964_x_at	C9668_s_at	C9697_s_at	C9820_x_at	C9852_s_at	C9882_at	C9910_at	C9910_x_at	C9927_at	C9969_at	C9969_s_at	C9993_at	C9993_x_at	CN498809_at	CN949747_s_at	CV015974_at	CV016057_at	CV016103_x_at	CV016174_s_at	CV016811_s_at	CV017223_s_at	CV017564_s_at	CV017919_at	CV018153_at	CV018309_at	CV019161_at	CV019346_at	CV019571_at	CV019571_x_at	CV019600_at	CV019902_at	CV019902_x_at	CV019972_at	CV019972_s_at	CV020322_at	CV021352_s_at	CV021368_at	CV021402_s_at	CV021429_at	DV157528_at	DV157528_x_at	DV157797_at	DV158810_at	DV158884_at	DV158884_s_at	DV159711_at	DV161438_at	DV162239_at	DV998866_s_at	DV999296_at	DV999483_at	DV999540_at	DV999580_at	DV999805_at	DW001134_at	DW001888_at	DW002070_at	DW002222_at	DW002277_at	DW002870_at	DW003320_at	DW004068_at	DW004090_at	DW004227_at	DW004743_at	EB425168_at	EB425168_x_at	EB426304_at	EB426331_at	EB426716_at	EB426732_at	EB426732_s_at	EB426930_at	EB426966_at	EB427156_at	EB427165_at	EB427467_at	EB427639_at	EB427980_at	EB428435_at	EB428467_at	EB429278_at	EB431922_s_at	EB433693_at	EB434403_s_at	EB438408_at	EB438529_s_at	EB438537_at	EB439549_at	EB440067_at	EB441786_s_at	EB442057_at	EB442745_at	EB442831_at	EB443120_at	EB443134_at	EB443134_s_at	EB443695_at	EB443821_at	EB444168_at	EB445287_at	EB445501_s_at	EB445688_at	EB445955_at	EB446231_at	EB446778_at	EB447496_s_at	EB448050_at	EB448919_at	EB449271_at	EB449271_x_at	EB450557_at	EB450861_at	EB450861_s_at	EB450894_at	EB450996_at	EB450996_x_at	EB451349_at	EB451361_s_at	EB451645_at	EB451691_s_at	EB451880_at	EB451880_x_at	EB451893_s_at	EB643492_at	EB677412_at	EB677484_at	EB677814_at	EB679315_at	EB679481_at	EB679923_at	EB679988_at	EB680033_at	EB682691_at	EB683068_at	EB683152_s_at	EB683521_at	
GO:0009744	proc_response to sucrose stimulus	22448	77	1708	16	0.000187977581732279	0.00182850920412308	AY572223_at	C10083_at	C10083_s_at	C10573_at	C11539_at	C1571_at	C1571_x_at	C1912_s_at	C3863_at	C39_s_at	C8696_at	C964_x_at	CV016811_s_at	CV017919_at	DW003300_at	DW004941_at	
GO:0016036	proc_cellular response to phosphate starvation	22448	35	1708	10	0.000198836406188785	0.001899597809125	BC43M153_x_at	BP529066_at	C6376_s_at	C746_at	C8918_at	CV017419_at	CV020595_s_at	CV020595_x_at	EB444649_at	EB448074_s_at	
GO:0015706	proc_nitrate transport	22448	14	1708	6	0.000338519918914759	0.00317733608104204	C2454_at	C4461_at	C7468_at	EB435670_at	EB435670_s_at	EB680402_at	
GO:0009926	proc_auxin polar transport	22448	66	1708	14	0.000372060306907063	0.00343193558957377	AF311783_at	C11207_at	C4942_at	C4968_at	C4968_s_at	C5202_at	C6602_at	C692_at	C6965_at	C6965_s_at	C9975_at	EB426939_at	EB426939_x_at	EB433366_at	
GO:0042542	proc_response to hydrogen peroxide	22448	59	1708	13	0.000403985216674063	0.00366325577831566	BP526551_at	C10260_at	C1745_at	C2350_at	C2390_at	C5873_s_at	C6147_at	C7064_s_at	C899_at	DV159714_at	DV159714_s_at	EB431460_at	EB683457_s_at	
GO:0010036	proc_response to boron	22448	3	1708	3	0.000439769894595418	0.00392128156014248	C4454_at	C4454_s_at	C6050_at	
GO:0015114	func_phosphate transmembrane transporter activity	22448	6	1708	4	0.000442150194815375	0.00387787465944632	C9334_at	C9334_s_at	C9335_at	C9335_s_at	
GO:0048578	proc_positive regulation of long-day photoperiodism, flowering	22448	6	1708	4	0.000442150194815375	0.00381532829397138	C7064_s_at	DV159714_at	DV159714_s_at	EB683457_s_at	
GO:0035264	proc_multicellular organism growth	22448	6	1708	4	0.000442150194815375	0.0037547675274004	C10672_at	C9084_at	EB424711_at	EB424711_s_at	
GO:0010378	proc_temperature compensation of the circadian clock	22448	6	1708	4	0.000442150194815375	0.00369609928478477	C7064_s_at	DV159714_at	DV159714_s_at	EB683457_s_at	
GO:0047209	func_coniferyl-alcohol glucosyltransferase activity	22448	6	1708	4	0.000442150194815375	0.00363923621886501	BP526262_at	C1834_at	C533_at	C533_x_at	
GO:0016564	func_transcription repressor activity	22448	69	1708	14	0.000599543530668156	0.00485993619556763	C10197_at	C10197_x_at	C10672_at	C11223_s_at	C3938_at	C3938_x_at	C6211_at	C6211_x_at	C9084_at	C9411_at	C9424_at	EB424711_at	EB424711_s_at	EB432644_at	
GO:0009753	proc_response to jasmonic acid stimulus	22448	164	1708	25	0.000659613298762296	0.00526706141548998	AF311783_at	BP132529_at	BP134073_at	BP535068_s_at	C11303_at	C11303_s_at	C165_s_at	C3038_at	C3972_at	C5202_at	C7504_at	C9164_at	C9351_at	C9411_at	CV019622_s_at	DV160658_at	DV160658_x_at	DV161157_at	EB426548_at	EB426939_at	EB426939_x_at	EB432644_at	EB432693_at	EB442375_at	EB444143_at	
GO:0009620	proc_response to fungus	22448	70	1708	14	0.000697749256422742	0.00548964488509069	BP535068_s_at	C11303_at	C11303_s_at	C11557_at	C1555_at	C1555_s_at	C165_s_at	C5537_s_at	C6412_s_at	C9228_at	C9254_s_at	DV161157_at	EB431507_at	EB452228_at	
GO:0009816	proc_defense response to bacterium, incompatible interaction	22448	49	1708	11	0.000938804475365096	0.00727913614956995	C10559_at	C10559_x_at	C17_at	C5168_x_at	C6393_s_at	C7504_at	C98_at	C98_s_at	CV021386_x_at	U66272_at	X03913_s_at	
GO:0010030	proc_positive regulation of seed germination	22448	7	1708	4	0.000969356955690011	0.00740865673277366	BP129117_at	BP129117_x_at	DW001137_at	EB684227_at	
GO:0009808	proc_lignin metabolic process	22448	7	1708	4	0.000969356955690011	0.00730430945484727	BP526262_at	C1834_at	C533_at	C533_x_at	
GO:0009672	func_auxin:hydrogen symporter activity	22448	23	1708	7	0.00120528809976206	0.00895596018573196	C11207_at	C4968_at	C4968_s_at	C6602_at	C6965_at	C6965_s_at	C9975_at	
GO:0009939	proc_positive regulation of gibberellic acid mediated signaling	22448	12	1708	5	0.00127506538586331	0.0093446572799571	C1489_at	C5809_at	DV160709_at	EB427465_at	EB439761_s_at	
GO:0009644	proc_response to high light intensity	22448	83	1708	15	0.00137124163558644	0.0099137064194425	BP526551_at	C10672_at	C11635_at	C1745_at	C2350_at	C2390_at	C5873_s_at	C6147_at	C899_at	C9084_at	C9776_at	EB424711_at	EB424711_s_at	EB425680_at	EB431460_at	
GO:0042538	proc_hyperosmotic salinity response	22448	52	1708	11	0.00157702755770472	0.0112494632449604	C2040_s_at	C2041_at	C3817_at	C3817_s_at	C5444_at	C5703_at	C6525_at	C9619_at	EB440509_at	EB442306_at	EB445702_at	
GO:0005576	comp_extracellular region	22448	76	1708	14	0.00161756750949171	0.0113868239155009	BP526964_at	BP529412_at	C3431_at	C4542_at	C5514_at	C9164_at	CV016103_x_at	CV019902_at	CV019902_x_at	EB427724_at	EB432189_at	EB442600_at	EB444168_at	EB444520_at	
GO:0016860	func_intramolecular oxidoreductase activity	22448	4	1708	3	0.00165886024174297	0.0115258471341882	BP137217_at	BP137217_s_at	EB426622_at	
GO:0015105	func_arsenite transmembrane transporter activity	22448	4	1708	3	0.00165886024174297	0.0113780798632371	C4454_at	C4454_s_at	C6050_at	
GO:0032928	proc_regulation of superoxide release	22448	4	1708	3	0.00165886024174297	0.0112340535358543	BP137217_at	BP137217_s_at	EB426622_at	
GO:0015700	proc_arsenite transport	22448	4	1708	3	0.00165886024174297	0.0110936278666561	C4454_at	C4454_s_at	C6050_at	
GO:0004349	func_glutamate 5-kinase activity	22448	4	1708	3	0.00165886024174297	0.010956669497932	C3817_at	C3817_s_at	C5444_at	
GO:0004350	func_glutamate-5-semialdehyde dehydrogenase activity	22448	4	1708	3	0.00165886024174297	0.0108230515772255	C3817_at	C3817_s_at	C5444_at	
GO:0019432	proc_triglyceride biosynthetic process	22448	8	1708	4	0.00182191261501552	0.0117436536028109	BP129117_at	BP129117_x_at	DW003654_at	EB684227_at	
GO:0009640	proc_photomorphogenesis	22448	61	1708	12	0.00190710597833799	0.012146448790605	BC3M241_at	BP526341_at	C10734_at	C2509_s_at	C3972_at	C4559_at	C4834_at	DW001794_at	EB425228_at	EB428062_at	EB441684_at	EB442375_at	
GO:0004301	func_epoxide hydrolase activity	22448	13	1708	5	0.00194276794117476	0.0122280099826882	C6663_at	C6782_at	C6782_s_at	CV021157_at	DV160237_at	
GO:0010167	proc_response to nitrate	22448	19	1708	6	0.00219693395803011	0.0136669728784431	C2454_at	C4461_at	C7468_at	EB435670_at	EB435670_s_at	EB680402_at	
GO:0010228	proc_vegetative to reproductive phase transition	22448	63	1708	12	0.00253769659482761	0.0156053756118709	BP134867_at	C5225_s_at	C5873_s_at	C7548_at	C8621_s_at	C8647_at	CV017838_at	EB431460_at	EB440356_at	EB683058_at	EB684045_at	EB684045_s_at	
GO:0003677	func_DNA binding	22448	1058	1708	105	0.00293109402279068	0.0178197193431024	AW351425_s_at	BP129713_at	BP131023_at	BP131023_s_at	BP131938_at	BP526619_s_at	BP528255_at	BP531744_at	BP532609_at	BP533725_at	C10083_at	C10083_s_at	C10087_at	C10197_at	C10197_x_at	C10254_at	C10258_at	C10424_at	C10659_at	C10735_at	C10834_at	C10906_at	C10937_at	C11296_at	C11539_at	C11615_at	C1292_at	C1433_at	C1493_at	C1511_at	C2032_x_at	C2200_at	C2332_at	C2928_at	C3038_at	C3075_at	C3195_at	C3263_s_at	C3476_at	C3639_s_at	C3938_at	C3938_x_at	C4470_at	C4909_at	C5061_at	C5316_at	C5364_at	C5566_s_at	C5618_at	C581_at	C5980_s_at	C6078_at	C6211_at	C6211_x_at	C6329_at	C6651_at	C687_at	C6904_s_at	C7548_at	C7579_at	C9062_at	C90_s_at	C9424_at	C9439_at	C9439_x_at	C9440_at	C9440_x_at	C9660_at	C9691_at	C9869_at	C9963_at	CV021660_x_at	DQ073639_at	DQ198166_at	DW002203_at	DW003012_at	DW003354_at	EB425176_at	EB425743_at	EB425913_at	EB426410_at	EB426548_at	EB427653_at	EB428062_at	EB428836_at	EB430637_at	EB431966_at	EB432496_at	EB433819_at	EB433819_s_at	EB434576_s_at	EB436535_at	EB439258_at	EB439888_s_at	EB444089_at	EB444485_at	EB444485_x_at	EB448622_at	EB450436_s_at	EB677975_s_at	EB679555_at	EB680317_at	EB680924_at	EB681301_at	EB683095_s_at	
GO:0009266	proc_response to temperature stimulus	22448	20	1708	6	0.0029385079691775	0.0176640647585389	BP531899_at	C5802_at	C7555_at	EB425680_at	EB436448_at	EB436448_s_at	
GO:0009607	proc_response to biotic stimulus	22448	56	1708	11	0.00293889696609984	0.0174701097429268	C11144_s_at	C4466_at	C5550_at	C5550_x_at	C8883_at	C8883_x_at	C9351_at	C9882_at	CV015974_at	EB444143_at	EB683521_at	
GO:0015171	func_amino acid transmembrane transporter activity	22448	49	1708	10	0.00335565762585444	0.019728316811342	C11095_at	C1980_at	C251_at	C294_s_at	C338_at	C4764_at	C4942_at	C5172_at	C6167_at	DW001213_at	
GO:0015380	func_anion exchanger activity	22448	5	1708	3	0.00391182002694108	0.0227480838523204	BP529896_at	C4985_at	EB450971_at	
GO:0008517	func_folic acid transporter activity	22448	5	1708	3	0.00391182002694108	0.0225034808001449	C7398_at	EB442288_at	EB446633_at	
GO:0000170	func_sphingosine hydroxylase activity	22448	5	1708	3	0.00391182002694108	0.0222640820682285	BP526341_at	DW001794_at	EB425228_at	
GO:0046520	proc_sphingoid biosynthetic process	22448	5	1708	3	0.00391182002694108	0.0220297233096156	BP526341_at	DW001794_at	EB425228_at	
GO:0009788	proc_negative regulation of abscisic acid mediated signaling	22448	15	1708	5	0.00398704676843264	0.0222194793865778	C10228_at	C5212_at	C9180_at	DW004558_at	EB437400_at	
GO:0009737	proc_response to abscisic acid stimulus	22448	288	1708	35	0.0040804423897699	0.0225055327683185	BP129117_at	BP129117_x_at	BP134073_at	BP528672_at	BP529412_at	BP531744_at	C10260_at	C10672_at	C1433_at	C3038_at	C3817_at	C3817_s_at	C3909_at	C4242_at	C52_x_at	C5444_at	C6407_s_at	C6525_at	C7504_at	C9084_at	C9180_at	C9619_at	C9660_at	CV016057_at	DQ073639_at	DW004558_at	EB424711_at	EB424711_s_at	EB427724_at	EB431966_at	EB436535_at	EB440509_at	EB441679_at	EB445883_at	EB684227_at	
GO:0004568	func_chitinase activity	22448	28	1708	7	0.00416259227661353	0.0227243557957984	C11364_at	C2692_x_at	C5914_at	C6549_at	CV016682_s_at	CV017494_s_at	CV018508_s_at	
GO:0009751	proc_response to salicylic acid stimulus	22448	84	1708	14	0.00423199500735849	0.0228698720094626	BP529807_s_at	C3038_at	C5147_at	C5168_x_at	C5990_at	C8394_at	C9164_at	C9190_at	C9351_at	DW000643_at	EB426410_at	EB439818_at	EB444143_at	EB452228_at	
GO:0005351	func_sugar:hydrogen symporter activity	22448	67	1708	12	0.00430656051136502	0.0230400987358029	C3857_at	C4632_at	C4632_s_at	C6214_at	C9334_at	C9334_s_at	C9335_at	C9335_s_at	DW000050_at	EB431634_at	EB434850_at	GC471A_x_at	
GO:0009739	proc_response to gibberellin stimulus	22448	102	1708	16	0.00432709681283605	0.0229207603452207	BP128535_at	BP529412_at	BP532316_at	C1489_at	C1515_s_at	C3038_at	C3443_at	C4242_at	C4782_at	C5513_at	C5809_at	DV160709_at	DW001629_at	EB427465_at	EB427724_at	EB439761_s_at	
GO:0042393	func_histone binding	22448	10	1708	4	0.00482959443953024	0.025331696324987	C3195_at	C3476_at	C5566_s_at	EB425913_at	
GO:0045449	proc_regulation of transcription	22448	344	1708	40	0.00489456379905717	0.0254232197329669	AJ718304_at	BP133908_at	C10735_at	C10937_at	C11044_at	C11296_at	C11568_at	C1223_at	C1292_at	C1494_at	C2030_at	C2506_at	C3639_s_at	C3822_at	C4808_at	C4909_at	C6524_at	C687_at	C7064_s_at	C7579_at	CV021744_at	DV159714_at	DV159714_s_at	DV160547_s_at	DV999535_at	DW001137_at	DW002800_at	DW003297_s_at	DW005105_at	EB426064_at	EB439258_at	EB439513_at	EB440356_at	EB441520_x_at	EB448622_at	EB450173_x_at	EB450436_s_at	EB678834_at	EB680924_at	EB683457_s_at	
GO:0009871	proc_jasmonic acid and ethylene-dependent systemic resistance, ethylene mediated signaling pathway	22448	22	1708	6	0.00496049654366493	0.025517938950584	C2692_x_at	C5914_at	C6549_at	CV016682_s_at	CV017494_s_at	CV018508_s_at	
GO:0015112	func_nitrate transmembrane transporter activity	22448	22	1708	6	0.00496049654366493	0.0252749109605784	C2454_at	C4461_at	C7468_at	EB435670_at	EB435670_s_at	EB680402_at	
GO:0016491	func_oxidoreductase activity	22448	251	1708	31	0.00521757710750281	0.0263339976652265	AF154639_at	AJ310472_at	BP130580_at	BP130844_at	BP528469_at	BP531635_at	BP534355_at	BT1M4417_s_at	C11611_at	C1578_at	C1731_at	C1881_at	C3817_at	C3817_s_at	C5444_at	C6234_s_at	C6292_at	C670_at	C6855_at	C8935_at	CV016656_at	D29976_at	DV158464_at	DW001770_at	DW001770_x_at	EB429139_s_at	EB446609_at	EB449162_s_at	EB450151_at	EB677708_at	EB683928_at	
GO:0016021	comp_integral to membrane	22448	241	1708	30	0.00529986786814218	0.0264993393407109	BP527416_at	BP527416_s_at	BP529896_at	BP531034_at	C11207_at	C2469_at	C3282_at	C4423_at	C4423_x_at	C4436_at	C4968_at	C4968_s_at	C6602_at	C6965_at	C6965_s_at	C7843_at	C9975_at	CV016323_at	DV158810_at	DW000050_at	DW003258_at	DW004804_at	DW004804_s_at	EB432689_at	EB435573_at	EB440224_at	EB440984_at	EB444649_at	EB448888_at	EB452232_at	
GO:0005777	comp_peroxisome	22448	222	1708	28	0.00577356906938764	0.0286005504826147	BC43M153_x_at	C2923_s_at	C3575_at	C4263_at	C6264_at	C6376_s_at	C6434_at	C6663_at	C6782_at	C6782_s_at	C6990_at	C746_at	C8316_at	C8621_s_at	C8647_at	C8918_at	CV016656_at	CV017419_at	CV017838_at	CV020595_s_at	CV020595_x_at	DV158073_at	DW002288_s_at	EB443004_at	EB446140_x_at	EB448074_s_at	EB452103_at	MT301B_at	
GO:0004587	func_ornithine-oxo-acid transaminase activity	22448	2	1708	2	0.00578609323217396	0.0283996319193859	C5703_at	EB442306_at	
GO:0005776	comp_autophagic vacuole	22448	2	1708	2	0.00578609323217396	0.0281414534473915	CV018571_at	CV018571_x_at	
GO:0009062	proc_fatty acid catabolic process	22448	2	1708	2	0.00578609323217396	0.0278879268397574	C6990_at	EB443004_at	
GO:0017084	func_delta1-pyrroline-5-carboxylate synthetase activity	22448	2	1708	2	0.00578609323217396	0.0276389274929738	C9619_at	EB440509_at	
GO:0004612	func_phosphoenolpyruvate carboxykinase (ATP) activity	22448	2	1708	2	0.00578609323217396	0.0273943352142749	C2988_at	EB680442_at	
GO:0032527	proc_protein exit from endoplasmic reticulum	22448	2	1708	2	0.00578609323217396	0.0271540340281848	BP531141_at	C10462_at	
GO:0046470	proc_phosphatidylcholine metabolic process	22448	2	1708	2	0.00578609323217396	0.0269179119931571	C1586_at	C1586_s_at	
GO:0004351	func_glutamate decarboxylase activity	22448	2	1708	2	0.00578609323217396	0.0266858610276989	C6197_at	C6197_x_at	
GO:0060148	proc_positive regulation of posttranscriptional gene silencing	22448	2	1708	2	0.00578609323217396	0.0264577767454108	BP529807_s_at	C9190_at	
GO:0004165	func_dodecenoyl-CoA delta-isomerase activity	22448	2	1708	2	0.00578609323217396	0.0262335582984158	C6990_at	EB443004_at	
GO:0012502	proc_induction of programmed cell death	22448	2	1708	2	0.00578609323217396	0.0260131082286812	C5873_s_at	EB431460_at	
GO:0030001	proc_metal ion transport	22448	37	1708	8	0.00581866377235196	0.0259415426517358	BP132124_at	C10561_at	C5934_at	CN498861_at	DV159888_at	DW002621_at	EB424603_at	EB443629_at	
GO:0008017	func_microtubule binding	22448	30	1708	7	0.00626283216170642	0.0276910347645697	C10032_at	C11703_at	C11703_x_at	C1351_at	C1596_at	C6582_at	C6582_x_at	
GO:0008219	proc_cell death	22448	62	1708	11	0.00660532473727538	0.0289659732331338	BC43M153_x_at	C3075_at	C6376_s_at	C746_at	C8918_at	C9691_at	CV017419_at	CV020595_s_at	CV020595_x_at	EB428725_at	EB448074_s_at	
GO:0010582	proc_floral meristem determinacy	22448	11	1708	4	0.00713601003801956	0.0310387428482965	BP531899_at	C5802_at	EB436448_at	EB436448_s_at	
GO:0031540	proc_regulation of anthocyanin biosynthetic process	22448	11	1708	4	0.00713601003801956	0.0307884304059715	AF311783_at	C5202_at	EB426939_at	EB426939_x_at	
GO:0016787	func_hydrolase activity	22448	195	1708	25	0.00714269683929147	0.0305707424721675	BP528481_at	C1489_at	C1665_at	C1665_s_at	C1709_at	C1709_x_at	C1840_at	C3693_s_at	C520_at	C520_x_at	C5809_at	C6381_at	C6381_s_at	C7086_at	C7086_s_at	C9928_at	CV018931_s_at	DV160709_at	EB427465_at	EB439421_at	EB439761_s_at	EB444307_at	EB444307_x_at	EB682158_at	EB683559_at	
GO:0016165	func_lipoxygenase activity	22448	17	1708	5	0.00723019259113444	0.0306996272718804	C11303_at	C11303_s_at	C7504_at	C9228_at	EB447101_at	
GO:0016762	func_xyloglucan:xyloglucosyl transferase activity	22448	17	1708	5	0.00723019259113444	0.0304578979232829	C3609_at	C4250_at	C4250_x_at	C4782_at	CV020867_at	
GO:0051607	proc_defense response to virus	22448	32	1708	7	0.00906454258798106	0.0378869553482021	BP534377_at	C10670_s_at	C5505_at	C8396_at	C9477_at	C9477_x_at	C9852_s_at	
GO:0030154	proc_cell differentiation	22448	18	1708	5	0.00939348150375419	0.0389574620504534	BP129130_at	C3195_at	C3476_at	C5566_s_at	EB425913_at	
GO:0004867	func_serine-type endopeptidase inhibitor activity	22448	18	1708	5	0.00939348150375419	0.0386577892654499	BP534110_at	C10473_s_at	C11641_at	C9161_at	CV018362_at	
GO:0015144	func_carbohydrate transmembrane transporter activity	22448	65	1708	11	0.00944644326840605	0.0385789858671545	C3857_at	C4632_at	C4632_s_at	C6214_at	C9334_at	C9334_s_at	C9335_at	C9335_s_at	EB431634_at	EB434850_at	GC471A_x_at	
GO:0005509	func_calcium ion binding	22448	231	1708	28	0.00978112755166349	0.0396432063646967	BP136988_at	BP526983_at	C10260_at	C10539_at	C10546_at	C10731_x_at	C10759_at	C11633_at	C11637_at	C1424_s_at	C3794_at	C6396_at	C6396_s_at	C7261_at	C8192_x_at	C8571_s_at	C8571_x_at	C9198_at	CV019215_s_at	DV999427_at	DV999822_at	DW001304_at	DW004621_s_at	EB425750_at	EB447686_at	EB449140_at	EB681452_at	EB681722_at	
GO:0005315	func_inorganic phosphate transmembrane transporter activity	22448	12	1708	4	0.0100664823640562	0.0404929929681958	C9334_at	C9334_s_at	C9335_at	C9335_s_at	
GO:0045454	proc_cell redox homeostasis	22448	66	1708	11	0.0105773104422656	0.0422303066165083	BC43M153_x_at	C363_at	C6214_at	C6376_s_at	C746_at	C8918_at	CV017419_at	CV020595_s_at	CV020595_x_at	EB428339_at	EB448074_s_at	
GO:0012505	comp_endomembrane system	22448	1707	1708	155	0.0109666603842916	0.0434604689303408	AB032530_at	BC1M4448_s_at	BP128773_at	BP133610_at	BP133610_s_at	BP134562_at	BP135046_at	BP135669_at	BP527360_at	BP527650_at	BP527832_s_at	BP528469_at	BP528672_at	BP529217_at	BP531711_at	BP532316_at	BP534983_at	BP534983_s_at	BP535401_at	BT2M211_at	C10226_at	C10238_at	C10238_x_at	C10265_at	C10347_at	C10395_at	C10413_at	C10486_at	C10538_at	C10559_at	C10559_x_at	C10659_at	C10775_at	C10794_at	C10814_at	C11421_at	C11454_at	C11681_s_at	C1730_at	C1747_s_at	C179_s_at	C17_at	C2062_at	C2272_at	C2272_s_at	C2373_at	C2426_at	C249_at	C3377_s_at	C3609_at	C3656_at	C3693_s_at	C3947_at	C4250_at	C4250_x_at	C4523_at	C4523_x_at	C4542_at	C4693_at	C4761_at	C489_at	C4939_at	C493_at	C493_s_at	C4940_x_at	C4968_at	C4968_s_at	C5157_at	C5191_at	C5200_at	C5381_s_at	C5454_at	C5513_at	C5521_at	C55_s_at	C5671_at	C5925_at	C60_at	C6154_at	C6168_at	C6234_s_at	C6380_at	C6393_s_at	C6424_at	C6424_s_at	C6525_at	C6541_at	C6602_at	C6798_at	C67_at	C6828_s_at	C6926_at	C776_at	C7843_at	C7_at	C8254_at	C8327_s_at	C8442_at	C8806_x_at	C8938_at	C9115_at	C9289_at	C9289_s_at	C9510_at	C98_at	C98_s_at	C9975_at	CV016469_at	CV017890_at	CV018931_s_at	CV019346_at	CV020004_s_at	CV020867_at	CV021386_x_at	CV021716_at	DV159294_at	DV160080_at	DV162027_at	DV999540_at	DW000243_at	DW002251_at	DW002484_at	DW002826_at	DW002850_at	DW002873_at	DW002924_at	DW003654_at	DW003765_at	EB426716_at	EB427065_at	EB427426_at	EB431507_at	EB432016_at	EB435573_at	EB440397_at	EB440984_at	EB441668_at	EB443003_at	EB444326_at	EB444477_at	EB444477_s_at	EB444520_at	EB447407_at	EB447496_s_at	EB449841_at	EB449841_s_at	EB452082_at	EB452232_at	EB680235_at	EB680593_s_at	EB682977_s_at	EB683068_at	EB683152_s_at	GC227A_at	X03913_s_at	
GO:0010154	proc_fruit development	22448	41	1708	8	0.0109957212092255	0.0432552268157034	C10047_at	C3484_at	C3484_s_at	C3945_at	C5122_at	C6867_at	C7548_at	EB427370_at	
GO:0008171	func_O-methyltransferase activity	22448	19	1708	5	0.011963677055824	0.0467194687946412	C6960_at	C9871_at	C9871_x_at	EB427179_s_at	EB427179_x_at	
GO:0010120	proc_camalexin biosynthetic process	22448	19	1708	5	0.011963677055824	0.0463809219193178	AB020590_at	C9196_at	C9196_x_at	C9411_at	EB432644_at	
GO:0010311	proc_lateral root formation	22448	19	1708	5	0.011963677055824	0.0460472462220565	C3195_at	C3476_at	C4942_at	C5566_s_at	EB425913_at	
GO:0045995	proc_regulation of embryonic development	22448	7	1708	3	0.0121905895366019	0.0465854671577287	BP129117_at	BP129117_x_at	EB684227_at	
GO:0003678	func_DNA helicase activity	22448	7	1708	3	0.0121905895366019	0.0462550737736313	BP135665_s_at	C9632_at	EB681264_at	
GO:0010302	func_2-oxoglutarate-dependent dioxygenase activity	22448	7	1708	3	0.0121905895366019	0.045929333817479	BP192468_at	BP192641_at	EB424959_at	
GO:0016122	proc_xanthophyll metabolic process	22448	7	1708	3	0.0121905895366019	0.0456081496649092	BP137217_at	BP137217_s_at	EB426622_at	
GO:0008429	func_phosphatidylethanolamine binding	22448	7	1708	3	0.0121905895366019	0.0452914264033474	C10573_at	DW003139_at	DW003367_at	
GO:0046983	func_protein dimerization activity	22448	34	1708	7	0.0126881188760655	0.046814783439276	BP526445_at	BP531306_at	C6960_at	C9871_at	C9871_x_at	EB427179_s_at	EB427179_x_at	
