# Supplementary material for: TobEA: an atlas of tobacco gene expression from seed to senescence
Source: BMC Genomics. 2010 Feb 26;11:142. doi: 10.1186/1471-2164-11-142 (PMC2841117; doi:10.1186/1471-2164-11-142)
Supplement: Additional file 4 — GO analysis of young versus mature leaves. Zip file containing lists of probes sets and GO analysis results for genes differentially expressed in young versus mature leaves (cluster L0 to L3). [file 1471-2164-11-142-S4.ZIP › Clust 2and3_Result_Over_2.txt]

GO_Number	GO_Term	Background	Background_with_GO	List_Total	List_with_GO	Raw_Fish_P	Adjusted_Fish_P	List
GO:0019825	func_oxygen binding	22448	166	2586	60	0	0	AB040485_at	AF092915_at	BP131703_at	BP531711_at	BP534983_at	BP534983_s_at	BP535068_s_at	C165_s_at	C1793_at	C1998_at	C2068_at	C2620_at	C4106_at	C4308_at	C4920_at	C493_at	C493_s_at	C4940_x_at	C5912_at	C6330_at	C6546_at	C658_at	C67_at	C6980_at	C8254_at	C8940_x_at	C9086_s_at	C9087_at	C9087_x_at	C9090_at	C9090_x_at	CV020934_at	DQ131887_at	DV161157_at	DV998909_at	DV999116_x_at	DW000243_at	DW000362_at	DW001365_at	DW002356_at	DW003125_at	DW003390_at	DW003870_at	DW005019_at	EB428900_at	EB432383_at	EB435758_at	EB435758_s_at	EB440926_at	EB441668_at	EB442441_at	EB443003_at	EB444345_at	EB445334_at	EB446314_at	EB447407_at	EB449570_at	EB452082_at	EB683695_at	T2_at	
GO:0010200	proc_response to chitin	22448	123	2586	47	7.83817455385361e-014	2.89620549764891e-011	AB020590_at	AF193771_at	AF193771_s_at	BP528672_at	C10090_at	C10120_at	C10179_at	C10254_at	C10672_at	C11080_at	C11080_s_at	C1433_at	C1494_at	C2332_at	C3038_at	C479_at	C479_s_at	C5147_at	C6912_at	C710_at	C710_x_at	C8692_at	C8692_x_at	C8874_at	C9084_at	C9196_at	C9196_x_at	C9411_at	CV021347_at	CV021366_s_at	CV021660_x_at	CV021744_at	DV158623_at	DW005105_at	EB424711_at	EB424711_s_at	EB425278_at	EB425527_at	EB432644_at	EB432644_s_at	EB441513_at	EB443376_s_at	EB444683_at	EB445551_at	EB445575_at	EB681326_at	EB681371_at	
GO:0006857	proc_oligopeptide transport	22448	45	2586	26	9.47353080213228e-014	2.33364642092525e-011	BP132742_at	BP527490_at	C10266_at	C11239_at	C11318_at	C2454_at	C3420_at	C4461_at	C5237_s_at	C5254_at	C5865_at	C5865_x_at	C6035_at	C7468_at	CN949777_at	DV999589_s_at	DW002467_at	EB435670_at	EB435670_s_at	EB439373_at	EB442117_at	EB442117_s_at	EB442402_at	EB445491_at	EB446288_at	EB680402_at	
GO:0009753	proc_response to jasmonic acid stimulus	22448	164	2586	52	3.30047100760567e-012	6.09762018655147e-010	AF193771_at	AF193771_s_at	AF311783_at	AF392978_s_at	AF392979_at	AF392979_x_at	BP132529_at	BP132529_s_at	BP134073_at	BP535068_s_at	C10090_at	C10155_at	C10155_s_at	C10872_at	C11303_at	C11303_s_at	C11318_at	C165_s_at	C2471_s_at	C3038_at	C3972_at	C430_at	C479_at	C479_s_at	C5202_at	C613_at	C613_s_at	C7504_at	C8827_at	C8874_at	C9164_at	C9351_at	C9411_at	C9827_at	CV019622_s_at	CV021366_s_at	DV160658_at	DV160658_x_at	DV161157_at	DW005103_x_at	EB426548_at	EB426939_at	EB426939_x_at	EB431642_at	EB432644_at	EB432644_s_at	EB432693_at	EB441989_at	EB442375_at	EB444143_at	EB682949_s_at	EB684080_at	
GO:0051707	proc_response to other organism	22448	66	2586	30	4.82636153265048e-012	7.13336234525741e-010	BP136191_at	C10559_at	C10559_x_at	C10670_s_at	C10904_at	C11303_at	C11303_s_at	C1529_at	C17_at	C2033_at	C3075_at	C4904_at	C5343_at	C5343_x_at	C6393_s_at	C6458_at	C672_at	C672_x_at	C6845_at	C9477_at	C9477_x_at	C9691_at	C98_at	C98_s_at	CV021386_x_at	DV999900_at	EB431827_at	EB679718_s_at	X03913_at	X03913_s_at	
GO:0003700	func_transcription factor activity	22448	1026	2586	229	1.44646516986313e-011	1.78156293421476e-009	AB020590_at	AB107691_at	AF193771_at	AF193771_s_at	AJ344598_at	AJ718304_at	AJ871280_at	AJ871281_at	AY655738_s_at	BC3M241_at	BP129713_at	BP131023_at	BP131023_s_at	BP131326_at	BP131884_at	BP132982_at	BP133901_at	BP133908_at	BP526619_s_at	BP531744_at	BP531899_at	BP532609_at	BP533725_at	C10023_s_at	C10047_at	C10057_at	C10083_at	C10083_s_at	C10087_at	C10090_at	C10179_at	C10197_at	C10197_x_at	C10228_at	C10254_at	C10258_at	C10424_at	C10525_at	C10525_x_at	C10672_at	C10734_at	C10735_at	C10834_at	C10937_at	C11044_at	C11223_s_at	C11296_at	C11405_at	C11539_at	C11615_at	C1223_at	C1292_at	C1433_at	C1494_at	C1511_at	C1584_at	C1685_at	C186_at	C1922_at	C2030_at	C2099_at	C2200_at	C2332_at	C2506_at	C3038_at	C3075_at	C3333_at	C3484_at	C3484_s_at	C3485_at	C3618_at	C3639_s_at	C3640_s_at	C3805_at	C3822_at	C3938_at	C3938_x_at	C3945_at	C4232_at	C4463_at	C4558_at	C4559_at	C4769_at	C4770_at	C479_at	C479_s_at	C4808_at	C4834_at	C484_at	C4874_at	C4909_at	C5089_at	C5147_at	C5212_at	C5225_s_at	C5316_at	C5364_at	C5534_at	C5618_at	C5745_at	C5802_at	C581_at	C598_at	C6078_at	C6211_at	C6211_x_at	C6270_at	C6524_at	C6651_at	C6867_at	C687_at	C6904_s_at	C6912_at	C697_at	C710_at	C710_x_at	C723_at	C734_at	C7548_at	C7579_at	C7967_at	C8692_at	C8692_x_at	C8874_at	C9062_at	C9084_at	C9157_at	C9196_at	C9196_x_at	C9262_at	C9398_at	C9411_at	C9424_at	C9439_at	C9439_x_at	C9440_at	C9440_x_at	C9660_at	C9691_at	C9869_at	C9963_at	CV017395_at	CV021366_s_at	CV021660_x_at	CV021744_at	DQ073639_at	DQ198166_at	DV159234_at	DV159540_s_at	DV160547_s_at	DV160658_at	DV160658_x_at	DV161521_at	DV999535_at	DW000082_at	DW001137_at	DW002203_at	DW002800_at	DW002936_s_at	DW003012_at	DW003297_s_at	DW003435_at	DW005105_at	EB424711_at	EB424711_s_at	EB425176_at	EB425743_at	EB425871_s_at	EB426064_at	EB426410_at	EB426548_at	EB427370_at	EB427653_at	EB428062_at	EB430637_at	EB431862_at	EB431966_at	EB432644_at	EB432644_s_at	EB433628_at	EB433628_s_at	EB433819_at	EB433819_s_at	EB436392_at	EB436448_at	EB436448_s_at	EB436535_at	EB437400_at	EB439258_at	EB439513_at	EB439555_at	EB439888_s_at	EB440356_at	EB441520_x_at	EB441684_at	EB441938_at	EB441987_at	EB442568_at	EB444089_at	EB444485_at	EB444485_x_at	EB444571_at	EB445888_at	EB446332_x_at	EB446853_at	EB447560_at	EB448325_at	EB448325_s_at	EB449275_at	EB450173_x_at	EB450436_s_at	EB451068_s_at	EB451329_at	EB678834_at	EB679555_at	EB680464_x_at	EB680924_at	EB681090_at	EB681090_s_at	EB681301_at	EB681326_at	EB682882_at	EB683095_s_at	EB683099_at	EB683534_at	EB684045_at	EB684045_s_at	U81157_at	U90214_at	
GO:0042631	proc_cellular response to water deprivation	22448	18	2586	14	1.36784954251903e-010	1.44405830274509e-008	BP131108_at	BQ843105_s_at	C10111_at	C1938_at	C1938_x_at	C2859_s_at	C440_at	C440_x_at	C4507_at	C772_at	C9993_at	C9993_x_at	CV016057_at	CV021352_s_at	
GO:0015996	proc_chlorophyll catabolic process	22448	16	2586	13	2.44803750537833e-010	2.26137464559323e-008	BP132529_at	BP132529_s_at	C10172_at	C4199_s_at	C5595_at	C613_at	C613_s_at	C6775_at	EB428800_at	EB431642_at	EB435588_at	EB443763_at	T36_at	
GO:0005575	comp_cellular_component	22448	4176	2586	598	4.56757853761758e-010	3.75048948811043e-008	AB052557_at	AB052557_x_at	AB196435_x_at	AF154635_at	AF154639_at	AF272244_at	AF392978_s_at	AF392979_at	AF392979_x_at	AJ344595_at	AY183722_at	AY219426_at	AY572223_at	BC2M1336_x_at	BC2M4211_at	BC2M4211_s_at	BP128781_at	BP128913_at	BP129130_at	BP129141_at	BP129525_at	BP129658_at	BP129701_at	BP130870_at	BP131249_at	BP131326_at	BP131651_at	BP131967_at	BP132044_at	BP132765_at	BP133033_at	BP133145_at	BP133279_at	BP134310_at	BP134489_at	BP136176_at	BP136487_at	BP136508_at	BP136602_at	BP137181_at	BP192468_at	BP192641_at	BP525678_at	BP525855_at	BP526314_at	BP526402_at	BP526445_at	BP526519_at	BP526551_at	BP526818_s_at	BP526983_at	BP527492_at	BP527595_at	BP527688_at	BP528161_at	BP528481_at	BP528570_at	BP528877_at	BP529066_at	BP529258_at	BP529653_at	BP529999_x_at	BP530191_at	BP530797_at	BP530950_at	BP530969_at	BP531306_at	BP531357_at	BP531639_at	BP531639_s_at	BP531765_s_at	BP532066_at	BP532490_at	BP532490_x_at	BP533108_s_at	BP533417_at	BP534632_at	BP534728_at	BP535042_at	BQ843214_at	BT1M3311_at	C10023_s_at	C10026_at	C10070_s_at	C1007_at	C10166_at	C1016_at	C10174_at	C10174_x_at	C10228_at	C10278_at	C10314_s_at	C10355_at	C10355_x_at	C10363_at	C10383_at	C10385_at	C10385_s_at	C10408_at	C10409_at	C10414_at	C10426_at	C10439_x_at	C10482_at	C104_at	C10512_at	C10518_at	C10539_at	C10561_at	C10564_at	C10580_at	C10580_s_at	C10640_at	C10644_at	C10649_s_at	C1070_at	C10714_at	C10752_at	C10759_at	C10763_x_at	C10817_at	C10845_at	C10865_at	C10869_at	C10944_s_at	C10954_at	C10958_at	C11038_at	C11038_x_at	C11062_at	C11169_at	C11169_s_at	C11295_at	C11321_at	C11321_x_at	C11411_at	C11497_s_at	C11557_at	C11568_at	C11611_at	C11633_at	C11637_at	C122_at	C1324_at	C1324_s_at	C1363_at	C1365_at	C1489_at	C1493_at	C1494_at	C1515_s_at	C1520_at	C1529_at	C1555_at	C1555_s_at	C1559_s_at	C1563_s_at	C1565_at	C1571_at	C1571_x_at	C1584_at	C1621_at	C1623_at	C1655_at	C1665_at	C1665_s_at	C1709_at	C1709_x_at	C1715_at	C1784_at	C1810_at	C183_at	C1840_at	C187_at	C1881_at	C1886_at	C1886_s_at	C1889_x_at	C1912_s_at	C1947_at	C1965_at	C2003_at	C2033_at	C2035_at	C2040_s_at	C2041_at	C2079_at	C2103_at	C2140_at	C2266_s_at	C2295_at	C2302_at	C2315_s_at	C2348_s_at	C2365_at	C2496_at	C2509_s_at	C2639_at	C268_at	C2766_at	C2796_at	C2822_at	C2835_s_at	C2901_s_at	C2919_at	C2989_s_at	C3054_at	C311_at	C3176_at	C3203_at	C3263_s_at	C3276_at	C343_s_at	C3467_at	C3485_at	C3495_s_at	C3519_at	C3519_s_at	C3523_at	C3524_at	C3587_at	C363_at	C3668_at	C3757_at	C3781_at	C3929_at	C3944_at	C3995_at	C3995_x_at	C39_s_at	C4047_at	C4083_at	C4113_at	C4144_at	C4162_at	C4162_s_at	C4174_at	C4229_at	C4296_s_at	C4466_at	C4529_at	C4597_at	C4619_at	C4619_x_at	C4674_at	C4706_at	C4758_at	C475_at	C4769_at	C4770_at	C4784_at	C4786_at	C4791_at	C4825_at	C4877_s_at	C4917_at	C4918_at	C491_at	C5031_at	C5041_at	C5092_at	C5107_at	C511_at	C5168_x_at	C516_at	C520_at	C520_x_at	C5212_at	C5217_s_at	C5227_at	C5278_at	C5323_at	C5347_s_at	C5387_at	C5405_at	C5417_at	C5455_x_at	C5464_at	C5475_at	C547_at	C547_x_at	C549_at	C5502_at	C5502_s_at	C551_at	C5537_s_at	C5579_at	C557_at	C5636_at	C5786_at	C5789_s_at	C5799_at	C5809_at	C5856_at	C5903_at	C5923_at	C5923_x_at	C5927_at	C5934_at	C5936_s_at	C5951_at	C5960_at	C5963_s_at	C5968_s_at	C5971_at	C5973_at	C5980_s_at	C600_at	C600_s_at	C6052_at	C6070_at	C6092_at	C6103_at	C6119_at	C6142_at	C6192_at	C6217_at	C6266_at	C6290_at	C6301_at	C6308_at	C6316_at	C6316_s_at	C6329_at	C6330_at	C633_s_at	C640_x_at	C6456_at	C6490_at	C6564_at	C6590_at	C6603_at	C6603_x_at	C6635_at	C670_at	C6716_at	C6755_at	C676_x_at	C6799_at	C6804_at	C6845_at	C7001_at	C7053_at	C7090_at	C710_at	C710_x_at	C715_at	C716_s_at	C7195_at	C7225_at	C7261_at	C728_at	C7300_at	C7320_at	C7387_at	C739_at	C7504_at	C7513_at	C7579_at	C7683_at	C769_at	C7798_at	C7887_at	C801_at	C801_s_at	C8043_s_at	C816_at	C834_at	C8356_s_at	C8394_at	C8457_s_at	C8663_s_at	C8694_at	C8696_at	C8856_at	C8987_at	C90_s_at	C9138_at	C9138_x_at	C9200_at	C9201_at	C9328_at	C9357_at	C9377_at	C9423_at	C9423_s_at	C942_at	C9598_at	C9604_at	C9604_x_at	C964_x_at	C9668_at	C9668_s_at	C9786_at	C9820_x_at	C9831_at	C9882_at	C9896_s_at	C9910_at	C9910_x_at	C9927_at	C9935_s_at	C9962_s_at	C9969_at	C9969_s_at	CN498861_at	CV015974_at	CV016174_s_at	CV016811_s_at	CV016914_at	CV017480_at	CV017542_s_at	CV017807_x_at	CV017919_at	CV018153_at	CV018309_at	CV018381_at	CV018856_at	CV019161_at	CV019516_at	CV019571_at	CV019571_x_at	CV019600_at	CV019622_s_at	CV019972_at	CV019972_s_at	CV020322_at	CV020639_at	CV020639_x_at	CV020771_x_at	CV021368_at	CV021402_s_at	CV021429_at	DV158104_at	DV159288_at	DV159288_s_at	DV159331_at	DV159614_at	DV160276_at	DV160709_at	DV161337_at	DV999024_at	DV999024_s_at	DV999427_at	DV999481_at	DV999483_at	DV999556_at	DV999556_x_at	DV999564_at	DV999580_at	DV999805_at	DV999821_at	DV999822_at	DW000249_at	DW000288_at	DW000443_at	DW000623_s_at	DW001026_at	DW001888_at	DW001952_at	DW002216_at	DW002221_s_at	DW002277_at	DW002621_at	DW002870_at	DW003139_at	DW003367_at	DW003390_at	DW003771_at	DW003994_at	DW004068_at	DW004753_at	DW005105_at	EB424603_at	EB424773_at	EB424801_at	EB424801_s_at	EB424959_at	EB425168_at	EB425168_x_at	EB425750_at	EB425885_at	EB425943_at	EB426013_at	EB426096_at	EB426966_at	EB427156_at	EB427465_at	EB427581_at	EB427614_at	EB427639_at	EB427996_at	EB428119_at	EB428210_s_at	EB430511_at	EB431024_at	EB432693_at	EB432855_at	EB433693_at	EB434842_at	EB435951_at	EB435951_s_at	EB436553_at	EB436684_at	EB436838_s_at	EB437400_at	EB437976_at	EB437976_x_at	EB438529_s_at	EB438537_at	EB438978_at	EB438978_x_at	EB438986_at	EB439939_at	EB440806_at	EB441231_at	EB441969_at	EB442057_at	EB442208_s_at	EB442775_at	EB442792_at	EB442831_at	EB442954_at	EB443120_at	EB443134_at	EB443134_s_at	EB443629_at	EB443629_x_at	EB443695_at	EB444571_at	EB445178_at	EB445287_at	EB445501_s_at	EB445506_at	EB445609_at	EB445688_at	EB446230_at	EB446231_at	EB446271_at	EB446314_at	EB446673_at	EB446763_at	EB446778_at	EB447925_s_at	EB448050_at	EB448193_at	EB448305_at	EB448579_at	EB448847_at	EB448847_s_at	EB448919_at	EB449110_at	EB449271_at	EB449271_x_at	EB450241_at	EB450794_at	EB450794_s_at	EB450894_at	EB450996_at	EB450996_x_at	EB451349_at	EB451571_at	EB451626_at	EB451640_at	EB451640_s_at	EB451645_at	EB451890_at	EB451893_s_at	EB643492_at	EB677412_at	EB677814_at	EB677975_s_at	EB678834_at	EB678869_at	EB679315_at	EB679366_at	EB679481_at	EB679778_at	EB679923_at	EB680033_at	EB680131_at	EB680220_at	EB680347_at	EB680547_at	EB680760_at	EB681326_at	EB681641_at	EB681722_at	EB682139_at	EB682251_at	EB682466_at	EB682552_s_at	EB682721_at	EB683312_at	EB683928_at	EB684160_at	T106_s_at	T323_at	
GO:0006979	proc_response to oxidative stress	22448	320	2586	76	4.83844186938143e-010	3.57560854147287e-008	AB027752_at	AB041517_at	AF311783_at	BC43M153_x_at	BP131108_at	BP534355_at	BQ843105_s_at	C10026_at	C10079_at	C10111_at	C10155_at	C10155_s_at	C10216_at	C10315_s_at	C10518_at	C10672_at	C11681_s_at	C1568_at	C1578_at	C1745_at	C1911_at	C1938_at	C1938_x_at	C2184_at	C2859_s_at	C440_at	C440_x_at	C4507_at	C4543_at	C4543_s_at	C4674_at	C489_at	C4952_at	C5122_at	C5168_x_at	C5202_at	C529_at	C5345_s_at	C5381_at	C5381_s_at	C6140_at	C6140_x_at	C6376_s_at	C672_at	C672_x_at	C746_at	C7541_at	C772_at	C8692_at	C8692_x_at	C8918_at	C9084_at	C9112_at	C9619_at	C9927_at	C9993_at	C9993_x_at	CV016656_at	CV017419_at	CV020595_s_at	CV020595_x_at	CV021352_s_at	CV021429_at	DV999900_at	DW003943_at	EB424711_at	EB424711_s_at	EB426939_at	EB426939_x_at	EB439549_at	EB440509_at	EB446486_at	EB448074_s_at	EB449162_s_at	EB682977_s_at	EB683068_at	
GO:0009759	proc_indole glucosinolate biosynthetic process	22448	12	2586	11	4.99667119288618e-010	3.35685455594808e-008	AF193771_at	AF193771_s_at	C1433_at	C479_at	C479_s_at	C4920_at	C8874_at	C9411_at	CV021366_s_at	EB432644_at	EB432644_s_at	
GO:0010076	proc_maintenance of floral meristem identity	22448	12	2586	11	4.99667119288618e-010	3.07711667628574e-008	BP131023_at	BP131023_s_at	BP531899_at	C5802_at	C7548_at	C9439_at	C9439_x_at	C9440_at	C9440_x_at	EB436448_at	EB436448_s_at	
GO:0050832	proc_defense response to fungus	22448	110	2586	37	7.46857131694867e-010	4.24559554094236e-008	AB020590_at	AF193771_at	AF193771_s_at	BC2M4121_at	BP534110_at	C10473_s_at	C11641_at	C1494_at	C2692_x_at	C3896_at	C479_at	C479_s_at	C5147_at	C5873_s_at	C5914_at	C6352_at	C6549_at	C710_at	C710_x_at	C8874_at	C9160_at	C9160_x_at	C9161_at	C9196_at	C9196_x_at	C9254_s_at	C9411_at	CV016682_s_at	CV017494_s_at	CV018508_s_at	CV021366_s_at	DW002924_at	DW005105_at	EB431460_at	EB432644_at	EB432644_s_at	EB452228_at	
GO:0009611	proc_response to wounding	22448	231	2586	60	8.40837510729386e-010	4.43842086020726e-008	AB034638_at	AB041517_at	AF311783_at	AF392978_s_at	AF392979_at	AF392979_x_at	BP533427_at	BP534110_at	BP535068_s_at	C10155_at	C10155_s_at	C10228_at	C10473_s_at	C10541_at	C10672_at	C10869_at	C11303_at	C11303_s_at	C11318_at	C11641_at	C1433_at	C165_s_at	C179_s_at	C1994_s_at	C2033_at	C3972_at	C5147_at	C5202_at	C5212_at	C522_at	C5537_s_at	C5550_at	C5550_x_at	C7504_at	C8692_at	C8692_x_at	C9084_at	C9160_at	C9160_x_at	C9161_at	C9228_at	C9254_s_at	CV017166_s_at	DV160658_at	DV160658_x_at	DV161157_at	DW001926_s_at	EB424711_at	EB424711_s_at	EB426939_at	EB426939_x_at	EB432642_at	EB437400_at	EB441989_at	EB442375_at	EB443821_at	EB446633_at	EB682158_at	EB682455_at	EB684080_at	
GO:0016563	func_transcription activator activity	22448	89	2586	32	1.55476265195631e-009	7.65979733197142e-008	AY655738_s_at	BP129713_at	BP131023_at	BP131023_s_at	C10228_at	C1433_at	C1511_at	C2332_at	C3075_at	C5212_at	C5364_at	C5745_at	C581_at	C9262_at	C9439_at	C9439_x_at	C9440_at	C9440_x_at	C9691_at	CV017395_at	DQ073639_at	DW002203_at	EB426548_at	EB430637_at	EB431966_at	EB436535_at	EB437400_at	EB444485_at	EB444485_x_at	EB446332_x_at	U81157_at	U90214_at	
GO:0009610	proc_response to symbiotic fungus	22448	16	2586	12	6.21451703109255e-009	2.87033005373587e-007	C2227_s_at	C5785_at	C5785_x_at	DV159540_s_at	DV161521_at	DW000082_at	DW001770_at	DW001770_x_at	EB429139_at	EB429139_s_at	EB681090_at	EB681090_s_at	
GO:0007568	proc_aging	22448	67	2586	26	8.19836376564353e-009	3.56387695459445e-007	AB034638_at	ATAC135_at	BP129117_at	BP129117_x_at	C10155_at	C10155_s_at	C11557_at	C1555_at	C1555_s_at	C2411_at	C3783_s_at	C3863_at	C4643_at	C4643_s_at	C4782_at	C5417_at	C6014_at	C6133_x_at	C6850_at	C6855_at	C9064_at	CN498809_at	DW004941_at	EB450861_at	EB450861_s_at	EB684227_at	
GO:0010120	proc_camalexin biosynthetic process	22448	19	2586	13	8.46769722248968e-009	3.47646013745549e-007	AB020590_at	AF193771_at	AF193771_s_at	C479_at	C479_s_at	C8874_at	C9196_at	C9196_x_at	C9411_at	CV021366_s_at	EB432642_at	EB432644_at	EB432644_s_at	
GO:0016564	func_transcription repressor activity	22448	69	2586	26	1.69014658935041e-008	6.57378068173658e-007	AF193771_at	AF193771_s_at	C10057_at	C10197_at	C10197_x_at	C10672_at	C11223_s_at	C3938_at	C3938_x_at	C3974_at	C479_at	C479_s_at	C6211_at	C6211_x_at	C8692_at	C8692_x_at	C8874_at	C9084_at	C9411_at	C9424_at	CV021366_s_at	EB424711_at	EB424711_s_at	EB432644_at	EB432644_s_at	U90214_at	
GO:0009864	proc_induced systemic resistance, jasmonic acid mediated signaling pathway	22448	23	2586	14	2.07820030692368e-008	7.67895013408299e-007	AF193771_at	AF193771_s_at	C2332_at	C3972_at	C479_at	C479_s_at	C8874_at	C9411_at	CV021366_s_at	EB432644_at	EB432644_s_at	EB441989_at	EB442375_at	EB684080_at	
GO:0010117	proc_photoprotection	22448	10	2586	9	3.1646076591552e-008	1.113640504817e-006	BP137217_at	BP137217_s_at	C10672_at	C8692_at	C8692_x_at	C9084_at	EB424711_at	EB424711_s_at	EB426622_at	
GO:0005576	comp_extracellular region	22448	76	2586	27	3.87802582269003e-008	1.30266412862179e-006	AB034638_at	BP526964_at	BP529412_at	C10483_at	C10872_at	C11092_at	C11092_x_at	C11112_at	C11112_x_at	C3431_at	C4542_at	C5269_at	C5514_at	C5567_at	C635_s_at	C8827_at	C9164_at	CV016103_x_at	CV019902_at	CV019902_x_at	EB427724_at	EB432189_at	EB439396_at	EB442600_at	EB444168_at	EB444520_at	EB449645_s_at	
GO:0009409	proc_response to cold	22448	522	2586	102	5.24121925860044e-008	1.68402653569814e-006	AB020590_at	AJ718098_at	AJ718098_s_at	BC43M153_x_at	BP129117_at	BP129117_x_at	BP131108_at	BP134073_at	C10067_at	C10111_at	C10260_at	C10672_at	C1494_at	C1511_at	C1938_at	C1938_x_at	C2073_at	C2073_s_at	C2266_s_at	C2708_s_at	C3372_at	C3502_at	C3618_at	C3640_s_at	C3857_at	C4232_at	C4423_at	C4423_x_at	C4632_at	C4632_s_at	C4874_at	C5203_at	C5203_s_at	C5230_at	C5364_at	C5677_at	C5896_at	C5953_at	C5953_s_at	C6038_at	C6038_x_at	C6376_s_at	C6525_at	C6617_at	C6617_x_at	C7064_s_at	C710_at	C710_x_at	C746_at	C772_at	C8276_at	C8276_s_at	C8621_s_at	C8647_at	C8692_at	C8692_x_at	C8918_at	C9084_at	C9157_at	C9179_at	C9180_at	C9196_at	C9196_x_at	C9262_at	C9328_at	C9993_at	C9993_x_at	CN824932_at	CV016323_at	CV017419_at	CV017838_at	CV020585_s_at	CV020595_s_at	CV020595_x_at	CV021352_s_at	DV157962_at	DV159714_at	DV159714_s_at	DV162243_at	DW003994_at	DW004558_at	DW004558_s_at	DW005105_at	EB424711_at	EB424711_s_at	EB433819_at	EB433819_s_at	EB435666_at	EB436392_at	EB444809_x_at	EB445888_at	EB448074_s_at	EB448325_at	EB448325_s_at	EB683058_at	EB683457_s_at	EB684227_at	M60461_x_at	M60463_x_at	M60464_x_at	S44870_at	S44870_x_at	
GO:0006355	proc_regulation of transcription, DNA-dependent	22448	545	2586	104	1.3334929216402e-007	4.10604695455045e-006	AB020590_at	AB107691_at	AF193771_at	AF193771_s_at	AJ344598_at	AJ871280_at	AJ871281_at	AY655738_s_at	BP133908_at	BP526619_s_at	BP529503_at	BP532609_at	BP533725_at	C10057_at	C10083_at	C10083_s_at	C10087_at	C10090_at	C10179_at	C10197_at	C10197_x_at	C10254_at	C10258_at	C10834_at	C11405_at	C11539_at	C11615_at	C1511_at	C186_at	C1922_at	C2087_at	C2200_at	C2332_at	C3038_at	C3575_at	C3938_at	C3938_x_at	C4463_at	C4470_at	C479_at	C479_s_at	C484_at	C5089_at	C5147_at	C5316_at	C5534_at	C5618_at	C5745_at	C581_at	C5945_at	C598_at	C6078_at	C6651_at	C6904_s_at	C6912_at	C697_at	C734_at	C7967_at	C8874_at	C9062_at	C9196_at	C9196_x_at	C9262_at	C9411_at	C9869_at	CV016999_at	CV017395_at	CV021366_s_at	CV021660_x_at	DQ073639_at	DQ198166_at	DV159234_at	DW002203_at	DW003012_at	EB425743_at	EB426410_at	EB426548_at	EB427370_at	EB427653_at	EB428243_at	EB431966_at	EB432496_at	EB432644_at	EB432644_s_at	EB433628_at	EB433628_s_at	EB436535_at	EB439555_at	EB441938_at	EB441987_at	EB444089_at	EB444485_at	EB444485_x_at	EB447560_at	EB449275_at	EB451329_at	EB679555_at	EB681301_at	EB682251_at	EB682882_at	EB683095_s_at	EB683099_at	EB683534_at	U81157_at	
GO:0009407	proc_toxin catabolic process	22448	76	2586	26	1.64774732747119e-007	4.87074110000485e-006	BQ843039_at	BQ843105_s_at	BQ843119_s_at	BQ843119_x_at	C1701_at	C1701_s_at	C2447_at	C2447_x_at	C2821_at	C2859_s_at	C440_at	C440_x_at	C4499_at	C4507_at	C4513_at	C5466_at	C5466_x_at	C5990_at	C8921_at	DW000643_at	DW001704_at	EB439818_at	EB444868_at	EB446140_at	EB446140_x_at	M29274_at	
GO:0009627	proc_systemic acquired resistance	22448	45	2586	19	1.71587283936958e-007	4.877038570362e-006	C11454_at	C1529_at	C3972_at	C5896_at	C8276_at	C8276_s_at	C9058_at	C9058_s_at	C9059_at	C9059_s_at	EB441989_at	EB442375_at	EB684080_at	M60461_x_at	M60463_x_at	M60464_x_at	S44870_at	S44870_x_at	X58547_at	
GO:0010325	proc_raffinose family oligosaccharide biosynthetic process	22448	9	2586	8	2.48257850751793e-007	6.79490932242871e-006	C11329_at	C1489_at	C5809_at	DV160709_at	EB427465_at	EB439761_at	EB439761_s_at	EB442954_at	
GO:0008519	func_ammonium transmembrane transporter activity	22448	9	2586	8	2.48257850751793e-007	6.55223398948483e-006	C1904_at	C1976_at	C5553_at	C5959_at	C5959_s_at	C7878_at	EB440682_s_at	EB443094_at	
GO:0009414	proc_response to water deprivation	22448	269	2586	60	3.2954317685796e-007	8.39766923096665e-006	AB020590_at	BP134073_at	BP531744_at	C10672_at	C11303_at	C11303_s_at	C11635_at	C1511_at	C2040_s_at	C2041_at	C338_at	C3637_at	C3857_at	C4632_at	C4632_s_at	C4692_at	C4870_at	C4999_at	C5268_x_at	C5364_at	C5577_at	C5577_x_at	C5745_at	C6167_at	C6525_at	C6621_at	C7555_at	C8692_at	C8692_x_at	C9084_at	C9179_at	C9180_at	C9196_at	C9196_x_at	C9262_at	C9328_at	C9619_at	C9660_at	C9776_at	CV017395_at	CV021481_s_at	D29976_at	DQ073639_at	DV160658_at	DV160658_x_at	DW004558_at	DW004558_s_at	EB424711_at	EB424711_s_at	EB426342_at	EB427143_at	EB431966_at	EB436535_at	EB440509_at	EB445702_at	EB446633_at	EB449867_at	EB449867_x_at	EB680593_s_at	EB683726_s_at	
GO:0008194	func_UDP-glycosyltransferase activity	22448	84	2586	27	4.05818244342271e-007	9.99665608563127e-006	AB052557_at	AB052557_x_at	BP136191_at	BP526262_at	BP527650_at	C10581_at	C10887_at	C1834_at	C1965_at	C2324_at	C2487_at	C291_s_at	C334_at	C4813_at	C4904_at	C533_at	C533_x_at	C715_at	C9200_at	C9201_at	C9357_at	DV162123_at	DW002216_at	EB431827_at	EB442208_s_at	EB679718_s_at	EB684160_at	
GO:0016787	func_hydrolase activity	22448	195	2586	47	5.96392774609988e-007	1.42172342076381e-005	BC2M1333_at	BP528481_at	C1489_at	C1665_at	C1665_s_at	C1709_at	C1709_x_at	C1840_at	C2035_at	C2629_at	C2835_s_at	C3693_s_at	C3881_at	C520_at	C520_x_at	C5693_at	C5809_at	C5903_at	C6070_at	C6119_at	C6267_at	C6381_at	C6381_s_at	C653_at	C6603_at	C6603_x_at	C7086_at	C7086_s_at	C9928_at	CV018931_s_at	DV160709_at	DV161204_at	EB427465_at	EB439421_at	EB439761_at	EB439761_s_at	EB440516_at	EB442954_at	EB443763_at	EB444307_at	EB444307_x_at	EB445609_at	EB448193_at	EB451571_at	EB682158_at	EB683559_at	T36_at	
GO:0004364	func_glutathione transferase activity	22448	83	2586	26	1.15412549139826e-006	2.66530855669786e-005	BQ843039_at	BQ843105_s_at	BQ843119_s_at	BQ843119_x_at	C1701_at	C1701_s_at	C2447_at	C2447_x_at	C2821_at	C2859_s_at	C440_at	C440_x_at	C4499_at	C4507_at	C4513_at	C5466_at	C5466_x_at	C5990_at	C8921_at	DW000643_at	DW001704_at	EB439818_at	EB444868_at	EB446140_at	EB446140_x_at	M29274_at	
GO:0009751	proc_response to salicylic acid stimulus	22448	84	2586	26	1.48957360535107e-006	3.33574210410436e-005	BP529807_s_at	C10090_at	C10872_at	C11318_at	C2471_s_at	C3038_at	C5147_at	C5168_x_at	C5990_at	C6133_x_at	C672_at	C672_x_at	C8394_at	C8827_at	C9164_at	C9190_at	C9351_at	DV999900_at	DW000643_at	DW005103_x_at	EB426410_at	EB439818_at	EB444143_at	EB452228_at	EB680801_at	EB682949_s_at	
GO:0051762	proc_sesquiterpene biosynthetic process	22448	8	2586	7	1.92351582339641e-006	4.1808182161469e-005	AB196435_x_at	AF272244_at	AJ344595_at	C1623_at	C9138_at	C9138_x_at	C9377_at	
GO:0015696	proc_ammonium transport	22448	8	2586	7	1.92351582339641e-006	4.06136626711414e-005	C1904_at	C1976_at	C5553_at	C5959_at	C5959_s_at	C7878_at	EB443094_at	
GO:0010476	proc_gibberellin-mediated signaling	22448	8	2586	7	1.92351582339641e-006	3.94855053747208e-005	C1489_at	C5809_at	DV160709_at	EB427465_at	EB439761_at	EB439761_s_at	EB442954_at	
GO:0048444	proc_floral organ morphogenesis	22448	8	2586	7	1.92351582339641e-006	3.84183295537824e-005	C1489_at	C5809_at	DV160709_at	EB427465_at	EB439761_at	EB439761_s_at	EB442954_at	
GO:0016106	proc_sesquiterpenoid biosynthetic process	22448	8	2586	7	1.92351582339641e-006	3.74073208813144e-005	AB196435_x_at	AF272244_at	AJ344595_at	C1623_at	C9138_at	C9138_x_at	C9377_at	
GO:0047746	func_chlorophyllase activity	22448	6	2586	6	2.32527610043665e-006	4.40610009800689e-005	BP132529_at	BP132529_s_at	C613_at	C613_s_at	EB431642_at	EB435588_at	
GO:0035264	proc_multicellular organism growth	22448	6	2586	6	2.32527610043665e-006	4.29594759555672e-005	C10672_at	C8692_at	C8692_x_at	C9084_at	EB424711_at	EB424711_s_at	
GO:0009737	proc_response to abscisic acid stimulus	22448	288	2586	60	3.54495583010372e-006	6.38956672791866e-005	AB196789_s_at	BP129117_at	BP129117_x_at	BP133901_at	BP134073_at	BP528672_at	BP529412_at	BP531744_at	C10066_at	C10260_at	C10672_at	C11318_at	C1433_at	C2073_at	C2073_s_at	C2901_s_at	C3038_at	C3817_at	C3817_s_at	C3909_at	C4113_at	C4242_at	C52_x_at	C5444_at	C5677_at	C5745_at	C6407_s_at	C6525_at	C675_at	C7504_at	C8692_at	C8692_x_at	C9084_at	C9179_at	C9180_at	C9328_at	C9619_at	C9660_at	CV016057_at	CV017395_at	DQ073639_at	DV159540_s_at	DV161521_at	DW000082_at	DW004558_at	DW004558_s_at	EB424711_at	EB424711_s_at	EB427143_at	EB427354_at	EB427724_at	EB431966_at	EB436535_at	EB440509_at	EB441679_at	EB445551_at	EB445883_at	EB681090_at	EB681090_s_at	EB684227_at	
GO:0031347	proc_regulation of defense response	22448	17	2586	10	3.65267291283263e-006	6.42696495853171e-005	AF193771_at	AF193771_s_at	C479_at	C479_s_at	C5147_at	C8874_at	C9411_at	CV021366_s_at	EB432644_at	EB432644_s_at	
GO:0009620	proc_response to fungus	22448	70	2586	22	7.09131015907971e-006	0.000121871586222323	BP535068_s_at	C11303_at	C11303_s_at	C11557_at	C1555_at	C1555_s_at	C165_s_at	C2117_at	C2117_x_at	C5537_s_at	C6412_s_at	C812_at	C9149_at	C9228_at	C9254_s_at	DV161157_at	DW001257_s_at	EB425565_x_at	EB431507_at	EB444740_at	EB452228_at	EB680570_s_at	
GO:0004338	func_glucan 1,3-beta-glucosidase activity	22448	12	2586	8	9.8931889944703e-006	0.000166160606066217	C5896_at	C8276_at	C8276_s_at	M60461_x_at	M60463_x_at	M60464_x_at	S44870_at	S44870_x_at	
GO:0009916	func_alternative oxidase activity	22448	7	2586	6	1.46730081849764e-005	0.000240963401082168	AJ718098_at	AJ718098_s_at	C5203_at	C5203_s_at	C5230_at	EB425680_at	
GO:0009911	proc_positive regulation of flower development	22448	44	2586	16	1.60761957487265e-005	0.000258267579528455	C10047_at	C11568_at	C1515_s_at	C1737_at	C3484_at	C3484_s_at	C3618_at	C3640_s_at	C3945_at	C4232_at	C6867_at	C9157_at	DV999455_at	EB436392_at	EB445888_at	EB449419_at	
GO:0009693	proc_ethylene biosynthetic process	22448	31	2586	13	1.68380050885597e-005	0.000264750760860545	AF392978_s_at	AF392979_at	AF392979_x_at	C2117_at	C2117_x_at	C6412_s_at	C812_at	C9149_at	DW001257_s_at	EB425565_x_at	EB432642_at	EB444740_at	EB680570_s_at	
GO:0009816	proc_defense response to bacterium, incompatible interaction	22448	49	2586	17	1.80442349297927e-005	0.0002778060336066	C10172_at	C10559_at	C10559_x_at	C10904_at	C1529_at	C17_at	C5168_x_at	C5595_at	C6393_s_at	C7504_at	C98_at	C98_s_at	CV021386_x_at	EB428800_at	U66272_at	X03913_at	X03913_s_at	
GO:0015171	func_amino acid transmembrane transporter activity	22448	49	2586	17	1.80442349297927e-005	0.000272136522716669	C11095_at	C1980_at	C251_at	C294_s_at	C338_at	C4655_at	C4764_at	C4942_at	C5172_at	C5199_at	C6167_at	C7846_at	C9980_at	DW000812_at	DW001213_at	EB427451_at	EB684132_s_at	
GO:0004657	func_proline dehydrogenase activity	22448	5	2586	5	2.02193613026347e-005	0.000298842160052941	C1463_at	C1463_s_at	C4952_at	C9199_at	EB643479_x_at	
GO:0006562	proc_proline catabolic process	22448	5	2586	5	2.02193613026347e-005	0.000292982509855824	C1463_at	C1463_s_at	C4952_at	C9199_at	EB643479_x_at	
GO:0003674	func_molecular_function	22448	4451	2586	592	2.3653997816786e-005	0.000336159699742401	AY183722_at	AY572223_at	BP128569_at	BP128781_at	BP128794_at	BP128913_at	BP129130_at	BP129525_at	BP129730_at	BP130870_at	BP131108_at	BP131249_at	BP131651_at	BP133009_at	BP133279_at	BP134489_at	BP134867_at	BP135250_at	BP136176_at	BP136508_at	BP136602_at	BP525546_at	BP525855_at	BP526314_at	BP526519_at	BP526818_s_at	BP526964_at	BP527595_at	BP527656_at	BP528570_at	BP528638_at	BP529019_at	BP529258_at	BP529343_at	BP529570_at	BP530797_at	BP530884_at	BP531034_at	BP531639_at	BP531639_s_at	BP532066_at	BP532316_at	BP532782_at	BP533108_s_at	BP533597_at	BP533597_x_at	BP533673_at	BP533736_at	BP533834_at	BP535401_at	BP535441_at	BT2M211_at	BT2M2425_at	C1000_s_at	C10026_at	C10071_s_at	C1007_at	C10086_at	C10111_at	C10138_at	C10138_s_at	C10148_at	C10151_s_at	C10154_at	C10155_at	C10155_s_at	C1015_at	C10166_at	C10170_at	C10174_at	C10174_x_at	C10192_at	C10216_at	C10238_at	C10238_x_at	C10249_at	C10305_at	C10315_s_at	C10333_at	C10336_at	C10347_at	C10361_at	C10373_at	C10373_x_at	C10385_at	C10385_s_at	C10395_at	C10408_at	C10414_at	C10418_at	C10426_at	C10439_x_at	C10512_at	C10518_at	C10541_at	C10564_at	C10580_at	C10580_s_at	C10592_at	C10593_at	C10649_s_at	C10662_at	C10662_s_at	C10670_s_at	C1070_at	C10752_at	C10763_x_at	C10794_at	C10801_at	C10801_x_at	C10814_at	C10817_at	C10825_at	C10839_at	C10865_at	C10869_at	C10872_at	C10884_s_at	C10901_at	C10954_at	C10958_at	C11038_at	C11038_x_at	C11057_s_at	C11062_at	C11065_s_at	C11092_at	C11092_x_at	C11112_at	C11112_x_at	C11144_s_at	C11244_at	C11281_at	C11295_at	C11321_at	C11321_x_at	C11486_at	C11497_s_at	C11557_at	C11585_at	C11676_at	C124_s_at	C1264_at	C1363_at	C1422_at	C1422_x_at	C1445_at	C1453_at	C1457_at	C1504_at	C1515_s_at	C1555_at	C1555_s_at	C1559_s_at	C1571_at	C1571_x_at	C1597_at	C1597_s_at	C1621_at	C1715_at	C1730_at	C1745_at	C1784_at	C179_s_at	C1824_x_at	C183_at	C1841_at	C1868_at	C1868_x_at	C1886_at	C1886_s_at	C1911_at	C1912_s_at	C1938_at	C1938_x_at	C195_at	C2003_at	C2079_at	C2128_at	C2128_x_at	C2140_at	C2174_at	C2183_at	C2184_at	C2285_at	C2291_at	C2295_at	C2315_s_at	C2350_at	C2364_at	C2373_at	C2387_s_at	C25_s_at	C2673_at	C268_at	C2722_at	C2749_at	C2796_at	C2909_at	C3054_at	C3176_at	C31_at	C3203_at	C3276_at	C3323_at	C332_at	C3356_at	C3467_at	C3495_s_at	C3519_at	C3519_s_at	C3523_at	C3533_at	C3587_at	C3600_at	C3603_at	C3649_at	C3669_at	C3690_at	C3757_at	C3781_at	C3783_s_at	C3796_at	C3796_s_at	C3812_at	C3838_at	C3847_at	C3912_s_at	C3995_at	C3995_x_at	C3999_at	C39_s_at	C4047_at	C4162_at	C4162_s_at	C4174_at	C4199_s_at	C4206_at	C4206_x_at	C4229_at	C4242_at	C4253_at	C4263_at	C4284_at	C4318_at	C4377_at	C4377_s_at	C4466_at	C4523_at	C4523_x_at	C4529_at	C4543_at	C4543_s_at	C4612_at	C4678_at	C4693_at	C4706_at	C475_at	C4760_at	C4761_at	C477_at	C4784_at	C4786_at	C47_at	C47_s_at	C4847_at	C4877_s_at	C5031_at	C508_at	C5107_at	C5150_at	C5150_x_at	C5157_at	C5168_x_at	C516_at	C5174_at	C5191_at	C5227_at	C5232_at	C5252_at	C5315_at	C5343_at	C5343_x_at	C5387_at	C5405_at	C5417_at	C5454_at	C5464_at	C549_at	C54_s_at	C5502_at	C5502_s_at	C5512_at	C5579_at	C557_at	C55_s_at	C5604_at	C5636_at	C5701_at	C573_at	C5799_at	C5808_at	C5923_at	C5923_x_at	C5963_s_at	C5969_at	C5979_at	C600_at	C600_s_at	C6021_at	C6032_s_at	C6040_at	C6102_at	C6123_at	C6154_at	C6168_at	C6285_at	C6316_at	C6316_s_at	C633_s_at	C6362_at	C6380_at	C6489_at	C6490_at	C6525_at	C6564_at	C6592_at	C6592_x_at	C6635_at	C6637_s_at	C6640_at	C6679_at	C6679_s_at	C6699_at	C6716_at	C6733_at	C6741_at	C6755_at	C676_x_at	C6775_at	C6798_at	C6828_s_at	C6833_at	C6850_at	C6961_at	C7001_at	C7051_at	C7053_at	C7069_at	C7069_s_at	C7090_at	C716_s_at	C7195_at	C7300_at	C7387_at	C739_at	C7487_at	C750_at	C7513_at	C7683_at	C7693_at	C769_at	C772_at	C776_at	C7941_at	C801_at	C801_s_at	C8043_s_at	C8356_s_at	C8396_at	C8442_at	C8457_s_at	C8577_at	C8652_at	C8663_s_at	C8696_at	C8819_at	C8827_at	C8829_s_at	C8883_at	C8883_x_at	C8975_at	C8977_s_at	C9164_at	C9328_at	C942_at	C9477_at	C9477_x_at	C950_at	C9519_at	C9583_at	C9598_at	C9604_at	C9604_x_at	C9642_at	C964_x_at	C9668_at	C9668_s_at	C9697_s_at	C9786_at	C9820_x_at	C9852_s_at	C9882_at	C9910_at	C9910_x_at	C9927_at	C9969_at	C9969_s_at	C9993_at	C9993_x_at	CN498809_at	CN949747_s_at	CV015974_at	CV016057_at	CV016103_x_at	CV016174_s_at	CV016811_s_at	CV017223_s_at	CV017542_s_at	CV017564_s_at	CV017919_at	CV018153_at	CV018309_at	CV018381_at	CV019161_at	CV019346_at	CV019571_at	CV019571_x_at	CV019600_at	CV019902_at	CV019902_x_at	CV019972_at	CV019972_s_at	CV020255_s_at	CV020322_at	CV020679_s_at	CV021352_s_at	CV021368_at	CV021402_s_at	CV021429_at	DV157528_at	DV157528_x_at	DV157797_at	DV158810_at	DV158884_at	DV158884_s_at	DV159711_at	DV160276_at	DV160344_at	DV161438_at	DV162239_at	DV998866_s_at	DV999024_at	DV999024_s_at	DV999296_at	DV999481_at	DV999483_at	DV999540_at	DV999556_at	DV999556_x_at	DV999564_at	DV999580_at	DV999805_at	DW000249_at	DW000288_at	DW000443_at	DW001026_at	DW001134_at	DW001888_at	DW002070_at	DW002222_at	DW002277_at	DW002870_at	DW003320_at	DW003353_at	DW004068_at	DW004090_at	DW004227_at	DW004743_at	DW004753_at	EB425168_at	EB425168_x_at	EB426304_at	EB426331_at	EB426716_at	EB426732_at	EB426732_s_at	EB426930_at	EB426966_at	EB427156_at	EB427165_at	EB427467_at	EB427639_at	EB427980_at	EB428435_at	EB428467_at	EB429278_at	EB429489_at	EB429489_s_at	EB430511_at	EB431922_s_at	EB433025_at	EB433159_at	EB433249_at	EB433693_at	EB434403_s_at	EB434433_at	EB435951_at	EB435951_s_at	EB436530_at	EB436553_at	EB436838_s_at	EB437968_at	EB438365_at	EB438408_at	EB438529_s_at	EB438537_at	EB438978_at	EB438978_x_at	EB439549_at	EB440067_at	EB441786_s_at	EB442057_at	EB442745_at	EB442831_at	EB443120_at	EB443134_at	EB443134_s_at	EB443349_at	EB443695_at	EB443821_at	EB444168_at	EB445287_at	EB445501_s_at	EB445506_at	EB445592_at	EB445688_at	EB445955_at	EB446231_at	EB446763_at	EB446778_at	EB447314_at	EB447496_s_at	EB447894_at	EB448050_at	EB448919_at	EB449271_at	EB449271_x_at	EB449660_at	EB450322_at	EB450322_s_at	EB450557_at	EB450652_at	EB450861_at	EB450861_s_at	EB450894_at	EB450996_at	EB450996_x_at	EB451349_at	EB451361_s_at	EB451645_at	EB451691_s_at	EB451880_at	EB451880_x_at	EB451893_s_at	EB643492_at	EB677412_at	EB677484_at	EB677814_at	EB678869_at	EB679315_at	EB679481_at	EB679923_at	EB679988_at	EB680033_at	EB680547_at	EB680575_at	EB680760_at	EB681073_at	EB681073_x_at	EB681957_at	EB682466_at	EB682691_at	EB683068_at	EB683152_s_at	EB683312_at	EB683521_at	EB684182_at	X83851_at	X83852_at	X83853_at	X83853_s_at	
GO:0009815	func_1-aminocyclopropane-1-carboxylate oxidase activity	22448	20	2586	10	2.49989992642252e-005	0.000348570952004952	C2117_at	C2117_x_at	C6412_s_at	C812_at	C834_at	C9149_at	DW001257_s_at	EB425565_x_at	EB444740_at	EB680570_s_at	
GO:0009873	proc_ethylene mediated signaling pathway	22448	60	2586	19	2.61057933417241e-005	0.000357262616287669	AJ320505_at	AY655738_s_at	BP129559_at	BP531744_at	C10197_at	C10197_x_at	C10254_at	C2332_at	C3075_at	C3938_at	C3938_x_at	C6524_at	C9660_at	C9691_at	CV021660_x_at	DV160547_s_at	EB426548_at	EB441520_x_at	U81157_at	
GO:0006508	proc_proteolysis	22448	362	2586	68	3.17479791912545e-005	0.000426577393133401	ATAC135_at	AW351425_s_at	BP128792_at	BP129120_at	BP129622_at	BP132444_at	BP132765_at	BP135669_at	BP525609_at	BP529217_at	BP530192_at	C10659_at	C10727_at	C10732_at	C10732_s_at	C10807_at	C1532_at	C1786_at	C1872_at	C1872_s_at	C1958_at	C2253_at	C2253_x_at	C2411_at	C3377_s_at	C3431_at	C4288_at	C4643_at	C4643_s_at	C4991_at	C5463_at	C5490_at	C5490_x_at	C5527_at	C5693_at	C5762_at	C5789_s_at	C5949_at	C6424_at	C6424_s_at	C6439_at	C6511_s_at	C7177_at	C7177_s_at	C9064_at	C9187_at	C9244_at	CN498801_at	CV017445_at	CV018340_at	CV018626_at	CV018626_x_at	CV021763_at	CV021763_s_at	DV157608_at	DV161204_at	DW000794_at	DW000794_s_at	DW002251_at	DW002484_at	DW004126_at	EB431214_at	EB442360_at	EB442600_at	EB448754_s_at	EB449647_at	EB680317_at	EB683636_at	
GO:0009607	proc_response to biotic stimulus	22448	56	2586	18	3.37682469040423e-005	0.000445620258251559	C11144_s_at	C2471_s_at	C4466_at	C5107_at	C5550_at	C5550_x_at	C6362_at	C8883_at	C8883_x_at	C9351_at	C9882_at	CV015974_at	CV017542_s_at	DW000249_at	DW005103_x_at	EB444143_at	EB682949_s_at	EB683521_at	
GO:0009744	proc_response to sucrose stimulus	22448	77	2586	22	3.77854350660511e-005	0.000489884851119505	AY572223_at	C10083_at	C10083_s_at	C10155_at	C10155_s_at	C10573_at	C11269_at	C11269_s_at	C11539_at	C1571_at	C1571_x_at	C1912_s_at	C3863_at	C39_s_at	C4833_at	C5795_at	C8696_at	C964_x_at	CV016811_s_at	CV017919_at	DW003300_at	DW004941_at	
GO:0005351	func_sugar:hydrogen symporter activity	22448	67	2586	20	4.22065549327e-005	0.000537769725780436	C10876_at	C3857_at	C4104_at	C4632_at	C4632_s_at	C5034_at	C5048_at	C6188_at	C6214_at	C9100_at	C9334_at	C9334_s_at	C9335_at	C9335_s_at	DV162190_at	DW000050_at	EB431634_at	EB434850_at	EB680312_at	GC471A_x_at	
GO:0008152	proc_metabolic process	22448	647	2586	108	4.48177484712042e-005	0.000561361290173219	AB052557_at	AB052557_x_at	BP130844_at	BP132726_at	BP133481_at	BP135207_at	BP526402_at	BP527650_at	BP528167_at	BP531635_at	BP533687_s_at	BT1M4417_s_at	C10221_at	C10221_s_at	C10251_at	C10314_s_at	C10412_at	C10412_s_at	C10581_at	C10887_at	C11611_at	C1586_at	C1586_s_at	C1665_at	C1665_s_at	C1709_at	C1709_x_at	C1840_at	C1881_at	C1965_at	C2035_at	C2037_at	C2086_at	C2247_at	C2487_at	C2901_s_at	C297_s_at	C3908_at	C3944_at	C4113_at	C4917_at	C5169_at	C520_at	C520_x_at	C5217_s_at	C5228_at	C5903_at	C6070_at	C6118_at	C620_at	C6217_at	C6266_at	C6292_at	C6603_at	C6603_x_at	C6799_at	C6990_at	C715_at	C7844_at	C7887_at	C8935_at	C9200_at	C9201_at	C9423_at	C9423_s_at	CV016656_at	CV016914_at	CV018025_at	DV158104_at	DV159287_at	DV159614_at	DV161086_at	DV162123_at	DW000332_at	DW000623_s_at	DW001770_at	DW001770_x_at	DW002216_at	DW003152_at	DW003507_at	DW003811_s_at	EB425081_at	EB427243_at	EB429139_at	EB429139_s_at	EB435102_at	EB436684_at	EB436903_at	EB438692_at	EB442208_s_at	EB442429_at	EB443004_at	EB444325_at	EB445609_at	EB446609_at	EB447948_at	EB448193_at	EB449110_at	EB449994_at	EB450241_at	EB451571_at	EB451837_at	EB452103_at	EB677708_at	EB680220_at	EB680347_at	EB683928_at	EB684160_at	
GO:0009648	proc_photoperiodism	22448	18	2586	9	6.4593737170604e-005	0.000795579529484606	BC43M153_x_at	C6376_s_at	C746_at	C8652_at	C8918_at	CV017419_at	CV020595_s_at	CV020595_x_at	EB448074_s_at	
GO:0008270	func_zinc ion binding	22448	603	2586	101	6.82220758263519e-005	0.000826493672715968	AJ718304_at	BP133434_at	BP137364_at	BP526207_at	BP527360_at	BP527584_at	BP528672_at	BP531141_at	BP534355_at	BP534728_at	BP535348_at	C10301_at	C10462_at	C10491_s_at	C10653_at	C10672_at	C10745_at	C10827_at	C11044_at	C11080_at	C11080_s_at	C11314_at	C11421_at	C1223_at	C1493_at	C1578_at	C159_at	C1731_at	C177_at	C2026_at	C2099_at	C224_x_at	C249_at	C3263_s_at	C3944_at	C4323_at	C4780_at	C502_at	C5228_at	C5339_s_at	C5715_at	C5980_s_at	C6096_at	C60_at	C6270_at	C6290_at	C6329_at	C6342_at	C6702_at	C7024_at	C8692_at	C8692_x_at	C9084_at	C90_s_at	CV016656_at	CV020639_at	CV020639_x_at	CV021347_at	CV021536_at	CV021744_at	DV158623_at	DV159287_at	DV161358_at	DV999535_at	DW002800_at	DW003313_at	DW003354_at	DW004299_s_at	EB424711_at	EB424711_s_at	EB425278_at	EB425527_at	EB426064_at	EB427581_at	EB428062_at	EB428210_s_at	EB431862_at	EB433422_s_at	EB435666_at	EB436673_at	EB439513_at	EB441038_at	EB441513_at	EB441696_at	EB443550_s_at	EB444477_at	EB444477_s_at	EB444617_at	EB445042_at	EB445551_at	EB449162_s_at	EB449416_at	EB451232_at	EB451554_at	EB677975_s_at	EB680464_x_at	EB681371_at	EB683870_at	EB683870_x_at	EB683962_at	EB684087_at	
GO:0009862	proc_systemic acquired resistance, salicylic acid mediated signaling pathway	22448	26	2586	11	6.85662356355587e-005	0.000817265292494805	AF193771_at	AF193771_s_at	C1529_at	C479_at	C479_s_at	C8874_at	C9411_at	CV021366_s_at	EB432644_at	EB432644_s_at	U90214_at	
GO:0006865	proc_amino acid transport	22448	49	2586	16	7.36260411864365e-005	0.000863645149790104	C11095_at	C11335_at	C251_at	C294_s_at	C4655_at	C4764_at	C4942_at	C5172_at	C5199_at	C7846_at	C9980_at	DW000812_at	DW001213_at	EB427451_at	EB681462_s_at	EB684132_s_at	
GO:0009749	proc_response to glucose stimulus	22448	40	2586	14	8.78743190216857e-005	0.00101467377745353	AY572223_at	BP129117_at	BP129117_x_at	C1571_at	C1571_x_at	C1912_s_at	C39_s_at	C4833_at	C8696_at	C964_x_at	CV016811_s_at	CV017919_at	DW003300_at	EB684227_at	
GO:0015144	func_carbohydrate transmembrane transporter activity	22448	65	2586	19	8.92819160991376e-005	0.0010150667076502	C10876_at	C3857_at	C4104_at	C4632_at	C4632_s_at	C5034_at	C5048_at	C6188_at	C6214_at	C9100_at	C9334_at	C9334_s_at	C9335_at	C9335_s_at	DV162190_at	EB431634_at	EB434850_at	EB680312_at	GC471A_x_at	
GO:0009788	proc_negative regulation of abscisic acid mediated signaling	22448	15	2586	8	9.33252749812126e-005	0.001044960275926	C10228_at	C5212_at	C9179_at	C9180_at	DW004558_at	DW004558_s_at	EB427143_at	EB437400_at	
GO:0009416	proc_response to light stimulus	22448	170	2586	37	9.55689285917494e-005	0.0010541110183478	BC43M153_x_at	BP533427_at	C10155_at	C10155_s_at	C11269_at	C11269_s_at	C1983_at	C2227_s_at	C2620_at	C3372_at	C3863_at	C4921_at	C5785_at	C5785_x_at	C5795_at	C599_at	C599_s_at	C6038_at	C6038_x_at	C6376_s_at	C746_at	C8918_at	CN824932_at	CV017419_at	CV020595_s_at	CV020595_x_at	DW001926_s_at	DW003300_at	DW004941_at	EB428062_at	EB430898_at	EB441554_at	EB446332_x_at	EB448074_s_at	EB450984_at	EB682455_at	GC165_at	
GO:0047209	func_coniferyl-alcohol glucosyltransferase activity	22448	6	2586	5	0.000109689787313625	0.0011920698944819	BP526262_at	C1834_at	C2324_at	C533_at	C533_x_at	
GO:0009750	proc_response to fructose stimulus	22448	23	2586	10	0.00011164934373642	0.00119578065248136	AY572223_at	C1571_at	C1571_x_at	C1912_s_at	C39_s_at	C8696_at	C964_x_at	CV016811_s_at	CV017919_at	DW003300_at	
GO:0012505	comp_endomembrane system	22448	1707	2586	245	0.000120373883404024	0.00127080428336533	AB029327_at	AB032530_at	AF092915_at	AJ633000_at	BC1M4448_s_at	BP128773_at	BP128794_at	BP128811_at	BP131703_at	BP133426_at	BP133610_at	BP133610_s_at	BP134562_at	BP135046_at	BP135669_at	BP136191_at	BP526545_at	BP527360_at	BP527650_at	BP527832_s_at	BP528469_at	BP528672_at	BP529217_at	BP531711_at	BP532316_at	BP532414_s_at	BP534983_at	BP534983_s_at	BP535401_at	BT2M211_at	C10192_at	C10226_at	C10238_at	C10238_x_at	C10265_at	C10347_at	C10395_at	C10413_at	C10483_at	C10486_at	C10490_at	C10538_at	C10559_at	C10559_x_at	C10581_at	C10659_at	C10775_at	C10794_at	C10807_at	C10814_at	C10904_at	C10986_at	C11421_at	C11454_at	C11681_s_at	C1730_at	C1747_s_at	C1793_at	C179_s_at	C17_at	C1958_at	C2062_at	C2069_at	C2183_at	C2253_at	C2253_x_at	C2272_at	C2272_s_at	C2373_at	C2426_at	C249_at	C2620_at	C3377_s_at	C3600_at	C3609_at	C3656_at	C3681_at	C3693_s_at	C3896_at	C3947_at	C4175_at	C4250_at	C4250_x_at	C4523_at	C4523_x_at	C4542_at	C4693_at	C4761_at	C47_at	C47_s_at	C489_at	C4904_at	C4939_at	C493_at	C493_s_at	C4940_x_at	C4968_at	C4968_s_at	C5157_at	C5191_at	C5200_at	C5269_at	C5381_at	C5381_s_at	C5454_at	C5513_at	C5521_at	C55_s_at	C5621_at	C5671_at	C5925_at	C5979_at	C60_at	C6122_at	C6154_at	C6168_at	C6234_s_at	C6380_at	C6393_s_at	C6417_at	C6424_at	C6424_s_at	C6525_at	C653_at	C6541_at	C6602_at	C672_at	C672_x_at	C6754_at	C6798_at	C67_at	C6828_s_at	C6926_at	C7024_at	C7650_at	C776_at	C7843_at	C7_at	C810_at	C8254_at	C8327_s_at	C8442_at	C8806_x_at	C8938_at	C9058_at	C9058_s_at	C9059_at	C9059_s_at	C9086_s_at	C9087_at	C9087_x_at	C9090_at	C9090_x_at	C9115_at	C9289_at	C9289_s_at	C9510_at	C98_at	C98_s_at	C9975_at	CV016469_at	CV016689_at	CV017890_at	CV018626_at	CV018626_x_at	CV018931_s_at	CV019346_at	CV020004_s_at	CV020867_at	CV020934_at	CV021386_x_at	CV021716_at	CV021763_at	CV021763_s_at	DQ131887_at	DV159294_at	DV160080_at	DV160544_s_at	DV162027_at	DV999116_x_at	DV999540_at	DV999900_at	DW000075_at	DW000243_at	DW001365_at	DW002251_at	DW002484_at	DW002826_at	DW002850_at	DW002873_at	DW002924_at	DW003125_at	DW003654_at	DW003765_at	DW003870_at	EB426716_at	EB427065_at	EB427426_at	EB429551_at	EB431507_at	EB431827_at	EB432016_at	EB432383_at	EB435573_at	EB438563_at	EB440397_at	EB440666_at	EB440926_at	EB440984_at	EB441668_at	EB443003_at	EB444326_at	EB444345_at	EB444477_at	EB444477_s_at	EB444520_at	EB445551_at	EB446486_at	EB447049_at	EB447049_s_at	EB447314_at	EB447407_at	EB447496_s_at	EB449570_at	EB449841_at	EB449841_s_at	EB450984_at	EB452082_at	EB452232_at	EB679702_at	EB679718_s_at	EB680235_at	EB680593_s_at	EB680659_at	EB682977_s_at	EB683068_at	EB683152_s_at	GC227A_at	X03913_at	X03913_s_at	X58547_at	X83851_at	X83852_at	X83853_at	X83853_s_at	
GO:0005315	func_inorganic phosphate transmembrane transporter activity	22448	12	2586	7	0.000124876969668602	0.00129977578288869	C10738_at	C9334_at	C9334_s_at	C9335_at	C9335_s_at	EB436916_at	EB436916_x_at	
GO:0009939	proc_positive regulation of gibberellic acid mediated signaling	22448	12	2586	7	0.000124876969668602	0.00128172334145968	C1489_at	C5809_at	DV160709_at	EB427465_at	EB439761_at	EB439761_s_at	EB442954_at	
GO:0006817	proc_phosphate transport	22448	12	2586	7	0.000124876969668602	0.00126416548746708	BP529066_at	C4225_at	C9334_at	C9334_s_at	C9335_at	C9335_s_at	EB444649_at	
GO:0009644	proc_response to high light intensity	22448	83	2586	22	0.000129686057125933	0.00129510805697384	BP526551_at	C10672_at	C10869_at	C11635_at	C1565_at	C1745_at	C2350_at	C2390_at	C5828_at	C5873_s_at	C6147_at	C8692_at	C8692_x_at	C899_at	C9084_at	C9776_at	CV021481_s_at	EB424711_at	EB424711_s_at	EB425680_at	EB431460_at	EB440886_at	
GO:0010044	proc_response to aluminum ion	22448	9	2586	6	0.000143190618353843	0.00141090489284653	C11065_s_at	C1223_at	C1868_at	C1868_x_at	C8829_s_at	DW002800_at	
GO:0008219	proc_cell death	22448	62	2586	18	0.000149365289026315	0.00145238090250588	BC43M153_x_at	BP130169_at	C10172_at	C3075_at	C5595_at	C6376_s_at	C672_at	C672_x_at	C746_at	C8918_at	C9691_at	CV017419_at	CV020595_s_at	CV020595_x_at	DV999900_at	EB428725_at	EB428800_at	EB448074_s_at	
GO:0030001	proc_metal ion transport	22448	37	2586	13	0.000149430799789241	0.00143414754602921	BP132124_at	C10561_at	C1655_at	C511_at	C5347_s_at	C5934_at	C6804_at	CN498861_at	DV159888_at	DW002621_at	EB424603_at	EB443629_at	EB443629_x_at	
GO:0006995	proc_cellular response to nitrogen starvation	22448	16	2586	8	0.000167784928371995	0.00158965464188338	BC43M153_x_at	C6376_s_at	C746_at	C8918_at	CV017419_at	CV020595_s_at	CV020595_x_at	EB448074_s_at	
GO:0004096	func_catalase activity	22448	16	2586	8	0.000167784928371995	0.00156953243122663	BC43M153_x_at	C6376_s_at	C746_at	C8918_at	CV017419_at	CV020595_s_at	CV020595_x_at	EB448074_s_at	
GO:0006561	proc_proline biosynthetic process	22448	16	2586	8	0.000167784928371995	0.0015499132758363	C3817_at	C3817_s_at	C5444_at	C5703_at	C9619_at	D29976_at	EB440509_at	EB442306_at	
GO:0009629	proc_response to gravity	22448	4	2586	4	0.000175756524041957	0.00160350705267909	AF311783_at	C5202_at	EB426939_at	EB426939_x_at	
GO:0018117	proc_protein amino acid adenylylation	22448	4	2586	4	0.000175756524041957	0.00158395208862203	C3972_at	EB441989_at	EB442375_at	EB684080_at	
GO:0000900	func_translation repressor activity, nucleic acid binding	22448	4	2586	4	0.000175756524041957	0.00156486832851815	BP531899_at	C5802_at	EB436448_at	EB436448_s_at	
GO:0050242	func_pyruvate, phosphate dikinase activity	22448	4	2586	4	0.000175756524041957	0.00154623894365484	C10307_at	C5820_at	CV020240_at	DW000991_at	
GO:0050347	func_trans-octaprenyltranstransferase activity	22448	4	2586	4	0.000175756524041957	0.0015280478972589	C10587_at	C10587_s_at	C794_s_at	DV998943_s_at	
GO:0009715	proc_chalcone biosynthetic process	22448	4	2586	4	0.000175756524041957	0.00151027989845356	AF311783_at	C5202_at	EB426939_at	EB426939_x_at	
GO:0004328	func_formamidase activity	22448	4	2586	4	0.000175756524041957	0.00149292035939088	DW000623_s_at	EB449110_at	EB449994_at	EB680220_at	
GO:0016210	func_naringenin-chalcone synthase activity	22448	4	2586	4	0.000175756524041957	0.00147595535530689	AF311783_at	C5202_at	EB426939_at	EB426939_x_at	
GO:0048438	proc_floral whorl development	22448	4	2586	4	0.000175756524041957	0.00145937158726973	BP531899_at	C5802_at	EB436448_at	EB436448_s_at	
GO:0009694	proc_jasmonic acid metabolic process	22448	4	2586	4	0.000175756524041957	0.00144315634741118	C3972_at	EB441989_at	EB442375_at	EB684080_at	
GO:0009739	proc_response to gibberellin stimulus	22448	102	2586	25	0.000182603062513942	0.00148289739777806	BP128535_at	BP529412_at	BP532316_at	C10090_at	C11080_at	C11080_s_at	C1489_at	C1515_s_at	C3038_at	C3443_at	C4242_at	C4782_at	C47_at	C47_s_at	C5513_at	C5809_at	C5979_at	DV160709_at	DW001629_at	EB425527_at	EB427465_at	EB427724_at	EB439761_at	EB439761_s_at	EB442954_at	
GO:0009408	proc_response to heat	22448	260	2586	50	0.000185506420437465	0.00149010048590529	AB020590_at	BP131884_at	BP526551_at	BP527492_at	BP531744_at	C10260_at	C10355_at	C10355_x_at	C1565_at	C1568_at	C1745_at	C2350_at	C2390_at	C3372_at	C3669_at	C529_at	C5345_s_at	C5455_x_at	C5828_at	C5873_s_at	C5936_s_at	C5960_at	C5968_s_at	C5973_at	C6038_at	C6038_x_at	C6140_at	C6140_x_at	C6142_at	C6147_at	C6211_at	C6211_x_at	C6679_at	C6679_s_at	C8856_at	C8872_at	C899_at	C9196_at	C9196_x_at	C9424_at	C9660_at	C9907_at	D29976_at	DW001355_at	DW001355_x_at	EB427143_at	EB431460_at	EB432693_at	EB440886_at	EB444809_x_at	
GO:0009908	proc_flower development	22448	121	2586	28	0.000221679448896395	0.00176151734123049	BP131023_at	BP131023_s_at	BP135046_at	C10172_at	C10525_at	C10525_x_at	C2032_at	C2032_x_at	C3618_at	C3640_s_at	C4232_at	C5595_at	C6434_at	C7064_s_at	C9157_at	C9439_at	C9439_x_at	C9440_at	C9440_x_at	DV159714_at	DV159714_s_at	EB425176_at	EB425871_s_at	EB427370_at	EB428800_at	EB436392_at	EB445888_at	EB683457_s_at	
GO:0016165	func_lipoxygenase activity	22448	17	2586	8	0.000284944696838041	0.00224015032939694	C11303_at	C11303_s_at	C672_at	C672_x_at	C7504_at	C9228_at	DV999900_at	EB447101_at	
GO:0008061	func_chitin binding	22448	10	2586	6	0.000322943419562218	0.00251215986375241	C11454_at	C9058_at	C9058_s_at	C9059_at	C9059_s_at	X58547_at	
GO:0016036	proc_cellular response to phosphate starvation	22448	35	2586	12	0.000347147408266801	0.00267231181988715	AB034638_at	BC43M153_x_at	BP529066_at	C10704_at	C6376_s_at	C746_at	C8918_at	CV017419_at	CV020595_s_at	CV020595_x_at	EB444649_at	EB448074_s_at	
GO:0009808	proc_lignin metabolic process	22448	7	2586	5	0.000347231735135246	0.00264540466252523	BP526262_at	C1834_at	C2324_at	C533_at	C533_x_at	
GO:0006537	proc_glutamate biosynthetic process	22448	7	2586	5	0.000347231735135246	0.00261841073739742	C1463_at	C1463_s_at	C4952_at	C9199_at	EB643479_x_at	
GO:0000293	func_ferric-chelate reductase activity	22448	7	2586	5	0.000347231735135246	0.00259196214409037	C10870_at	C4921_at	C599_at	C599_s_at	EB680453_at	
GO:0015706	proc_nitrate transport	22448	14	2586	7	0.000438751854649588	0.00324237620586046	C2454_at	C4461_at	C522_at	C7468_at	EB435670_at	EB435670_s_at	EB680402_at	
GO:0045941	proc_positive regulation of transcription	22448	51	2586	15	0.000445983311717635	0.00326318482533992	BP131023_at	BP131023_s_at	BP531744_at	C1433_at	C2332_at	C5745_at	C581_at	C9439_at	C9439_x_at	C9440_at	C9440_x_at	C9660_at	EB432642_at	EB444485_at	EB444485_x_at	
GO:0042744	proc_hydrogen peroxide catabolic process	22448	18	2586	8	0.000461225464606585	0.00334162370925751	BC43M153_x_at	C6376_s_at	C746_at	C8918_at	CV017419_at	CV020595_s_at	CV020595_x_at	EB448074_s_at	
GO:0008810	func_cellulase activity	22448	18	2586	8	0.000461225464606585	0.00330918076062395	C5896_at	C8276_at	C8276_s_at	M60461_x_at	M60463_x_at	M60464_x_at	S44870_at	S44870_x_at	
GO:0006855	proc_multidrug transport	22448	47	2586	14	0.000594565219207865	0.00422484324033281	C1644_at	C2471_s_at	C2961_at	C3724_at	C700_at	C700_s_at	C9351_at	DV999028_at	DW005103_x_at	EB440647_at	EB444143_at	EB446633_at	EB682949_s_at	TCTC156_at	
GO:0009672	func_auxin:hydrogen symporter activity	22448	23	2586	9	0.000634128548699153	0.00446305711893975	C11207_at	C4968_at	C4968_s_at	C6550_at	C6602_at	C6965_at	C6965_s_at	C7650_at	C9975_at	
GO:0042542	proc_response to hydrogen peroxide	22448	59	2586	16	0.000788183106880558	0.00549497467910125	BP526551_at	C10260_at	C1565_at	C1745_at	C2350_at	C2390_at	C5828_at	C5873_s_at	C6147_at	C7064_s_at	C899_at	DV159714_at	DV159714_s_at	EB431460_at	EB440886_at	EB683457_s_at	
GO:0018826	func_methionine gamma-lyase activity	22448	5	2586	4	0.000797905174999245	0.00551076564789198	C4966_at	C4966_x_at	C5145_s_at	C6090_at	
GO:0019458	proc_methionine catabolic process via 2-oxobutanoate	22448	5	2586	4	0.000797905174999245	0.00545974004004113	C4966_at	C4966_x_at	C5145_s_at	C6090_at	
GO:0045333	proc_cellular respiration	22448	8	2586	5	0.000837748818244455	0.00567978327231791	AJ718098_at	AJ718098_s_at	C5203_at	C5203_s_at	C5230_at	
GO:0046713	proc_boron transport	22448	8	2586	5	0.000837748818244455	0.00562814887893321	C4454_at	C4454_s_at	C4985_at	C6050_at	EB450971_at	
GO:0046715	func_boron transporter activity	22448	8	2586	5	0.000837748818244455	0.00557744483497885	C4454_at	C4454_s_at	C4985_at	C6050_at	EB450971_at	
GO:0009723	proc_response to ethylene stimulus	22448	157	2586	32	0.000912586191209153	0.00602143924378182	AF392978_s_at	AF392979_at	AF392979_x_at	AJ320505_at	ATAC135_at	BP129559_at	BP531744_at	C10090_at	C10872_at	C11454_at	C2411_at	C2471_s_at	C3038_at	C3075_at	C4643_at	C4643_s_at	C6091_at	C8827_at	C9058_at	C9058_s_at	C9059_at	C9059_s_at	C9064_at	C9164_at	C9351_at	C9660_at	C9691_at	DW005103_x_at	EB426548_at	EB444143_at	EB682949_s_at	X58547_at	
GO:0006814	proc_sodium ion transport	22448	29	2586	10	0.00102054059305001	0.00667415485189344	C3666_at	C3666_x_at	C5535_at	C5791_at	C7843_at	DW000549_at	DW004106_at	EB442540_at	EB680189_s_at	EB680552_at	
GO:0005215	func_transporter activity	22448	246	2586	45	0.00113137415019582	0.00733408330697114	BP132742_at	BP133565_at	BP527490_at	BP530717_at	BP532698_at	C10266_at	C11318_at	C1644_at	C2047_at	C2454_at	C2961_at	C3372_at	C3724_at	C3903_at	C4225_at	C4461_at	C4942_at	C5237_s_at	C5254_at	C5368_at	C5727_at	C5791_at	C5865_at	C5865_x_at	C6035_at	C6038_at	C6038_x_at	C675_at	C700_at	C700_s_at	C7468_at	CN949777_at	DV999028_at	DW002467_at	EB435670_at	EB435670_s_at	EB439373_at	EB440647_at	EB442117_at	EB442117_s_at	EB442402_at	EB680402_at	EB680552_at	EB681462_s_at	EB682912_at	
GO:0015692	proc_lead ion transport	22448	12	2586	6	0.00115734664216338	0.00743721016138034	C2471_s_at	C9351_at	DV159888_at	DW005103_x_at	EB444143_at	EB682949_s_at	
GO:0046872	func_metal ion binding	22448	97	2586	22	0.00132230759097829	0.00842401129080134	BP132124_at	C10001_at	C10561_at	C10714_at	C1602_s_at	C1655_at	C4684_x_at	C511_at	C5347_s_at	C5934_at	C6052_at	C6778_at	C6804_at	C9228_at	C955_at	CN498861_at	CV017140_at	DW002621_at	EB424603_at	EB443629_at	EB443629_x_at	EB447080_at	
GO:0008422	func_beta-glucosidase activity	22448	3	2586	3	0.0015272377785992	0.00964639930243427	DW000012_at	EB429173_at	EB429173_s_at	
GO:0015576	func_sorbitol transmembrane transporter activity	22448	3	2586	3	0.0015272377785992	0.00956465015580347	C10876_at	C5048_at	EB680312_at	
GO:0015575	func_mannitol transmembrane transporter activity	22448	3	2586	3	0.0015272377785992	0.00948427494441017	C10876_at	C5048_at	EB680312_at	
GO:0010036	proc_response to boron	22448	3	2586	3	0.0015272377785992	0.00940523931987342	C4454_at	C4454_s_at	C6050_at	
GO:0032441	func_pheophorbide a oxygenase activity	22448	3	2586	3	0.0015272377785992	0.00932751006929595	C10172_at	C5595_at	EB428800_at	
GO:0001561	proc_fatty acid alpha-oxidation	22448	3	2586	3	0.0015272377785992	0.00925105506872795	C672_at	C672_x_at	DV999900_at	
GO:0015148	func_D-xylose transmembrane transporter activity	22448	3	2586	3	0.0015272377785992	0.00917584323890089	C10876_at	C5048_at	EB680312_at	
GO:0015591	func_D-ribose transmembrane transporter activity	22448	3	2586	3	0.0015272377785992	0.00910184450310331	C10876_at	C5048_at	EB680312_at	
GO:0015145	func_monosaccharide transmembrane transporter activity	22448	3	2586	3	0.0015272377785992	0.00902902974707848	C10876_at	C5048_at	EB680312_at	
GO:0005365	func_myo-inositol transmembrane transporter activity	22448	3	2586	3	0.0015272377785992	0.00895737078083182	C10876_at	C5048_at	EB680312_at	
GO:0009970	proc_cellular response to sulfate starvation	22448	21	2586	8	0.00156144955210358	0.009085915110272	BC43M153_x_at	C6376_s_at	C746_at	C8918_at	CV017419_at	CV020595_s_at	CV020595_x_at	EB448074_s_at	
GO:0006950	proc_response to stress	22448	111	2586	24	0.00165217322329392	0.00953871884386098	AJ718098_at	AJ718098_s_at	C10071_s_at	C1007_at	C10166_at	C10427_at	C11557_at	C1555_at	C1555_s_at	C2722_at	C3075_at	C3203_at	C3812_at	C5203_at	C5203_s_at	C5230_at	C5928_at	C5928_x_at	C9691_at	DQ073639_at	DW004353_at	EB431966_at	EB435588_at	EB436535_at	
GO:0004556	func_alpha-amylase activity	22448	9	2586	5	0.0017059465681077	0.009772825688617	BP529412_at	C5567_at	C635_s_at	EB427724_at	EB449645_s_at	
GO:0016491	func_oxidoreductase activity	22448	251	2586	45	0.00171883776512027	0.00977093160326063	AF154639_at	AJ310472_at	BP130580_at	BP130844_at	BP528469_at	BP531635_at	BP534355_at	BT1M4417_s_at	C10251_at	C10344_at	C11611_at	C1578_at	C1731_at	C1881_at	C2226_at	C2282_at	C3817_at	C3817_s_at	C4921_at	C5217_s_at	C5444_at	C599_at	C599_s_at	C6234_s_at	C6292_at	C670_at	C6855_at	C8935_at	CV016656_at	CV020863_x_at	D29976_at	DV158464_at	DW001770_at	DW001770_x_at	EB429139_at	EB429139_s_at	EB435102_at	EB440127_at	EB446609_at	EB449162_s_at	EB450151_at	EB677708_at	EB680347_at	EB680453_at	EB683928_at	
GO:0005506	func_iron ion binding	22448	17	2586	7	0.00181815675631281	0.0102566247550776	BP128773_at	BP130580_at	BP132565_at	C10843_s_at	C2313_at	C9228_at	EB679702_at	
GO:0016762	func_xyloglucan:xyloglucosyl transferase activity	22448	17	2586	7	0.00181815675631281	0.0101789230523876	C3609_at	C4175_at	C4250_at	C4250_x_at	C4782_at	CV020867_at	EB429551_at	
GO:0016602	comp_CCAAT-binding factor complex	22448	13	2586	6	0.00194055415877048	0.010782477619033	C186_at	C4463_at	C5089_at	C697_at	EB447560_at	EB449275_at	
GO:0004301	func_epoxide hydrolase activity	22448	13	2586	6	0.00194055415877048	0.0107020113681447	C6663_at	C6782_at	C6782_s_at	CV020349_at	CV021157_at	DV160237_at	
GO:0015140	func_malate transmembrane transporter activity	22448	6	2586	4	0.00217433595037049	0.0119024760542503	C3666_at	C3666_x_at	EB442540_at	EB680189_s_at	
GO:0043090	proc_amino acid import	22448	6	2586	4	0.00217433595037049	0.011814957847969	C4655_at	C9980_at	DW000812_at	EB684132_s_at	
GO:0051453	proc_regulation of intracellular pH	22448	6	2586	4	0.00217433595037049	0.0117287172797357	C3666_at	C3666_x_at	EB442540_at	EB680189_s_at	
GO:0015114	func_phosphate transmembrane transporter activity	22448	6	2586	4	0.00217433595037049	0.0116437265748101	C9334_at	C9334_s_at	C9335_at	C9335_s_at	
GO:0009835	proc_ripening	22448	6	2586	4	0.00217433595037049	0.0115599587577251	BP133565_at	BP530717_at	C2047_at	C5727_at	
GO:0010378	proc_temperature compensation of the circadian clock	22448	6	2586	4	0.00217433595037049	0.0114773876237414	C7064_s_at	DV159714_at	DV159714_s_at	EB683457_s_at	
GO:0048578	proc_positive regulation of long-day photoperiodism, flowering	22448	6	2586	4	0.00217433595037049	0.0113959877115162	C7064_s_at	DV159714_at	DV159714_s_at	EB683457_s_at	
GO:0016757	func_transferase activity, transferring glycosyl groups	22448	276	2586	48	0.00235424553216801	0.0122520242836067	AB052557_at	AB052557_x_at	AY651024_at	BP132533_at	BP132726_at	BP526262_at	BP527650_at	C10150_s_at	C10265_at	C10581_at	C11138_at	C11343_at	C1834_at	C1965_at	C2131_at	C2324_at	C2487_at	C2586_at	C291_s_at	C297_s_at	C334_at	C343_s_at	C4692_at	C4813_at	C4917_at	C533_at	C533_x_at	C5625_at	C5864_at	C715_at	C7391_at	C7555_at	C7_at	C9104_at	C9200_at	C9201_at	C9357_at	DQ152918_at	DV161086_at	DW002216_at	DW003152_at	EB427243_at	EB431827_at	EB436684_at	EB442208_s_at	EB445962_at	EB679718_s_at	EB684160_at	
GO:0006914	proc_autophagy	22448	32	2586	10	0.00237963090719195	0.0122975331497542	BP128569_at	C10032_at	C11703_at	C11703_x_at	C1351_at	C1596_at	C6582_at	C6582_x_at	CV018571_at	CV018571_x_at	
GO:0004867	func_serine-type endopeptidase inhibitor activity	22448	18	2586	7	0.00268165848742985	0.0137621223764629	BP534110_at	C10473_s_at	C11641_at	C9160_at	C9160_x_at	C9161_at	CV018362_at	
GO:0009926	proc_auxin polar transport	22448	66	2586	16	0.00282180582586111	0.0143814793469749	AF311783_at	C11207_at	C4942_at	C4968_at	C4968_s_at	C5202_at	C6550_at	C6602_at	C692_at	C6965_at	C6965_s_at	C7650_at	C9975_at	EB426939_at	EB426939_x_at	EB433366_at	
GO:0046982	func_protein heterodimerization activity	22448	66	2586	16	0.00282180582586111	0.0142829760637765	BP131023_at	BP131023_s_at	C10083_at	C10083_s_at	C11539_at	C6904_s_at	C9439_at	C9439_x_at	C9440_at	C9440_x_at	DV159540_s_at	DV161521_at	DW000082_at	EB431308_at	EB681090_at	EB681090_s_at	
GO:0009813	proc_flavonoid biosynthetic process	22448	38	2586	11	0.00288952880442772	0.0145262706562727	AF311783_at	C1998_at	C5202_at	C5927_at	C6629_at	C8987_at	EB424773_at	EB426939_at	EB426939_x_at	EB428900_at	EB431024_at	
GO:0009861	proc_jasmonic acid and ethylene-dependent systemic resistance	22448	10	2586	5	0.00308894971668017	0.0154238773015314	C3972_at	EB426548_at	EB441989_at	EB442375_at	EB684080_at	
GO:0006744	proc_ubiquinone biosynthetic process	22448	10	2586	5	0.00308894971668017	0.0153203613464875	C10587_at	C10587_s_at	C794_s_at	DV998943_s_at	EB442745_at	
GO:0009640	proc_photomorphogenesis	22448	61	2586	15	0.0032562312217731	0.0160423658192688	BC3M241_at	BP526341_at	C10734_at	C2509_s_at	C3972_at	C4559_at	C4825_at	C4834_at	DW001794_at	EB425228_at	EB428062_at	EB441684_at	EB441989_at	EB442375_at	EB684080_at	
GO:0010167	proc_response to nitrate	22448	19	2586	7	0.00382798302135356	0.01873430101179	C2454_at	C4461_at	C522_at	C7468_at	EB435670_at	EB435670_s_at	EB680402_at	
GO:0008287	comp_protein serine/threonine phosphatase complex	22448	24	2586	8	0.00411570386038929	0.0200099023212348	C9179_at	C9180_at	C9254_s_at	CV507103_at	DW001791_at	DW004558_at	DW004558_s_at	EB427143_at	
GO:0007275	proc_multicellular organismal development	22448	81	2586	18	0.00438729226558876	0.0211909083939222	BP131326_at	C10023_s_at	C10228_at	C10525_at	C10525_x_at	C1584_at	C2040_s_at	C2041_at	C3485_at	C4769_at	C4770_at	C5212_at	C6434_at	DW002936_s_at	EB425871_s_at	EB437400_at	EB444571_at	EB681326_at	
GO:0009973	func_adenylyl-sulfate reductase activity	22448	7	2586	4	0.00461047490401745	0.0221242919095383	C506_at	C5678_at	C5678_x_at	EB432568_at	
GO:0006835	proc_dicarboxylic acid transport	22448	7	2586	4	0.00461047490401745	0.02198155454238	C3666_at	C3666_x_at	EB442540_at	EB680189_s_at	
GO:0010030	proc_positive regulation of seed germination	22448	7	2586	4	0.00461047490401745	0.0218406471414673	BP129117_at	BP129117_x_at	DW001137_at	EB684227_at	
GO:0045549	func_9-cis-epoxycarotenoid dioxygenase activity	22448	7	2586	4	0.00461047490401745	0.0217015347392923	C4870_at	C4999_at	EB426342_at	EB445702_at	
GO:0008429	func_phosphatidylethanolamine binding	22448	7	2586	4	0.00461047490401745	0.0215641832536006	C10573_at	DV999455_at	DW003139_at	DW003367_at	
GO:0015081	func_sodium ion transmembrane transporter activity	22448	7	2586	4	0.00461047490401745	0.0214285594595528	C5535_at	C7843_at	DW000549_at	DW004106_at	
GO:0017153	func_sodium:dicarboxylate symporter activity	22448	7	2586	4	0.00461047490401745	0.0212946309629306	C3666_at	C3666_x_at	EB442540_at	EB680189_s_at	
GO:0042538	proc_hyperosmotic salinity response	22448	52	2586	13	0.00512105480065872	0.0235059596129615	C11318_at	C2040_s_at	C2041_at	C3817_at	C3817_s_at	C5444_at	C5703_at	C6525_at	C9619_at	EB426342_at	EB440509_at	EB442306_at	EB445702_at	
GO:0008878	func_glucose-1-phosphate adenylyltransferase activity	22448	11	2586	5	0.00512881464228643	0.0233962593867264	BC2M4211_at	BC2M4211_s_at	BP529653_at	C5932_at	C6145_at	
GO:0009612	proc_response to mechanical stimulus	22448	11	2586	5	0.00512881464228643	0.0232527240530655	AF392978_s_at	AF392979_at	AF392979_x_at	C10260_at	C6458_at	
GO:0015198	func_oligopeptide transporter activity	22448	11	2586	5	0.00512881464228643	0.0231109391503029	C11239_at	C3420_at	DV999589_s_at	EB445491_at	EB446288_at	
GO:0000302	proc_response to reactive oxygen species	22448	30	2586	9	0.00526601845913954	0.0235853796442674	BP131108_at	C10111_at	C1938_at	C1938_x_at	C6014_at	C772_at	C9993_at	C9993_x_at	CV021352_s_at	
GO:0035251	func_UDP-glucosyltransferase activity	22448	20	2586	7	0.0053107347403295	0.0236423673078524	BP136191_at	C291_s_at	C334_at	C715_at	DV162123_at	EB431827_at	EB679718_s_at	
GO:0010154	proc_fruit development	22448	41	2586	11	0.00548829548820984	0.0242865291364495	C10047_at	C10172_at	C3484_at	C3484_s_at	C3945_at	C5122_at	C5595_at	C6867_at	C7548_at	EB427370_at	EB428800_at	
GO:0015398	func_high affinity secondary active ammonium transmembrane transporter activity	22448	4	2586	3	0.0055816815422709	0.0245527539270131	C5553_at	EB440682_s_at	EB443094_at	
GO:0016860	func_intramolecular oxidoreductase activity	22448	4	2586	3	0.0055816815422709	0.0244074713593976	BP137217_at	BP137217_s_at	EB426622_at	
GO:0015700	proc_arsenite transport	22448	4	2586	3	0.0055816815422709	0.02426389799846	C4454_at	C4454_s_at	C6050_at	
GO:0005980	proc_glycogen catabolic process	22448	4	2586	3	0.0055816815422709	0.0241220038581181	C5567_at	C635_s_at	EB449645_s_at	
GO:0009703	func_nitrate reductase (NADH) activity	22448	4	2586	3	0.0055816815422709	0.0239817596496407	C2227_s_at	C5785_at	C5785_x_at	
GO:0005432	func_calcium:sodium antiporter activity	22448	4	2586	3	0.0055816815422709	0.0238431367614925	DV999465_at	EB431106_at	EB440984_at	
GO:0004350	func_glutamate-5-semialdehyde dehydrogenase activity	22448	4	2586	3	0.0055816815422709	0.0237061072398747	C3817_at	C3817_s_at	C5444_at	
GO:0015105	func_arsenite transmembrane transporter activity	22448	4	2586	3	0.0055816815422709	0.0235706437699326	C4454_at	C4454_s_at	C6050_at	
GO:0032928	proc_regulation of superoxide release	22448	4	2586	3	0.0055816815422709	0.0234367196576034	BP137217_at	BP137217_s_at	EB426622_at	
GO:0004349	func_glutamate 5-kinase activity	22448	4	2586	3	0.0055816815422709	0.0233043088120802	C3817_at	C3817_s_at	C5444_at	
GO:0042391	proc_regulation of membrane potential	22448	4	2586	3	0.0055816815422709	0.0231733857288663	AB196789_s_at	C10066_at	EB427354_at	
GO:0008940	func_nitrate reductase activity	22448	4	2586	3	0.0055816815422709	0.0230439254733977	C2227_s_at	C5785_at	C5785_x_at	
GO:0009615	proc_response to virus	22448	54	2586	13	0.00718687345231273	0.0295061082292172	BP529807_s_at	C11454_at	C2390_at	C3524_at	C6147_at	C899_at	C9058_at	C9058_s_at	C9059_at	C9059_s_at	C9190_at	EB444809_x_at	X58547_at	
GO:0009733	proc_response to auxin stimulus	22448	256	2586	43	0.0071946168068705	0.0293747061893774	AF392978_s_at	AF392979_at	AF392979_x_at	BP128535_at	BP132197_at	BP532782_at	BP533427_at	C10090_at	C10260_at	C10282_at	C11065_s_at	C11223_s_at	C1868_at	C1868_x_at	C1983_at	C3038_at	C3333_at	C3805_at	C3909_at	C3972_at	C430_at	C4942_at	C5316_at	C598_at	C8829_s_at	C9062_at	C9827_at	DV160658_at	DV160658_x_at	DV999024_at	DV999024_s_at	DW001629_at	DW001926_s_at	EB427370_at	EB430898_at	EB433366_at	EB436530_at	EB439888_s_at	EB441989_at	EB442375_at	EB451068_s_at	EB682455_at	EB684080_at	
GO:0015385	func_sodium:hydrogen antiporter activity	22448	12	2586	5	0.00796557749953108	0.0323437460008432	BP133426_at	C5535_at	C7843_at	DW000549_at	EB438563_at	
GO:0031348	proc_negative regulation of defense response	22448	12	2586	5	0.00796557749953108	0.0321670042194179	C1529_at	C3972_at	EB441989_at	EB442375_at	EB684080_at	
GO:0010193	proc_response to ozone	22448	49	2586	12	0.00834441116412377	0.0335136948385188	C10731_x_at	C2471_s_at	C3972_at	C675_at	C9351_at	CV019622_s_at	DW005103_x_at	EB441989_at	EB442375_at	EB444143_at	EB682949_s_at	EB684080_at	
GO:0019432	proc_triglyceride biosynthetic process	22448	8	2586	4	0.00838320098981082	0.0334874893592984	BP129117_at	BP129117_x_at	DW003654_at	EB684227_at	
GO:0005355	func_glucose transmembrane transporter activity	22448	8	2586	4	0.00838320098981082	0.0333074490939258	C10876_at	C5048_at	EB680312_at	EB683145_at	
GO:0051258	proc_protein polymerization	22448	8	2586	4	0.00838320098981082	0.0331293343928888	C1904_at	C1976_at	C5959_at	C5959_s_at	
GO:0015743	proc_malate transport	22448	8	2586	4	0.00838320098981082	0.0329531145290968	C3666_at	C3666_x_at	EB442540_at	EB680189_s_at	
GO:0005509	func_calcium ion binding	22448	231	2586	39	0.0092914246569018	0.0363299620182563	BP134310_at	BP136988_at	BP526983_at	C10067_at	C10260_at	C10401_at	C10539_at	C10546_at	C10640_at	C10731_x_at	C10759_at	C11633_at	C11637_at	C1424_s_at	C1563_s_at	C1844_at	C3502_at	C3794_at	C5786_at	C6396_at	C6396_s_at	C7261_at	C8192_x_at	C8571_s_at	C8571_x_at	C8694_at	C9198_at	CV019215_s_at	DV161299_s_at	DV999427_at	DV999822_at	DW001304_at	DW004621_s_at	EB425750_at	EB447686_at	EB449140_at	EB451626_at	EB681452_at	EB681722_at	
GO:0009871	proc_jasmonic acid and ethylene-dependent systemic resistance, ethylene mediated signaling pathway	22448	22	2586	7	0.00950807179606095	0.0369813950383634	C2692_x_at	C5914_at	C6352_at	C6549_at	CV016682_s_at	CV017494_s_at	CV018508_s_at	
GO:0015112	func_nitrate transmembrane transporter activity	22448	22	2586	7	0.00950807179606095	0.0367877751690526	C2454_at	C4461_at	C522_at	C7468_at	EB435670_at	EB435670_s_at	EB680402_at	
GO:0016021	comp_integral to membrane	22448	241	2586	40	0.0112496940168494	0.0432996035336026	BP527416_at	BP527416_s_at	BP529896_at	BP531034_at	C10839_at	C11207_at	C2364_at	C2469_at	C3282_at	C4423_at	C4423_x_at	C4436_at	C4968_at	C4968_s_at	C6550_at	C6602_at	C675_at	C6965_at	C6965_s_at	C7650_at	C7843_at	C9975_at	CV016323_at	DV158810_at	DW000050_at	DW003258_at	DW004804_at	DW004804_s_at	EB425081_at	EB432689_at	EB435573_at	EB440224_at	EB440984_at	EB444649_at	EB448888_at	EB450984_at	EB451334_at	EB452232_at	EB681300_at	GC165_at	
GO:0004553	func_hydrolase activity, hydrolyzing O-glycosyl compounds	22448	149	2586	27	0.0113210767690854	0.0433485789241147	AB032530_at	C11329_at	C11701_at	C2062_at	C2272_at	C2272_s_at	C3863_at	C3902_at	C5896_at	C8276_at	C8276_s_at	C9115_at	C9289_at	C9289_s_at	C9510_at	C9947_at	DV159331_at	DW000012_at	DW004941_at	EB429173_at	EB429173_s_at	M60461_x_at	M60463_x_at	M60464_x_at	S44870_at	S44870_x_at	T323_at	
GO:0046910	func_pectinesterase inhibitor activity	22448	28	2586	8	0.0114506308243214	0.0436186400988326	C10986_at	C11124_at	C11124_x_at	C1618_at	C4796_at	C5875_at	C5875_s_at	DW003765_at	
GO:0004568	func_chitinase activity	22448	28	2586	8	0.0114506308243214	0.0433949547649924	C11364_at	C2692_x_at	C5914_at	C6352_at	C6549_at	CV016682_s_at	CV017494_s_at	CV018508_s_at	
GO:0016161	func_beta-amylase activity	22448	13	2586	5	0.0117312170874873	0.0442314766716994	C10630_at	C5013_at	C5013_s_at	C5740_s_at	DV162243_at	
GO:0015380	func_anion exchanger activity	22448	5	2586	3	0.0127573460931784	0.0478562373749179	BP529896_at	C4985_at	EB450971_at	
GO:0000170	func_sphingosine hydroxylase activity	22448	5	2586	3	0.0127573460931784	0.0476145392063578	BP526341_at	DW001794_at	EB425228_at	
GO:0008517	func_folic acid transporter activity	22448	5	2586	3	0.0127573460931784	0.0473752701651198	C7398_at	EB442288_at	EB446633_at	
GO:0046520	proc_sphingoid biosynthetic process	22448	5	2586	3	0.0127573460931784	0.0471383938142942	BP526341_at	DW001794_at	EB425228_at	
GO:0015168	func_glycerol transmembrane transporter activity	22448	5	2586	3	0.0127573460931784	0.0469038744420838	C10876_at	C5048_at	EB680312_at	
GO:0005345	func_purine transmembrane transporter activity	22448	5	2586	3	0.0127573460931784	0.0466716770438556	BP531592_at	C6814_at	C7002_at	
GO:0006863	proc_purine transport	22448	5	2586	3	0.0127573460931784	0.0464417673047233	BP531592_at	C6814_at	C7002_at	
GO:0006805	proc_xenobiotic metabolic process	22448	5	2586	3	0.0127573460931784	0.0462141115826413	C291_s_at	C334_at	GC480_at	
GO:0005776	comp_autophagic vacuole	22448	2	2586	2	0.0132664006108505	0.0478237563483829	CV018571_at	CV018571_x_at	
GO:0010282	comp_senescence associated vacuole	22448	2	2586	2	0.0132664006108505	0.0475916021913519	ATAC135_at	C9064_at	
GO:0004612	func_phosphoenolpyruvate carboxykinase (ATP) activity	22448	2	2586	2	0.0132664006108505	0.0473616910696546	C2988_at	EB680442_at	
GO:0010170	comp_glucose-1-phosphate adenylyltransferase complex	22448	2	2586	2	0.0132664006108505	0.0471339906318197	C5932_at	C6145_at	
GO:0010597	proc_green leaf volatile biosynthetic process	22448	2	2586	2	0.0132664006108505	0.046908469145543	BP525678_at	EB679778_at	
GO:0019365	proc_pyridine nucleotide salvage	22448	2	2586	2	0.0132664006108505	0.0466850954829452	C2901_s_at	C4113_at	
GO:0046470	proc_phosphatidylcholine metabolic process	22448	2	2586	2	0.0132664006108505	0.0464638391062488	C1586_at	C1586_s_at	
GO:0030104	proc_water homeostasis	22448	2	2586	2	0.0132664006108505	0.0462446700538608	BP133426_at	EB438563_at	
GO:0004165	func_dodecenoyl-CoA delta-isomerase activity	22448	2	2586	2	0.0132664006108505	0.0460275589268474	C6990_at	EB443004_at	
GO:0004351	func_glutamate decarboxylase activity	22448	2	2586	2	0.0132664006108505	0.0458124768757874	C6197_at	C6197_x_at	
GO:0060148	proc_positive regulation of posttranscriptional gene silencing	22448	2	2586	2	0.0132664006108505	0.045599395587993	BP529807_s_at	C9190_at	
GO:0032527	proc_protein exit from endoplasmic reticulum	22448	2	2586	2	0.0132664006108505	0.0453882872750856	BP531141_at	C10462_at	
GO:0017084	func_delta1-pyrroline-5-carboxylate synthetase activity	22448	2	2586	2	0.0132664006108505	0.0451791246609147	C9619_at	EB440509_at	
GO:0009062	proc_fatty acid catabolic process	22448	2	2586	2	0.0132664006108505	0.0449718809698096	C6990_at	EB443004_at	
GO:0004587	func_ornithine-oxo-acid transaminase activity	22448	2	2586	2	0.0132664006108505	0.0447665299151529	C5703_at	EB442306_at	
GO:0012502	proc_induction of programmed cell death	22448	2	2586	2	0.0132664006108505	0.0445630456882659	C5873_s_at	EB431460_at	
GO:0003868	func_4-hydroxyphenylpyruvate dioxygenase activity	22448	2	2586	2	0.0132664006108505	0.044361402947595	C2051_at	EB428150_at	
GO:0010327	func_acetyl CoA:(Z)-3-hexen-1-ol acetyltransferase activity	22448	2	2586	2	0.0132664006108505	0.0441615768081914	BP525678_at	EB679778_at	
GO:0004629	func_phospholipase C activity	22448	9	2586	4	0.0137250045271669	0.0454833109667099	C10383_at	C2919_at	C3668_at	DW000790_at	
GO:0008283	proc_cell proliferation	22448	29	2586	8	0.0142514362968341	0.047017015282859	BP135046_at	C10483_at	C3195_at	C3476_at	C5316_at	C5566_s_at	C598_at	EB425913_at	
