# Supplementary material for: TobEA: an atlas of tobacco gene expression from seed to senescence
Source: BMC Genomics. 2010 Feb 26;11:142. doi: 10.1186/1471-2164-11-142 (PMC2841117; doi:10.1186/1471-2164-11-142)
Supplement: Additional file 4 — GO analysis of young versus mature leaves. Zip file containing lists of probes sets and GO analysis results for genes differentially expressed in young versus mature leaves (cluster L0 to L3). [file 1471-2164-11-142-S4.ZIP › Clust 3_Result_Over_2.txt]

GO_Number	GO_Term	Background	Background_with_GO	List_Total	List_with_GO	Raw_Fish_P	Adjusted_Fish_P	List																													
GO:0015996	proc_chlorophyll catabolic process	22448	16	878	11	1.13E-12	4.35E-10	BP132529_s_at	C10172_at	C4199_s_at	C5595_at	C613_at	C613_s_at	C6775_at	EB428800_at	EB431642_at	EB443763_at	T36_at																			
GO:0019825	func_oxygen binding	22448	166	878	30	2.22E-12	4.29E-10	AF092915_at	BP131703_at	C1793_at	C2068_at	C2620_at	C4308_at	C4920_at	C5912_at	C6330_at	C6546_at	C9086_s_at	C9087_at	C9087_x_at	C9090_at	C9090_x_at	CV020934_at	DQ131887_at	DV998909_at	DV999116_x_at	DW000362_at	DW001365_at	DW003125_at	DW003390_at	DW003870_at	EB432383_at	EB435758_at	EB440926_at	EB442441_at	EB444345_at	EB449570_at
GO:0009753	proc_response to jasmonic acid stimulus	22448	164	878	27	2.44E-10	3.14E-08	AF193771_at	AF193771_s_at	AF392978_s_at	AF392979_at	AF392979_x_at	BP132529_s_at	C10090_at	C10155_at	C10155_s_at	C10872_at	C11318_at	C2471_s_at	C430_at	C479_at	C479_s_at	C613_at	C613_s_at	C8827_at	C8874_at	C9827_at	CV021366_s_at	DW005103_x_at	EB431642_at	EB432644_s_at	EB441989_at	EB682949_s_at	EB684080_at			
GO:0009693	proc_ethylene biosynthetic process	22448	31	878	12	8.45E-10	8.18E-08	AF392978_s_at	AF392979_at	AF392979_x_at	C2117_at	C2117_x_at	C812_at	C9149_at	DW001257_s_at	EB425565_x_at	EB432642_at	EB444740_at	EB680570_s_at																		
GO:0009610	proc_response to symbiotic fungus	22448	16	878	9	1.84E-09	1.42E-07	C2227_s_at	C5785_at	C5785_x_at	DV159540_s_at	DV161521_at	DW000082_at	EB429139_at	EB681090_at	EB681090_s_at																					
GO:0009759	proc_indole glucosinolate biosynthetic process	22448	12	878	8	2.29E-09	1.47E-07	AF193771_at	AF193771_s_at	C479_at	C479_s_at	C4920_at	C8874_at	CV021366_s_at	EB432644_s_at																						
GO:0008519	func_ammonium transmembrane transporter activity	22448	9	878	7	4.60E-09	2.54E-07	C1976_at	C5553_at	C5959_at	C5959_s_at	C7878_at	EB440682_s_at	EB443094_at																							
GO:0009627	proc_systemic acquired resistance	22448	45	878	13	1.05E-08	5.07E-07	C1529_at	C5896_at	C8276_s_at	C9058_at	C9058_s_at	C9059_at	C9059_s_at	EB441989_at	EB684080_at	M60461_x_at	M60463_x_at	M60464_x_at	X58547_at																	
GO:0010200	proc_response to chitin	22448	123	878	20	6.34E-08	2.73E-06	AF193771_at	AF193771_s_at	C10090_at	C10120_at	C11080_at	C11080_s_at	C479_at	C479_s_at	C6912_at	C710_at	C710_x_at	C8692_at	C8692_x_at	C8874_at	CV021366_s_at	EB425527_at	EB432644_s_at	EB445551_at	EB681326_at	EB681371_at										
GO:0015696	proc_ammonium transport	22448	8	878	6	9.22E-08	3.57E-06	C1976_at	C5553_at	C5959_at	C5959_s_at	C7878_at	EB443094_at																								
GO:0009864	"proc_induced systemic resistance, jasmonic acid mediated signaling pathway"	22448	23	878	9	1.03E-07	3.61E-06	AF193771_at	AF193771_s_at	C479_at	C479_s_at	C8874_at	CV021366_s_at	EB432644_s_at	EB441989_at	EB684080_at																					
GO:0008194	func_UDP-glycosyltransferase activity	22448	84	878	16	1.38E-07	4.46E-06	AB052557_at	AB052557_x_at	BP136191_at	C10581_at	C10887_at	C1965_at	C2324_at	C2487_at	C334_at	C4904_at	C9200_at	C9201_at	DV162123_at	EB431827_at	EB679718_s_at	EB684160_at														
GO:0010120	proc_camalexin biosynthetic process	22448	19	878	8	2.73E-07	8.13E-06	AF193771_at	AF193771_s_at	C479_at	C479_s_at	C8874_at	CV021366_s_at	EB432642_at	EB432644_s_at																						
GO:0009862	"proc_systemic acquired resistance, salicylic acid mediated signaling pathway"	22448	26	878	9	3.53E-07	9.75E-06	AF193771_at	AF193771_s_at	C1529_at	C479_at	C479_s_at	C8874_at	CV021366_s_at	EB432644_s_at	U90214_at																					
GO:0009815	func_1-aminocyclopropane-1-carboxylate oxidase activity	22448	20	878	8	4.40E-07	1.13E-05	C2117_at	C2117_x_at	C812_at	C9149_at	DW001257_s_at	EB425565_x_at	EB444740_at	EB680570_s_at																						
GO:0006857	proc_oligopeptide transport	22448	45	878	11	9.23E-07	2.23E-05	BP132742_at	C10266_at	C11239_at	C11318_at	C6035_at	CN949777_at	DV999589_s_at	EB439373_at	EB442402_at	EB445491_at	EB446288_at											
GO:0031347	proc_regulation of defense response	22448	17	878	7	1.89E-06	4.29E-05	AF193771_at	AF193771_s_at	C479_at	C479_s_at	C8874_at	CV021366_s_at	EB432644_s_at															
GO:0050347	func_trans-octaprenyltranstransferase activity	22448	4	878	4	2.32E-06	5.00E-05	C10587_at	C10587_s_at	C794_s_at	DV998943_s_at																		
GO:0050242	"func_pyruvate, phosphate dikinase activity"	22448	4	878	4	2.32E-06	4.74E-05	C10307_at	C5820_at	CV020240_at	DW000991_at																		
GO:0004328	func_formamidase activity	22448	4	878	4	2.32E-06	4.50E-05	DW000623_s_at	EB449110_at	EB449994_at	EB680220_at																		
GO:0005576	comp_extracellular region	22448	76	878	13	7.15E-06	0.000131833	AB034638_at	C10483_at	C10872_at	C11092_at	C11092_x_at	C11112_at	C11112_x_at	C5269_at	C5567_at	C635_s_at	C8827_at	EB439396_at	EB449645_s_at									
GO:0016787	func_hydrolase activity	22448	195	878	22	8.55E-06	0.000150463	BC2M1333_at	C2035_at	C2629_at	C2835_s_at	C3881_at	C5693_at	C5903_at	C6070_at	C6119_at	C6267_at	C653_at	C6603_at	C6603_x_at	DV161204_at	EB439761_at	EB440516_at	EB442954_at	EB443763_at	EB445609_at	EB448193_at	EB451571_at	T36_at
GO:0006814	proc_sodium ion transport	22448	29	878	8	1.09E-05	0.000184237	C3666_at	C3666_x_at	C5535_at	C5791_at	DW000549_at	EB442540_at	EB680189_s_at	EB680552_at														
GO:0009416	proc_response to light stimulus	22448	170	878	20	1.17E-05	0.000187872	C10155_at	C10155_s_at	C11269_at	C11269_s_at	C1983_at	C2227_s_at	C2620_at	C3372_at	C4921_at	C5785_at	C5785_x_at	C5795_at	C599_at	C599_s_at	C6038_at	C6038_x_at	DW001926_s_at	EB430898_at	EB450984_at	GC165_at		
GO:0016564	func_transcription repressor activity	22448	69	878	12	1.34E-05	0.000208109	AF193771_at	AF193771_s_at	C10057_at	C3974_at	C479_at	C479_s_at	C8692_at	C8692_x_at	C8874_at	CV021366_s_at	EB432644_s_at	U90214_at										
GO:0008061	func_chitin binding	22448	10	878	5	1.94E-05	0.000288098	C9058_at	C9058_s_at	C9059_at	C9059_s_at	X58547_at																	
GO:0015140	func_malate transmembrane transporter activity	22448	6	878	4	3.27E-05	0.000469222	C3666_at	C3666_x_at	EB442540_at	EB680189_s_at																		
GO:0009835	proc_ripening	22448	6	878	4	3.27E-05	0.000452464	BP133565_at	BP530717_at	C2047_at	C5727_at																		
GO:0047746	func_chlorophyllase activity	22448	6	878	4	3.27E-05	0.000436862	BP132529_s_at	C613_at	C613_s_at	EB431642_at																		
GO:0043090	proc_amino acid import	22448	6	878	4	3.27E-05	0.0004223	C4655_at	C9980_at	DW000812_at	EB684132_s_at																		
GO:0051453	proc_regulation of intracellular pH	22448	6	878	4	3.27E-05	0.000408678	C3666_at	C3666_x_at	EB442540_at	EB680189_s_at																		
GO:0008878	func_glucose-1-phosphate adenylyltransferase activity	22448	11	878	5	3.43E-05	0.0004153	BC2M4211_at	BC2M4211_s_at	BP529653_at	C5932_at	C6145_at													
GO:0042631	proc_cellular response to water deprivation	22448	18	878	6	4.36E-05	0.000511429	BP131108_at	BQ843105_s_at	C1938_at	C1938_x_at	C2859_s_at	C772_at												
GO:0009723	proc_response to ethylene stimulus	22448	157	878	18	4.45E-05	0.000505959	AF392978_s_at	AF392979_at	AF392979_x_at	ATAC135_at	C10090_at	C10872_at	C2471_s_at	C4643_at	C4643_s_at	C8827_at	C9058_at	C9058_s_at	C9059_at	C9059_s_at	C9064_at	DW005103_x_at	EB682949_s_at	X58547_at
GO:0051707	proc_response to other organism	22448	66	878	11	4.62E-05	0.000510709	BP136191_at	C10904_at	C1529_at	C4904_at	C5343_x_at	C672_at	C672_x_at	DV999900_at	EB431827_at	EB679718_s_at	X03913_at							
GO:0004338	"func_glucan 1,3-beta-glucosidase activity"	22448	12	878	5	5.70E-05	0.00061244	C5896_at	C8276_s_at	M60461_x_at	M60463_x_at	M60464_x_at													
GO:0015575	func_mannitol transmembrane transporter activity	22448	3	878	3	5.96E-05	0.000623782	C10876_at	C5048_at	EB680312_at															
GO:0008422	func_beta-glucosidase activity	22448	3	878	3	5.96E-05	0.000607366	DW000012_at	EB429173_at	EB429173_s_at															
GO:0015591	func_D-ribose transmembrane transporter activity	22448	3	878	3	5.96E-05	0.000591793	C10876_at	C5048_at	EB680312_at															
GO:0032441	func_pheophorbide a oxygenase activity	22448	3	878	3	5.96E-05	0.000576998	C10172_at	C5595_at	EB428800_at															
GO:0015576	func_sorbitol transmembrane transporter activity	22448	3	878	3	5.96E-05	0.000562925	C10876_at	C5048_at	EB680312_at															
GO:0015148	func_D-xylose transmembrane transporter activity	22448	3	878	3	5.96E-05	0.000549522	C10876_at	C5048_at	EB680312_at															
GO:0005365	func_myo-inositol transmembrane transporter activity	22448	3	878	3	5.96E-05	0.000536742	C10876_at	C5048_at	EB680312_at															
GO:0001561	proc_fatty acid alpha-oxidation	22448	3	878	3	5.96E-05	0.000524544	C672_at	C672_x_at	DV999900_at															
GO:0015145	func_monosaccharide transmembrane transporter activity	22448	3	878	3	5.96E-05	0.000512887	C10876_at	C5048_at	EB680312_at															
GO:0019252	proc_starch biosynthetic process	22448	19	878	6	6.16E-05	0.000518523	BC2M4211_at	BC2M4211_s_at	BP529653_at	C4846_at	C5932_at	C6145_at												
GO:0009916	func_alternative oxidase activity	22448	7	878	4	7.40E-05	0.000609415	AJ718098_s_at	C5203_at	C5203_s_at	C5230_at														
GO:0009973	func_adenylyl-sulfate reductase activity	22448	7	878	4	7.40E-05	0.000596719	C506_at	C5678_at	C5678_x_at	EB432568_at																																										
GO:0006835	proc_dicarboxylic acid transport	22448	7	878	4	7.40E-05	0.000584541	C3666_at	C3666_x_at	EB442540_at	EB680189_s_at																																										
GO:0017153	func_sodium:dicarboxylate symporter activity	22448	7	878	4	7.40E-05	0.00057285	C3666_at	C3666_x_at	EB442540_at	EB680189_s_at																																										
GO:0000293	func_ferric-chelate reductase activity	22448	7	878	4	7.40E-05	0.000561618	C4921_at	C599_at	C599_s_at	EB680453_at																																										
GO:0008152	proc_metabolic process	22448	647	878	46	7.54E-05	0.000560803	AB052557_at	AB052557_x_at	BP528167_at	BP533687_s_at	C10221_at	C10221_s_at	C10251_at	C10581_at	C10887_at	C1965_at	C2035_at	C2037_at	C2086_at	C2247_at	C2487_at	C2901_s_at	C4113_at	C5217_s_at	C5228_at	C5903_at	C6070_at	C6118_at	C620_at	C6266_at	C6603_at	C6603_x_at	C9200_at	C9201_at	DV158104_at	DV159287_at	DV162123_at	DW000332_at	DW000623_s_at	EB425081_at	EB429139_at	EB435102_at	EB436684_at	EB438692_at	EB445609_at	EB448193_at	EB449110_at	EB449994_at	EB451571_at	EB680220_at	EB680347_at	EB684160_at
GO:0009751	proc_response to salicylic acid stimulus	22448	84	878	12	0.000100769	0.000735805	C10090_at	C10872_at	C11318_at	C2471_s_at	C6133_x_at	C672_at	C672_x_at	C8827_at	DV999900_at	DW005103_x_at	EB680801_at	EB682949_s_at																																		
GO:0031072	func_heat shock protein binding	22448	139	878	16	0.000110554	0.000792302	BP128776_at	BP132565_at	C10624_at	C10843_s_at	C2313_at	C5870_s_at	C5981_at	C622_at	C6776_at	CV019550_s_at	DV160326_x_at	DV999436_s_at	DV999436_x_at	EB433648_x_at	EB450262_at	EB681357_at																														
GO:0015743	proc_malate transport	22448	8	878	4	0.00014343	0.001009226	C3666_at	C3666_x_at	EB442540_at	EB680189_s_at																																										
GO:0045333	proc_cellular respiration	22448	8	878	4	0.00014343	0.000991204	AJ718098_s_at	C5203_at	C5203_s_at	C5230_at																																										
GO:0051536	func_iron-sulfur cluster binding	22448	41	878	8	0.000160824	0.001091912	BP128776_at	BP132565_at	C10172_at	C10843_s_at	C2120_at	C2313_at	C5595_at	EB428800_at																																						
GO:0009737	proc_response to abscisic acid stimulus	22448	288	878	25	0.000179427	0.001197212	AB196789_s_at	BP133901_at	C10066_at	C11318_at	C2073_at	C2073_s_at	C2901_s_at	C4113_at	C5677_at	C5745_at	C675_at	C8692_at	C8692_x_at	C9179_at	C9328_at	CV017395_at	DV159540_s_at	DV161521_at	DW000082_at	DW004558_s_at	EB427143_at	EB427354_at	EB445551_at	EB681090_at	EB681090_s_at																					
GO:0000103	proc_sulfate assimilation	22448	15	878	5	0.000195831	0.001284517	C506_at	C5678_at	C5678_x_at	C9971_at	EB432568_at																																									
GO:0006508	proc_proteolysis	22448	362	878	29	0.000227986	0.001470506	ATAC135_at	BP132444_at	BP530192_at	C10727_at	C10732_at	C10732_s_at	C10807_at	C1958_at	C2253_at	C2253_x_at	C4643_at	C4643_s_at	C4991_at	C5527_at	C5693_at	C5762_at	C5949_at	C6511_s_at	C7177_at	C7177_s_at	C9064_at	C9244_at	CV018626_at	CV018626_x_at	CV021763_at	CV021763_s_at	DV161204_at	EB431214_at	EB448754_s_at																	
GO:0005980	proc_glycogen catabolic process	22448	4	878	3	0.000231577	0.001469187	C5567_at	C635_s_at	EB449645_s_at																																											
GO:0042391	proc_regulation of membrane potential	22448	4	878	3	0.000231577	0.001445491	AB196789_s_at	C10066_at	EB427354_at																																											
GO:0008940	func_nitrate reductase activity	22448	4	878	3	0.000231577	0.001422546	C2227_s_at	C5785_at	C5785_x_at																																											
GO:0015398	func_high affinity secondary active ammonium transmembrane transporter activity	22448	4	878	3	0.000231577	0.001400319	C5553_at	EB440682_s_at	EB443094_at																																		
GO:0009703	func_nitrate reductase (NADH) activity	22448	4	878	3	0.000231577	0.001378776	C2227_s_at	C5785_at	C5785_x_at																																		
GO:0005215	func_transporter activity	22448	246	878	22	0.000283268	0.001660982	BP132742_at	BP133565_at	BP530717_at	BP532698_at	C10266_at	C11318_at	C2047_at	C2961_at	C3372_at	C4225_at	C5727_at	C5791_at	C6035_at	C6038_at	C6038_x_at	C675_at	C700_at	CN949777_at	DV999028_at	EB439373_at	EB442402_at	EB680552_at															
GO:0050832	proc_defense response to fungus	22448	110	878	13	0.000366437	0.002116586	AF193771_at	AF193771_s_at	C3896_at	C479_at	C479_s_at	C6352_at	C710_at	C710_x_at	C8874_at	C9160_at	C9160_x_at	CV021366_s_at	EB432644_s_at																								
GO:0009409	proc_response to cold	22448	522	878	37	0.000391872	0.002230216	AJ718098_s_at	BP131108_at	C10067_at	C1938_at	C1938_x_at	C2073_at	C2073_s_at	C2708_s_at	C3372_at	C3502_at	C4874_at	C5203_at	C5203_s_at	C5230_at	C5677_at	C5896_at	C6038_at	C6038_x_at	C6617_at	C6617_x_at	C710_at	C710_x_at	C772_at	C8276_s_at	C8692_at	C8692_x_at	C9179_at	C9262_at	C9328_at	DV162243_at	DW004558_s_at	EB435666_at	EB448325_at	EB448325_s_at	M60461_x_at	M60463_x_at	M60464_x_at
GO:0006744	proc_ubiquinone biosynthetic process	22448	10	878	4	0.000404052	0.002266206	C10587_at	C10587_s_at	C794_s_at	DV998943_s_at																																	
GO:0008810	func_cellulase activity	22448	18	878	5	0.000506675	0.002801186	C5896_at	C8276_s_at	M60461_x_at	M60463_x_at	M60464_x_at																																
GO:0010197	proc_polar nucleus fusion	22448	18	878	5	0.000506675	0.002761733	DV159540_s_at	DV161521_at	DW000082_at	EB681090_at	EB681090_s_at																																
GO:0005345	func_purine transmembrane transporter activity	22448	5	878	3	0.000562049	0.003021016	BP531592_at	C6814_at	C7002_at																																		
GO:0006863	proc_purine transport	22448	5	878	3	0.000562049	0.002979632	BP531592_at	C6814_at	C7002_at																																		
GO:0015168	func_glycerol transmembrane transporter activity	22448	5	878	3	0.000562049	0.002939367	C10876_at	C5048_at	EB680312_at																																		
GO:0006865	proc_amino acid transport	22448	49	878	8	0.000576108	0.002972716	C11335_at	C4655_at	C5199_at	C7846_at	C9980_at	DW000812_at	EB427451_at	EB684132_s_at																													
GO:0015198	func_oligopeptide transporter activity	22448	11	878	4	0.000615316	0.003133256	C11239_at	DV999589_s_at	EB445491_at	EB446288_at																																	
GO:0035251	func_UDP-glucosyltransferase activity	22448	20	878	5	0.00085911	0.004317864	BP136191_at	C334_at	DV162123_at	EB431827_at	EB679718_s_at																																
GO:0015385	func_sodium:hydrogen antiporter activity	22448	12	878	4	0.000894489	0.004438041	BP133426_at	C5535_at	DW000549_at	EB438563_at																																	
GO:0019419	proc_sulfate reduction	22448	6	878	3	0.001091362	0.005346294	C5678_at	C5678_x_at	EB432568_at																																		
GO:0018316	proc_peptide cross-linking via L-cystine	22448	6	878	3	0.001091362	0.005279466	C11269_at	C11269_s_at	C5795_at																																																																																							
GO:0007568	proc_aging	22448	67	878	9	0.001149627	0.005492665	AB034638_at	ATAC135_at	C10155_at	C10155_s_at	C4643_at	C4643_s_at	C5417_at	C6133_x_at	C9064_at																																																																																	
GO:0016161	func_beta-amylase activity	22448	13	878	4	0.001252219	0.005909862	C10630_at	C5013_at	C5740_s_at	DV162243_at																																																																																						
GO:0019365	proc_pyridine nucleotide salvage	22448	2	878	2	0.001528122	0.007125101	C2901_s_at	C4113_at																																																																																								
GO:0010170	comp_glucose-1-phosphate adenylyltransferase complex	22448	2	878	2	0.001528122	0.007040278	C5932_at	C6145_at																																																																																								
GO:0003868	func_4-hydroxyphenylpyruvate dioxygenase activity	22448	2	878	2	0.001528122	0.006957452	C2051_at	EB428150_at																																																																																								
GO:0030104	proc_water homeostasis	22448	2	878	2	0.001528122	0.006876551	BP133426_at	EB438563_at																																																																																								
GO:0010282	comp_senescence associated vacuole	22448	2	878	2	0.001528122	0.00679751	ATAC135_at	C9064_at																																																																																								
GO:0005354	func_galactose transmembrane transporter activity	22448	7	878	3	0.001854376	0.008155038	C10876_at	C5048_at	EB680312_at																																																																																							
GO:0045549	func_9-cis-epoxycarotenoid dioxygenase activity	22448	7	878	3	0.001854376	0.008063408	C4870_at	C4999_at	EB426342_at																																																																																							
GO:0008631	proc_induction of apoptosis by oxidative stress	22448	7	878	3	0.001854376	0.007973815	AF392978_s_at	AF392979_at	AF392979_x_at																																																																																							
GO:0003700	func_transcription factor activity	22448	1026	878	59	0.002041559	0.008682236	AF193771_at	AF193771_s_at	AJ871280_at	AJ871281_at	AY655738_s_at	BP131884_at	BP132982_at	BP133901_at	C10023_s_at	C10057_at	C10090_at	C10525_x_at	C1584_at	C1685_at	C186_at	C1922_at	C2099_at	C3485_at	C4558_at	C479_at	C479_s_at	C484_at	C4874_at	C5534_at	C5745_at	C598_at	C6270_at	C6912_at	C697_at	C710_at	C710_x_at	C723_at	C734_at	C8692_at	C8692_x_at	C8874_at	C9262_at	CV017395_at	CV021366_s_at	DV159540_s_at	DV161521_at	DW000082_at	DW003435_at	EB425871_s_at	EB431862_at	EB432644_s_at	EB433628_at	EB433628_s_at	EB448325_at	EB448325_s_at	EB449275_at	EB680464_x_at	EB681090_at	EB681090_s_at	EB681326_at	EB682882_at	EB683099_at	U81157_at	U90214_at																															
GO:0012505	comp_endomembrane system	22448	1707	878	90	0.002258809	0.009501727	AB029327_at	AF092915_at	AJ633000_at	BP128794_at	BP128811_at	BP131703_at	BP133426_at	BP136191_at	BP526545_at	BP532414_s_at	C10192_at	C10483_at	C10490_at	C10581_at	C10807_at	C10904_at	C10986_at	C1793_at	C1958_at	C2069_at	C2183_at	C2253_at	C2253_x_at	C2620_at	C3600_at	C3681_at	C3896_at	C4175_at	C47_at	C47_s_at	C4904_at	C5269_at	C5381_at	C5621_at	C5979_at	C6122_at	C6417_at	C653_at	C672_at	C672_x_at	C6754_at	C7024_at	C7650_at	C810_at	C9058_at	C9058_s_at	C9059_at	C9059_s_at	C9086_s_at	C9087_at	C9087_x_at	C9090_at	C9090_x_at	CV016689_at	CV018626_at	CV018626_x_at	CV020934_at	CV021763_at	CV021763_s_at	DQ131887_at	DV160544_s_at	DV999116_x_at	DV999900_at	DW000075_at	DW001365_at	DW003125_at	DW003870_at	EB429551_at	EB431827_at	EB432383_at	EB438563_at	EB440666_at	EB440926_at	EB444345_at	EB445551_at	EB446486_at	EB447049_at	EB447049_s_at	EB447314_at	EB449570_at	EB450984_at	EB679702_at	EB679718_s_at	EB680659_at	X03913_at	X58547_at	X83851_at	X83852_at	X83853_at	X83853_s_at
GO:0015171	func_amino acid transmembrane transporter activity	22448	49	878	7	0.00280181	0.011659144	C4655_at	C5199_at	C7846_at	C9980_at	DW000812_at	EB427451_at	EB684132_s_at																																																																																			
GO:0009407	proc_toxin catabolic process	22448	76	878	9	0.002805718	0.011551199	BQ843105_s_at	BQ843119_s_at	BQ843119_x_at	C1701_at	C2859_s_at	C5466_at	C5466_x_at	EB446140_at	M29274_at																																																																																	
GO:0005355	func_glucose transmembrane transporter activity	22448	8	878	3	0.002880943	0.011736051	C10876_at	C5048_at	EB680312_at																																																																																							
GO:0051258	proc_protein polymerization	22448	8	878	3	0.002880943	0.011613801	C1976_at	C5959_at	C5959_s_at																				
GO:0016757	"func_transferase activity, transferring glycosyl groups"	22448	276	878	21	0.002945327	0.011750943	AB052557_at	AB052557_x_at	AY651024_at	C10150_s_at	C10581_at	C11138_at	C1965_at	C2131_at	C2324_at	C2487_at	C334_at	C5864_at	C7391_at	C9104_at	C9200_at	C9201_at	DQ152918_at	EB431827_at	EB436684_at	EB679718_s_at	EB684160_at		
GO:0009706	comp_chloroplast inner membrane	22448	64	878	8	0.003382294	0.013356609	C10172_at	C10707_at	C4192_at	C4192_s_at	C5595_at	C7140_at	EB428800_at	EB433504_at															
GO:0005506	func_iron ion binding	22448	17	878	4	0.003679277	0.01438263	BP132565_at	C10843_s_at	C2313_at	EB679702_at																			
GO:0015144	func_carbohydrate transmembrane transporter activity	22448	65	878	8	0.003727706	0.014426222	C10876_at	C4104_at	C5034_at	C5048_at	C6188_at	C9100_at	DV162190_at	EB680312_at															
GO:0006979	proc_response to oxidative stress	22448	320	878	23	0.003904058	0.014959112	BP131108_at	BQ843105_s_at	C10079_at	C10155_at	C10155_s_at	C10315_s_at	C1911_at	C1938_at	C1938_x_at	C2184_at	C2859_s_at	C4543_at	C4543_s_at	C529_at	C5345_s_at	C5381_at	C672_at	C672_x_at	C772_at	C8692_at	C8692_x_at	DV999900_at	EB446486_at
GO:0010044	proc_response to aluminum ion	22448	9	878	3	0.004196327	0.01592136	C11065_s_at	C1868_at	C1868_x_at																				
GO:0016847	func_1-aminocyclopropane-1-carboxylate synthase activity	22448	9	878	3	0.004196327	0.015766784	AF392978_s_at	AF392979_at	AF392979_x_at																				
GO:0004556	func_alpha-amylase activity	22448	9	878	3	0.004196327	0.01561518	C5567_at	C635_s_at	EB449645_s_at																				
GO:0009611	proc_response to wounding	22448	231	878	18	0.004418198	0.016284217	AB034638_at	AF392978_s_at	AF392979_at	AF392979_x_at	C10155_at	C10155_s_at	C10869_at	C11318_at	C522_at	C8692_at	C8692_x_at	C9160_at	C9160_x_at	CV017166_s_at	DW001926_s_at	EB432642_at	EB441989_at	EB684080_at					
GO:0047501	func_(+)-neomenthol dehydrogenase activity	22448	3	878	2	0.004465091	0.016301795	C2226_at	EB440127_at																					
GO:0005366	func_myo-inositol:hydrogen symporter activity	22448	3	878	2	0.004465091	0.016149442	C4104_at	C5034_at																					
GO:0047504	func_(-)-menthol dehydrogenase activity	22448	3	878	2	0.004465091	0.01599991	C2226_at	EB440127_at																					
GO:0015798	proc_myo-inositol transport	22448	3	878	2	0.004465091	0.015853122	C4104_at	C5034_at																					
GO:0005351	func_sugar:hydrogen symporter activity	22448	67	878	8	0.004499778	0.015831036	C10876_at	C4104_at	C5034_at	C5048_at	C6188_at	C9100_at	DV162190_at	EB680312_at															
GO:0008794	func_arsenate reductase (glutaredoxin) activity	22448	18	878	4	0.004585735	0.015988104	C2069_at	C5621_at	C6122_at	DW000075_at																			
GO:0004364	func_glutathione transferase activity	22448	83	878	9	0.005086089	0.017574252	BQ843105_s_at	BQ843119_s_at	BQ843119_x_at	C1701_at	C2859_s_at	C5466_at	C5466_x_at	EB446140_at	M29274_at										
GO:0015297	func_antiporter activity	22448	55	878	7	0.00541004	0.018528191	BP133565_at	BP530717_at	C2047_at	C2961_at	C4833_at	C5727_at	C700_at												
GO:0007242	proc_intracellular signaling cascade	22448	30	878	5	0.005716315	0.019405384	C10673_at	C10673_x_at	C2919_at	C594_s_at	C7790_at														
GO:0009605	proc_response to external stimulus	22448	10	878	3	0.005821588	0.01959091	AF392978_s_at	AF392979_at	AF392979_x_at																
GO:0015326	func_cationic amino acid transmembrane transporter activity	22448	10	878	3	0.005821588	0.019422023	AJ718802_s_at	C11335_at	GC323_at																
GO:0000271	proc_polysaccharide biosynthetic process	22448	10	878	3	0.005821588	0.019256023	C2131_at	C9104_at	DQ152918_at																
GO:0009620	proc_response to fungus	22448	70	878	8	0.005881103	0.019288024	C2117_at	C2117_x_at	C812_at	C9149_at	DW001257_s_at	EB425565_x_at	EB444740_at	EB680570_s_at											
GO:0009733	proc_response to auxin stimulus	22448	256	878	19	0.005906569	0.019208759	AF392978_s_at	AF392979_at	AF392979_x_at	C10090_at	C10282_at	C11065_s_at	C1868_at	C1868_x_at	C1983_at	C430_at	C598_at	C9827_at	DV999024_at	DV999024_s_at	DW001926_s_at	EB430898_at	EB436530_at	EB441989_at	EB684080_at
GO:0009607	proc_response to biotic stimulus	22448	56	878	7	0.005979055	0.019282451	C2471_s_at	C5107_at	C6362_at	CV017542_s_at	DW000249_at	DW005103_x_at	EB682949_s_at												
GO:0009624	proc_response to nematode	22448	56	878	7	0.005979055	0.019123092	C5553_at	C7002_at	C7878_at	DV162190_at	DV999589_s_at	EB439373_at	EB443094_at												
GO:0007169	proc_transmembrane receptor protein tyrosine kinase signaling pathway	22448	104	878	10	0.007567136	0.024003946	AB029327_at	BP526151_at	BP526151_s_at	BP526545_at	C9332_at	DV160535_at	DW000196_at	EB430774_at	EB430774_s_at	EB438826_at									
GO:0009612	proc_response to mechanical stimulus	22448	11	878	3	0.00777394	0.02445947	AF392978_s_at	AF392979_at	AF392979_x_at																
GO:0009687	proc_abscisic acid metabolic process	22448	11	878	3	0.00777394	0.024262216	C11080_at	C11080_s_at	EB425527_at																
GO:0010205	proc_photoinhibition	22448	21	878	4	0.00817293	0.025303391	C2073_at	C2073_s_at	C5677_at	EB427143_at															
GO:0010351	proc_lithium ion transport	22448	4	878	2	0.008698605	0.026717144	C5535_at	DW000549_at																	
GO:0005432	func_calcium:sodium antiporter activity	22448	4	878	2	0.008698605	0.026506773	DV999465_at	EB431106_at																	
GO:0006021	proc_inositol biosynthetic process	22448	4	878	2	0.008698605	0.026299689	C2348_s_at	C2365_at				
GO:0004512	func_inositol-3-phosphate synthase activity	22448	4	878	2	0.008698605	0.026095815	C2348_s_at	C2365_at				
GO:0010623	proc_developmental programmed cell death	22448	4	878	2	0.008698605	0.025895078	C10732_at	C10732_s_at				
GO:0005313	func_L-glutamate transmembrane transporter activity	22448	4	878	2	0.008698605	0.025697406	AJ718802_s_at	GC323_at				
GO:0016118	proc_carotenoid catabolic process	22448	4	878	2	0.008698605	0.025502729	C4870_at	C4999_at				
GO:0043091	proc_L-arginine import	22448	4	878	2	0.008698605	0.025310979	AJ718802_s_at	GC323_at				
GO:0009694	proc_jasmonic acid metabolic process	22448	4	878	2	0.008698605	0.025122091	EB441989_at	EB684080_at				
GO:0018117	proc_protein amino acid adenylylation	22448	4	878	2	0.008698605	0.024936001	EB441989_at	EB684080_at				
GO:0051938	proc_L-glutamate import	22448	4	878	2	0.008698605	0.024752648	AJ718802_s_at	GC323_at				
GO:0015693	proc_magnesium ion transport	22448	4	878	2	0.008698605	0.024571972	DV999465_at	EB431106_at				
GO:0006855	proc_multidrug transport	22448	47	878	6	0.009630603	0.027007559	C2471_s_at	C2961_at	C700_at	DV999028_at	DW005103_x_at	EB682949_s_at
GO:0031348	proc_negative regulation of defense response	22448	12	878	3	0.010067091	0.028028518	C1529_at	EB441989_at	EB684080_at			
GO:0015692	proc_lead ion transport	22448	12	878	3	0.010067091	0.027828315	C2471_s_at	DW005103_x_at	EB682949_s_at			
GO:0006809	proc_nitric oxide biosynthetic process	22448	12	878	3	0.010067091	0.027630951	C2227_s_at	C5785_at	C5785_x_at			
GO:0006624	proc_vacuolar protein processing	22448	12	878	3	0.010067091	0.027436367	C10807_at	C6511_s_at	C9244_at			
GO:0005315	func_inorganic phosphate transmembrane transporter activity	22448	12	878	3	0.010067091	0.027244504	C10738_at	EB436916_at	EB436916_x_at			
GO:0008219	proc_cell death	22448	62	878	7	0.010374208	0.027880684	BP130169_at	C10172_at	C5595_at	C672_at	C672_x_at	DV999900_at	EB428800_at
GO:0010193	proc_response to ozone	22448	49	878	6	0.011746882	0.031352022	C2471_s_at	C675_at	DW005103_x_at	EB441989_at	EB682949_s_at	EB684080_at	
GO:0009816	"proc_defense response to bacterium, incompatible interaction"	22448	49	878	6	0.011746882	0.031137283	C10172_at	C10904_at	C1529_at	C5595_at	EB428800_at	X03913_at	
GO:0006825	proc_copper ion transport	22448	13	878	3	0.012711552	0.033465107	C1548_at	C1548_s_at	C6203_s_at				
GO:0047205	func_quinate O-hydroxycinnamoyltransferase activity	22448	13	878	3	0.012711552	0.033238991	BP531765_s_at	C2989_s_at	C640_x_at				
GO:0047172	func_shikimate O-hydroxycinnamoyltransferase activity	22448	13	878	3	0.012711552	0.03301591	BP531765_s_at	C2989_s_at	C640_x_at				
GO:0016602	comp_CCAAT-binding factor complex	22448	13	878	3	0.012711552	0.032795804	C186_at	C697_at	EB449275_at				
GO:0005983	proc_starch catabolic process	22448	13	878	3	0.012711552	0.032578614	C10630_at	C5740_s_at	DV162243_at				
GO:0008287	comp_protein serine/threonine phosphatase complex	22448	24	878	4	0.013227949	0.033679053	C9179_at	CV507103_at	DW004558_s_at	EB427143_at			
GO:0030001	proc_metal ion transport	22448	37	878	5	0.013975742	0.035350407	C1655_at	C511_at	C5347_s_at	C6804_at	EB443629_x_at		
GO:0018008	proc_N-terminal peptidyl-glycine N-myristoylation	22448	5	878	2	0.014122976	0.035490854	C10067_at	C3502_at					
GO:0005217	func_intracellular ligand-gated ion channel activity	22448	5	878	2	0.014122976	0.035261881	EB450984_at	GC165_at					
GO:0016121	proc_carotene catabolic process	22448	5	878	2	0.014122976	0.035035843	C4870_at	C4999_at					
GO:0010309	func_acireductone dioxygenase [iron(II)-requiring] activity	22448	5	878	2	0.014122976	0.034812685	C10714_at	C6052_at					
GO:0019285	proc_glycine betaine biosynthetic process from choline	22448	5	878	2	0.014122976	0.034592352	C2037_at	DW000332_at					
GO:0005547	"func_phosphatidylinositol-3,4,5-triphosphate binding"	22448	5	878	2	0.014122976	0.03437479	C10067_at	C3502_at					
GO:0008936	func_nicotinamidase activity	22448	5	878	2	0.014122976	0.034159947	C2901_s_at	C4113_at							
GO:0005451	func_monovalent cation:proton antiporter activity	22448	5	878	2	0.014122976	0.033947774	BP133426_at	EB438563_at							
GO:0016124	proc_xanthophyll catabolic process	22448	5	878	2	0.014122976	0.033738219	C4870_at	C4999_at							
GO:0050826	proc_response to freezing	22448	14	878	3	0.015714934	0.037310918	DW000012_at	EB429173_at	EB429173_s_at						
GO:0048235	proc_pollen sperm cell differentiation	22448	14	878	3	0.015714934	0.037083412	C1548_at	C1548_s_at	C6203_s_at						
GO:0009739	proc_response to gibberellin stimulus	22448	102	878	9	0.018502967	0.043397867	C10090_at	C11080_at	C11080_s_at	C47_at	C47_s_at	C5979_at	EB425527_at	EB439761_at	EB442954_at
GO:0009788	proc_negative regulation of abscisic acid mediated signaling	22448	15	878	3	0.019082215	0.04448685	C9179_at	DW004558_s_at	EB427143_at						
GO:0005375	func_copper ion transmembrane transporter activity	22448	15	878	3	0.019082215	0.044220462	C1548_at	C1548_s_at	C6203_s_at						
GO:0030332	func_cyclin binding	22448	6	878	2	0.020638782	0.047542909	C2753_s_at	DW002195_at							
GO:0015189	func_L-lysine transmembrane transporter activity	22448	6	878	2	0.020638782	0.04726159	AJ718802_s_at	GC323_at							
GO:0015802	proc_basic amino acid transport	22448	6	878	2	0.020638782	0.046983581	AJ718802_s_at	GC323_at							
GO:0015181	func_arginine transmembrane transporter activity	22448	6	878	2	0.020638782	0.046708823	AJ718802_s_at	GC323_at							
GO:0009641	proc_shade avoidance	22448	6	878	2	0.020638782	0.04643726	C4920_at	C598_at							
GO:0035264	proc_multicellular organism growth	22448	6	878	2	0.020638782	0.046168836	C8692_at	C8692_x_at							
GO:0009250	proc_glucan biosynthetic process	22448	6	878	2	0.020638782	0.045903498	C11138_at	C5864_at							
GO:0019253	proc_reductive pentose-phosphate cycle	22448	28	878	4	0.022544978	0.049856609	C11269_at	C11269_s_at	C4846_at	C5795_at					
GO:0046910	func_pectinesterase inhibitor activity	22448	28	878	4	0.022544978	0.049573333	C10986_at	C1618_at	C5875_at	C5875_s_at
GO:0042128	proc_nitrate assimilation	22448	16	878	3	0.022815991	0.049885811	C2227_s_at	C5785_at	C5785_x_at	
