# Supplementary material for: TobEA: an atlas of tobacco gene expression from seed to senescence
Source: BMC Genomics. 2010 Feb 26;11:142. doi: 10.1186/1471-2164-11-142 (PMC2841117; doi:10.1186/1471-2164-11-142)
Supplement: Additional file 4 — GO analysis of young versus mature leaves. Zip file containing lists of probes sets and GO analysis results for genes differentially expressed in young versus mature leaves (cluster L0 to L3). [file 1471-2164-11-142-S4.ZIP › GeneList_Clust 0_high in young.txt]

C4_at
C24_s_at
C37_at
C37_s_at
C43_x_at
C74_at
C74_s_at
C84_at
C125_at
C149_at
C149_s_at
C173_at
C193_at
C193_x_at
C283_at
C309_at
C368_at
C379_x_at
C384_x_at
C409_at
C419_at
C451_at
C453_s_at
C457_s_at
C478_x_at
C487_at
C487_s_at
C546_at
C560_at
C583_at
C585_s_at
C586_at
C592_at
C605_at
C607_at
C608_at
C608_s_at
C609_at
C609_s_at
C625_at
C627_at
C627_s_at
C639_at
C641_s_at
C642_at
C661_s_at
C671_at
C690_at
C696_at
C696_x_at
C727_at
C736_at
C740_s_at
C749_at
C752_at
C759_at
C767_at
C767_x_at
C773_at
C777_at
C782_s_at
C785_at
C791_at
C803_at
C5764_s_at
C809_at
C811_s_at
C813_at
C813_x_at
C822_s_at
C831_at
C845_at
C891_s_at
C926_at
C929_at
C1003_at
C9317_at
C9317_s_at
C1071_at
C1092_at
C1119_at
C1166_at
C1231_s_at
C1290_at
C1335_at
C1335_s_at
C1339_at
C1347_at
C1373_at
C1384_at
C1384_s_at
C1386_at
C1417_at
C1417_x_at
C1448_at
C1482_at
C1537_at
C1554_at
C1614_at
C1758_at
C1778_at
C1856_at
C1856_x_at
C1871_at
C1874_at
C1874_s_at
C1903_at
C1914_s_at
C1915_at
C1916_at
C1918_at
C1920_s_at
C1926_s_at
C1928_x_at
C1929_at
C1929_s_at
C1933_at
C1933_s_at
C1944_at
C1952_at
C1969_at
C1990_at
C1990_s_at
C2006_at
C2011_at
C2012_at
C2012_s_at
C2023_at
C2023_x_at
C2027_at
C2027_x_at
C2054_at
C2062_s_at
C2066_at
C2067_s_at
C2074_at
C2075_s_at
C2081_at
C2082_at
C2088_at
C2088_x_at
C2090_at
C2102_at
C2102_x_at
C2110_s_at
C2122_x_at
C2136_at
C2150_at
C2156_at
C2157_at
C2159_at
EB429818_at
EB429818_s_at
C2205_at
C2205_s_at
C2206_at
C2220_at
DW000433_at
DW000433_s_at
C2242_at
C2250_at
C2250_x_at
C2257_x_at
C2269_at
C2277_at
C2279_at
C2283_at
C2288_at
C2290_at
C2336_at
C2342_at
C2343_at
C2351_at
C2354_x_at
C2355_at
C2355_x_at
C2359_at
C2359_x_at
C2363_at
C2366_at
C2366_x_at
C2375_at
C2375_x_at
C2379_at
C2382_x_at
C2384_at
C2384_x_at
C2385_at
C2389_x_at
C2394_at
C2397_s_at
C2402_at
C2402_x_at
C2425_s_at
C2430_at
C2430_s_at
C2431_at
C2439_at
C2440_at
C2440_s_at
C2461_at
C2465_at
C2467_at
C2485_at
C2485_x_at
C2515_at
C2535_at
C2564_at
C2575_at
C2583_at
C2585_at
C2594_at
C2612_x_at
C2640_at
C2647_at
C2656_at
C2664_x_at
C2684_at
C2688_at
C2712_at
C2712_x_at
C2717_x_at
C2724_at
C2734_at
C2737_s_at
C2742_s_at
C2752_at
C2756_at
C2767_at
C2775_at
C2783_at
C2794_at
C2799_at
CV019309_at
C2807_at
CV019764_s_at
C2849_at
C2866_x_at
C2872_at
C2898_at
C2915_at
C2916_at
C2918_at
C2922_at
C2950_at
C2970_at
C2982_at
C2987_at
C2987_s_at
C2995_at
C3002_at
C3024_at
C3029_s_at
C3051_at
C3051_s_at
C3099_at
C3108_at
C3129_at
C3133_at
C3156_at
C3168_x_at
C3223_at
C3250_at
C3302_at
C3305_at
C3305_x_at
C3335_at
C3346_s_at
C3392_at
C3397_at
C3416_at
EB436193_s_at
C3439_x_at
C3468_s_at
C3515_s_at
C3520_at
C3540_at
C3585_at
C3644_at
C3645_at
C3674_at
C3674_x_at
C3707_at
C3730_at
C3754_at
C3756_s_at
C3765_at
C3777_x_at
C3779_at
C3798_x_at
C3802_at
C3825_at
C3833_at
C3837_at
C3850_at
C3861_at
C3862_at
C3867_at
C3899_at
C3907_at
C3916_at
C3916_s_at
C3990_s_at
C4438_at
C4022_at
C4022_x_at
C4039_at
C4131_at
C4139_at
C4140_at
C4145_at
C4151_at
C4189_at
C4190_at
C4201_at
C4212_at
C4212_s_at
C4216_at
C4220_at
C4238_at
C4247_at
C4276_x_at
C4292_s_at
C4345_s_at
C4351_at
C4356_at
C4370_at
C4396_at
C4399_at
C4427_at
C4435_at
C4492_at
C4493_at
C4500_s_at
C4556_at
C4578_at
C4604_x_at
C4611_at
C4646_x_at
C4669_at
C4688_at
C4699_at
C4711_s_at
C4732_s_at
C4736_at
C4744_at
C4830_at
C4894_s_at
C4899_at
C4928_at
C4928_s_at
C4953_at
C4953_x_at
C4963_at
C4978_at
C4984_at
C4988_at
C4996_at
C5026_s_at
C5047_at
C5055_at
C5067_at
C5104_at
C5118_at
C5121_at
C5127_at
C5132_at
C5148_at
C5178_s_at
C5187_at
C5190_at
C5205_at
C5245_at
C5267_at
C5276_at
C5295_at
C5310_at
C5363_at
C5370_at
C5373_at
C5388_at
C5391_s_at
C5398_x_at
C5403_s_at
C5409_at
C5412_at
C5423_at
C5423_x_at
C5427_at
C5436_at
C5436_x_at
C5457_s_at
C5461_s_at
C5472_at
C5489_at
C5489_s_at
C5520_at
C5530_at
C5564_x_at
C5589_at
C5605_x_at
C5610_at
C5611_s_at
C5613_at
C5613_x_at
C5617_at
C5640_at
C5655_x_at
C5665_at
C5679_at
C5689_at
C5702_at
C5718_at
C5730_at
C5730_x_at
C5733_at
C5736_s_at
C5737_at
C5737_s_at
C5741_at
C5751_at
C5751_s_at
C5753_at
C5754_s_at
C5760_s_at
C5770_at
C5814_at
C5815_x_at
C5817_at
C5833_at
C5842_at
EB432392_at
EB432392_s_at
C5872_x_at
C5890_at
C5899_at
C5899_s_at
C5902_at
C5907_s_at
C5910_at
C5919_at
C5919_s_at
C5920_at
C5920_s_at
C5922_at
C5933_at
C5937_at
C5962_at
C5977_at
C5988_at
C5988_s_at
C5993_at
C6004_at
C6006_at
C6037_s_at
C6042_at
C6049_at
C6059_at
C6068_x_at
C6074_s_at
C6079_at
C6079_s_at
C6085_s_at
C6104_at
C6108_s_at
C6117_at
C6120_s_at
C6130_at
C6132_at
C6444_s_at
C6200_s_at
C6209_x_at
C6228_at
C6294_at
C6303_at
C6322_s_at
C6337_at
C6350_at
C6350_x_at
C6357_at
C6358_s_at
C6369_at
C6375_at
C6428_at
C6436_at
C6457_at
C6500_at
C6522_at
C6560_at
C6562_at
C6573_at
C6578_at
C6613_at
C6639_at
C6683_at
C6683_s_at
C6700_at
C6794_at
C6817_at
C6834_at
C6891_at
C6907_at
C6932_at
C6948_at
C6984_s_at
C7133_at
C7174_at
C7182_at
C7186_at
C7239_at
C7240_at
C7275_at
C7292_at
C7348_at
C7350_at
C7439_at
C7461_at
C7466_at
C7488_at
C7500_at
C7514_at
C7552_at
C7600_at
C7603_at
C7634_at
C7637_at
C7643_at
C7651_at
C7707_at
C7770_at
C7775_at
C7776_at
C7810_at
C7867_at
C7875_at
C7886_at
C7926_at
C8005_at
C8042_at
C8053_s_at
C8094_at
BP132744_at
C8171_at
C8201_at
C8211_at
C8212_x_at
C8256_at
C8262_at
C8270_at
C8297_at
C8301_at
C8340_at
C8340_s_at
C8403_at
C8427_at
C8455_at
C8459_at
C8482_at
C8497_at
C8532_at
C8541_at
C8543_at
C8548_at
C8552_x_at
C8554_x_at
C8555_at
C8556_x_at
C8557_at
C8566_x_at
C8575_at
C8576_s_at
C8576_x_at
C8578_at
C8587_at
C8592_at
C8592_x_at
C8595_x_at
C8603_at
C8608_x_at
C8614_at
C8614_x_at
C8622_at
C8626_x_at
C8629_x_at
C8630_x_at
C8639_at
C8654_at
C8654_x_at
C8655_x_at
C8661_at
C8662_at
C8668_x_at
C8670_at
C8670_s_at
C8678_x_at
C8680_x_at
C8689_at
C8693_x_at
C8701_at
C8702_at
C8708_at
C8714_x_at
C8717_at
C8725_at
C8725_x_at
C8730_at
C8734_at
C8736_at
C8738_at
C8742_at
C8747_at
C8748_x_at
C8750_x_at
C8751_x_at
C8767_x_at
C8787_at
C8792_s_at
CV020770_x_at
C8799_s_at
C8801_s_at
C8802_at
C8820_x_at
C8835_s_at
C8840_at
C8842_at
C8850_at
C8850_x_at
C8857_x_at
C8866_at
C8898_at
C8902_s_at
C8903_at
C8919_at
C8926_x_at
C8937_at
C8967_at
C8967_x_at
C8968_at
C8976_at
C8988_at
C9046_at
C9103_at
C9114_at
C9116_at
C9116_s_at
C9129_at
C9158_at
C9166_at
C9166_s_at
C9167_at
C9205_at
C9206_at
C9206_s_at
C9227_at
C9264_at
C9267_at
C9269_at
C9271_at
C9298_at
C9299_at
C9310_at
C9329_at
C9342_at
C9352_at
C9365_at
C9367_at
C9386_at
C9391_at
C9415_x_at
C9428_at
C9430_at
C9430_s_at
C9452_at
C9455_at
C9457_at
C9461_at
C9467_at
C9486_at
C9488_at
C9493_x_at
C9496_x_at
C9498_at
C9506_at
C9517_at
C9550_at
C9551_x_at
C9575_s_at
C9596_at
C9599_at
C9610_at
C9611_at
C9611_s_at
C9623_at
C9625_at
C9630_at
C9630_s_at
C9650_at
C9651_at
C9651_x_at
C9667_at
C9667_x_at
C9677_at
C9677_s_at
C9690_s_at
C9703_at
C9811_at
C9811_s_at
C9705_at
C9737_at
C9737_s_at
C9740_at
C9740_s_at
C9749_at
C9750_at
C9759_at
C9778_s_at
C9785_at
C9790_at
C9796_at
C9813_at
C9846_at
C9856_at
C9866_x_at
C9872_at
C9889_at
C9891_at
C9891_s_at
C9899_x_at
C9919_at
C9922_at
C9929_at
C9941_x_at
C9953_at
C10017_at
C10021_at
C10021_s_at
C10034_at
C10063_at
C10109_at
C10109_s_at
C10164_at
C10178_at
C10185_at
C10212_s_at
C10237_x_at
C10243_at
C10350_s_at
C10358_at
C10422_at
C10425_at
C10530_at
C10550_at
C10577_at
C10589_x_at
C10621_x_at
C10631_at
C10639_at
C10639_s_at
C10641_at
C10648_at
C10655_at
C10655_s_at
C10668_at
C10695_at
C10710_at
C10722_at
C10778_at
C10778_s_at
C10790_at
C10806_at
C10809_at
C10830_at
C10856_at
C10910_at
C10911_at
C10925_at
C10925_x_at
C10931_at
C10947_at
C10952_at
C10959_at
C10967_at
C10967_s_at
C10977_at
C10994_at
C10997_s_at
C11003_at
C11012_at
C11015_x_at
C11068_at
C11070_at
C11070_x_at
C11084_at
C11085_at
C11091_at
C11116_at
C11117_at
C11128_x_at
C11144_at
C11164_at
C11231_at
C11238_at
C11238_x_at
C11261_at
C11264_s_at
C11272_at
C11283_s_at
C11317_x_at
C11334_at
C11348_at
C11376_at
C11380_at
C11385_at
C11401_at
C11408_at
C11451_at
C11469_s_at
C11473_at
C11478_at
C11505_at
C11509_x_at
C11518_at
C11519_at
C11522_at
C11525_at
C11528_at
C11544_at
C11545_at
C11587_s_at
C11600_at
C11600_s_at
C11620_at
C11631_at
C11631_s_at
C11638_at
C11649_s_at
C11655_at
EB684063_at
EB683979_at
EB683394_at
EB683228_at
EB683176_at
EB682720_x_at
EB682679_at
EB682483_s_at
EB682451_at
EB682418_s_at
EB682292_at
EB682292_x_at
EB681816_at
EB681707_at
EB681688_at
EB681688_s_at
EB681680_at
EB681629_at
EB681609_at
EB681590_at
EB681553_s_at
EB681496_at
EB681496_s_at
EB681084_at
EB681038_s_at
EB680910_at
EB680890_s_at
EB680849_at
EB680827_at
EB680827_s_at
EB680812_at
EB680729_at
EB680678_at
EB680613_at
EB680520_at
EB680520_s_at
EB680496_at
EB680481_at
EB680456_at
EB680447_at
EB680277_at
EB680254_at
EB680104_at
EB679993_at
EB679809_at
EB679791_s_at
EB679787_at
EB679709_at
EB679420_s_at
EB678909_x_at
EB678892_at
EB678836_at
EB678632_at
EB678528_at
EB678197_at
EB677899_at
EB677828_at
EB677673_at
EB677558_at
DW005201_at
DW005201_s_at
DW005198_at
DW004937_at
DW004672_at
DW004466_at
DW004391_x_at
DW004363_at
DW004336_at
DW004317_at
DW004294_at
DW004223_at
DW003891_at
DW003542_at
DW003204_at
DW002994_at
DW002987_at
DW002871_s_at
DW002650_at
DW002416_at
DW001957_at
DW001916_at
DW001916_x_at
DW001672_at
DW001373_x_at
DW001345_at
DW001136_at
DW001091_s_at
DW001082_at
DW001066_at
DW001044_at
DW001004_at
DW000916_at
DW000916_s_at
DW000915_at
DW000915_s_at
DW000894_at
DW000875_at
DW000869_at
DW000847_at
DW000743_at
DW000627_at
DW000578_at
DW000536_s_at
DW000486_at
DW000418_at
DW000334_s_at
DW000191_at
DW000191_s_at
DV999972_at
DV999890_at
DV999890_s_at
DV999796_at
DV999715_at
DV999542_at
DV999440_at
DV999248_at
TT23_D11_s_at
DV999098_at
DV999096_at
DV162734_at
DV162428_at
DV162396_at
DV162363_at
DV162350_at
DV162305_s_at
DV162287_x_at
DV162244_at
DV162217_at
DV162188_x_at
DV161970_at
DV161924_at
DV161898_at
DV161674_at
DV161591_at
DV161511_at
DV161198_at
DV161142_at
DV161109_at
DV161081_at
DV161065_s_at
DV160993_at
DV160993_x_at
DV160966_at
DV160953_at
DV160840_at
DV160835_x_at
DV160818_at
DV160806_at
DV160533_at
DV160518_at
DV160430_at
DV160430_s_at
DV160184_at
DV160068_at
DV159970_at
DV159920_at
DV159897_s_at
DV159872_at
DV159758_at
DV159633_at
DV159619_at
BC1M2221_at
DV159548_at
DV159464_s_at
DV159292_at
DV159281_at
DV159063_at
DV159022_at
DV158991_x_at
DV158983_at
DV158722_s_at
DV158295_s_at
DV158148_x_at
DV158080_at
DV157994_s_at
DV157972_s_at
DV157941_at
DV157741_at
DV157665_at
DV157553_at
EB643472_x_at
EB643460_at
EB452109_at
EB451990_at
EB451796_at
EB451495_at
EB451486_x_at
EB451351_at
EB451219_at
EB450871_at
EB450538_s_at
EB450354_at
EB449733_at
EB449500_at
EB449430_at
EB449348_at
EB449196_at
EB449139_s_at
EB448692_s_at
EB448680_at
EB448488_at
EB448479_at
EB448303_at
EB448258_x_at
EB447606_at
EB447576_s_at
EB447410_at
EB445915_s_at
EB447074_at
EB447067_at
EB446986_s_at
EB446952_at
EB446838_at
EB446798_at
EB446669_at
EB446669_s_at
EB446320_at
EB446307_at
EB446307_x_at
EB446266_at
EB446142_at
EB445996_at
EB445837_at
EB445828_at
EB445772_at
EB445743_at
EB445314_at
EB445219_at
EB444693_at
EB444693_x_at
EB444442_at
EB443947_at
EB443937_at
EB443937_x_at
EB443925_s_at
EB443793_at
EB443655_at
EB443541_at
EB443541_x_at
EB443414_at
EB443293_at
EB443214_at
EB443112_at
EB443101_at
EB443101_x_at
EB442870_at
EB442615_at
EB440605_at
EB442403_at
EB442270_at
EB441815_at
EB441754_s_at
EB441656_at
EB441593_s_at
EB441392_at
EB441354_at
EB441353_at
EB441286_at
EB441275_at
EB441157_at
EB441128_at
EB441095_at
EB440986_at
EB440982_at
EB440954_at
EB440846_s_at
EB440612_at
EB440577_x_at
EB440553_s_at
EB440551_at
EB440524_at
EB440498_at
EB440460_at
EB440017_at
CV018508_at
EB439887_at
EB439736_at
EB439571_at
EB439537_at
EB439414_s_at
EB439381_at
EB439347_at
EB439346_at
EB439329_at
EB439329_s_at
EB438956_at
EB438652_at
EB437443_at
EB437355_at
EB436976_at
EB436801_at
EB436647_at
EB436591_s_at
EB436576_s_at
EB436464_s_at
EB436375_x_at
EB436218_x_at
EB436202_at
EB436084_at
EB435721_at
EB435538_x_at
EB435361_at
EB434718_at
EB434676_at
EB434655_at
EB434519_at
EB433479_at
EB432961_x_at
EB432785_x_at
EB432704_at
EB432588_at
EB432510_at
EB432394_at
EB432205_at
EB432120_at
EB431944_at
EB431912_at
EB431777_at
EB431718_s_at
EB431579_at
EB431439_at
EB431415_at
EB431318_at
EB431291_at
EB431291_s_at
EB431262_at
EB431196_at
EB430982_at
EB430960_x_at
EB430821_at
EB430816_at
EB430607_at
EB430356_at
EB430353_at
EB430306_s_at
EB430064_at
EB429801_s_at
EB429692_x_at
EB429490_x_at
EB429317_x_at
EB429295_at
EB429294_at
EB429164_at
EB429112_s_at
EB429089_at
EB428947_at
EB428937_at
EB428907_at
EB428861_s_at
EB428684_at
EB428622_at
EB428347_at
EB428299_at
EB428263_x_at
EB428158_at
EB427965_s_at
EB427599_at
EB427545_s_at
EB427525_at
EB427510_at
EB427417_at
EB427395_at
EB426609_at
EB426500_at
EB426292_at
EB426235_at
EB425898_at
EB425843_x_at
EB425725_at
EB425720_s_at
EB425502_at
EB425431_at
EB425421_at
EB425170_at
EB425170_s_at
EB425028_at
EB424929_at
EB424899_at
EB424746_at
EB424685_at
BP136014_at
BP134979_at
BP134764_at
BP133438_at
BP132073_at
BP129283_at
BP128791_at
BP530011_at
BP529916_at
BP529899_at
BP529878_at
BP529849_at
BP529755_at
BP529737_at
BP529716_at
BP529628_at
BP529603_at
BP529539_at
BP529527_at
BP529445_at
BP529411_at
BP529386_at
BP529342_at
BP529340_at
BP529241_at
BP529228_at
BP529075_at
BP529065_at
BP528993_at
BP528988_at
BP528981_at
BP528941_at
BP528911_at
BP528905_at
BP528863_at
BP528849_at
BP528769_at
BP528723_at
BP528568_at
BP528544_at
BP528543_at
BP528536_at
BP528532_at
BP528523_at
BP528471_at
BP528462_s_at
BP528446_at
BP528357_at
BP528322_at
BP528305_at
BP528263_at
BP528158_at
BP528140_at
BP528135_at
BP528118_at
BP528101_at
BP528041_at
BP527930_at
BP527929_at
BP527915_at
BP527844_at
BP527837_at
BP527829_at
BP527797_at
BP527780_s_at
BP527717_at
BP527687_at
BP527597_at
BP527589_at
BP527576_at
BP527560_at
BP527348_at
BP527348_x_at
BP527333_at
BP527314_at
BP527297_at
BP527248_at
BP527228_at
BP527148_at
BP527055_at
BP527030_at
BP526871_at
BP526785_at
BP526778_at
BP526741_at
BP526512_at
BP526417_s_at
BP526363_at
BP526343_at
BP526321_at
BP526315_at
BP526304_at
BP526274_at
BP526188_s_at
BP526186_at
BP526118_at
BP526115_at
BP526105_at
BP526100_at
BP526095_at
BP526003_at
BP525997_at
BP525931_at
BP525843_at
BP525817_at
BP525781_at
BP525765_at
BP525727_at
BP525708_at
BP137427_at
BP137401_at
BP137340_at
BP137329_at
BP137326_at
BP137271_at
BP137253_at
BP137219_at
BP137194_at
BP137168_at
BP137148_at
BP137137_at
BP137026_at
BP136998_at
BP136934_at
BP136917_at
BP136904_at
BP136895_at
BP136884_at
BP136838_at
BP136825_at
BP136812_at
BP136807_at
BP136702_at
BP136700_at
BP136530_at
BP136470_at
BP136464_at
BP136453_at
BP136362_at
BP136257_at
BP136198_at
BP135951_at
BP135897_at
BP135845_at
BP135741_at
BP135674_at
BP135666_at
BP135652_s_at
BP135627_at
BP135566_at
BP135564_at
BP135526_at
BP135519_at
BP135505_at
BP135489_at
BP135484_at
BP135478_s_at
BP135472_at
BP135379_at
BP135317_at
BP135298_at
BP135261_at
BP135212_at
BP135203_at
BP135158_at
BP135010_at
BP134941_at
BP134920_at
BP134799_at
BP134765_at
BP134714_at
BP134661_at
BP134602_at
BP134554_at
BP134475_at
BP134466_at
BP134452_at
BP134334_at
BP134243_at
BP134227_at
BP134113_at
BP134090_at
BP134085_at
BP134085_s_at
BP134056_at
BP133947_at
BP133765_at
BP133763_at
BP133761_at
BP133718_at
BP133679_at
BP133654_at
BP133633_at
BP133479_at
BP133460_at
BP133435_at
BP133415_at
BP133398_at
BP133384_at
BP133314_at
BP133259_at
BP133257_at
BP133210_at
BP133198_at
BP133194_at
BP133191_at
BP133173_at
BP133160_at
BP133160_s_at
BP133141_at
BP133136_at
BP133051_at
BP133015_at
BP132943_at
BP132781_at
BP132733_x_at
BP132684_at
BP132657_at
BP132621_at
BP132593_at
BP132480_at
BP132464_at
BP132460_at
BP132458_at
BP132325_at
BP132237_at
BP132213_at
BP132192_at
BP132105_at
BP132075_at
BP131992_at
BP131979_at
BP131957_at
BP131875_at
BP131862_at
BP131856_at
BP131802_at
BP131787_at
BP131704_at
BP131683_at
BP131648_at
BP131614_at
BP131454_at
TT16_J20_at
TT16_J20_s_at
BP131446_at
BP131400_at
BP131396_at
BP131384_at
BP131337_at
BP131281_at
BP131279_at
BP131226_at
BP131224_at
BP131164_at
BP131115_at
BP131090_at
BP131089_at
BP131079_at
BP131059_at
BP131039_at
BP131004_x_at
BP130988_at
BP130956_at
BP130937_at
BP130907_at
BP130893_at
BP130879_at
BP130865_at
BP130863_at
BP130852_at
BP130794_at
BP130736_at
BP130668_at
BP130659_at
BP130619_at
BP130600_at
BP130539_at
BP130539_x_at
BP130451_at
BP130396_at
BP130372_at
BP130235_at
BP130181_at
BP130111_at
BP130084_at
BP130073_at
BP130050_at
BP129992_at
BP129990_at
BP129945_at
BP129871_at
BP129798_at
BP129791_at
BP129715_at
BP129694_at
BP129636_at
BP129597_at
BP129588_at
BP129506_at
BP129379_at
BP129334_at
BP129296_at
BP129262_at
BP129214_at
BP129177_at
BP129136_at
BP128918_at
BP128757_s_at
BP128736_at
BP128716_at
BP128625_at
BP128492_at
BP128363_at
AJ632875_s_at
AJ632871_at
AJ632857_at
AJ632831_at
AJ632831_x_at
AJ632788_at
AJ632788_s_at
AJ632784_at
CN498900_at
CN498832_at
BP535460_at
BP535437_at
BP535369_at
BP535353_at
BP535325_at
BP535157_at
BP535047_at
BP534959_at
BP534934_at
BP534818_at
BP534756_at
BP534635_at
BP534634_at
BP534447_at
BP534291_s_at
BP534286_at
BP534166_at
BP534121_at
BP534087_x_at
BP533799_at
BP533730_s_at
BP533690_at
BP533365_at
BP533361_at
BP531821_at
BP532989_at
BP532802_at
BP532702_at
BP532503_at
BP532461_x_at
BP532448_at
BP532397_at
BP532290_at
BP532249_at
BP532229_at
BP532146_at
BP532123_at
BP532084_at
BP531974_at
BP531912_at
BP531865_at
BP531632_s_at
BP531414_at
BP531387_at
BP531313_at
BP531263_at
BP530896_at
BP530782_at
BP530694_at
BP530635_at
BP530574_at
BP530525_at
BP530445_x_at
BP530425_at
BP530370_at
BP530287_x_at
BP530257_at
BP530187_at
BP530124_s_at
BP530065_at
BP530058_at
CV021778_x_at
CV021777_x_at
CV021756_at
CV021734_at
CV021733_x_at
CV021730_at
CV021692_at
CV021692_x_at
CV021633_x_at
CV020292_x_at
CV021622_x_at
CV021585_at
CV021584_x_at
CV021569_at
CV021554_at
CV021520_x_at
CV021516_at
CV021493_at
CV021493_s_at
CV021491_at
CV021484_at
CV021440_x_at
CV021399_s_at
CV021384_at
CV021378_at
CV021356_x_at
CV021350_at
CV021349_x_at
CV021336_at
CV021335_at
CV021335_s_at
CV021327_s_at
CV021326_at
CV021302_at
CV021302_s_at
CV021243_x_at
CV021235_at
CV021232_x_at
CV021206_at
CV021206_x_at
CV021200_at
CV021196_at
CV021188_x_at
CV021176_at
CV021152_at
CV021142_s_at
CV021136_at
CV021129_at
CV021119_x_at
CV021115_x_at
CV021081_s_at
CV021050_at
CV021050_s_at
CV021048_at
CV021048_x_at
CV021044_at
CV021044_x_at
CV021043_at
CV021019_x_at
CV021003_s_at
CV020998_x_at
CV020994_at
CV020955_at
CV020955_x_at
CV020950_at
CV020945_s_at
CV020937_at
CV020937_s_at
CV020932_at
CV020932_x_at
CV020916_x_at
CV020901_x_at
CV020881_x_at
CV020872_at
CV020854_x_at
CV020853_at
CV020848_x_at
CV020844_at
CV020830_at
CV020827_at
CV020779_at
CV020772_at
CV020772_x_at
CV020756_at
CV020738_at
CV020699_at
CV020691_at
CV020691_s_at
CV020681_x_at
CV020655_x_at
CV020648_at
CV020646_at
CV020629_s_at
CV020603_x_at
CV020585_at
CV020565_at
CV020561_x_at
CV020559_x_at
CV020550_at
CV020530_at
CV020525_s_at
CV020513_at
CV020511_at
CV020510_at
CV020500_at
CV020491_x_at
CV020481_at
CV020481_x_at
CV020471_at
CV020460_s_at
CV020431_at
CV020418_x_at
CV020412_at
CV020386_s_at
CV020385_x_at
CV020379_x_at
CV020368_at
CV020336_at
CV020311_x_at
CV020310_x_at
CV020296_at
CV020291_at
CV020281_at
CV020281_x_at
CV020247_x_at
CV020234_at
CV020118_at
CV020118_x_at
CV020077_at
CV020075_at
CV020075_x_at
CV020067_x_at
CV020066_x_at
CV020044_x_at
CV020035_at
CV019980_at
CV019969_x_at
CV019948_at
CV019940_x_at
CV019924_x_at
CV019917_x_at
CV019901_at
CV019889_at
CV019873_at
CV019873_x_at
CV019869_at
CV019869_x_at
CV019856_at
CV019856_s_at
CV019853_x_at
CV019839_x_at
CV019835_at
CV019835_x_at
CV019829_at
CV019827_x_at
CV019785_at
CV019785_x_at
CV019760_at
CV019756_at
CV019753_x_at
CV019752_at
CV019742_at
CV019712_x_at
CV019705_x_at
CV019701_x_at
CV019688_at
CV019680_at
CV019674_at
CV019672_at
CV019629_at
CV019629_x_at
CV019617_at
CV019616_at
CV019616_x_at
CV019604_x_at
CV019585_x_at
CV019572_x_at
CV019565_at
CV019561_at
CV019493_x_at
CV019477_at
CV019451_s_at
CV019409_at
CV019376_at
CV019358_at
CV019348_at
CV019344_at
CV019339_x_at
CV019333_x_at
CV019316_at
CV019271_at
CV019248_x_at
CV019234_x_at
CV019230_at
CV019200_at
CV019184_at
CV019184_x_at
CV019160_at
CV019148_s_at
CV019136_at
CV019132_x_at
CV019125_s_at
CV019119_at
CV019115_at
CV019073_s_at
CV019068_x_at
CV019050_at
CV019043_at
CV019037_at
CV019022_x_at
CV019020_at
CV019008_s_at
CV019007_at
CV019001_x_at
CV018916_x_at
CV018909_at
CV018902_at
CV018838_x_at
CV018819_at
CV018805_x_at
CV018697_at
CV018697_x_at
CV018684_at
CV018662_at
CV018649_at
CV018600_x_at
CV018577_at
CV018577_x_at
CV018567_x_at
CV018548_x_at
CV018547_at
CV018544_x_at
CV018542_at
CV018524_at
CV018510_at
CV018490_x_at
CV018480_x_at
CV018410_at
CV018391_at
CV018391_x_at
CV018349_at
CV018349_x_at
CV018344_at
CV018342_at
CV018322_s_at
CV018313_at
CV018292_at
CV018292_x_at
CV018285_x_at
CV018230_x_at
CV018216_x_at
CV018214_x_at
CV018205_at
CV018176_at
CV018172_s_at
CV018164_x_at
CV018136_s_at
CV018096_s_at
CV018096_x_at
CV018095_at
CV018079_at
CV018068_x_at
CV018062_at
CV018020_x_at
CV018016_at
CV018016_x_at
CV017961_x_at
CV017960_x_at
CV017938_at
CV017911_x_at
CV017897_at
CV017895_at
CV017877_at
CV017869_at
CV017864_at
CV017863_at
CV017834_at
CV017795_x_at
CV017793_at
CV017790_x_at
CV017784_s_at
CV017752_at
CV017655_x_at
CV017644_at
CV017631_at
CV017629_x_at
CV017623_s_at
CV017599_x_at
CV017581_x_at
CV017559_at
CV017552_at
CV017545_x_at
CV017541_at
CV017516_x_at
CV017513_at
CV017513_x_at
CV017505_x_at
CV017484_at
CV017484_x_at
CV017482_x_at
CV017476_at
CV017463_at
CV017450_at
CV017425_x_at
CV017418_at
CV017417_at
CV017405_at
CV017404_x_at
CV017398_x_at
CV017388_at
CV017388_x_at
CV017386_x_at
CV017378_x_at
CV017377_x_at
CV017374_at
CV017363_x_at
CV017332_at
CV017332_x_at
CV017328_at
CV017324_at
CV017292_s_at
CV017227_at
CV017226_at
CV017226_s_at
CV017219_s_at
CV017194_s_at
CV017189_at
CV017172_at
CV017172_x_at
CV017150_at
CV017131_at
CV017099_x_at
CV017094_at
CV017082_at
CV017078_x_at
CV017056_s_at
CV017027_at
CV016982_x_at
CV016951_x_at
CV016931_at
CV016929_at
CV016918_x_at
CV016895_at
CV016895_x_at
CV016855_s_at
CV016830_at
CV016830_x_at
CV016814_x_at
CV016795_at
CV016793_x_at
CV016782_at
CV016773_at
CV016760_x_at
CV016739_x_at
CV016730_at
CV016725_x_at
CV016722_at
CV016722_x_at
CV016694_x_at
CV016676_at
CV016675_x_at
CV016671_x_at
CV016650_x_at
CV016600_at
CV016581_x_at
CV016576_at
CV016566_x_at
CV016551_at
CV016547_x_at
CV016526_x_at
CV016517_at
CV016481_at
CV016460_s_at
CV016440_at
CV016385_at
CV016385_x_at
CV016375_at
CV016374_x_at
CV016349_at
CV016338_x_at
CV016311_x_at
CV016301_x_at
CV016286_x_at
CV016261_at
CV016251_at
CV016249_at
CV016241_x_at
CV016224_at
CV016224_s_at
CV016213_x_at
CV016171_at
CV016149_s_at
CV016128_s_at
CV016055_at
CV016019_at
CV016010_at
CV016004_x_at
CV015996_at
CV015986_s_at
CV015958_at
CV015956_at
CV015948_at
CV015940_at
CV015903_at
CN949732_x_at
CN949702_x_at
AY547441_x_at
BQ843202_at
BQ842984_at
BP192655_at
BP192632_at
BP192591_at
BP192574_at
BP192656_at
BP192587_at
CB322078_at
CB322069_at
AJ344619_at
AJ344597_at
AF211723_at
AF211646_at
AF211736_x_at
AF057372_at
DQ408617_at
AJ719144_at
AJ719073_x_at
AJ718907_at
AJ718738_at
AJ718571_at
AJ718571_x_at
AJ718284_at
AJ718257_at
AJ718181_at
AJ718115_at
AJ718115_x_at
AJ718092_at
AY570725_at
DQ007343_at
Y11210_at
X61115_at
AJ880384_at
AY775047_at
AY366370_at
AB107693_at
AB107689_at
AY123847_at
AF154668_at
AF154658_s_at
AB084124_at
AF302082_at
AB055500_at
AB055500_s_at
AF362951_at
AF272244_x_at
AJ291721_at
AJ291721_s_at
AB023571_at
AF014051_at
AF014051_s_at
AF215852_at
AF131232_at
AF131231_at
AF223351_at
U35620_at
X97945_at
X64198_at
X64198_x_at
X62425_s_at
X17274_s_at
TT05_B03_at
TT06_L15_at
TT08_M02_at
TT10_I02_at
TT10_J24_at
TT11_A04_at
TT11_D06_at
TT11_E24_at
TT12_C07_at
TT12_E08_at
TT15_K21_at
TT16_D15_at
TT16_L08_at
TT18_N17_s_at
TT19_F15_at
TT22_K01_at
TT25_C06_at
TT29_K12_at
TT29_M21_at
TT31_D11_s_at
TT34_G03_s_at
TT36_C14_at
TT37_C01_at
TT39_H02_at
TT39_H02_x_at
TT40_B22_at
TT40_O21_at
TT47_C01_at
TT47_C07_at
TT47_G02_at
TT47_L04_at
TT49_A21_at
TT49_M10_at
TT50_H11_at
TT11_B12_at
TT02_H10_s_at
TT04_E17_at
TT04_K17_at
TT05_A07_at
TT06_J12_at
TT07_P20_at
TT08_L15_at
TT10_C10_at
TT11_D01_at
TT16_B17_at
TT16_H17_at
TT16_H17_x_at
TT17_B18_at
TT17_M18_s_at
TT21_B06_at
TT22_E23_at
TT35_B13_at
TT35_L03_at
TT36_F22_at
TT37_I19_at
TT38_C21_at
TT41_A15_at
TT41_I22_at
TT02_E09_at
TT06_N16_s_at
TT07_J15_at
TT08_L08_at
TT10_I19_s_at
TT18_C02_at
TT19_L19_at
TT21_J09_at
TT24_P18_at
TT26_C16_s_at
TT29_D18_s_at
TT31_B19_s_at
TT31_F14_at
TT32_G16_s_at
TT32_L10_at
TT32_L10_x_at
TT32_L23_at
TT35_M16_at
TT39_L01_at
TT48_O01_at
TT48_O01_s_at
TT50_E13_at
TT02_B09_at
TT06_G22_at
TT06_N17_at
TT07_A14_at
TT08_O09_at
TT10_C06_at
TT10_N14_s_at
TT11_H01_at
TT11_H01_s_at
TT12_A20_at
TT12_C01_at
TT12_D23_at
TT12_D23_s_at
TT23_B02_at
TT23_B02_x_at
TT23_C19_at
TT23_C21_at
TT23_H22_s_at
TT26_J23_at
TT29_O04_at
TT30_F08_at
TT31_H03_at
TT32_C11_s_at
TT32_F09_at
TT32_J14_at
TT33_I07_s_at
TT33_N23_x_at
TT26_I23_s_at
TT08_F15_at
TT17_H09_at
TT02_D19_at
TT03_A03_at
TT03_J16_at
TT04_D03_at
TT31_L23_s_at
TT04_N18_at
TT04_O11_at
TT05_C03_at
TT05_C03_x_at
TT06_D09_at
TT06_D12_at
TT06_E17_at
TT06_G05_at
TT06_G23_at
TT07_K19_at
TT08_F23_at
TT08_I10_at
TT08_P16_x_at
TT09_D16_at
TT10_H12_at
TT10_J11_x_at
TT12_G07_x_at
TT14_A22_at
TT14_A22_s_at
TT14_P23_at
TT15_F15_s_at
TT16_N02_at
TT19_I04_at
TT19_J21_at
TT21_O22_at
TT22_B23_at
TT23_H19_at
TT23_N22_at
TT24_A06_s_at
TT24_B01_at
TT24_D24_at
TT27_F05_at
TT30_C21_at
TT30_F03_at
TT31_B24_at
TT32_M07_at
TT32_N17_at
TT33_A09_s_at
TT33_H24_s_at
TT34_N13_s_at
TT35_D17_at
TT35_F16_at
TT35_J16_at
TT36_P15_at
TT37_J08_at
TT37_M24_at
TT38_K12_at
TT38_K12_s_at
TT38_M05_at
TT39_A04_at
TT39_K20_at
TT39_K20_x_at
TT41_K13_s_at
TT47_G20_at
TT48_E24_at
TT50_A13_s_at
TT50_M16_at
GACC260_at
GC108_at
GC17_x_at
GC170_at
GC202_x_at
GC24_at
GC330_x_at
GC405_at
GC6_at
MC305A_at
MC406A_at
MT104B_at
T149B_at
T177B_x_at
T30_x_at
T349_at
T350B_at
T350B_x_at
T40_at
T429B_at
T446A_at
BT4M3141_s_at
BC1M128_at
BC1M2237_at
BC1M4212_at
BC11M462_at
BC2M448_at
BC3M1280_at
BC3M2223_s_at
BC3M3328_at
BC3M3361_at
BC3M423_at
BC31M234_x_at
BC4M1233_at
BC4M2425_at
BT1M1369_at
BT3M4344_at
BT31M214_at
BT34M250_at
BT4M2229_at
BT4M2229_x_at
BT4M3324_at
