# Supplementary material for: TobEA: an atlas of tobacco gene expression from seed to senescence
Source: BMC Genomics. 2010 Feb 26;11:142. doi: 10.1186/1471-2164-11-142 (PMC2841117; doi:10.1186/1471-2164-11-142)
Supplement: Additional file 4 — GO analysis of young versus mature leaves. Zip file containing lists of probes sets and GO analysis results for genes differentially expressed in young versus mature leaves (cluster L0 to L3). [file 1471-2164-11-142-S4.ZIP › GeneList_Clust 1_low in old.txt]

C14_at
C34_at
C36_at
C41_at
C41_x_at
C42_at
C42_s_at
C44_at
C49_at
C61_at
C63_at
C63_x_at
C92_at
C116_at
C116_s_at
C121_at
C126_at
C143_at
C143_s_at
C153_s_at
C182_at
C201_at
C201_s_at
C207_at
C215_at
C215_s_at
C218_at
C228_s_at
C262_at
C274_at
C304_s_at
C315_at
C327_at
C339_at
C366_at
C388_at
C414_at
C417_x_at
C461_at
C461_x_at
C465_at
C528_s_at
C553_at
C593_at
C593_s_at
C606_at
C612_s_at
C612_x_at
C618_at
C651_at
C654_at
C704_at
C755_at
C768_at
C789_at
C840_at
C850_at
C871_at
C871_s_at
C884_at
C889_at
C912_at
C916_at
C937_s_at
C952_at
C956_at
C970_at
C972_at
C976_at
C977_at
C980_at
C986_at
C992_at
C992_s_at
C997_at
C1024_at
C1024_s_at
C1042_at
C1043_at
C1054_at
C1067_at
C1073_s_at
C1077_at
C1086_at
C1087_at
C1089_at
C1101_at
C1108_at
C1113_at
C1116_s_at
C1123_at
C1139_at
C1147_at
C1151_at
C1153_at
C1164_at
C1164_x_at
C1179_at
C1181_at
C1181_s_at
C1194_at
C1197_at
C1199_s_at
C1200_at
C1204_at
C1205_s_at
C1213_s_at
C1221_s_at
C1234_at
C1234_x_at
C1237_at
C1242_at
C1247_at
C1278_at
C1293_at
C1295_at
C1315_x_at
C1346_at
C1352_s_at
C1359_at
C1359_x_at
C1360_at
C1374_at
C4587_at
C1386_x_at
C1387_x_at
C1396_at
C1434_at
C1465_at
C1466_at
C1469_at
C1473_at
C1513_at
C1561_at
C1564_at
C1567_at
C1567_x_at
C1582_at
C1598_at
C1600_at
C1649_at
C1661_at
C1663_at
C1686_at
C1689_at
C1692_x_at
C1726_at
C1743_at
C1757_at
C1757_x_at
C1788_s_at
C1814_s_at
C1816_at
C1816_s_at
C1832_x_at
C1836_s_at
C1843_at
C1845_at
C1850_s_at
C1855_at
C1859_s_at
C1863_at
C1870_at
C1880_s_at
C1888_at
C1966_at
C1995_s_at
C2010_at
C2055_at
C2063_at
C2098_at
C2287_at
C2412_at
C2437_at
C2472_at
C2490_at
C2498_at
C2516_at
C2541_s_at
C2573_at
C2600_s_at
C2605_x_at
C2622_at
C2666_at
C2687_s_at
C2690_at
C2700_at
C2702_at
C2711_at
C2733_at
C2742_at
C2754_x_at
C2768_at
C2825_at
C2826_at
C2826_x_at
C2838_at
C2850_at
C2902_at
C2910_at
C2962_at
C2992_at
C2993_at
C2998_at
C3034_at
C3061_at
C3086_at
C3102_at
C3135_at
C3141_at
C3204_at
C3209_at
C3209_s_at
C3219_at
C8384_at
C8384_s_at
C3235_at
C3257_at
C3264_at
C3277_at
C3278_s_at
C3279_at
C3279_x_at
C3284_at
C3293_at
C3297_at
C3297_s_at
C3301_at
C3314_at
C3337_at
C3343_at
TT13_P17_s_at
C3351_at
C3354_at
C3364_at
C3390_at
C3402_at
C3410_at
C3412_at
C3428_at
C3442_at
C3443_x_at
C3456_at
C3457_x_at
C3482_at
BP534488_s_at
C3506_at
C3506_x_at
C3507_at
C3508_at
C3508_x_at
C3513_at
C3542_at
C3546_s_at
C3554_s_at
C3565_at
C3570_s_at
C3580_at
C3580_x_at
C3582_s_at
C3601_at
C3613_at
C3624_at
C3636_at
C3655_at
C3663_at
C3670_at
C3670_x_at
C3675_at
C3679_at
C3696_at
C3697_at
C3697_s_at
C3706_at
C3709_at
C3709_s_at
C3727_at
C3732_at
C3750_at
C3767_at
C3772_s_at
C3800_at
C3808_at
C3826_s_at
C3831_at
CV018526_s_at
C3848_at
C3853_at
C3854_at
C3859_at
C3870_x_at
C3884_at
C3884_s_at
C3888_at
C3892_at
C3897_s_at
C3904_at
C3906_at
C3949_at
C3956_at
C3961_at
C3968_at
C3968_s_at
C3973_at
C3983_at
C3986_at
C4002_at
X95932_at
X95932_s_at
C4043_at
C4072_at
C4075_at
C4075_s_at
C4123_x_at
C4126_at
C4154_s_at
C4159_at
C4179_at
C4186_at
C4190_s_at
C4197_at
C4198_at
C4202_at
C4213_at
C4235_at
C4236_at
C4254_at
C4258_at
C4267_at
C4267_x_at
C4273_at
C4305_x_at
C4326_at
C4349_at
C4349_s_at
C4360_at
C4361_at
C4369_at
C4388_at
C4409_s_at
C4420_at
C4428_at
C4442_s_at
C4486_at
C4518_s_at
C4522_at
C4532_at
C4552_at
C4552_s_at
C4555_at
C4573_at
C4589_x_at
C4592_at
C4592_x_at
C4622_at
C4626_at
C4637_at
C4647_at
C4652_at
C4664_at
C4664_s_at
C4672_at
C4686_at
C4698_at
C4701_at
C9913_at
C9913_s_at
C4722_at
C4730_at
C4730_x_at
C4731_at
C4731_s_at
C4733_at
C4740_at
C4754_at
C4774_at
C4776_x_at
C4785_at
C4785_s_at
C4811_at
C4826_s_at
C4853_at
C4956_at
C4972_at
C4972_s_at
C4973_at
C4979_s_at
C4979_x_at
C4983_s_at
C4998_at
C5023_at
C5049_at
C5069_s_at
C5075_at
C5090_at
C5098_at
C5109_at
C5123_at
C5129_at
C5134_at
C5136_at
C5136_s_at
C5161_at
C5220_at
C5223_at
C5233_at
C5235_at
C5257_at
C5282_at
C5288_at
C5288_x_at
C5289_at
EB450224_at
EB450224_s_at
C5329_at
C5334_at
C5337_at
C5348_at
C5354_at
C5365_at
C5365_s_at
C5379_at
C5383_at
C5384_s_at
C5406_at
C5438_at
C5458_at
C5487_at
C5539_at
C5541_at
C5551_s_at
C5555_x_at
C5590_at
C5608_at
C5622_at
C5680_at
C5858_at
C5961_at
AY553220_s_at
C5985_at
C6024_at
C6057_at
C6138_at
C6139_at
C6139_x_at
C6151_at
C6151_s_at
C6156_at
C6191_at
C6195_at
C6195_s_at
C6202_at
C6207_at
C6215_at
C6239_at
C6255_at
C6262_at
C6265_at
C6265_s_at
C6364_at
C6364_x_at
C6372_at
C6390_at
C6392_at
C6392_x_at
C6398_at
C6416_at
C6433_at
C6446_at
C6479_x_at
C6482_at
C6513_at
C6513_s_at
C6536_at
C6545_at
C6571_at
C6600_s_at
C6601_at
C6612_s_at
C6619_at
C6622_at
C6628_at
C6658_at
C6665_s_at
C6694_at
C6704_s_at
C6713_at
C6748_s_at
C6756_at
C6759_at
C6761_at
C6820_at
C6835_at
C6841_at
C6865_at
C6879_at
C6881_at
C6901_at
C6901_s_at
C6931_at
C6956_at
C7003_at
C7011_at
C7028_at
C7029_s_at
C7095_at
C7119_at
C7127_at
C7159_at
C7163_at
C7172_at
C7199_at
C7213_at
C7214_at
C7236_at
C7287_at
C7327_at
C7376_at
C7386_at
C7443_at
C7465_at
C7489_at
C7501_at
C7521_at
C7525_at
C7631_at
C7644_at
C7646_at
C7659_s_at
C7685_at
C7706_at
C7713_at
C7714_at
C7715_at
C7719_at
C7721_at
C7745_at
C7759_at
C7763_at
C7788_at
C7827_at
C7827_s_at
C7833_at
C7871_at
C7891_at
C7894_at
C7906_at
C7912_at
C7918_at
C7991_at
C7995_at
C8018_at
C8030_at
C8036_at
C8038_at
C8057_at
C8103_at
C8124_at
C8130_at
C8151_at
C8160_at
C8161_at
C8163_at
C8168_at
C8173_at
C8186_at
C8186_x_at
C8235_s_at
C8235_x_at
C8243_at
C8245_at
C8281_at
C8282_at
C8310_at
C8319_at
C8339_at
C8339_x_at
C8359_at
C8359_x_at
C8368_at
C8378_at
C8382_at
C8388_at
C8393_at
C8461_at
C8462_at
C8462_x_at
C8499_at
C8567_at
C8573_x_at
C8591_s_at
C8591_x_at
C8596_x_at
C8613_at
C8625_at
C8632_at
C8636_x_at
C8641_at
C8650_at
C8650_s_at
C8671_at
C8690_at
C8716_at
C8758_s_at
C8779_at
C8794_s_at
C8803_at
CV020396_s_at
C8810_x_at
C8837_at
C8844_x_at
C8849_at
C8871_at
C8881_at
C8897_at
C8900_at
C8900_s_at
C8901_at
C8905_at
DQ071272_s_at
C8913_x_at
C10984_s_at
C8930_at
C8930_s_at
C8931_at
C8932_x_at
C8936_at
C8948_at
C8950_at
C8963_at
C8990_at
C8991_at
C8991_s_at
C8992_x_at
C8998_at
C9000_x_at
C9001_at
C9009_s_at
C9016_at
C9019_at
C9023_at
C9035_at
C9037_at
C9039_s_at
C9040_s_at
C9041_at
C9045_at
C9052_at
C9055_at
C9057_s_at
C9068_at
C9073_at
C9074_at
C9075_at
C9075_s_at
C9076_at
C9076_s_at
C9077_s_at
C9079_at
C9080_at
C9092_at
C9094_at
C9095_s_at
C9099_at
C9111_at
C9118_at
C9119_at
C9123_at
C9125_at
C9142_at
C9165_at
C9175_s_at
C9183_at
C9183_s_at
C9202_at
C9208_at
C9218_x_at
C9261_at
C9279_at
C9280_s_at
C9286_at
C9288_at
C9291_s_at
C9301_at
C9307_at
C9312_at
C9312_s_at
C9323_at
C9324_at
C9326_at
C9353_at
C9359_at
C9362_at
C9368_at
C9369_at
C9371_at
C9385_s_at
C9392_at
C9408_at
C9419_at
C9422_at
C9435_at
C9447_at
C9448_at
C9449_at
C9454_at
C9469_s_at
C9470_at
C9474_at
C9494_at
C9512_at
C9517_x_at
C9520_s_at
C9526_at
C9555_at
C9556_at
C9559_at
C9564_at
C9567_s_at
C9569_at
C9569_x_at
C9576_at
C9576_x_at
C9582_at
C9588_at
C9631_at
C9631_s_at
C9634_at
C9652_at
C9661_at
C9685_at
C9689_x_at
C9700_x_at
C9721_at
C9724_at
C9731_at
C9732_at
C9736_at
C9752_at
C9771_at
C9788_at
C9794_x_at
C9810_s_at
C9814_at
C9830_at
C9843_at
C9847_at
C9848_at
C9864_at
C9865_at
C9865_s_at
C9867_at
C9867_x_at
C9878_at
C9879_at
C9879_s_at
C9880_at
C9881_x_at
C9905_x_at
C9918_x_at
C9924_at
C9925_at
C9941_at
C9942_at
C9946_at
C10056_at
C10056_s_at
C10113_at
C10128_at
C10130_at
C10275_at
C10250_at
C10259_at
C10297_at
C10325_at
C10380_at
C10398_x_at
C10495_at
C10528_at
C10537_at
C10557_at
C10557_x_at
C10579_at
C10585_at
C10585_s_at
C10620_at
C10651_at
C10699_at
C10761_at
C10821_at
C10855_at
C10859_at
C10889_at
C10914_at
C10917_at
C10919_s_at
C10927_at
C10933_at
C10933_x_at
C10945_at
C10945_s_at
C10976_at
C10976_s_at
C10989_at
C10999_at
C11013_at
C11031_at
C11032_at
C11039_at
C11042_at
C11073_s_at
C11093_at
C11098_at
C11107_at
C11107_x_at
C11111_at
C11128_at
C11143_at
C11147_at
C11149_s_at
C11152_at
C11171_at
C11178_x_at
C11179_at
C11194_at
C11197_at
C11201_at
C11213_at
C11271_at
C11271_x_at
C11276_at
C11287_at
C11302_at
C11309_at
C11388_at
C11420_at
C11422_at
C11443_at
C11462_at
C11472_at
C11494_at
BP533124_s_at
C11508_s_at
C11512_at
C11527_at
C11533_at
C11551_at
C11571_at
C11589_at
C11627_at
C11646_at
C11647_at
C11658_s_at
C11671_s_at
C11692_at
C11693_at
EB684248_at
EB684222_at
EB684101_at
TT38_P15_at
EB683995_at
EB683878_x_at
EB683778_at
EB683680_s_at
EB683444_at
EB683281_at
EB683170_at
EB683168_at
EB682942_at
EB682827_at
EB682778_at
EB682762_at
EB682762_x_at
EB441159_s_at
EB682710_at
EB442423_s_at
EB682561_at
EB682557_x_at
EB682554_at
EB682498_at
EB682335_at
EB682269_at
EB682223_at
EB682198_at
EB682194_at
EB682192_at
EB682184_at
EB682057_at
EB682019_at
EB681684_at
EB681658_at
EB681617_at
EB681606_at
EB681450_at
EB680828_at
EB680828_s_at
EB680804_at
EB680626_at
EB680433_at
EB680354_at
EB680279_s_at
EB679994_at
EB679953_at
EB679611_at
EB679491_at
EB679225_at
EB679135_at
EB679057_at
EB678958_at
EB678958_s_at
EB678910_at
EB678860_at
EB678824_x_at
EB678680_at
EB678513_at
EB678409_at
EB678069_at
EB677992_at
EB677962_at
EB677954_at
EB677822_at
EB677804_at
EB677714_at
EB677653_at
EB677628_at
EB677474_at
EB677473_at
EB677333_at
EB677331_at
EB677203_s_at
EB677168_at
DW004955_at
DW004910_at
DW004791_at
DW004791_x_at
DW004785_at
DW004622_at
DW004452_at
DW004435_at
DW004370_at
DW004269_at
DW004189_at
DW004150_at
DW004012_at
DW003900_at
DW003864_at
DW003786_at
DW003786_s_at
DW003762_at
DW003753_at
DW003533_at
DW003471_at
DW003425_at
DW003425_s_at
DW003424_at
DW003384_at
DW003337_at
DW003307_at
DW003255_at
DW003245_at
DW003245_x_at
DW003220_at
DW003180_at
DW003133_at
DW003117_at
DW003041_at
DW003029_at
DW003027_at
DW003000_at
DW002945_at
DW002937_at
DW002919_at
DW002864_s_at
DW002847_s_at
DW002774_at
DW002408_at
DW001943_at
DW001879_at
DW001693_at
DW001659_at
DW001659_s_at
DW001649_at
DW001649_x_at
DW001613_s_at
DW001499_at
DW001469_at
DW001276_at
DW001236_at
DW001196_at
DW001090_at
DW001002_at
DW000576_at
DW000176_at
DV999667_at
DV999630_at
DV999557_at
DV999434_at
DV999056_at
DV998906_at
DV162715_at
DV162511_at
DV162406_at
DV162367_at
DV162357_s_at
DV162340_at
DV162210_at
DV162116_at
DV162050_at
DV162023_at
DV162015_at
DV162013_at
DV161967_at
DV161967_s_at
DV161864_at
DV161799_at
DV161649_at
DV161558_at
DV161391_at
DV161369_at
DV161349_at
DV161293_at
DV161271_at
DV161195_at
DV161182_at
DV161177_at
DV161127_x_at
DV161056_at
DV161054_at
DV161028_at
DV160984_at
DV160963_at
DV160864_at
DV160721_at
DV160685_at
DV160680_s_at
DV160448_at
DV160365_at
DV160357_at
DV160238_at
DV160102_at
DV159947_at
DV159870_at
DV159808_at
DV159656_at
DV159618_at
DV159505_at
DV159394_at
DV159335_at
DV159323_at
DV159272_at
DV159171_at
DV159113_at
DV159108_at
DV159108_s_at
DV159001_at
DV158881_at
DV158830_at
DV158716_at
DV158660_at
DV158643_at
DV158565_at
DV158506_at
DV158506_x_at
DV158260_at
DV158022_s_at
DV157983_at
DV157977_at
DV157811_at
DV157809_at
DV157803_at
DV157701_at
DV157676_at
DV157519_x_at
EB643501_at
EB643469_at
EB643465_at
EB643433_at
EB452176_at
EB452130_at
EB452104_at
EB452104_s_at
EB452080_at
EB452036_at
EB452003_at
EB451879_at
EB451720_at
EB451707_at
EB451707_s_at
EB451495_x_at
EB451445_at
EB451445_x_at
EB451442_at
EB451268_at
EB451091_at
EB451040_at
EB450877_at
EB450857_at
EB450823_at
EB450823_s_at
EB450817_at
EB450709_at
EB450520_at
EB450508_at
EB450248_at
EB450134_at
EB450069_s_at
T9_s_at
EB450016_at
EB449877_at
EB449862_at
EB449808_at
EB449714_at
EB449714_x_at
EB449677_at
EB449661_at
EB449538_at
EB449462_at
EB449442_at
EB449417_s_at
EB449401_at
EB449243_at
EB449178_at
EB449071_at
EB449005_at
EB448927_at
EB448840_at
EB448821_at
EB448813_s_at
EB448742_at
EB448541_at
EB448478_at
EB448402_at
EB448350_at
EB448331_at
EB448321_at
EB448321_s_at
EB448124_at
EB448118_at
EB448089_at
EB448075_at
EB447926_at
EB447897_at
EB447799_at
EB447768_at
EB447257_x_at
EB447254_at
EB447233_at
EB447187_at
EB447135_at
EB447135_x_at
EB446950_at
EB446931_at
EB446892_at
EB446849_at
EB446801_at
EB446717_at
EB446714_at
EB446714_s_at
EB446652_at
EB446641_at
EB446635_at
EB446608_at
EB446592_s_at
EB446588_at
EB446467_at
EB446411_at
EB446008_at
EB445887_at
EB445873_at
EB445771_s_at
EB445647_at
EB445617_at
EB445330_at
EB445248_at
EB445121_at
EB445015_at
EB445009_at
EB444992_at
EB444965_at
EB444844_at
EB444802_at
EB444682_at
EB444607_at
EB444513_at
EB444476_at
EB444288_at
EB444196_s_at
EB443826_at
EB443662_at
EB443662_x_at
EB443400_at
EB443392_at
EB443220_at
EB443214_s_at
EB443212_at
EB442880_x_at
EB442808_at
EB442676_at
EB442618_at
EB442616_at
EB442369_at
EB442295_at
EB442025_at
EB442003_at
EB441935_at
EB441760_at
EB441629_s_at
EB441627_at
EB441600_at
EB441299_at
EB441283_at
EB441239_at
EB441102_at
EB441023_x_at
EB440553_at
EB440475_at
EB440440_s_at
EB440405_at
EB440347_s_at
EB440237_at
EB440049_at
EB439735_at
EB439664_at
EB439411_at
EB439376_at
EB439365_at
EB439262_at
EB439260_at
EB438905_at
EB438793_at
EB438765_at
EB438685_at
EB438598_at
EB438552_at
EB438515_at
EB437623_at
EB437373_at
EB437368_at
EB435934_at
EB435868_at
EB435608_at
EB435538_at
EB435451_at
EB435451_x_at
EB435326_at
EB434938_at
EB434452_at
EB434452_x_at
EB433973_at
EB433917_at
EB433839_at
EB433189_s_at
EB433106_at
EB433106_x_at
EB433058_at
EB432857_at
EB432821_at
EB432557_at
EB431741_s_at
EB431539_at
EB431476_at
EB431233_s_at
EB430921_at
EB430805_at
EB430571_at
EB430324_at
EB429602_at
EB429247_at
EB428971_at
EB428960_at
EB428958_at
EB428925_at
EB428850_x_at
EB428833_s_at
EB428772_x_at
EB428687_at
EB428602_at
EB428588_at
EB428564_at
EB428482_at
EB428453_at
EB428113_at
EB427882_at
EB427707_at
EB427657_at
EB427628_at
EB427627_at
EB427584_x_at
EB427422_at
EB427422_s_at
EB427036_at
EB426761_at
EB426605_at
EB426522_at
EB426491_x_at
EB426292_x_at
EB426263_s_at
EB425818_at
EB425788_s_at
EB425762_at
EB425713_at
EB425593_at
EB425401_s_at
EB425358_at
EB425329_s_at
EB425229_at
EB425167_at
EB425044_at
EB424946_at
EB424775_at
CV507128_at
BP128477_at
BP529875_s_at
BP529862_at
BP529829_at
BP529822_x_at
BP529713_at
BP529701_at
BP529642_at
BP529642_x_at
BP529619_at
BP529591_at
BP529455_at
BP529388_at
BP529381_at
BP529365_at
BP529330_at
BP529320_at
BP529221_at
BP529037_at
BP529000_at
BP528985_at
BP528832_at
BP528774_at
BP528757_at
BP528652_at
BP528470_at
BP528419_at
BP528343_at
BP528237_at
BP528160_at
BP528159_at
BP528136_s_at
BP528010_at
BP528000_at
BP527968_at
BP527886_at
BP527833_s_at
BP527831_at
BP527816_at
BP527772_at
BP527767_at
BP527765_at
BP527638_at
BP527539_at
BP527493_at
BP527352_at
BP527171_at
BP527136_at
BP527114_at
BP527087_at
BP526893_at
BP526804_at
BP526751_at
BP526673_at
BP526671_at
BP526620_at
BP526406_at
BP526335_at
BP526324_at
BP526220_at
BP526182_at
BP526041_at
BP526001_at
BP525964_at
BP525959_at
BP525948_at
BP525585_at
TT17_F18_at
TT17_F18_s_at
BP137433_at
BP137402_at
BP137324_at
BP137109_at
BP137098_at
BP137085_at
BP137081_at
BP137005_at
BP136876_at
BP136773_at
BP136730_at
BP136451_at
BP136437_at
BP136388_at
BP136359_at
BP136201_at
BP136175_at
BP530980_s_at
BP136116_at
BP136048_at
BP136004_at
BP135986_at
BP135980_at
BP135850_at
BP135812_at
BP135799_at
BP135771_at
BP135632_at
BP135527_at
BP135302_at
BP135224_at
BP135218_at
BP135171_at
BP134981_at
BP134939_at
BP134849_at
BP134745_at
BP134645_at
BP134568_at
BP134537_at
BP134429_at
BP134416_at
BP134375_at
BP134295_at
BP134267_at
BP134153_at
BP134145_at
BP133995_at
BP133964_at
BP133900_at
BP133881_at
BP133605_at
BP133394_at
BP133374_s_at
BP133240_at
BP133231_at
BP133165_at
BP133024_at
BP132994_at
BP132921_at
BP132901_s_at
BP132847_at
BP132819_at
BP132818_at
BP132729_at
BP132661_at
BP132583_x_at
BP132579_at
BP132510_at
BP132495_at
BP132301_at
BP132282_at
BP131932_x_at
BP131870_at
BP131849_x_at
BP131738_at
BP131662_at
BP131502_at
BP131449_at
BP131443_at
BP131402_at
BP131262_at
BP131096_at
BP131077_at
BP131050_at
BP131025_at
BP130839_at
BP130665_at
BP130635_at
BP130606_at
BP130578_at
BP130434_at
BP130332_at
BP130324_at
BP130303_at
BP130205_at
BP130170_at
BP130120_at
BP129958_at
BP129952_at
BP129930_at
BP129910_at
BP129857_at
BP129768_at
BP129642_at
BP129606_at
BP129581_at
BP129491_at
BP129480_at
BP129453_at
BP129272_at
BP129265_at
BP129180_at
BP129179_s_at
BP129107_at
BP129023_at
BP128831_at
BP128824_s_at
BP128598_at
BP128526_at
BP128453_at
BP128406_at
BP128370_at
AJ632924_at
AJ632909_at
AJ632874_at
AJ632865_at
AJ632795_at
AJ632772_at
AJ632772_s_at
AJ632764_at
AJ632710_at
BP535462_at
BP535422_at
BP535412_at
BP535334_at
BP535310_at
BP535273_at
BP535262_at
BP535243_at
BP535199_at
BP534986_x_at
BP534953_at
BP534946_at
BP534941_at
BP534870_at
BP534837_at
BP534760_at
BP534625_at
BP534619_at
BP534461_at
BP534456_at
BP534370_s_at
BP534364_at
BP534354_at
BP534341_at
BP534335_at
BP534281_at
BP534267_at
BP534191_at
BP534122_at
BP534122_x_at
BP534087_at
BP533958_at
BP533924_at
BP533879_at
BP533874_at
BP533822_at
BP533815_at
BP533804_at
BP533795_at
BP533761_at
BP533749_at
BP533476_at
BP533683_at
BP533613_at
BP533582_at
BP533503_at
BP533472_at
BP533454_at
BP533426_s_at
BP533402_at
BP533401_at
BP533381_at
BP533379_at
BP533315_at
BP533315_s_at
BP533223_s_at
BP533113_at
BP533113_x_at
BP533065_at
BP532888_at
BP532840_at
BP532763_at
BP532749_s_at
BP532726_at
BP532691_at
BP532691_s_at
BP532672_at
BP532672_s_at
BP532669_at
BP532666_at
BP532666_s_at
BP532655_at
BP532589_at
BP532565_at
BP532543_at
BP532477_s_at
BP532458_at
BP532452_at
BP532244_at
BP532222_at
BP532007_at
BP531972_at
BP531956_at
BP531909_at
BP531799_at
BP531797_at
BP531768_at
BP531709_at
BP531493_at
BP531493_x_at
BP531398_at
BP531362_at
BP531347_at
BP531310_at
BP531285_at
BP531197_at
BP531197_x_at
BP531179_at
BP531163_at
BP531163_x_at
BP531151_at
BP531151_s_at
BP531140_at
BP531089_at
BP530936_at
BP530936_x_at
BP530915_at
BP530887_at
BP530860_at
BP530801_at
BP530781_at
BP530762_at
BP530737_at
BP530697_at
BP530697_s_at
BP530683_at
BP530639_at
BP530528_at
BP530474_at
BP530419_at
BP530319_at
BP530287_at
BP530286_at
BP530266_at
BP530217_at
BP530217_x_at
BP530146_at
CV021781_at
CV021742_at
CV021739_x_at
CV021685_at
CV021617_at
CV021617_x_at
CV021418_at
CV021387_at
CV021364_x_at
CV021345_s_at
CV021297_s_at
CV021255_s_at
CV021200_s_at
CV021129_x_at
CV021086_at
CV021017_x_at
CV020985_x_at
CV020972_x_at
CV020920_at
CV020758_at
CV020638_x_at
CV020507_at
CV020499_at
CV020492_s_at
CV020360_s_at
CV020102_x_at
CV020086_s_at
CV019874_at
CV019731_s_at
CV019436_x_at
CV019365_at
CV019351_x_at
CV019252_x_at
CV019211_at
CV019204_x_at
CV019203_at
CV019175_at
CV019147_s_at
CV019074_x_at
CV018976_at
CV018890_at
CV018641_at
CV018579_at
CV018579_s_at
CV018515_at
CV018493_x_at
CV018492_at
CV018491_at
CV018484_at
CV018481_at
CV018481_x_at
CV018348_x_at
CV018280_at
CV018262_at
CV018209_at
CV018189_at
CV018166_s_at
CV018146_at
CV018138_at
CV018045_at
CV018020_at
CV017997_s_at
CV017816_at
CV017816_x_at
CV017677_at
CV017493_at
CV017358_x_at
CV017349_x_at
CV017264_at
CV017179_at
CV017179_x_at
CV017173_at
CV017173_x_at
CV017015_at
CV017012_at
CV016881_at
CV016843_at
CV016805_x_at
CV016799_x_at
CV016627_at
CV016601_at
CV016601_x_at
CV016564_at
CV016548_at
CV016519_at
CV016450_s_at
CV016430_at
CV016430_x_at
CV016338_at
CV016145_s_at
CV016004_at
CV015963_s_at
CN949770_at
CN949722_at
CN824880_at
CN824850_s_at
CK720589_at
BQ843114_at
BQ843044_at
BQ842957_x_at
BQ842903_x_at
BP192699_at
BP192683_at
BP192515_at
BP192498_at
BP192493_at
BP192633_at
BP192458_at
AF211767_at
AF057377_at
AF030070_s_at
T18330_at
DQ448851_at
AJ719155_at
AJ719137_x_at
AJ719097_at
AJ719092_at
AJ718952_s_at
AJ718897_s_at
AJ718848_at
AJ718809_at
AJ718676_s_at
AJ718594_at
AJ718584_at
AJ718561_at
AJ718557_at
AJ718532_at
AJ718532_x_at
AJ718475_at
AJ718433_at
AJ718431_x_at
AJ718363_at
AJ718334_s_at
AJ718329_x_at
AJ718321_at
AJ718307_at
AJ718300_at
AJ718299_at
AJ718299_s_at
AJ718294_x_at
AJ718274_at
AJ718268_s_at
AJ718264_at
AJ718264_x_at
AJ718246_at
AJ718245_at
AJ718232_at
AJ718231_at
AJ718229_at
AJ718223_at
AJ718188_at
AJ718186_x_at
AJ718163_s_at
AJ718120_at
AJ718109_at
AJ718109_x_at
AJ718100_at
AJ718086_x_at
AJ718064_x_at
AJ718058_s_at
AJ718057_at
AJ718054_at
AJ718000_at
AJ717982_at
AJ717960_at
AJ717949_at
AJ717949_x_at
AJ717937_at
AJ717935_at
AJ717929_at
AJ717907_at
AJ717877_x_at
AJ717866_at
AJ717866_x_at
AJ717832_at
AB120529_s_at
AJ866277_at
AB015222_at
AB071436_at
AB194981_at
AY695052_at
X92443_at
X93467_at
X92965_at
X92964_at
X82120_at
X82120_s_at
X59838_at
AJ496227_at
AY578143_at
AF213695_at
AF435452_at
AF049355_at
AY195602_at
AF154654_at
AF154654_x_at
AF154651_x_at
AB032541_at
AB004785_s_at
AB080970_at
AB025715_at
AB053096_at
AB053091_at
AB053089_at
AB003038_at
AY061820_at
AF362947_at
AB056122_at
AF289466_at
AB050849_at
AB050843_at
AY032674_at
AJ006180_s_at
AB028650_at
AB028650_s_at
AJ298071_at
U91562_at
U91562_x_at
U43543_at
U43542_at
AF079168_at
X97947_at
D89635_at
D50034_at
D26601_at
U66402_at
U66402_x_at
Z14020_at
L13440_at
TT03_C07_at
TT05_A22_at
TT05_H11_at
TT06_J14_at
TT06_L08_at
TT08_B15_at
TT08_G22_at
TT08_G22_s_at
TT08_M15_at
TT08_O20_at
TT10_F13_at
TT10_G07_at
TT10_G24_at
TT10_G24_x_at
TT10_H19_s_at
TT10_J05_at
TT10_L01_at
TT13_G05_s_at
TT14_B06_at
TT14_E01_at
TT14_E14_at
TT14_H03_at
TT14_P21_at
TT15_G11_at
TT15_M12_at
TT16_D03_at
TT16_G03_at
TT17_F09_at
TT18_A15_at
TT18_E07_at
TT18_O13_at
TT20_J08_at
TT23_H07_s_at
TT23_M15_at
TT24_F14_at
TT25_B08_at
TT25_O22_at
TT27_B13_at
TT28_J20_at
TT28_J20_s_at
TT29_C02_at
TT29_K22_at
TT31_B05_s_at
TT31_D02_s_at
TT31_E06_at
TT32_A18_s_at
TT35_A01_at
TT35_J06_at
TT35_J06_x_at
TT37_B03_at
TT39_P06_at
TT40_I03_at
TT41_K16_at
TT47_E10_at
TT48_B22_at
TT48_D18_at
TT48_K15_at
TT41_M23_at
TT25_E02_at
TT25_E02_s_at
TT17_H24_at
TT21_H09_at
TT13_B19_at
TT03_H01_at
TT08_K04_s_at
TT04_L12_at
TT08_A14_at
TT11_O12_at
TT16_K11_at
TT19_H04_at
TT39_G11_at
TT41_I06_s_at
TT49_M09_at
TT04_A09_at
TT04_E03_s_at
TT04_O19_at
TT05_I14_at
TT05_L05_at
TT06_A21_at
TT06_G07_at
TT06_G07_s_at
TT06_H18_at
TT06_H18_x_at
TT06_L02_at
TT07_B20_at
TT07_E06_at
TT07_E06_s_at
TT08_F10_at
TT08_N21_at
TT10_E11_at
TT10_N01_at
TT11_G12_at
TT12_C02_at
TT22_F13_at
TT24_N23_at
TT24_P23_at
TT26_H07_at
TT27_H21_at
TT27_L05_at
TT29_C04_s_at
TT29_I12_at
TT30_G01_at
TT30_K08_at
TT31_I15_at
TT33_F09_at
TT33_M13_at
TT33_N20_at
TT34_A18_x_at
TT34_B15_at
TT34_K08_at
TT02_G02_at
TT02_H08_at
TT02_I09_at
TT02_K11_at
TT03_G07_at
TT03_L13_at
TT04_A03_s_at
TT04_C16_at
TT04_E11_x_at
TT04_I13_at
TT04_P16_at
TT05_A02_at
TT05_F02_at
TT05_F19_at
TT06_I17_at
TT06_M20_at
TT06_O01_at
TT07_G08_at
TT07_M15_at
TT08_L16_at
TT08_P16_at
TT09_L18_at
TT09_O22_at
TT10_A13_at
TT10_A20_at
TT10_L04_at
TT11_E10_at
TT11_N13_at
TT12_I24_at
TT12_L07_at
TT12_N15_at
TT13_M08_at
TT13_P04_at
TT14_J04_at
TT14_O11_at
TT16_F20_at
TT16_I10_at
TT16_O13_at
TT17_A17_at
TT17_C19_s_at
TT17_L06_at
TT18_A04_at
TT20_K11_at
TT21_N19_at
TT21_P10_at
TT22_L04_at
TT23_D06_at
TT24_O09_at
TT24_O09_x_at
TT26_K14_x_at
TT26_L01_at
TT28_G11_at
TT29_A11_at
TT29_F24_at
TT29_K13_s_at
TT30_A19_at
TT30_F22_at
TT30_J16_at
TT32_M10_at
TT34_E21_at
TT35_E14_at
TT36_I14_at
TT36_M16_at
TT36_M21_at
TT37_F01_at
TT37_J15_s_at
TT38_D03_at
TT38_D03_s_at
TT39_G19_at
TT40_H04_at
TT47_A05_at
TT47_D02_at
TT47_H13_at
TT47_K08_at
TT47_M01_at
TT47_P16_at
TT48_O16_at
TT50_A09_at
TT50_A20_at
TT50_D15_at
TT50_L11_at
GC11_at
GC11_x_at
GC301_s_at
GC350_at
GC351_at
GC402_x_at
GC408_at
GC420_x_at
GC468_s_at
GC483A_at
MT113A_at
T126_at
T328_at
T332_at
T368_at
T407_at
T426_x_at
BT1M4115_at
BT1M4343_at
BT2M4328_x_at
BT3M1416_at
