# Supplementary material for: TobEA: an atlas of tobacco gene expression from seed to senescence
Source: BMC Genomics. 2010 Feb 26;11:142. doi: 10.1186/1471-2164-11-142 (PMC2841117; doi:10.1186/1471-2164-11-142)
Supplement: Additional file 4 — GO analysis of young versus mature leaves. Zip file containing lists of probes sets and GO analysis results for genes differentially expressed in young versus mature leaves (cluster L0 to L3). [file 1471-2164-11-142-S4.ZIP › GeneList_Clust 2_low in young.txt]

C7_at
C17_at
C25_s_at
C29_x_at
C31_at
C39_s_at
C40_x_at
C52_x_at
C54_s_at
C55_s_at
C59_at
C60_at
C67_at
C90_s_at
C98_at
C98_s_at
C104_at
C106_at
C108_at
C114_at
C122_at
C124_s_at
C129_s_at
C136_at
C151_x_at
C159_at
C165_s_at
C177_at
C179_s_at
C187_at
C199_at
C224_x_at
C231_at
C249_at
C251_at
C268_at
C291_s_at
C294_s_at
C297_s_at
C311_at
C332_at
C338_at
C343_s_at
C363_at
C440_at
C440_x_at
C448_s_at
C477_at
C489_at
C491_at
C493_at
C493_s_at
C502_at
C508_at
C520_at
C520_x_at
C533_at
C533_x_at
C551_at
C579_at
C581_at
C632_at
C658_at
C670_at
C676_x_at
C687_at
C692_at
C700_s_at
C715_at
C746_at
EB448074_s_at
C2272_at
C2272_s_at
C764_at
C774_at
C775_at
C775_s_at
C776_at
C784_at
C801_at
C801_s_at
C834_at
C846_at
C859_at
C874_at
C899_at
C942_at
C955_at
C964_x_at
C994_at
C1000_s_at
C1016_at
C1023_s_at
C1070_at
C1223_at
C1264_at
C1284_s_at
C1292_at
C1301_at
C1311_s_at
C1321_at
C1324_at
C1324_s_at
C1329_at
C1351_at
C1363_at
C1365_at
C1369_at
C4469_s_at
C1393_at
C1395_at
C1395_x_at
C1413_s_at
C1422_at
C1422_x_at
C1424_s_at
C1431_at
C1433_at
C1453_at
C4377_at
C4377_s_at
C1457_at
C1463_at
C1463_s_at
C1481_at
C1489_at
C1493_at
C1494_at
C1502_at
C1511_at
C1515_s_at
C1519_at
C1520_at
C1530_at
C1532_at
C1550_at
C1555_at
C1555_s_at
C1558_s_at
C1559_s_at
C2701_s_at
C1568_at
C1571_at
C1571_x_at
C1572_at
C1578_at
C1586_at
C1586_s_at
C1596_at
C1602_s_at
C1612_at
C1644_at
C1665_at
C1665_s_at
C1701_s_at
C1702_at
C1703_at
C1709_at
C1709_x_at
C1715_at
C1716_at
C1722_at
C1725_x_at
C1730_at
C1731_at
C1737_at
C1740_at
C1740_x_at
C1745_at
C1747_s_at
C1761_at
C1780_at
C1786_at
C1824_x_at
C1834_at
C1840_at
C1841_at
C1849_at
C1872_at
C1872_s_at
C1881_at
C1886_at
C1886_s_at
C1889_x_at
C1890_x_at
C1904_at
C1912_s_at
C1947_at
C1980_at
C1994_s_at
C1998_at
C2003_at
C2026_at
C2030_at
C2032_x_at
C2033_at
C2034_at
C2040_s_at
C2041_at
C2062_at
C2087_at
C2103_at
C2128_at
C2128_x_at
C2151_at
C2170_s_at
C2200_at
C2266_s_at
C2281_at
C2295_at
C2302_at
C2314_at
C2314_x_at
C2315_s_at
C2332_at
C2350_at
C2373_at
C2390_at
C2411_at
C2420_at
C2420_x_at
C2426_at
C2429_at
C2447_at
C2447_x_at
C2454_at
C2469_at
C2496_at
C2506_at
C2509_s_at
C2586_at
C2692_x_at
C2744_at
C2748_at
C2749_at
C2792_s_at
C2821_at
C2822_at
C2839_at
C2880_at
C2894_at
C4791_at
C2923_s_at
C2928_at
C2929_at
C2951_at
C2958_at
C2988_at
C3038_at
C3054_at
C3075_at
C3109_at
C3134_at
C3137_at
C3137_s_at
C3150_at
C3177_at
C3195_at
C3199_at
C3203_at
C3229_at
C3263_s_at
C3276_at
C3282_at
C3323_at
C3333_at
C3377_s_at
C3389_s_at
C3420_at
C3425_at
C3425_s_at
C3429_x_at
C3431_at
C3435_s_at
C3443_at
C3450_x_at
C3463_at
C3476_at
C3484_at
C3484_s_at
C3490_at
TT35_F01_at
TT35_F01_s_at
C3491_at
C3495_s_at
C3496_at
C3516_at
C3523_at
C3524_at
C3533_at
C3552_at
C3569_s_at
C3575_at
C3587_at
C3602_at
C3609_at
C3610_at
C3618_at
C3637_at
C3639_s_at
C3640_s_at
C3649_at
C3656_at
C6412_s_at
C3668_at
C3669_at
C6679_at
C6679_s_at
C3690_at
C3693_s_at
C3702_s_at
C3722_at
C3724_at
C3757_at
C3781_at
C3783_s_at
C3794_at
C3796_at
C3796_s_at
C3804_s_at
C3805_at
C3817_at
C3817_s_at
C3822_at
C3838_at
C3847_at
C3849_at
C3857_at
C3863_at
C3883_at
C3889_at
C3903_at
C3908_at
C3909_at
C3912_s_at
C3930_at
C3937_s_at
C3938_at
C3938_x_at
C3939_at
C3939_x_at
C3940_at
C3942_at
C3944_at
C3945_at
C3947_at
C3972_at
C3995_at
C3995_x_at
C3999_at
C4026_at
C4026_x_at
C4033_at
C4047_at
C4080_at
C4106_at
C4107_at
C4116_s_at
C4174_at
C4206_at
C4206_x_at
C4229_at
C4232_at
C4242_at
C4250_at
C4250_x_at
C4251_x_at
C4253_at
C4263_at
C4264_x_at
C4280_s_at
C4282_at
C4282_x_at
C4284_at
C4288_at
C4296_s_at
C4299_at
C4318_at
C4323_at
C4372_at
C4372_x_at
C4417_at
C4423_at
C4423_x_at
C4434_x_at
C4436_at
C4454_at
C4454_s_at
C4455_x_at
C4461_at
C4463_at
C4466_at
C4470_at
C4483_at
C4499_at
C4501_at
C4507_at
C4513_at
C4523_at
C4523_x_at
C4536_s_at
C4542_at
C4545_at
C4559_at
C4583_s_at
C4597_at
C4619_at
C4619_x_at
C4632_at
C4632_s_at
C4658_at
C4674_at
C4684_x_at
C5862_at
C4692_at
C4693_at
C4694_at
C4706_at
C4739_x_at
C4753_at
C4758_at
C4760_at
C4761_at
C4764_at
C4768_s_at
C4769_at
C4770_at
C4780_at
C4782_at
C4784_at
C4786_at
C4788_at
C4796_at
C4797_at
C4808_at
C4813_at
C4834_at
C4847_at
C4877_s_at
C4902_at
C4909_at
C4917_at
C4918_at
C4939_at
C4940_x_at
C4942_at
C4952_at
C11303_at
C11303_s_at
C4966_at
C4966_x_at
C4968_at
C4968_s_at
C4976_at
C4976_x_at
C4985_at
C5013_s_at
C5041_at
C5061_at
C5089_at
C5122_at
C5124_at
C5145_s_at
C5147_at
C5150_at
C5150_x_at
C5537_s_at
C5157_at
C5159_at
C5168_x_at
C5169_at
C5171_at
C5172_at
C5174_at
C5176_at
C5191_at
C5193_s_at
C5194_at
C5200_at
C5202_at
C5207_at
C5212_at
C5218_at
C5225_s_at
C5227_at
C5237_s_at
C5254_at
EB439888_s_at
C5268_x_at
C5296_at
C5315_at
C5316_at
C5319_at
C5323_at
C5338_at
C5343_at
C5364_at
C5368_at
C5369_at
C5381_s_at
C5385_at
C5387_at
C5444_at
C5454_at
C5455_x_at
C5463_at
C5464_at
C5471_at
C5488_at
C5490_at
C5490_x_at
C5502_at
C5502_s_at
C5505_at
C5512_at
C5513_at
C5514_at
C5521_at
CV020004_s_at
C5528_x_at
C5533_at
C5546_at
C5550_at
C5550_x_at
C5566_s_at
C5579_at
C5582_s_at
C5604_at
C5618_at
C5625_at
C5636_at
C5648_at
C5651_x_at
C5671_at
C5692_at
C5701_at
C5703_at
C5715_at
C5738_at
C5768_at
C5776_at
C5781_at
C5789_s_at
C5802_at
C5808_at
C5809_at
C5811_at
C5811_x_at
C5825_at
C5856_at
C5865_at
C5865_x_at
C5873_s_at
C5887_at
C5894_at
C5914_at
C5923_at
C5923_x_at
C5925_at
C5927_at
C5928_at
C5928_x_at
C5934_at
C5944_at
C5945_at
C5951_at
C5953_at
C5953_s_at
C5960_at
C5968_s_at
C5971_at
C5973_at
C5980_s_at
C5989_at
C5990_at
C6005_at
C6014_at
C6029_at
C6040_at
C6050_at
C6054_at
C6078_at
C6084_at
C6087_at
C6090_at
C6091_at
C6092_at
C6102_at
C6105_s_at
C6140_at
C6140_x_at
C6142_at
C6147_at
C6154_at
C6167_at
C6168_at
C6192_at
C6197_at
C6197_x_at
C6206_at
C6211_at
C6211_x_at
C6214_at
C6217_at
C6234_s_at
C6254_at
C6264_at
C6285_at
C6290_at
C6292_at
C6305_x_at
C6308_at
C6329_at
C6342_at
C6365_at
C6376_s_at
C6380_at
C6381_at
C6381_s_at
C6393_s_at
C6394_at
C6394_s_at
C6396_at
C6396_s_at
C6407_s_at
C6424_at
C6424_s_at
C6434_at
C6439_at
C6458_at
C6484_at
C6489_at
C6524_at
C6525_at
C6530_s_at
C6538_s_at
C6541_at
C6549_at
C6564_at
C6575_at
C6582_at
C6582_x_at
C6590_at
C6592_at
C6592_x_at
C6594_x_at
C6602_at
C6621_at
C6629_at
C6635_at
C6637_s_at
C6640_at
C6651_at
C6663_at
C6782_at
C6782_s_at
C6668_at
C6676_at
C6708_at
C6733_at
C6746_at
C6755_at
C6760_at
C6760_s_at
C6778_at
C6795_at
C6798_at
EB683152_s_at
C6799_at
C6821_at
C6828_s_at
C6845_at
C6850_at
C6855_at
C6867_at
C6886_at
C6904_s_at
C6926_at
BP530797_at
C6960_at
C6961_at
C6965_at
C6965_s_at
C6972_at
C6980_at
C6990_at
C7001_at
C7008_at
C7032_at
C7051_at
C7053_at
C7064_s_at
C7086_at
C7086_s_at
C7090_at
C7107_at
C7120_at
C7171_at
C7183_at
C7195_at
C7220_at
C7225_at
C7256_at
C7261_at
C7298_at
C7300_at
C7320_at
C7323_at
C7345_at
C7387_at
C7398_at
C7402_at
C7463_at
C7468_at
C7487_at
C7496_s_at
C7504_at
C7512_at
C7535_at
C7541_at
C7548_at
C7554_at
C7555_at
C7579_at
C7585_at
C7638_at
C7683_at
C7693_at
C7751_at
C7798_at
C7812_at
C7837_at
C7843_at
C7844_at
C7857_at
C7887_at
C7941_at
C7967_at
C7972_at
C7979_at
C8010_at
C8014_at
C8028_s_at
C8037_at
C8040_at
C8043_s_at
C8174_at
C8179_at
C8192_x_at
C8200_at
C8253_at
C8253_s_at
C8254_at
C8272_at
C8276_at
C8663_s_at
C8316_at
C8317_s_at
C8327_s_at
C8356_s_at
C8374_at
C8383_at
C8394_at
C8396_at
C8401_at
C8433_at
C8442_at
C8451_s_at
C8457_s_at
C8464_at
C8470_at
C8480_at
C8481_at
C8500_at
C8546_at
C8564_x_at
C8571_s_at
C8571_x_at
C8584_at
C8612_s_at
C8621_s_at
C8633_at
C8633_x_at
C8647_at
C8652_at
C8672_at
C8684_at
C8696_at
C8700_at
C8741_x_at
C8759_at
C8759_x_at
C8764_x_at
C8797_at
C8797_x_at
C8806_x_at
C8809_at
C8819_at
C8829_s_at
C8846_x_at
C8869_at
C8872_at
C8883_at
C8883_x_at
C8885_x_at
C8888_at
C8894_at
C8911_at
C8918_at
C8921_at
C8935_at
C8938_at
C8940_x_at
C8971_at
C8975_at
C8977_s_at
C8987_at
C8999_at
C9062_at
C9084_at
C9105_s_at
C9112_at
C9115_at
C9138_at
C9138_x_at
C9157_at
C9161_at
C9164_at
C9180_at
C9187_at
C9190_at
C9196_at
C9196_x_at
C9198_at
C9199_at
C9210_at
C9228_at
C9231_at
C9234_at
C9254_s_at
C9274_at
C9285_at
C9289_at
C9289_s_at
C9330_at
C9330_x_at
C9334_at
C9334_s_at
C9335_at
C9335_s_at
C9351_at
C9357_at
C9377_at
C9395_at
C9398_at
C9404_at
C9411_at
C9423_at
C9423_s_at
C9424_at
C9439_at
C9439_x_at
C9440_at
C9440_x_at
C9453_at
C9477_at
C9477_x_at
C9510_at
C9525_at
C9534_at
C9549_at
EB450794_at
EB450794_s_at
C9579_at
C9583_at
C9604_at
C9604_x_at
C9619_at
C9632_at
C9641_at
C9642_at
C9660_at
C9668_s_at
C9680_at
C9691_at
C9697_s_at
C9719_at
C9751_at
C9776_at
C9780_at
C9812_at
C9820_x_at
C9826_at
C9826_x_at
C9831_at
C9852_s_at
C9860_at
C9869_at
C9871_at
C9871_x_at
C9882_at
C9896_s_at
C9907_at
C9910_at
C9910_x_at
C9915_at
C9927_at
C9928_at
C9935_s_at
C9947_at
C9952_at
C9957_at
C9962_s_at
C9963_at
C9969_at
C9969_s_at
C9975_at
C9993_at
C9993_x_at
C10007_at
C10026_at
C10032_at
C10039_at
C10039_s_at
C10047_at
C10052_at
C10062_at
C10083_at
C10083_s_at
C10086_at
C10087_at
C10111_at
C10138_at
C10138_s_at
C10139_at
C10148_at
C10151_s_at
C10166_at
TT40_B05_s_at
C10170_at
C10174_at
C10179_at
C10197_at
C10197_x_at
C10216_at
C10222_at
C10226_at
C10228_at
C10958_at
C10238_at
C10238_x_at
C10249_at
C10254_at
C10258_at
C10260_at
C10265_at
C10278_at
C10292_at
C10299_x_at
C10301_at
C10305_at
C10314_s_at
C10333_at
C10335_at
C10335_x_at
C10336_at
C10347_at
C10355_at
C10355_x_at
C10361_at
C10363_at
C10383_at
C10385_at
C10385_s_at
C10395_at
C10408_at
C10409_at
C10412_at
C10412_s_at
C10413_at
C10418_at
C10424_at
C10439_x_at
C10453_at
C10461_x_at
C10462_at
C10463_at
C10473_s_at
C10484_at
C10486_at
C10491_s_at
C10500_at
C10500_x_at
C10505_at
C10518_at
C10525_at
C10526_s_at
C10538_at
C10539_at
C10541_at
C10544_at
C10546_at
C10559_at
C10559_x_at
C10561_at
C10573_at
C10580_at
C10598_at
C10613_at
C10623_at
C10644_at
C10649_s_at
C10657_at
C10659_at
C10670_s_at
C10672_at
C10701_at
C10720_s_at
C10721_at
C10731_x_at
C10734_at
C10735_at
C10752_at
C10759_at
C10763_x_at
C10775_at
C10777_at
C10794_at
C10814_at
C10817_at
C10827_at
C10834_at
C10845_at
C10870_at
C10879_at
C10890_at
C10906_at
C10937_at
C10944_s_at
C10954_at
C10974_at
C10991_at
C11044_at
C11047_at
C11052_at
C11052_x_at
C11053_at
C11057_s_at
C11062_at
C11095_at
C11124_at
C11124_x_at
C11144_s_at
C11167_at
C11169_at
C11169_s_at
C11180_at
C11184_at
C11207_at
C11223_s_at
C11227_at
C11229_at
C11244_at
C11295_at
C11296_at
C11321_at
C11321_x_at
C11329_at
C11343_at
C11364_at
C11393_at
C11405_at
C11411_at
C11421_at
C11434_at
C11439_at
C11454_at
C11456_at
C11486_at
C11497_s_at
C11501_at
C11539_at
C11549_at
C11553_at
C11557_at
C11568_at
C11585_at
C11611_at
C11615_at
C11633_at
C11635_at
C11637_at
C11641_at
C11659_at
C11676_at
C11681_s_at
C11684_at
C11696_at
C11696_x_at
C11703_at
C11703_x_at
C11714_at
EB684227_at
EB684207_x_at
EB684148_at
EB684087_at
EB684045_at
EB684045_s_at
EB683980_s_at
EB683962_at
EB683951_at
EB683928_at
EB683909_at
EB683908_at
EB683870_at
EB683870_x_at
EB683789_at
EB683726_s_at
EB683695_at
EB683651_at
EB683636_at
EB683559_at
EB683534_at
EB683521_at
EB683498_x_at
EB683457_s_at
EB683145_at
EB683135_at
EB683113_at
EB683095_s_at
EB683068_at
EB683058_at
EB682977_s_at
EB682912_at
EB682789_at
EB682721_at
EB682691_at
EB682586_at
EB682455_at
EB682375_at
EB682353_at
EB682251_at
EB682158_at
EB682139_at
EB681914_at
EB681722_at
EB681641_at
EB681463_at
EB681462_s_at
EB681459_s_at
EB681457_at
EB681452_at
TT28_B08_at
EB681301_at
EB681264_at
EB681180_at
EB680924_at
EB680800_at
EB680778_at
EB680768_at
EB680657_at
EB680603_at
EB680593_s_at
EB680442_at
EB680416_at
EB680402_at
EB680317_at
EB680235_at
EB680131_at
EB680033_at
EB679988_at
EB679923_at
EB679798_at
EB679778_at
EB679555_at
EB679531_at
EB679481_at
EB679454_s_at
EB679420_at
EB679366_at
EB679315_at
EB679191_at
EB678834_at
EB678713_at
EB678528_s_at
EB677975_s_at
EB677814_at
EB677708_at
EB677484_at
EB677428_at
EB677412_at
DW005153_s_at
DW005121_at
DW005105_at
DW005019_at
DW004941_at
DW004804_at
DW004804_s_at
DW004743_at
DW004685_at
DW004667_at
DW004621_s_at
DW004594_at
DW004558_at
DW004464_at
DW004442_at
DW004418_at
DW004355_at
DW004353_at
DW004299_s_at
DW004271_at
DW004270_x_at
DW004248_at
DW004227_at
DW004126_at
DW004106_at
DW004090_at
DV158884_at
DV158884_s_at
DW004068_at
DW004033_s_at
DW004016_at
DW003994_at
DW003943_at
DW003941_at
DW003811_s_at
DW003771_at
DW003765_at
DW003657_at
DW003654_at
DW003507_at
DW003460_at
DW003367_at
DW003354_at
DW003320_at
DW003313_at
DW003300_at
DW003297_s_at
DW003293_at
DW003278_x_at
DW003258_at
DW003202_at
DW003152_at
DW003139_at
DW003131_at
DW003131_s_at
DW003122_at
DW003120_at
DW003014_at
DW003012_at
DW002936_s_at
DW002924_at
TT10_I15_s_at
DW002898_at
DW002873_at
DW002870_at
DW002868_at
DW002850_at
DW002844_at
DW002826_at
DW002800_at
DW002694_at
DW002621_at
DW002484_at
DW002467_at
DW002383_at
DW002356_at
DW002326_at
DW002326_x_at
DW002288_s_at
DW002277_at
DW002251_at
DW002222_at
DW002221_s_at
DW002216_at
DW002203_at
DW002175_s_at
DW002172_at
DW002070_at
DW002028_at
DW001989_at
DW001952_at
DW001888_at
DW001823_at
DW001794_at
DW001791_at
DW001770_at
DW001770_x_at
DW001704_at
DW001629_at
DW001583_at
DW001572_at
DW001355_at
DW001355_x_at
DW001339_at
DW001304_at
DW001213_at
DW001137_at
DW001134_at
DW001094_at
DW000951_at
DW000794_at
DW000794_s_at
DW000729_at
DW000685_at
DW000651_at
DW000643_at
DW000601_at
DW000595_at
DW000553_at
DW000536_x_at
DW000243_at
DW000064_at
DW000050_at
DV999822_at
DV999805_at
DV999580_at
DV999540_at
DV999535_at
DV999483_at
DV999427_at
DV999296_at
DV998866_s_at
DV162706_at
DV162688_at
DV162620_at
DV162510_at
DV162430_at
DV162239_at
DV162027_at
DV161540_at
DV161438_at
DV161394_at
DV161358_at
DV161337_at
DV161197_at
DV161157_at
DV161086_at
DV160756_at
DV160709_at
DV160658_at
DV160658_x_at
DV160547_s_at
DV160333_at
DV160237_at
DV160228_at
DV160080_at
DV159888_at
DV159714_at
DV159714_s_at
DV159711_at
DV159614_at
DV159538_at
DV159366_at
DV159331_at
DV159294_at
DV159288_at
DV159288_s_at
DV159234_at
DV158829_at
DV158810_at
DV158623_at
DV158601_at
DV158464_at
DV158073_at
DV158030_at
DV157962_at
DV157947_at
DV157836_at
DV157797_at
DV157608_at
DV157528_at
DV157528_x_at
EB643492_at
EB643479_x_at
EB452232_at
EB452228_at
EB452103_at
EB452082_at
EB451991_at
EB451896_at
EB451893_s_at
EB451890_at
EB451880_at
EB451880_x_at
EB451837_at
EB451691_s_at
EB451685_at
EB451645_at
EB451640_at
EB451640_s_at
EB451628_at
EB451361_s_at
EB451349_at
EB451329_at
EB451232_at
EB451068_s_at
EB450996_at
EB450996_x_at
EB450971_at
EB450894_at
EB450861_at
EB450861_s_at
EB450801_s_at
EB450630_s_at
EB450603_at
EB450557_at
EB450466_at
EB450436_s_at
EB450398_at
EB450243_at
EB450241_at
EB450173_x_at
EB450152_at
EB450151_at
EB449874_at
EB449867_at
EB449867_x_at
EB449841_at
EB449841_s_at
EB449777_at
EB449647_at
EB449562_at
EB449484_at
EB449436_at
EB449419_at
EB449416_at
EB449412_at
EB449409_at
EB449271_at
EB449271_x_at
EB449246_at
EB449162_s_at
EB449140_at
EB448991_x_at
EB448919_at
EB448888_at
EB448847_at
EB448668_at
EB448622_at
EB448579_at
EB448343_x_at
EB448305_at
EB448298_at
EB448290_at
EB448051_at
EB448050_at
EB447948_at
EB447925_s_at
EB447816_at
EB447686_at
EB447560_at
EB447496_s_at
EB447407_at
EB447389_at
EB447283_at
EB447213_at
EB447102_at
EB447101_at
EB447080_at
EB446997_x_at
EB446978_at
EB446853_at
EB446807_at
EB446778_at
EB446724_at
EB446673_at
EB446633_at
EB446609_at
EB446514_at
EB446332_x_at
EB446314_at
EB446304_at
EB446271_at
EB446231_at
EB446230_at
EB446209_at
EB446164_at
EB446152_at
EB446140_x_at
EB446087_s_at
EB446013_at
EB445962_at
EB445955_at
EB445954_s_at
EB445906_at
EB445896_at
EB445888_at
EB445883_at
EB445816_s_at
EB445748_at
EB445730_at
EB445702_at
EB445688_at
EB445680_s_at
EB445611_at
EB445585_at
EB445580_at
EB445575_at
EB445574_at
EB445573_at
EB445527_at
EB445519_at
EB445501_s_at
EB445334_at
EB445287_at
EB445178_at
EB445119_at
EB445112_at
EB445091_at
EB445071_at
EB445071_x_at
EB445042_at
EB444903_at
EB444886_at
EB444868_at
EB444837_at
EB444824_at
EB444809_x_at
EB426103_at
EB426103_s_at
EB444726_at
EB444726_s_at
EB444719_x_at
EB444701_at
EB444683_at
EB444654_s_at
EB444653_x_at
EB444649_at
EB444617_at
EB444598_at
EB444571_at
EB444547_x_at
EB444538_at
EB444523_at
EB444520_at
EB444485_at
EB444485_x_at
EB444477_at
EB444477_s_at
EB444465_at
EB444460_at
EB444456_at
EB434403_s_at
EB444337_at
EB444326_at
EB444325_at
EB444311_at
EB444307_at
EB444307_x_at
EB444168_at
EB444143_at
EB444120_at
EB444089_at
EB444084_at
EB444061_at
EB443999_at
EB443999_x_at
EB443959_s_at
EB443821_at
EB443757_at
BP534904_at
EB443695_at
EB443629_at
EB443550_s_at
EB443376_s_at
EB443134_at
EB443134_s_at
EB443120_at
EB443004_at
EB443003_at
EB442831_at
EB442775_at
EB442745_at
EB442600_at
EB442568_at
EB442429_at
EB442428_at
EB442428_s_at
EB442375_at
EB442360_at
EB442337_at
EB442312_at
EB442306_at
EB442291_at
EB442288_at
EB442208_s_at
EB442117_at
EB442117_s_at
EB442057_at
EB441987_at
EB441938_at
EB441795_s_at
EB441786_s_at
EB441742_at
EB441740_at
EB441696_at
EB441684_at
EB441679_at
EB441668_at
EB441616_at
EB441554_at
EB441520_x_at
EB441513_at
EB441446_at
EB441308_at
EB441231_at
EB439644_s_at
EB441038_at
EB440984_at
EB440898_at
EB440647_at
EB440509_at
EB440397_at
EB440356_at
EB440264_at
EB440224_at
EB440067_at
CV018508_s_at
EB439939_at
EB439880_at
EB439818_at
EB439761_s_at
EB439555_at
EB439549_at
EB439513_at
EB439421_at
EB439331_at
EB439258_at
EB439132_at
EB439092_at
EB438918_at
EB438663_at
EB438537_at
EB438529_s_at
EB438500_at
EB438408_at
EB438393_x_at
EB438207_at
EB437976_at
EB437976_x_at
EB437911_at
EB437708_at
EB437400_at
EB437196_at
EB437156_at
EB436903_at
EB436581_at
EB436535_at
EB436448_at
EB436448_s_at
EB436392_at
EB436380_at
EB436165_at
EB436124_at
EB436081_at
EB435763_at
EB435758_s_at
EB435670_at
EB435670_s_at
EB435650_at
EB435588_at
EB435581_at
EB435573_at
EB435564_at
EB435456_at
EB435442_at
EB435442_x_at
EB435250_at
EB435100_at
EB435076_at
EB434850_at
EB434576_s_at
EB433819_at
EB433819_s_at
EB433693_at
EB433444_s_at
EB433422_s_at
EB433366_at
EB433192_at
EB432871_at
EB432871_x_at
EB432855_at
EB432693_at
EB432689_at
EB432644_at
EB432582_at
EB432562_at
EB432496_at
EB432480_at
EB432468_at
EB432409_x_at
EB432408_at
EB432359_at
EB432319_at
EB432189_at
EB432184_at
EB432151_at
EB432016_at
EB431966_at
EB431922_s_at
EB431864_at
EB431785_at
EB431634_at
EB431613_at
EB431613_x_at
EB431507_at
EB431460_at
EB431388_x_at
EB431366_at
EB431107_at
EB431024_at
EB431014_at
EB431004_at
EB430786_at
EB430678_at
EB430637_at
EB430602_at
EB430344_at
EB430312_s_at
EB430308_at
EB430194_at
EB430022_at
EB429899_at
EB429881_at
EB429881_s_at
EB429871_at
TT06_E19_s_at
EB429745_at
EB429701_at
EB429616_at
EB429278_at
EB429139_s_at
EB429066_at
EB428900_at
EB428836_at
EB428803_at
EB428773_at
EB428741_at
EB428725_at
EB428467_at
EB428435_at
EB428339_at
EB428247_at
EB428243_at
EB428210_s_at
EB428119_at
EB428062_at
EB427996_at
EB427980_at
EB427893_at
EB427724_at
EB427653_at
EB427639_at
EB427614_at
EB427581_at
EB427568_at
EB427467_at
EB427465_at
EB427441_at
EB427426_at
EB427370_at
EB427253_at
EB427243_at
EB427179_s_at
EB427179_x_at
EB427169_at
EB427165_at
EB427156_at
EB427065_at
EB426988_at
EB426966_at
EB426939_at
EB426939_x_at
EB426930_at
EB426732_at
EB426732_s_at
EB426716_at
EB426667_at
EB426655_at
EB426622_at
EB426591_at
EB426550_at
EB426548_at
EB426493_at
EB426410_at
EB426331_at
EB426304_at
EB426290_at
EB426287_at
EB426287_s_at
EB426096_at
EB426064_at
EB426013_at
EB425943_at
EB425913_at
EB425885_at
EB425750_at
EB425743_at
EB425680_at
EB425429_at
EB425317_at
EB425300_at
EB425278_at
EB425271_at
EB425228_at
EB425176_at
EB425168_at
EB425168_x_at
EB424959_at
EB424925_x_at
EB424801_at
EB424801_s_at
EB424773_at
EB424711_at
EB424711_s_at
EB424603_at
AJ310472_at
DR109312_at
DR109311_at
CV507125_at
CV507097_at
BP136223_at
BP135253_at
BP135189_at
BP131967_at
BP131651_at
BP130984_at
BP130081_at
BP128333_at
BP529999_x_at
BP529995_at
BP529975_at
BP529946_at
BP529931_at
BP529926_at
BP529896_at
BP529868_at
BP529807_s_at
BP529773_at
BP529746_at
BP529693_at
BP529680_at
BP529670_at
BP529637_at
BP529609_at
BP529581_at
BP529570_at
BP529549_at
BP529503_at
BP529500_at
BP529452_at
BP529413_at
BP529412_at
BP529348_at
BP529343_at
BP529276_at
BP529242_at
BP529239_at
BP529217_at
BP529156_at
BP529117_at
BP529083_at
BP529066_at
BP528883_at
BP528877_at
BP528828_at
BP528796_at
BP528792_at
BP528778_at
BP528699_at
BP528681_at
BP528672_at
BP528638_at
BP528597_at
BP528567_at
BP528481_at
BP528469_at
BP528468_at
BP528449_at
BP528429_at
BP528402_at
BP528358_at
BP528353_at
BP528332_at
BP528275_at
BP528255_at
BP528240_at
BP528161_at
BP528144_at
BP528130_at
BP528108_at
BP528100_at
BP528065_at
BP527984_at
BP527973_at
BP527969_at
BP527878_at
BP527857_at
BP527853_at
BP527851_at
BP527847_at
BP527832_s_at
BP527812_at
BP527773_at
BP527688_at
BP527656_at
BP527650_at
BP527611_at
BP527601_at
BP527599_at
BP527595_at
BP527585_at
BP527575_at
BP527533_at
BP527492_at
BP527490_at
BP527428_at
BP527427_at
BP527416_at
BP527416_s_at
BP527407_at
BP527389_at
BP527380_at
BP527360_at
BP527349_at
BP527338_at
BP527336_at
BP527311_at
BP527269_at
BP527259_at
BP527238_at
BP527202_at
BP527129_at
BP527081_at
BP527045_at
BP527041_at
BP527005_at
BP526999_at
BP526990_at
BP526983_at
BP526964_at
BP526931_at
BP526900_at
BP526856_at
BP526845_at
BP526840_at
BP526834_at
BP526829_at
BP526818_s_at
BP526775_at
BP526756_at
BP526755_at
BP526718_at
BP526674_at
BP526661_at
BP526660_at
BP526636_at
BP526619_s_at
BP526597_at
BP526593_at
BP526551_at
BP526540_at
BP526519_at
BP526467_at
BP526445_at
BP526402_at
BP526390_at
BP526361_at
BP526347_at
BP526341_at
BP526314_at
BP526313_at
BP526306_at
BP526262_at
BP526257_at
BP526207_at
BP526204_at
BP526203_at
BP526101_at
BP525983_at
BP525902_at
BP525888_at
BP525875_at
BP525857_at
BP525855_at
BP525853_at
BP525808_at
BP525762_at
BP525693_at
BP525661_at
BP525609_at
BP525586_at
BP525548_at
BP525546_at
BP137482_at
BP137465_at
BP137442_at
BP137397_at
BP137392_at
BP137378_at
BP137373_at
BP137364_at
BP137339_at
BP137243_at
BP137230_at
BP137217_at
BP137217_s_at
BP137185_at
BP137181_at
BP137050_at
BP137049_at
BP137004_at
BP136988_at
BP136987_at
BP136956_at
BP136894_at
BP136745_at
BP136664_at
BP136602_at
BP136587_at
BP136541_at
BP136508_at
BP136490_at
BP136457_at
BP136454_at
BP136431_at
BP136379_at
BP136354_at
BP136319_at
BP136310_at
BP136259_at
BP136258_at
BP136256_at
BP136176_at
BP136079_at
BP136071_at
BP135992_at
BP135976_at
BP135970_at
BP135960_at
BP135957_at
BP135943_at
BP135849_at
BP135847_at
BP135839_at
BP135811_at
BP135798_at
BP135747_at
BP135738_at
BP135726_at
BP135669_at
BP135667_at
BP135665_s_at
BP135657_at
BP135650_at
BP135637_at
BP135633_at
BP135624_at
BP135613_at
BP135594_at
BP135530_at
BP135482_at
BP135479_at
BP135470_at
BP135441_at
BP135439_at
BP135438_at
BP135414_at
BP135408_at
BP135284_at
BP135265_at
BP135254_at
BP135250_at
BP135247_at
BP135215_at
BP135210_at
BP135207_at
BP135140_at
BP135135_at
BP135113_at
BP135099_at
BP135056_at
BP135053_at
BP135046_at
BP135026_at
BP134948_at
BP134908_at
BP134884_at
BP134867_at
BP134861_at
BP134857_at
BP134846_at
BP134845_at
BP134814_at
BP134812_at
BP134810_at
BP134774_at
BP134726_at
BP134713_at
BP134681_at
BP134667_at
BP134664_at
BP134624_at
BP134562_at
BP134524_at
BP134513_at
BP134496_at
BP134489_at
BP134457_at
BP134446_at
BP134396_at
BP134388_at
BP134382_at
BP134370_at
BP134341_at
BP134248_at
BP134235_at
BP134225_at
BP134205_at
BP134201_at
BP134156_at
BP134133_at
BP134092_at
BP134076_at
BP134073_at
BP133934_at
BP133908_at
BP133907_at
BP133902_s_at
BP133895_at
BP133841_at
BP133835_at
BP133829_at
BP133812_at
BP133808_at
BP133794_at
BP133773_at
BP133738_at
BP133732_at
BP133732_s_at
BP133723_at
BP133686_at
BP133653_at
BP133647_at
BP133635_at
BP133624_s_at
BP133610_at
BP133610_s_at
BP133604_at
BP133532_at
BP133529_at
BP133528_at
BP133481_at
BP133464_at
BP133434_at
BP133325_at
BP133279_at
BP133183_at
BP133145_at
BP133096_at
BP133033_at
BP133023_at
BP132951_at
BP132939_at
BP132865_at
BP132862_at
BP132856_at
BP132789_at
BP132774_at
BP132765_at
BP132747_at
BP132726_at
BP132681_at
BP132666_at
BP132653_at
BP132602_at
BP132559_at
BP132533_at
BP132529_at
BP132507_at
BP132439_at
BP132424_at
BP132385_at
BP132381_at
BP132305_at
BP132276_at
BP132264_at
BP132197_at
BP132187_at
BP132143_at
BP132124_at
BP132066_at
BP132044_at
BP132043_at
BP131977_at
BP131938_at
BP131896_at
BP131874_at
BP131848_at
BP131847_at
BP131809_at
BP131771_at
BP131770_at
BP131768_at
BP131538_at
BP131529_at
BP131425_at
BP131375_at
BP131326_at
BP131283_at
BP131249_at
BP131170_at
BP131134_at
TT09_K17_s_at
BP131072_at
BP131068_at
BP131041_at
BP131029_at
BP131023_at
BP131023_s_at
BP131007_at
BP130994_at
BP130938_at
BP130897_at
BP130871_at
BP130870_at
BP130844_at
BP130793_at
BP130679_at
BP130580_at
BP130536_at
BP130465_at
BP130336_at
BP130306_at
BP130220_at
BP130143_at
BP130097_at
BP130026_at
BP129920_at
BP129911_at
BP129843_at
BP129793_at
BP129789_at
BP129730_at
BP129721_at
BP129713_at
BP129711_at
BP129701_at
BP129698_at
BP129658_at
BP129648_at
BP129628_at
BP129622_at
BP129559_at
BP129553_at
BP129525_at
BP129514_at
BP129492_at
BP129420_at
BP129404_x_at
BP129373_at
BP129360_at
BP129303_at
BP129293_at
BP129261_at
BP129242_at
BP129235_at
BP129234_at
BP129223_at
BP129172_at
BP129156_at
BP129149_at
BP129141_at
BP129130_at
BP129120_at
BP129117_at
BP129117_x_at
BP129083_at
BP128963_s_at
BP128950_at
BP128916_at
BP128913_at
BP128846_at
BP128844_at
BP128792_at
BP128781_at
BP128773_at
BP128762_at
BP128724_at
BP128709_at
BP128658_at
BP128650_at
BP128575_at
BP128569_at
BP128535_at
BP128489_at
BP128420_at
AJ633016_at
AJ632888_at
CN498906_s_at
CN498875_at
CN498861_at
CN498813_s_at
CN498809_at
CN498803_at
CN498801_at
BP535441_at
BP535401_at
BP535372_at
BP535364_at
BP535348_at
BP535322_at
BP535174_s_at
BP535076_at
BP535068_s_at
BP535042_at
BP535029_at
BP534983_at
BP534983_s_at
BP534956_at
BP534942_at
BP534926_at
BP534889_at
BP534865_at
BP534719_at
BP534687_at
BP534653_at
BP534653_s_at
BP534649_at
BP534636_at
BP534632_at
BP534577_at
BP534377_at
BP534355_at
BP534311_at
BP530227_at
BP534163_at
BP534153_at
BP534110_at
BP534107_at
BP534094_s_at
BP533996_at
BP533939_at
BP533923_at
BP533865_at
BP533859_at
BP533834_at
BP533778_at
BP533768_at
BP533725_at
BP533686_at
BP533621_at
BP533597_at
BP533597_x_at
BP533555_at
BP533552_at
BP533520_at
BP533512_at
BP533502_at
BP533486_at
BP533467_at
BP533462_at
BP533427_at
BP533417_at
BP533267_at
BP533211_x_at
BP533108_s_at
BP533067_at
BP533027_at
BP533011_at
BP532991_at
BP532984_at
BP532924_at
BP532853_at
BP532832_at
BP532785_at
BP532782_at
BP532765_at
BP532645_at
BP532609_at
BP532507_at
BP532491_at
BP532490_at
BP532490_x_at
BP532462_at
BP532431_at
BP532400_at
BP532367_at
BP532340_at
BP532316_at
BP532296_x_at
BP532227_at
BP532227_x_at
BP532214_at
BP532206_at
BP532206_s_at
BP532086_at
BP531993_at
BP531949_at
BP531936_at
BP531922_s_at
BP531899_at
BP531801_at
BP531793_at
BP531744_at
BP531711_at
BP531704_at
BP531695_at
BP531664_at
BP531639_at
BP531639_s_at
BP531635_at
BP531572_at
BP531568_at
BP531558_at
BP531542_at
BP531357_at
BP531312_at
BP531306_at
BP531268_at
BP531141_at
BP531136_at
BP531094_s_at
BP531072_at
BP531047_at
BP531034_at
BP530969_at
BP530957_at
BP530950_at
BP530929_at
BP530905_at
BP530891_at
BP530884_at
BP530843_at
BP530816_at
BP530569_at
BP530532_at
BP530384_at
BP530381_at
BP530276_s_at
BP530241_at
BP530191_at
BP530094_at
BP530089_at
BP530052_at
BP530025_at
CV021810_at
CV021747_at
CV021745_x_at
CV021744_at
CV021740_at
CV021716_at
CV021699_at
CV021690_x_at
CV021660_x_at
CV021641_s_at
CV021552_at
CV021521_at
CV021518_at
CV021467_s_at
CV021456_at
CV021429_at
CV021402_s_at
CV021386_x_at
CV021368_at
CV021367_at
CV021352_s_at
CV021347_at
CV021263_at
CV021167_at
CV021157_at
CV021154_at
CV021150_at
CV021110_at
CV021069_x_at
CV021061_at
CV021045_s_at
CV021038_at
CV021022_at
CV020902_at
CV020875_at
CV020867_at
CV020803_at
CV020784_at
CV020663_x_at
CV020641_x_at
CV020639_at
CV020639_x_at
CV020627_at
CV020618_at
CV020613_at
CV020608_at
CV020595_s_at
CV020595_x_at
CV020593_s_at
CV020585_s_at
CV020517_at
CV020502_at
CV020453_x_at
CV020448_at
CV020435_at
CV020402_at
CV020394_at
CV020370_at
CV020322_at
CV020150_x_at
CV020147_at
CV019972_at
CV019972_s_at
CV019902_at
CV019902_x_at
CV019784_at
CV019755_at
CV019732_at
CV019693_x_at
CV019622_s_at
CV019608_at
CV019600_at
CV019571_at
CV019571_x_at
CV019567_x_at
CV019516_at
CV019472_at
CV019449_s_at
CV019423_at
CV019384_at
CV019359_at
CV019359_x_at
CV019346_at
CV019302_at
CV019274_at
CV019241_x_at
CV016348_s_at
CV019215_s_at
CV019161_at
CV019124_at
CV018979_at
CV018974_at
CV018931_s_at
CV018918_at
CV018878_x_at
CV018871_at
CV018856_at
CV018844_at
CV018825_at
CV018686_at
CV018571_at
CV018571_x_at
CV018501_x_at
CV018451_at
CV018445_s_at
CV018406_at
CV018406_x_at
CV018362_at
CV018340_at
CV018329_at
CV018315_at
CV018309_at
CV018302_at
CV018299_s_at
CV018276_at
CV018153_at
CV018114_at
CV018025_at
CV017932_at
CV017925_at
CV017919_at
CV017890_at
CV017880_at
CV017838_at
CV017812_at
CV017812_x_at
CV017807_x_at
CV017564_s_at
CV017543_at
CV017501_at
CV017494_s_at
CV017480_at
CV017466_at
CV017445_at
CV017442_x_at
CV017432_x_at
CV017423_at
CV017419_at
CV017223_s_at
CV017220_at
CV017192_at
CV017182_s_at
CV017140_at
CV017036_at
CV016999_at
CV016966_x_at
CV016914_at
CV016811_s_at
CV016746_at
CV016683_s_at
CV016682_s_at
CV016662_at
CV016656_at
CV016615_at
CV016615_x_at
CV016488_x_at
CV016476_at
CV016472_at
CV016469_at
CV016397_at
CV016396_at
CV016360_at
CV016353_s_at
CV016323_at
CV016260_x_at
CV016174_s_at
CV016122_at
CV016103_x_at
CV016088_at
CV016057_at
CV016038_x_at
CV016014_x_at
CV016002_x_at
CV015974_at
CV015930_at
CV015914_at
CN949747_s_at
CN824932_at
CN824837_at
BQ843214_at
BQ843211_s_at
BQ843192_x_at
BQ843188_x_at
BQ843039_at
BP192468_at
BP192641_at
CB337252_at
AJ344598_at
AJ344592_at
AJ344587_at
AF211754_s_at
AF211651_s_at
AF211590_at
AF211557_at
AF211543_at
AF211690_x_at
AW351428_at
AW351425_s_at
AJ718645_x_at
AJ718304_at
AJ718098_at
AJ718011_at
AJ717975_at
AJ717975_s_at
AJ717970_s_at
AJ717970_x_at
AJ717867_at
AJ717844_at
S44870_at
S44870_x_at
AB120527_at
DQ198166_at
DQ073639_at
X03913_s_at
AY572223_at
AB196435_x_at
AB020590_at
AF211528_at
AB107691_at
AB041517_at
AY219426_at
AF154639_at
AF154635_at
AY183722_at
AB032530_at
AF462145_at
AJ320505_at
AF311783_at
AF272244_at
AB040485_at
AB009884_at
AB027752_at
U91726_at
U66272_at
D29976_at
A10064_at
M97194_x_at
TT02_F21_at
TT02_G06_x_at
TT03_J05_at
TT03_L24_at
TT04_O06_at
TT05_C16_at
TT05_P08_at
TT08_K02_s_at
TT08_K05_at
TT09_L20_at
TT10_P04_s_at
TT12_A21_at
TT12_F19_at
TT12_H08_at
TT13_J21_at
TT13_L13_at
TT13_L16_at
TT14_D03_s_at
TT14_I03_at
TT16_C18_at
TT16_I15_at
TT16_M03_at
TT16_M03_s_at
TT17_A16_at
TT17_K21_s_at
TT20_C10_at
TT21_L12_at
TT22_C20_at
TT22_F24_at
TT23_B04_at
TT23_C10_at
TT24_D21_at
TT24_D21_s_at
TT24_L16_at
TT27_F22_at
TT31_K15_at
TT35_M12_at
TT36_B24_at
TT37_C06_at
TT37_F16_at
TT37_G03_at
TT37_L09_at
TT37_O03_at
TT38_A19_at
TT38_A19_s_at
TT38_D16_at
TT39_M08_at
TT47_A15_at
TT47_B17_at
TT47_C17_at
TT49_D11_at
TT50_H04_at
TT50_M21_at
TT27_N24_at
TT07_I10_at
TT15_F14_at
TT38_J01_at
TT40_M13_at
TT02_D05_at
TT02_F04_at
TT02_H07_at
TT03_F04_at
TT03_F17_at
TT03_H15_at
TT03_N02_s_at
TT03_O02_at
TT04_N02_at
TT04_N21_at
TT04_P10_at
TT05_H24_at
TT05_L21_at
TT05_O19_at
TT06_A20_x_at
TT06_M14_at
TT06_M14_x_at
TT08_N17_at
TT09_A22_at
TT09_C05_s_at
TT09_G01_at
TT09_N08_at
TT10_D23_at
TT10_F19_at
TT10_G06_at
TT10_O07_s_at
TT11_A18_at
TT11_F11_at
TT11_G06_at
TT11_H02_s_at
TT16_D19_at
TT16_N12_s_at
TT17_F07_at
TT17_K12_at
TT17_N05_at
TT17_N22_at
TT18_C10_at
TT18_D21_at
TT18_M05_at
TT18_P10_at
TT19_H11_at
TT20_A09_at
TT20_A19_s_at
TT20_D08_at
TT20_H19_at
TT20_I06_at
TT21_C13_at
TT21_E03_at
TT21_O12_at
TT21_O16_at
TT21_P09_at
TT22_A13_at
TT22_N02_at
TT23_F16_at
TT23_G01_at
TT23_I07_at
TT23_M09_at
TT35_E02_at
TT35_M14_at
TT36_K07_at
TT37_A10_at
TT37_C12_at
TT37_C20_at
TT37_D23_at
TT37_G21_at
TT37_J14_at
TT37_O14_at
TT38_C15_at
TT38_G15_at
TT38_I02_at
TT38_J18_at
TT38_N17_at
TT38_O04_at
TT39_G08_at
TT39_K14_at
TT39_K14_s_at
TT39_L13_at
TT40_C01_at
TT40_I01_at
TT40_J13_s_at
TT41_C03_at
TT41_C16_at
TT41_G16_at
TT41_J07_at
TT03_C12_at
TT08_A12_at
TT34_N05_at
TT01_A08_at
TT02_E02_at
TT02_I02_at
TT02_J15_at
TT02_K07_at
TT02_M21_at
TT02_N20_at
TT03_E19_at
TT03_N13_at
TT03_P12_at
TT04_C19_s_at
TT04_J17_at
TT05_G09_at
TT05_J21_at
TT05_M01_at
TT05_P03_at
TT06_M17_at
TT06_N19_at
TT08_A07_at
TT08_L10_at
TT09_B02_at
TT09_D20_at
TT09_N14_at
TT10_K09_at
TT10_L12_at
TT11_P07_at
TT12_I17_at
TT12_K24_at
TT14_O08_at
TT15_A03_at
TT15_A03_x_at
TT15_H16_at
TT15_K15_at
TT15_M22_at
TT15_O08_at
TT15_O22_at
TT16_C05_at
TT16_G12_at
TT17_A21_at
TT17_K19_at
TT18_M10_s_at
TT19_I08_at
TT19_M02_at
TT21_C16_at
TT21_F08_at
TT21_P13_s_at
TT22_H16_at
TT22_N19_at
TT22_O12_at
TT23_I22_at
TT24_M16_at
TT25_I11_at
TT25_L17_at
TT26_G10_at
TT26_H11_at
TT26_I12_at
TT27_E03_at
TT27_L11_at
TT27_N19_at
TT27_N21_at
TT27_P22_at
TT29_I13_at
TT30_F09_at
TT30_F19_x_at
TT30_M10_at
TT31_O02_at
TT31_O02_x_at
TT32_B14_s_at
TT32_I05_at
TT33_E08_at
TT33_I21_at
TT34_F19_at
TT34_M05_at
TT34_P18_at
TT35_H08_s_at
TT35_K04_at
TT35_K12_at
TT35_M05_s_at
TT35_O20_s_at
TT36_E16_at
TT36_G21_at
TT36_H20_at
TT36_J18_at
TT36_J18_s_at
TT36_K04_at
TT36_K17_at
TT36_M02_s_at
TT36_M19_at
TT37_H02_at
TT38_H20_at
TT38_I10_at
TT39_E04_at
TT39_E04_x_at
TT39_G09_at
TT39_H20_at
TT39_I15_at
TT39_K09_at
TT39_L01_s_at
TT40_O05_at
TT50_P03_at
TT41_F03_at
TT41_O08_at
TT47_C24_at
TT47_H06_at
TT47_H19_at
TT47_O01_at
TT48_A12_at
TT48_C16_at
TT48_G15_at
TT48_I06_at
TT48_J18_at
TT49_B15_at
TT49_L20_at
TT50_D22_at
TT50_I14_at
TT34_B01_at
TT23_M17_at
TT19_H01_at
TT03_I02_at
TT01_A11_at
TT02_P06_at
TT21_F02_at
TT22_L09_at
TT26_B16_at
TT32_G07_at
TT32_N06_at
TT33_G14_at
TT40_B07_at
TT11_J06_at
TT37_B16_at
TT01_D10_at
TT02_E24_at
TT02_N22_at
TT03_F18_at
TT03_O14_at
TT03_O23_at
TT04_A10_at
TT04_I10_at
TT05_M15_at
TT06_N21_at
TT06_P04_at
TT07_C10_at
TT08_B06_at
TT09_H20_at
TT09_I16_s_at
TT10_P11_s_at
TT21_G01_x_at
TT22_C24_at
TT22_F05_at
TT23_I20_at
TT23_M06_at
TT23_P07_at
TT24_M17_at
TT25_K01_at
TT28_K14_at
TT29_M16_at
TT29_N21_at
TT30_A22_at
TT30_P07_at
TT30_P09_at
TT31_A08_at
TT31_F07_at
TT31_I14_at
TT31_N04_at
TT32_C06_at
TT33_E12_at
TT33_E12_x_at
TT33_I19_s_at
TT12_L18_at
TT03_G06_at
TT05_O22_at
TT06_I13_at
TT33_N18_at
TT19_M13_at
TT01_B10_at
TT02_B07_at
TT02_D16_s_at
TT03_L12_at
TT03_O10_at
TT04_D17_at
TT04_F10_at
TT04_F14_at
TT04_K16_at
TT04_M21_at
TT05_A12_at
TT05_J12_at
TT05_J13_at
TT05_L16_at
TT05_M05_at
TT06_C09_at
TT06_J15_at
TT06_J21_at
TT07_J21_at
TT09_C13_at
TT09_C19_at
TT09_D17_at
TT09_H21_at
TT09_I09_at
TT09_L07_at
TT09_P19_at
TT10_D14_at
TT10_J22_at
TT11_C21_at
TT11_K05_at
TT12_E23_at
TT12_I15_at
TT12_L10_at
TT12_P12_at
TT14_N16_s_at
TT15_C12_at
TT16_G09_at
TT17_L14_at
TT18_J01_at
TT18_J24_at
TT19_A12_at
TT19_G09_s_at
TT19_J04_at
TT19_O17_at
TT20_B05_at
TT20_C04_at
TT20_H21_at
TT20_J23_at
TT20_L12_at
TT20_O20_at
TT21_E06_at
TT21_E15_at
TT21_L09_at
TT22_K04_at
TT23_B07_at
TT23_E10_x_at
TT23_G19_at
TT23_J16_at
TT23_L23_at
TT23_P01_at
TT24_I03_at
TT24_P20_x_at
TT25_D19_at
TT25_I09_at
TT25_J17_s_at
TT25_K22_at
TT25_M04_at
TT26_A01_at
TT26_E19_at
TT26_K07_at
TT26_O22_at
TT27_M06_at
TT27_M14_at
TT27_P15_at
TT27_P15_x_at
TT28_G16_at
TT29_A14_at
TT29_B04_at
TT29_J15_at
TT29_M01_at
TT30_A12_at
TT31_K18_at
TT31_M22_at
TT32_I11_at
TT32_L04_at
TT32_N23_at
TT33_B18_s_at
TT33_F10_at
TT33_L07_at
TT33_O08_at
TT34_N01_at
TT34_P09_at
TT35_F17_at
TT35_H24_at
TT35_K08_x_at
TT36_A19_at
TT36_J06_at
TT36_N10_at
TT37_A01_at
TT37_F09_x_at
TT37_M04_at
TT38_H05_at
TT38_M12_at
TT38_M17_at
TT38_M24_at
TT39_C07_at
TT39_H04_at
TT39_I06_at
TT39_J20_at
TT39_L17_at
TT40_A18_at
TT40_B19_at
TT40_G13_at
TT40_H06_at
TT41_E08_at
TT41_F19_at
TT41_J13_at
TT41_M18_at
TT47_A12_s_at
TT47_K23_at
TT48_A05_at
TT48_C19_at
TT50_F18_at
TT50_L04_at
TT50_L19_at
TT50_O14_at
AAAT330_at
AAAT330_s_at
TCTC156_at
GC109_at
GC227A_at
GC342_at
GC414A_at
GC432_x_at
GC437_at
GC461_at
GC471A_x_at
GC480_at
MT112_at
MT301B_at
T106_s_at
T173_s_at
T2_at
T323_at
T404_s_at
BC1M1133_at
BC1M137_at
BC1M137_x_at
BC1M2232_at
BC1M3244_at
BC1M4448_s_at
BC2M1336_x_at
BC2M2340_at
BC2M4121_at
BC3M1413_at
BC3M241_at
BC3M336_at
BC3M438_at
BC4M4222_at
BC43M153_x_at
BT1M2144_x_at
BT1M3311_at
BT1M3319_at
BT1M3436_x_at
BT1M4243_s_at
BT1M4417_s_at
BT1M4453_at
BT11M430_x_at
BT2M211_at
BT2M2425_at
BT2M3130_x_at
BT2M3153_x_at
BT21M116_s_at
BT4M3427_at
