# Supplementary material for: TobEA: an atlas of tobacco gene expression from seed to senescence
Source: BMC Genomics. 2010 Feb 26;11:142. doi: 10.1186/1471-2164-11-142 (PMC2841117; doi:10.1186/1471-2164-11-142)
Supplement: Additional file 4 — GO analysis of young versus mature leaves. Zip file containing lists of probes sets and GO analysis results for genes differentially expressed in young versus mature leaves (cluster L0 to L3). [file 1471-2164-11-142-S4.ZIP › GeneList_Clust 3_high in old.txt]

C47_at
C47_s_at
C162_s_at
C183_at
C186_at
C195_at
C239_s_at
C253_at
C270_s_at
C334_at
C428_at
C430_at
C475_at
C479_at
C479_s_at
C484_at
C506_at
C511_at
C513_at
C516_at
C549_at
C518_at
C5345_s_at
C522_at
C529_at
C539_s_at
C541_at
C545_at
C547_at
C547_x_at
C557_at
C566_at
C572_s_at
C573_at
C594_s_at
C598_at
C599_at
C599_s_at
C600_at
C600_s_at
C613_at
C613_s_at
C620_at
C622_at
C633_s_at
C635_s_at
C640_x_at
C653_at
C669_at
C672_at
C672_x_at
C675_at
C697_at
C700_at
C702_at
C710_at
C710_x_at
C716_s_at
C723_at
C728_at
C734_at
C739_at
C5963_s_at
C750_at
C769_at
C772_at
C794_s_at
C810_at
C812_at
C816_at
C950_at
C1007_at
C1015_at
C1026_at
C1059_at
C1240_at
C1243_at
C1306_s_at
C1371_at
C1445_at
C1446_at
C1475_at
C1475_x_at
C1487_at
C1492_at
C1499_at
C1504_at
C1529_at
C1541_at
C1548_at
C1548_s_at
C1563_s_at
C1565_at
C1576_at
C1584_at
C1597_at
C1597_s_at
C1608_at
C1618_at
C1621_at
C1623_at
C1637_at
C1655_at
C1685_at
C1701_at
C1703_s_at
C1725_at
C1767_at
C1784_at
C1790_at
C1793_at
C1810_at
C1844_at
C1868_at
C1868_x_at
C1911_at
C1922_at
C1938_at
C1938_x_at
C1955_at
C1958_at
C1965_at
C1976_at
C1983_at
C2014_at
C2032_at
C2035_at
C2037_at
C2047_at
C2051_at
C2068_at
C2069_at
C2073_at
C2073_s_at
C2076_at
C2079_at
C2086_at
C10221_at
C10221_s_at
C2099_at
C2107_at
C2117_at
C2117_x_at
C2120_at
C2127_at
C2131_at
C2140_at
C2149_at
C2164_at
C2168_at
C2170_at
C2172_at
C2172_s_at
C2174_at
C2175_at
C2177_at
C2183_at
C2184_at
C2191_at
C2217_at
C2226_at
C2227_s_at
C2247_at
C2253_at
C2253_x_at
C2282_at
C2285_at
C2291_at
C2308_at
C2313_at
C2324_at
C2348_s_at
C2364_at
C2365_at
C2370_at
C2371_s_at
C2387_s_at
C4643_at
C4643_s_at
C2471_s_at
C2487_at
C2620_at
C2629_at
C2639_at
C2673_at
C2708_s_at
C2722_at
C2740_at
C2753_s_at
C2755_at
C2766_at
C2796_at
C2835_s_at
C2859_s_at
C2901_s_at
C2909_at
C2919_at
C2961_at
C2989_s_at
C3007_at
C3176_at
C3356_at
C3372_at
C3467_at
C3485_at
C3502_at
C3519_at
C3519_s_at
C3539_at
C3600_at
C3603_at
C3651_x_at
C3666_at
C3666_x_at
C3681_at
C3744_s_at
C3801_s_at
C3812_at
C3839_s_at
C3881_at
C3896_at
C3902_at
C3929_at
C3974_at
C4083_at
C4104_at
C4113_at
C4144_at
C4162_at
C4162_s_at
C4173_s_at
C4175_at
C4192_at
C4192_s_at
C4199_s_at
C4207_at
C4225_at
C4308_at
C4424_x_at
C4529_at
C4543_at
C4543_s_at
C4558_at
C4560_at
C4585_s_at
C4586_s_at
C4612_at
C4655_at
C4678_at
C5862_s_at
C4687_at
C4695_at
C4718_at
C4825_at
C4833_at
C4846_at
C4870_at
C4874_at
C4904_at
C4914_at
C4920_at
C4921_at
C4991_at
C4999_at
C5013_at
C5031_at
C5034_at
C5048_at
C5087_s_at
C5092_at
C5107_at
TT47_F22_at
TT47_F22_s_at
C5199_at
C5203_at
C5203_s_at
C5217_s_at
C5228_at
C5230_at
C5232_at
C5252_at
C5269_at
C5278_at
C5339_s_at
C5343_x_at
C5347_s_at
C10071_s_at
C5381_at
C5405_at
C5413_s_at
C5417_at
C5466_at
C5466_x_at
C5475_at
C5498_at
C5518_at
C5518_s_at
C5527_at
C5534_at
C5535_at
C5553_at
C5567_at
C5573_x_at
C5577_at
C5577_x_at
C5595_at
C5621_at
C5632_at
C5677_at
C5678_at
C5678_x_at
C5691_at
C5693_at
C5721_at
C5727_at
C5740_s_at
C5745_at
C5757_at
C5762_at
C5771_at
C5785_at
C5785_x_at
C5786_at
C5791_at
C5795_at
C5796_at
C5799_at
C5820_at
C5821_at
C5828_at
C5864_at
C5870_s_at
C5875_at
C5875_s_at
C5896_at
C5903_at
C5912_at
C5932_at
C5936_s_at
C5949_at
C5959_at
C5959_s_at
C5969_at
C5974_at
C5979_at
C5981_at
C5996_s_at
C6008_s_at
C6021_at
C6032_s_at
C6035_at
C6038_at
C6038_x_at
C6052_at
C6053_at
C6070_at
C6080_at
C6082_at
C6096_at
C6103_at
C6118_at
C6119_at
C6122_at
C6123_at
C6128_s_at
C6133_x_at
C6145_at
C6188_at
C6203_s_at
C6266_at
C6267_at
C6270_at
C6301_at
C6316_at
C6316_s_at
C6330_at
C6352_at
C6361_s_at
C6362_at
C6417_at
C6456_at
C6490_at
C6511_s_at
C6546_at
C6550_at
C6603_at
C6603_x_at
C6617_at
C6617_x_at
C6699_at
C6702_at
C6716_at
C6741_at
C6754_at
C6775_at
C6776_at
C6804_at
C6814_at
C6833_at
C6912_at
C7002_at
C7006_at
C7024_at
C7025_at
C7035_at
C7069_at
C7069_s_at
C7092_at
C7137_at
C7140_at
C7177_at
C7177_s_at
C7235_at
C7241_at
C7273_at
C7273_s_at
C7391_at
C7467_s_at
C7513_at
C7636_at
C7650_at
C7790_at
EB448766_s_at
C7846_at
C7878_at
C7937_at
C8194_at
C8215_at
C8225_at
C8276_s_at
C8337_at
C8577_at
C8692_at
C8692_x_at
C8694_at
C8827_at
C8836_at
C8856_at
C8874_at
C9058_at
C9058_s_at
C9059_at
C9059_s_at
C9064_at
C9067_at
C9086_s_at
C9087_at
C9087_x_at
C9090_at
C9090_x_at
C9100_at
C9104_at
C9149_at
C9160_at
C9160_x_at
C9179_at
C9200_at
C9201_at
C9244_at
C9262_at
C9328_at
C9332_at
C9378_at
C9402_s_at
C9403_s_at
C9420_at
C9519_at
C9590_at
C9598_at
C9668_at
C9684_at
C9742_at
C9786_at
C9827_at
C9956_at
C9971_at
C9972_at
C9980_at
C9987_at
C10001_at
C10023_s_at
C10057_at
C10066_at
C10067_at
C10070_s_at
C10079_at
C10090_at
C10093_x_at
C10103_s_at
C10120_at
C10136_at
C10150_s_at
C10154_at
C10155_at
C10155_s_at
C10172_at
C10174_x_at
C10180_at
C10184_at
C10192_at
C10251_at
C10266_at
C10280_at
C10282_at
C10307_at
C10315_s_at
C10344_at
C10356_at
C10373_at
C10373_x_at
C10391_at
C10399_at
C10401_at
C10414_at
C10420_at
C10426_at
C10427_at
C10469_at
C10474_at
C10482_at
C10483_at
C10487_x_at
C10490_at
C10512_at
C10524_s_at
C10525_x_at
C10543_at
C10564_at
C10580_s_at
C10581_at
C10587_at
C10587_s_at
C10592_at
C10593_at
C10613_x_at
C10624_at
C10630_at
C10633_at
C10640_at
C10652_at
C10653_at
C10658_at
C10662_at
C10662_s_at
C10673_at
C10673_x_at
C10704_at
C10707_at
C10714_at
C10718_at
C10725_at
C10727_at
C10732_at
C10732_s_at
C10738_at
C10745_at
C10767_at
C10797_s_at
C10801_at
C10801_x_at
C10807_at
C10825_at
C10828_at
C10836_at
C10839_at
C10843_s_at
C10851_at
C10853_at
C10865_at
C10869_at
C10872_at
C10876_at
C10878_s_at
C10884_s_at
C10887_at
C10891_at
C10901_at
C10904_at
C10916_at
C10966_at
C10986_at
C11002_at
C11038_at
C11038_x_at
C11065_s_at
C11080_at
C11080_s_at
C11092_at
C11092_x_at
C11112_at
C11112_x_at
C11135_at
C11138_at
C11182_at
C11239_at
C11245_at
C11269_at
C11269_s_at
C11281_at
C11304_at
C11314_at
C11318_at
C11335_at
C11441_at
C11459_at
C11701_at
EB684182_at
EB684160_at
EB684132_s_at
EB684080_at
EB683537_at
EB683312_at
EB683271_at
EB683135_s_at
EB683099_at
EB682949_s_at
EB682915_at
EB682882_at
EB682552_s_at
EB682466_at
EB682137_at
EB681957_at
EB681526_at
EB681424_at
EB681371_at
TT28_B08_s_at
EB681357_at
EB681351_at
EB681326_at
EB681323_at
EB681300_at
EB681090_at
EB681090_s_at
EB681073_at
EB681073_x_at
EB681052_at
EB681052_x_at
EB680801_at
EB680760_at
EB680694_at
EB680659_at
EB680575_at
EB680570_s_at
EB680552_at
EB680547_at
EB680464_x_at
EB680462_at
EB680453_at
EB680347_at
EB680312_at
EB680304_at
EB680220_at
EB680189_s_at
EB679999_at
EB679985_at
EB679803_at
EB679741_at
EB679718_s_at
EB679702_at
EB677604_at
EB677604_s_at
EB678869_at
DW005103_x_at
DW004974_at
DW004795_at
DW004753_at
DW004574_at
DW004558_s_at
DW004386_at
DW003870_at
DW003607_at
DW003607_x_at
DW003435_at
DW003390_at
DW003353_at
DW003125_at
DW002980_at
DW002853_at
DW002195_at
DW002175_at
DW002143_at
DW002007_x_at
DW001926_s_at
DW001365_at
DW001289_at
DW001257_s_at
DW001168_at
DW001026_at
DW000991_at
DW000812_at
DW000790_at
DW000623_s_at
DW000549_at
DW000443_at
DW000362_at
DW000332_at
DW000327_x_at
DW000288_at
DW000249_at
DW000196_at
DW000082_at
DW000075_at
DW000012_at
EB429173_at
EB429173_s_at
DV999900_at
DV999821_at
DV999623_at
DV999589_s_at
DV999564_at
DV999556_at
DV999556_x_at
DV999481_at
DV999465_at
DV999455_at
DV999436_s_at
DV999436_x_at
DV999116_x_at
DV999028_at
DV999024_at
DV999024_s_at
DV998943_s_at
DV998909_at
DV162243_at
DV162190_at
DV162123_at
DV162076_at
DV162000_at
DV161961_at
DV161740_at
DV161716_at
DV161521_at
DV161299_s_at
DV161204_at
DV161136_at
DV160965_at
DV160544_s_at
DV160535_at
DV160534_at
DV160534_s_at
DV160344_at
DV160326_x_at
DV160276_at
DV160045_at
DV160045_x_at
DV159540_s_at
DV159287_at
DV158104_at
EB452064_at
EB451681_at
EB451626_at
EB451571_at
EB451554_at
EB451334_at
EB451309_at
EB451085_at
EB450984_at
EB450935_at
EB450935_x_at
EB450748_at
EB450748_s_at
EB450652_at
EB450424_at
EB450322_at
EB450322_s_at
EB450262_at
EB449994_at
EB449660_at
EB449645_s_at
EB449570_at
EB449426_at
EB449275_at
EB449110_at
EB448950_at
EB448847_s_at
EB448754_s_at
EB448507_at
EB448414_at
EB448325_at
EB448325_s_at
EB448193_at
EB447894_at
EB447314_at
EB447161_at
EB447049_at
EB447049_s_at
EB447011_s_at
EB446876_at
EB446875_at
EB446845_x_at
EB446763_at
EB446755_at
EB446543_s_at
EB446486_at
EB446478_at
EB446367_at
EB446288_at
EB446153_at
EB446140_at
EB446069_at
EB446010_at
EB445901_at
EB445839_s_at
EB445802_at
EB445802_s_at
EB445609_at
EB445592_at
EB445551_at
EB445506_at
EB445491_at
EB445465_at
EB445451_at
EB445407_at
EB445342_at
EB445274_at
EB444976_at
EB444850_s_at
EB444826_at
EB444740_at
EB444345_at
EB444031_at
EB443861_at
EB443784_at
EB443763_at
EB443689_at
EB443629_x_at
EB443368_at
EB443349_at
EB443094_at
EB442954_at
EB442936_at
EB442792_at
EB442685_x_at
EB442540_at
EB442441_at
EB442402_at
EB442367_at
EB441989_at
EB441969_at
EB441897_at
EB441890_s_at
EB441321_at
EB441160_at
EB441160_x_at
EB441116_at
EB441011_at
EB440926_at
EB440886_at
EB440806_at
EB440753_at
EB440682_s_at
EB440666_at
EB440599_at
EB440599_x_at
EB440516_at
EB440363_at
EB440363_s_at
EB440313_at
EB440127_at
EB439923_at
EB439866_s_at
EB439761_at
EB439565_at
EB439434_x_at
EB439398_s_at
EB439396_at
EB439373_at
EB439155_at
EB439027_at
EB438990_at
EB438986_at
EB438978_at
EB438978_x_at
EB438844_at
EB438826_at
EB438692_at
EB438589_at
EB438563_at
EB438365_at
EB437968_at
EB437555_at
EB437209_at
EB436946_x_at
EB436916_at
EB436916_x_at
EB436838_s_at
EB436684_at
EB436673_at
EB436553_at
EB436530_at
EB436205_x_at
EB435951_at
EB435951_s_at
EB435818_at
EB435798_at
EB435798_x_at
EB435759_at
EB435758_at
EB435666_at
EB435102_at
EB435055_at
EB434842_at
EB434749_s_at
EB434704_at
EB434643_at
EB434643_x_at
EB434588_x_at
EB434433_at
EB433715_at
EB433648_x_at
EB433628_at
EB433628_s_at
EB433596_at
EB433504_at
EB433358_at
EB433249_at
EB433192_x_at
EB433159_at
EB433025_at
EB432868_at
EB432868_x_at
EB432750_x_at
EB432677_at
TT30_H23_at
TT30_H23_s_at
EB432644_s_at
EB432642_at
EB432568_at
EB432558_at
EB432538_at
EB432383_at
EB432367_at
EB432345_at
EB432304_at
EB432294_at
EB432294_x_at
EB432097_at
EB432055_at
EB431987_at
EB431862_at
EB431827_at
EB431801_at
EB431642_at
EB431558_at
EB431420_at
EB431321_at
EB431308_at
EB431214_at
EB431209_at
EB431207_at
EB431203_at
EB431106_at
EB431105_at
EB431005_at
EB430996_at
EB430898_at
EB430774_at
EB430774_s_at
EB430740_at
EB430547_at
EB430537_at
EB430511_at
EB430438_at
EB430384_at
EB430081_at
EB430004_at
EB429987_at
EB429987_x_at
EB429951_at
EB429755_at
EB429719_at
EB429678_at
EB429652_at
EB429577_at
EB429551_at
EB429489_at
EB429489_s_at
EB429433_s_at
EB429399_at
TT24_F19_s_at
EB429376_at
EB429349_at
EB429304_at
EB429139_at
EB428800_at
EB428150_at
EB427451_at
EB427354_at
EB427143_at
EB426342_at
EB425871_s_at
EB425643_at
EB425643_x_at
EB425565_x_at
EB425527_at
EB425210_at
EB425081_at
EB424731_s_at
CV507103_at
BP128358_at
BP529678_at
BP529653_at
BP529472_at
BP529258_at
BP529149_at
BP529031_at
BP529019_at
BP528962_at
BP528570_at
BP528565_at
BP528459_at
BP528261_at
BP528167_at
BP528036_at
BP527584_at
BP527223_at
BP527017_at
BP526917_at
BP526638_at
BP526545_at
BP526151_at
BP526151_s_at
BP525678_at
BP137328_at
BP137243_s_at
BP137012_x_at
BP136947_at
BP136844_s_at
BP136501_at
BP136487_at
BP136371_at
BP136284_s_at
BP136191_at
BP136018_at
BP135882_at
BP135541_at
BP135485_at
BP134788_at
BP134492_at
BP134310_at
BP134281_at
BP133901_at
BP133643_at
BP133565_at
BP133426_at
BP133050_at
BP133009_at
BP132982_at
BP132937_at
BP132838_at
BP132742_at
BP132565_at
BP132529_s_at
BP132444_at
BP132112_at
BP132002_s_at
BP131884_at
BP131703_at
BP131333_at
BP131328_at
BP131253_at
BP131138_at
BP131108_at
BP131074_at
BP130960_at
BP130403_at
BP130393_at
BP130305_at
BP130169_at
BP129894_at
BP129831_at
BP129466_at
BP129410_at
BP129068_at
BP128811_at
BP128794_at
BP128777_at
BP128776_at
BP128761_at
BP128702_at
BP128614_at
BP128365_at
BP128324_at
AJ633000_at
AJ632927_at
CN498803_s_at
BP534728_at
BP534404_at
BP533832_at
BP533736_at
BP533687_s_at
BP533673_at
BP533211_at
BP533176_at
BP532698_at
BP532604_at
BP532414_s_at
BP532341_at
BP532066_at
BP531859_at
BP531765_s_at
BP531592_at
BP531301_at
BP530926_at
BP530717_at
BP530533_at
BP530192_at
BP530053_at
CV021763_at
CV021763_s_at
CV021725_at
CV021642_at
CV021536_at
CV021481_s_at
CV021472_at
CV021366_s_at
CV021207_x_at
CV021154_x_at
CV020989_at
CV020934_at
CV020863_x_at
CV020771_x_at
CV020679_s_at
CV020668_at
CV020502_s_at
CV020349_at
CV020255_s_at
CV020240_at
CV020237_at
CV019550_s_at
CV019463_x_at
CV019430_at
CV018637_at
CV018626_at
CV018626_x_at
CV018623_at
CV018535_at
CV018381_at
CV018329_x_at
CV018036_s_at
CV017922_at
CV017818_x_at
CV017542_s_at
CV017395_at
CV017253_x_at
CV017186_at
CV017166_s_at
CV016813_s_at
CV016689_at
CV016665_at
CV016498_at
CV016404_at
CV016326_s_at
CV016036_at
CN949777_at
BQ843119_s_at
BQ843119_x_at
BQ843105_s_at
BU673939_at
AJ344595_at
AF211779_at
AF211721_at
AF211732_at
AA523564_at
AJ719147_s_at
AJ719130_at
AJ718802_s_at
AJ718098_s_at
AJ717964_at
AJ871281_at
AJ871280_at
AY655738_s_at
DQ131887_at
DQ152918_at
X82277_s_at
X82277_x_at
X03913_at
AB052557_at
AB052557_x_at
AB196789_s_at
AY651024_at
AB049335_at
AF392978_s_at
AF092915_at
AF392979_at
AF392979_x_at
AB029327_at
AB034638_at
AF193771_at
AF193771_s_at
U90214_at
U81157_at
X58547_at
X83852_at
X83851_at
X83853_at
X83853_s_at
M29274_at
M60461_x_at
M60463_x_at
M60464_x_at
TT02_M11_at
TT05_I22_s_at
TT05_O10_at
TT06_F10_at
TT08_F13_at
TT15_A14_s_at
TT16_C08_at
TT20_A23_at
TT20_N21_at
TT24_G06_x_at
TT26_O20_at
TT30_B11_at
TT31_D11_at
TT33_I16_at
TT38_O07_at
TT40_K19_at
TT10_H13_at
TT15_I04_at
TT15_I04_s_at
TT16_D04_at
TT39_E09_at
TT39_J01_s_at
TT02_L07_at
TT02_O21_at
TT04_G13_at
TT04_N10_at
TT06_E04_at
TT06_P11_at
TT06_P17_s_at
TT08_C07_at
TT08_F14_at
TT08_G05_at
TT08_L23_s_at
TT10_D10_at
TT10_K08_s_at
TT11_C08_at
TT11_E03_at
TT17_C04_at
TT17_H05_at
TT17_H13_at
TT18_I19_at
TT18_O06_at
TT20_C14_at
TT23_G22_at
TT23_K03_x_at
TT23_M09_s_at
TT35_J21_at
TT36_A05_at
TT36_I20_at
TT36_I20_x_at
TT36_K08_at
TT36_K09_at
TT37_H19_at
TT38_L10_at
TT40_E12_at
TT40_L13_at
TT40_M11_at
TT40_N11_at
TT41_E13_at
TT47_B18_at
TT47_F09_s_at
TT03_N20_at
TT04_E22_at
TT04_O08_s_at
TT05_B21_at
TT05_B21_s_at
TT05_G18_s_at
TT05_O03_at
TT06_L14_at
TT07_L03_at
TT07_N11_at
TT08_I08_at
TT08_O18_at
TT09_M17_s_at
TT10_H01_at
TT10_I10_at
TT10_K17_at
TT10_P18_at
TT11_F14_at
TT11_L12_at
TT12_G05_s_at
TT12_G08_at
TT13_E17_at
TT13_N23_at
TT15_P14_at
TT16_L09_at
TT16_N05_at
TT17_C10_at
TT17_G22_at
TT19_I20_at
TT19_L01_at
TT20_F15_at
TT20_L07_at
TT20_L07_s_at
TT23_G08_s_at
TT24_J05_at
TT24_O02_at
TT26_J21_at
TT29_N10_at
TT30_A08_s_at
TT30_J19_s_at
TT31_D12_s_at
TT31_I01_at
TT32_N18_at
TT33_H06_at
TT33_M16_at
TT34_G15_at
TT34_J04_at
TT34_L23_at
TT36_F07_at
TT36_G11_at
TT37_F13_at
TT37_H21_at
TT38_H23_at
TT38_J05_at
TT39_D11_at
TT39_P19_at
TT40_F14_at
TT41_F12_at
TT41_N20_at
TT47_H17_at
TT47_M07_at
TT48_J14_at
TT49_H05_at
TT49_J02_at
TT50_E08_at
TT50_K04_at
TT21_D18_at
TT02_P06_s_at
TT09_M20_at
TT19_P07_at
TT25_C13_at
TT28_K11_at
TT29_M10_at
TT36_F15_at
TT05_P07_at
TT06_O17_at
TT07_I14_at
TT09_D06_at
TT09_O17_at
TT10_C04_at
TT11_O18_at
TT32_A03_at
TT33_G05_at
TT34_A09_at
TT34_D05_at
TT07_A01_at
TT08_F15_s_at
TT02_D16_at
TT02_F07_at
TT03_P15_at
TT04_K23_at
TT06_C03_at
TT07_E08_at
TT10_I21_at
TT14_K02_at
TT16_G02_at
TT16_J08_at
TT20_J21_at
TT22_N10_at
TT23_E02_at
TT23_J20_at
TT23_K24_at
TT23_L21_at
TT23_O10_at
TT23_P08_at
TT24_B13_at
TT24_D22_at
TT24_G04_at
TT26_I10_at
TT27_A18_s_at
TT29_O11_at
TT29_O15_at
TT30_O09_at
TT31_M01_at
TT31_P24_at
TT32_P02_at
TT34_A14_at
TT36_I15_at
TT36_I15_s_at
TT38_N08_at
TT39_G22_at
TT40_B16_at
TT40_I11_at
TT41_N09_at
TT47_A19_at
TT47_O21_at
TT48_I23_at
TT48_M11_at
ATAC135_at
GC165_at
GC323_at
T164_s_at
T320_at
T36_at
T406_x_at
BC2M1333_at
BC2M4211_at
BC2M4211_s_at
BC4M2134_x_at
BC4M4328_s_at
