# Supplementary material for: TobEA: an atlas of tobacco gene expression from seed to senescence
Source: BMC Genomics. 2010 Feb 26;11:142. doi: 10.1186/1471-2164-11-142 (PMC2841117; doi:10.1186/1471-2164-11-142)
Supplement: Additional file 4 — GO analysis of young versus mature leaves. Zip file containing lists of probes sets and GO analysis results for genes differentially expressed in young versus mature leaves (cluster L0 to L3). [file 1471-2164-11-142-S4.ZIP › Clust 0_Result_Over_2.txt]

GO_Number	GO_Term	Background	Background_with_GO	List_Total	List_with_GO	Raw_Fish_P	Adjusted_Fish_P	List
GO:0009579	comp_thylakoid	22448	802	1386	383	0	0	AF154658_s_at	AJ718284_at	AY547441_x_at	BC1M2221_at	BP134085_at	BP134085_s_at	BP192632_at	BP529849_at	BP534447_at	BP535437_at	BT31M214_at	C10034_at	C1003_at	C10778_at	C10778_s_at	C10830_at	C10856_at	C10947_at	C10959_at	C11070_at	C11070_x_at	C11238_at	C11238_x_at	C11385_at	C11469_s_at	C11509_x_at	C11631_at	C11631_s_at	C11649_s_at	C1166_at	C1915_at	C1916_at	C1933_at	C1933_s_at	C2012_at	C2012_s_at	C2122_x_at	C2150_at	C2250_at	C2250_x_at	C2279_at	C2283_at	C2288_at	C2290_at	C2336_at	C2342_at	C2351_at	C2354_x_at	C2355_at	C2355_x_at	C2363_at	C2366_at	C2366_x_at	C2375_at	C2375_x_at	C2382_x_at	C2384_at	C2384_x_at	C2389_x_at	C2397_s_at	C2402_at	C2402_x_at	C2425_s_at	C2431_at	C2439_at	C2440_at	C2440_s_at	C2461_at	C2585_at	C2712_at	C2712_x_at	C2717_x_at	C2752_at	C2866_x_at	C2916_at	C2950_at	C2995_at	C3051_at	C3051_s_at	C3250_at	C3305_at	C3305_x_at	C3346_s_at	C3515_s_at	C3585_at	C3645_at	C3674_at	C3674_x_at	C3754_at	C379_x_at	C3825_at	C3837_at	C384_x_at	C3867_at	C3990_s_at	C4139_at	C4145_at	C4151_at	C419_at	C4212_at	C4212_s_at	C4276_x_at	C4292_s_at	C4396_at	C453_s_at	C478_x_at	C4978_at	C5118_at	C5295_at	C5373_at	C5388_at	C5398_x_at	C5423_at	C5423_x_at	C5436_at	C5436_x_at	C5489_at	C5489_s_at	C5564_x_at	C5589_at	C5613_at	C5613_x_at	C5655_x_at	C5665_at	C5689_at	C5730_at	C5730_x_at	C5737_at	C5737_s_at	C5754_s_at	C5815_x_at	C585_s_at	C5872_x_at	C5899_at	C5899_s_at	C5902_at	C5910_at	C5937_at	C6004_at	C605_at	C6132_at	C6294_at	C6322_s_at	C690_at	C696_at	C696_x_at	C6984_s_at	C736_at	C7600_at	C767_at	C767_x_at	C773_at	C782_s_at	C791_at	C809_at	C811_s_at	C8548_at	C8554_x_at	C8556_x_at	C8566_x_at	C8575_at	C8578_at	C8592_at	C8592_x_at	C8595_x_at	C8608_x_at	C8622_at	C8626_x_at	C8629_x_at	C8630_x_at	C8654_at	C8654_x_at	C8655_x_at	C8661_at	C8668_x_at	C8670_at	C8670_s_at	C8678_x_at	C8680_x_at	C8693_x_at	C8701_at	C8714_x_at	C8725_at	C8725_x_at	C8730_at	C8734_at	C8736_at	C8738_at	C8747_at	C8748_x_at	C8750_x_at	C8751_x_at	C8767_x_at	C8802_at	C8820_x_at	C8835_s_at	C8840_at	C8857_x_at	C8866_at	C8967_at	C8967_x_at	C929_at	C9317_at	C9317_s_at	C9342_at	C9455_at	C9496_x_at	C9550_at	C9551_x_at	C9667_at	C9667_x_at	C9703_at	C9811_at	C9811_s_at	CV015903_at	CV015996_at	CV016019_at	CV016128_s_at	CV016149_s_at	CV016171_at	CV016224_at	CV016224_s_at	CV016241_x_at	CV016251_at	CV016286_x_at	CV016301_x_at	CV016311_x_at	CV016349_at	CV016460_s_at	CV016566_x_at	CV016581_x_at	CV016650_x_at	CV016671_x_at	CV016675_x_at	CV016694_x_at	CV016722_at	CV016722_x_at	CV016739_x_at	CV016793_x_at	CV016814_x_at	CV016830_at	CV016830_x_at	CV016895_at	CV016895_x_at	CV016951_x_at	CV017056_s_at	CV017131_at	CV017172_at	CV017172_x_at	CV017194_s_at	CV017219_s_at	CV017332_at	CV017332_x_at	CV017363_x_at	CV017374_at	CV017377_x_at	CV017388_at	CV017388_x_at	CV017417_at	CV017425_x_at	CV017505_x_at	CV017513_at	CV017513_x_at	CV017581_x_at	CV017599_x_at	CV017629_x_at	CV017631_at	CV017655_x_at	CV017752_at	CV017790_x_at	CV017863_at	CV017869_at	CV017911_x_at	CV017938_at	CV018016_at	CV018016_x_at	CV018079_at	CV018096_s_at	CV018096_x_at	CV018136_s_at	CV018172_s_at	CV018480_x_at	CV018490_x_at	CV018544_x_at	CV018547_at	CV018697_at	CV018697_x_at	CV018805_x_at	CV018838_x_at	CV018902_at	CV018916_x_at	CV019001_x_at	CV019008_s_at	CV019022_x_at	CV019037_at	CV019073_s_at	CV019148_s_at	CV019200_at	CV019234_x_at	CV019309_at	CV019348_at	CV019477_at	CV019493_x_at	CV019565_at	CV019604_x_at	CV019672_at	CV019753_x_at	CV019760_at	CV019764_s_at	CV019827_x_at	CV019829_at	CV019835_at	CV019835_x_at	CV019856_at	CV019856_s_at	CV019869_at	CV019869_x_at	CV019873_at	CV019873_x_at	CV019889_at	CV019901_at	CV019917_x_at	CV019924_x_at	CV020035_at	CV020066_x_at	CV020067_x_at	CV020118_at	CV020118_x_at	CV020281_at	CV020281_x_at	CV020292_x_at	CV020311_x_at	CV020379_x_at	CV020412_at	CV020481_at	CV020481_x_at	CV020491_x_at	CV020500_at	CV020510_at	CV020585_at	CV020646_at	CV020655_x_at	CV020827_at	CV020994_at	CV020998_x_at	CV021044_at	CV021044_x_at	CV021050_at	CV021050_s_at	CV021115_x_at	CV021119_x_at	CV021176_at	CV021243_x_at	CV021326_at	CV021349_x_at	CV021356_x_at	CV021440_x_at	CV021484_at	CV021554_at	CV021584_x_at	CV021585_at	CV021622_x_at	CV021733_x_at	CV021777_x_at	DV158148_x_at	DV158991_x_at	DV159897_s_at	DV160993_at	DV160993_x_at	DW004336_at	EB424929_at	EB427965_s_at	EB429692_x_at	EB430816_at	EB432392_at	EB432392_s_at	EB435721_at	EB681816_at	GACC260_at	X61115_at	X62425_s_at	X64198_at	X64198_x_at	
GO:0015250	func_water channel activity	22448	89	1386	32	0	0	C1335_at	C1335_s_at	C1417_at	C1417_x_at	C193_at	C193_x_at	C2075_s_at	C2257_x_at	C2742_s_at	C2756_at	C3540_at	C3798_x_at	C37_at	C37_s_at	C4022_at	C4022_x_at	C409_at	C4140_at	C4500_s_at	C5922_at	C641_s_at	C8919_at	C9941_x_at	CV018684_at	CV019160_at	CV019344_at	CV021350_at	DV159920_at	DV160518_at	DV160835_x_at	EB443112_at	EB683176_at	
GO:0009507	comp_chloroplast	22448	4078	1386	709	2.63182035810819e-184	3.64945756324336e-182	AB023571_at	AF014051_at	AF014051_s_at	AF131231_at	AF131232_at	AF154658_s_at	AJ291721_at	AJ291721_s_at	AJ718284_at	AJ718571_at	AJ718571_x_at	AY123847_at	AY547441_x_at	AY570725_at	BC1M128_at	BC1M2221_at	BC3M2223_s_at	BC4M1233_at	BP128363_at	BP129136_at	BP131079_at	BP131226_at	BP131281_at	BP132325_at	BP132593_at	BP133191_at	BP134085_at	BP134085_s_at	BP134602_at	BP134714_at	BP135261_at	BP135317_at	BP135478_s_at	BP137148_at	BP137168_at	BP137326_at	BP192574_at	BP192632_at	BP526274_at	BP527797_at	BP528863_at	BP529527_at	BP529849_at	BP530635_at	BP531632_s_at	BP532146_at	BP532702_at	BP534447_at	BP534635_at	BP535437_at	BT31M214_at	BT4M3324_at	C10034_at	C1003_at	C10109_at	C10109_s_at	C10243_at	C10358_at	C10422_at	C10530_at	C10550_at	C10631_at	C10655_at	C10655_s_at	C10668_at	C10710_at	C1071_at	C10778_at	C10778_s_at	C10809_at	C10830_at	C10856_at	C10911_at	C10947_at	C10959_at	C10977_at	C10997_s_at	C11068_at	C11070_at	C11070_x_at	C11238_at	C11238_x_at	C11264_s_at	C11272_at	C11334_at	C11385_at	C11408_at	C11469_s_at	C11473_at	C11478_at	C11509_x_at	C11519_at	C11600_at	C11600_s_at	C11631_at	C11631_s_at	C11649_s_at	C11655_at	C1166_at	C1335_at	C1335_s_at	C149_at	C149_s_at	C1874_at	C1874_s_at	C1915_at	C1916_at	C1933_at	C1933_s_at	C193_at	C193_x_at	C1952_at	C1990_at	C1990_s_at	C2006_at	C2012_at	C2012_s_at	C2054_at	C2066_at	C2074_at	C2081_at	C2082_at	C2090_at	C2122_x_at	C2136_at	C2150_at	C2157_at	C2159_at	C2205_at	C2205_s_at	C2242_at	C2250_at	C2250_x_at	C2257_x_at	C2269_at	C2277_at	C2279_at	C2283_at	C2288_at	C2290_at	C2336_at	C2342_at	C2351_at	C2354_x_at	C2355_at	C2355_x_at	C2363_at	C2366_at	C2366_x_at	C2375_at	C2375_x_at	C2382_x_at	C2384_at	C2384_x_at	C2389_x_at	C2394_at	C2397_s_at	C2402_at	C2402_x_at	C2425_s_at	C2431_at	C2439_at	C2440_at	C2440_s_at	C2461_at	C2535_at	C2585_at	C2640_at	C2656_at	C2688_at	C2712_at	C2712_x_at	C2717_x_at	C2737_s_at	C2752_at	C2767_at	C2775_at	C2783_at	C2799_at	C2807_at	C2866_x_at	C2915_at	C2916_at	C2922_at	C2950_at	C2970_at	C2982_at	C2987_at	C2987_s_at	C2995_at	C3051_at	C3051_s_at	C3129_at	C3156_at	C3250_at	C3305_at	C3305_x_at	C3346_s_at	C3397_at	C3515_s_at	C3540_at	C3585_at	C3645_at	C3674_at	C3674_x_at	C368_at	C3730_at	C3754_at	C3798_x_at	C379_x_at	C3825_at	C3837_at	C384_x_at	C3850_at	C3867_at	C3899_at	C3907_at	C3916_at	C3916_s_at	C3990_s_at	C409_at	C4131_at	C4145_at	C4151_at	C419_at	C4201_at	C4212_at	C4212_s_at	C4216_at	C4220_at	C4276_x_at	C4292_s_at	C4396_at	C4438_at	C453_s_at	C457_s_at	C4732_s_at	C478_x_at	C487_at	C487_s_at	C4953_at	C4953_x_at	C4978_at	C5047_at	C5118_at	C5148_at	C5205_at	C5295_at	C5373_at	C5388_at	C5398_x_at	C5423_at	C5423_x_at	C5436_at	C5436_x_at	C5461_s_at	C5489_at	C5489_s_at	C5564_x_at	C5589_at	C5605_x_at	C5610_at	C5611_s_at	C5613_at	C5613_x_at	C5655_x_at	C5665_at	C5689_at	C5718_at	C5730_at	C5730_x_at	C5733_at	C5737_at	C5737_s_at	C5754_s_at	C5760_s_at	C5814_at	C5815_x_at	C5817_at	C5833_at	C583_at	C585_s_at	C586_at	C5872_x_at	C5890_at	C5899_at	C5899_s_at	C5902_at	C5910_at	C5919_at	C5919_s_at	C5920_at	C5920_s_at	C5933_at	C5937_at	C5988_at	C5988_s_at	C6004_at	C6037_s_at	C6042_at	C6049_at	C605_at	C6074_s_at	C6079_at	C6079_s_at	C6085_s_at	C608_at	C608_s_at	C609_at	C609_s_at	C6132_at	C625_at	C627_at	C627_s_at	C6294_at	C6303_at	C6322_s_at	C6357_at	C6358_s_at	C6369_at	C6375_at	C639_at	C642_at	C6560_at	C6562_at	C6573_at	C6683_at	C6683_s_at	C671_at	C6817_at	C6891_at	C690_at	C6948_at	C696_at	C696_x_at	C7133_at	C7182_at	C736_at	C740_s_at	C7439_at	C7488_at	C749_at	C74_at	C74_s_at	C752_at	C759_at	C7600_at	C767_at	C767_x_at	C773_at	C777_at	C782_s_at	C785_at	C791_at	C809_at	C811_s_at	C822_s_at	C831_at	C8459_at	C8532_at	C8548_at	C8554_x_at	C8556_x_at	C8566_x_at	C8575_at	C8578_at	C8592_at	C8592_x_at	C8595_x_at	C8608_x_at	C8622_at	C8626_x_at	C8629_x_at	C8630_x_at	C8654_at	C8654_x_at	C8655_x_at	C8661_at	C8668_x_at	C8670_at	C8670_s_at	C8678_x_at	C8680_x_at	C8693_x_at	C8701_at	C8702_at	C8714_x_at	C8725_at	C8725_x_at	C8730_at	C8734_at	C8736_at	C8738_at	C8747_at	C8748_x_at	C8750_x_at	C8751_x_at	C8767_x_at	C8792_s_at	C8802_at	C8820_x_at	C8835_s_at	C8840_at	C8857_x_at	C8866_at	C8919_at	C8967_at	C8967_x_at	C9129_at	C9166_at	C9166_s_at	C9167_at	C9206_at	C9206_s_at	C9264_at	C9269_at	C926_at	C9271_at	C929_at	C9317_at	C9317_s_at	C9342_at	C9352_at	C9365_at	C9386_at	C9452_at	C9455_at	C9457_at	C9461_at	C9467_at	C9486_at	C9493_x_at	C9496_x_at	C9498_at	C9506_at	C9550_at	C9551_x_at	C9599_at	C9650_at	C9651_at	C9651_x_at	C9667_at	C9667_x_at	C9677_at	C9677_s_at	C9690_s_at	C9703_at	C9740_at	C9740_s_at	C9785_at	C9790_at	C9796_at	C9811_at	C9811_s_at	C9929_at	CV015903_at	CV015940_at	CV015986_s_at	CV015996_at	CV016010_at	CV016019_at	CV016128_s_at	CV016149_s_at	CV016171_at	CV016224_at	CV016224_s_at	CV016241_x_at	CV016251_at	CV016286_x_at	CV016311_x_at	CV016349_at	CV016460_s_at	CV016566_x_at	CV016581_x_at	CV016650_x_at	CV016671_x_at	CV016675_x_at	CV016694_x_at	CV016725_x_at	CV016739_x_at	CV016793_x_at	CV016814_x_at	CV016830_at	CV016830_x_at	CV016895_at	CV016895_x_at	CV016951_x_at	CV017027_at	CV017056_s_at	CV017131_at	CV017172_at	CV017172_x_at	CV017194_s_at	CV017219_s_at	CV017332_at	CV017332_x_at	CV017374_at	CV017377_x_at	CV017388_at	CV017388_x_at	CV017417_at	CV017425_x_at	CV017463_at	CV017484_at	CV017484_x_at	CV017505_x_at	CV017513_at	CV017513_x_at	CV017541_at	CV017581_x_at	CV017599_x_at	CV017629_x_at	CV017631_at	CV017655_x_at	CV017752_at	CV017784_s_at	CV017790_x_at	CV017863_at	CV017864_at	CV017869_at	CV017911_x_at	CV017938_at	CV018016_at	CV018016_x_at	CV018079_at	CV018096_s_at	CV018096_x_at	CV018136_s_at	CV018172_s_at	CV018480_x_at	CV018490_x_at	CV018510_at	CV018544_x_at	CV018684_at	CV018697_at	CV018697_x_at	CV018805_x_at	CV018838_x_at	CV018902_at	CV018916_x_at	CV019001_x_at	CV019008_s_at	CV019022_x_at	CV019037_at	CV019068_x_at	CV019073_s_at	CV019148_s_at	CV019200_at	CV019234_x_at	CV019248_x_at	CV019309_at	CV019344_at	CV019348_at	CV019376_at	CV019409_at	CV019477_at	CV019493_x_at	CV019565_at	CV019604_x_at	CV019672_at	CV019753_x_at	CV019760_at	CV019764_s_at	CV019827_x_at	CV019829_at	CV019835_at	CV019835_x_at	CV019856_at	CV019856_s_at	CV019869_at	CV019869_x_at	CV019873_at	CV019873_x_at	CV019889_at	CV019901_at	CV019917_x_at	CV019924_x_at	CV020035_at	CV020066_x_at	CV020067_x_at	CV020118_at	CV020118_x_at	CV020281_at	CV020281_x_at	CV020292_x_at	CV020379_x_at	CV020412_at	CV020431_at	CV020481_at	CV020481_x_at	CV020491_x_at	CV020500_at	CV020510_at	CV020585_at	CV020646_at	CV020655_x_at	CV020691_at	CV020691_s_at	CV020827_at	CV020994_at	CV020998_x_at	CV021043_at	CV021044_at	CV021044_x_at	CV021050_at	CV021050_s_at	CV021115_x_at	CV021119_x_at	CV021142_s_at	CV021176_at	CV021188_x_at	CV021243_x_at	CV021326_at	CV021335_at	CV021335_s_at	CV021349_x_at	CV021356_x_at	CV021440_x_at	CV021484_at	CV021554_at	CV021584_x_at	CV021585_at	CV021622_x_at	CV021733_x_at	CV021777_x_at	DV157553_at	DV157972_s_at	DV158148_x_at	DV158722_s_at	DV158991_x_at	DV159063_at	DV159464_s_at	DV159897_s_at	DV159970_at	DV160835_x_at	DV160993_at	DV160993_x_at	DV161198_at	DV162350_at	DV999715_at	DV999796_at	DV999890_at	DV999890_s_at	DW000875_at	DW000915_at	DW000915_s_at	DW001044_at	DW001091_s_at	DW004336_at	EB424929_at	EB425720_s_at	EB425725_at	EB427510_at	EB427545_s_at	EB427965_s_at	EB429089_at	EB429295_at	EB429692_x_at	EB429818_at	EB429818_s_at	EB430064_at	EB430356_at	EB430607_at	EB430816_at	EB431415_at	EB432392_at	EB432392_s_at	EB432510_at	EB435721_at	EB436084_at	EB436193_s_at	EB436218_x_at	EB436647_at	EB439381_at	EB440460_at	EB440524_at	EB440846_s_at	EB441593_s_at	EB441656_at	EB441815_at	EB442870_at	EB443925_s_at	EB446838_at	EB447606_at	EB448303_at	EB449139_s_at	EB449733_at	EB450354_at	EB452109_at	EB679709_at	EB679791_s_at	EB679993_at	EB680520_at	EB680520_s_at	EB680812_at	EB680890_s_at	EB681038_s_at	EB681688_at	EB681688_s_at	EB681816_at	EB682679_at	EB683176_at	GACC260_at	U35620_at	X61115_at	X62425_s_at	X64198_at	X64198_x_at	Y11210_at	
GO:0015979	proc_photosynthesis	22448	311	1386	202	9.54116057633296e-168	9.92280699938627e-166	C10959_at	C11070_at	C11070_x_at	C11238_at	C11238_x_at	C11385_at	C11469_s_at	C11509_x_at	C1916_at	C1933_at	C1933_s_at	C2110_s_at	C2159_at	C2250_at	C2250_x_at	C2279_at	C2336_at	C2363_at	C2366_at	C2366_x_at	C2375_at	C2375_x_at	C2382_x_at	C2384_at	C2384_x_at	C2389_x_at	C2397_s_at	C2425_s_at	C2431_at	C2440_at	C2440_s_at	C2461_at	C2737_s_at	C2775_at	C2916_at	C3305_at	C3305_x_at	C3674_at	C3674_x_at	C3990_s_at	C4145_at	C4151_at	C4212_at	C4212_s_at	C4276_x_at	C4292_s_at	C478_x_at	C5295_at	C5423_at	C5423_x_at	C5436_at	C5436_x_at	C5489_at	C5489_s_at	C5564_x_at	C5613_at	C5613_x_at	C5770_at	C5872_x_at	C605_at	C639_at	C7439_at	C811_s_at	C8548_at	C8566_x_at	C8575_at	C8578_at	C8592_at	C8592_x_at	C8595_x_at	C8608_x_at	C8622_at	C8626_x_at	C8630_x_at	C8661_at	C8678_x_at	C8689_at	C8730_at	C8734_at	C8736_at	C8738_at	C8747_at	C8748_x_at	C8750_x_at	C8751_x_at	C8767_x_at	C8792_s_at	C8801_s_at	C8857_x_at	C8967_at	C8967_x_at	C9264_at	C9493_x_at	C9496_x_at	C9551_x_at	C9796_at	CV016149_s_at	CV016171_at	CV016224_at	CV016224_s_at	CV016241_x_at	CV016251_at	CV016301_x_at	CV016311_x_at	CV016460_s_at	CV016581_x_at	CV016675_x_at	CV016722_at	CV016722_x_at	CV016725_x_at	CV016793_x_at	CV016814_x_at	CV016830_at	CV016830_x_at	CV016895_at	CV016895_x_at	CV016951_x_at	CV017172_at	CV017172_x_at	CV017194_s_at	CV017332_at	CV017332_x_at	CV017363_x_at	CV017374_at	CV017377_x_at	CV017417_at	CV017513_at	CV017513_x_at	CV017541_at	CV017581_x_at	CV017599_x_at	CV017629_x_at	CV017655_x_at	CV017752_at	CV017863_at	CV017869_at	CV017938_at	CV018079_at	CV018096_s_at	CV018096_x_at	CV018136_s_at	CV018172_s_at	CV018214_x_at	CV018490_x_at	CV018544_x_at	CV018547_at	CV018697_at	CV018697_x_at	CV018805_x_at	CV018838_x_at	CV019001_x_at	CV019022_x_at	CV019068_x_at	CV019073_s_at	CV019200_at	CV019234_x_at	CV019248_x_at	CV019309_at	CV019565_at	CV019604_x_at	CV019629_at	CV019629_x_at	CV019672_at	CV019674_at	CV019753_x_at	CV019764_s_at	CV019829_at	CV019835_at	CV019835_x_at	CV019873_at	CV019873_x_at	CV019889_at	CV019924_x_at	CV020066_x_at	CV020118_at	CV020118_x_at	CV020281_at	CV020281_x_at	CV020311_x_at	CV020379_x_at	CV020491_x_at	CV020500_at	CV020655_x_at	CV020827_at	CV020994_at	CV021044_at	CV021044_x_at	CV021050_at	CV021050_s_at	CV021142_s_at	CV021176_at	CV021188_x_at	CV021243_x_at	CV021554_at	CV021584_x_at	CV021733_x_at	CV021777_x_at	EB429818_at	EB429818_s_at	EB435721_at	X64198_at	X64198_x_at	
GO:0030076	comp_light-harvesting complex	22448	164	1386	132	9.45829825326966e-130	7.86930414672036e-128	C11070_at	C11070_x_at	C11238_at	C11238_x_at	C11469_s_at	C1916_at	C2159_at	C2336_at	C2363_at	C2375_at	C2375_x_at	C2382_x_at	C2389_x_at	C2397_s_at	C2425_s_at	C2431_at	C2440_at	C2440_s_at	C2461_at	C2737_s_at	C2775_at	C3305_at	C3305_x_at	C3990_s_at	C4145_at	C4212_at	C4212_s_at	C4276_x_at	C4292_s_at	C5295_at	C5423_at	C5423_x_at	C5436_at	C5436_x_at	C5489_at	C5489_s_at	C5564_x_at	C5872_x_at	C8575_at	C8595_x_at	C8608_x_at	C8626_x_at	C8661_at	C8678_x_at	C8730_at	C8734_at	C8736_at	C8747_at	C8750_x_at	C8751_x_at	C8857_x_at	C8967_at	C8967_x_at	C9496_x_at	C9551_x_at	CV016149_s_at	CV016171_at	CV016224_at	CV016224_s_at	CV016251_at	CV016301_x_at	CV016311_x_at	CV016722_at	CV016722_x_at	CV016793_x_at	CV016814_x_at	CV016830_at	CV016830_x_at	CV016895_at	CV016895_x_at	CV016951_x_at	CV017172_at	CV017172_x_at	CV017194_s_at	CV017332_at	CV017332_x_at	CV017363_x_at	CV017417_at	CV017513_at	CV017513_x_at	CV017581_x_at	CV017599_x_at	CV017629_x_at	CV017655_x_at	CV017752_at	CV017863_at	CV017869_at	CV017938_at	CV018096_s_at	CV018096_x_at	CV018136_s_at	CV018172_s_at	CV018490_x_at	CV018544_x_at	CV018547_at	CV018697_at	CV018697_x_at	CV018805_x_at	CV019001_x_at	CV019022_x_at	CV019073_s_at	CV019200_at	CV019234_x_at	CV019604_x_at	CV019672_at	CV019764_s_at	CV019835_at	CV019835_x_at	CV019889_at	CV019924_x_at	CV020118_at	CV020118_x_at	CV020281_at	CV020281_x_at	CV020311_x_at	CV020379_x_at	CV020491_x_at	CV020500_at	CV020655_x_at	CV020827_at	CV021044_at	CV021044_x_at	CV021050_at	CV021050_s_at	CV021243_x_at	CV021554_at	CV021733_x_at	CV021777_x_at	EB429818_at	EB429818_s_at	X64198_at	X64198_x_at	
GO:0016168	func_chlorophyll binding	22448	172	1386	130	3.52519527415317e-121	2.44413539007953e-119	C11070_at	C11070_x_at	C11238_at	C11238_x_at	C11469_s_at	C1916_at	C2159_at	C2336_at	C2351_at	C2363_at	C2375_at	C2375_x_at	C2382_x_at	C2384_at	C2384_x_at	C2389_x_at	C2397_s_at	C2440_at	C2440_s_at	C2461_at	C3305_at	C3305_x_at	C3674_at	C3674_x_at	C3990_s_at	C4151_at	C4212_at	C4212_s_at	C4276_x_at	C4292_s_at	C5295_at	C5423_at	C5423_x_at	C5436_at	C5436_x_at	C5489_at	C5489_s_at	C5564_x_at	C5872_x_at	C8575_at	C8595_x_at	C8608_x_at	C8661_at	C8678_x_at	C8730_at	C8734_at	C8736_at	C8747_at	C8750_x_at	C8751_x_at	C8857_x_at	C8967_at	C8967_x_at	C9496_x_at	C9551_x_at	CV016149_s_at	CV016171_at	CV016224_at	CV016224_s_at	CV016251_at	CV016301_x_at	CV016311_x_at	CV016722_at	CV016722_x_at	CV016793_x_at	CV016814_x_at	CV016830_at	CV016830_x_at	CV016895_at	CV016895_x_at	CV016951_x_at	CV017172_at	CV017172_x_at	CV017194_s_at	CV017332_at	CV017332_x_at	CV017363_x_at	CV017417_at	CV017513_at	CV017513_x_at	CV017581_x_at	CV017599_x_at	CV017629_x_at	CV017655_x_at	CV017752_at	CV017863_at	CV017869_at	CV017938_at	CV018096_s_at	CV018096_x_at	CV018136_s_at	CV018172_s_at	CV018490_x_at	CV018544_x_at	CV018547_at	CV018697_at	CV018697_x_at	CV018805_x_at	CV019001_x_at	CV019022_x_at	CV019073_s_at	CV019200_at	CV019234_x_at	CV019604_x_at	CV019617_at	CV019672_at	CV019764_s_at	CV019889_at	CV019924_x_at	CV020118_at	CV020118_x_at	CV020281_at	CV020281_x_at	CV020311_x_at	CV020379_x_at	CV020491_x_at	CV020655_x_at	CV020827_at	CV021044_at	CV021044_x_at	CV021050_at	CV021050_s_at	CV021243_x_at	CV021554_at	CV021733_x_at	CV021777_x_at	EB429818_at	EB429818_s_at	X64198_at	X64198_x_at	
GO:0010287	comp_plastoglobule	22448	209	1386	109	2.68363975342319e-075	1.59484876774864e-073	BC1M2221_at	C11070_at	C11070_x_at	C11238_at	C11238_x_at	C11469_s_at	C11509_x_at	C1916_at	C2136_at	C2250_at	C2250_x_at	C2283_at	C2342_at	C2363_at	C2375_at	C2375_x_at	C2384_at	C2384_x_at	C2397_s_at	C2439_at	C2440_at	C2440_s_at	C2461_at	C2712_at	C2712_x_at	C2717_x_at	C2866_x_at	C2995_at	C3305_at	C3305_x_at	C3674_at	C3674_x_at	C3825_at	C3990_s_at	C4151_at	C5118_at	C5295_at	C5398_x_at	C5423_at	C5423_x_at	C5436_at	C5436_x_at	C5489_at	C5489_s_at	C5689_at	C5730_at	C5730_x_at	C5872_x_at	C777_at	C831_at	C8548_at	C8566_x_at	C8578_at	C8630_x_at	C8668_x_at	C8678_x_at	C8730_at	C8738_at	C8857_x_at	CV016128_s_at	CV016149_s_at	CV016224_at	CV016224_s_at	CV016241_x_at	CV016286_x_at	CV016675_x_at	CV016830_at	CV016830_x_at	CV016951_x_at	CV017194_s_at	CV017513_at	CV017513_x_at	CV017599_x_at	CV017655_x_at	CV017863_at	CV018136_s_at	CV018172_s_at	CV018838_x_at	CV019073_s_at	CV019148_s_at	CV019200_at	CV019234_x_at	CV019309_at	CV019409_at	CV019477_at	CV019493_x_at	CV019565_at	CV019672_at	CV019753_x_at	CV019764_s_at	CV019869_at	CV019869_x_at	CV020510_at	CV021044_at	CV021044_x_at	CV021326_at	CV021584_x_at	CV021733_x_at	CV021777_x_at	DV999890_at	DV999890_s_at	EB427965_s_at	EB429692_x_at	EB430816_at	EB432392_at	EB432392_s_at	EB681816_at	X64198_at	X64198_x_at	
GO:0009543	comp_chloroplast thylakoid lumen	22448	118	1386	72	1.27903618808952e-056	6.6509881780655e-055	AJ718284_at	BC1M2221_at	C10830_at	C10856_at	C10959_at	C11317_x_at	C1915_at	C1933_at	C1933_s_at	C2150_at	C2269_at	C2279_at	C2342_at	C2355_at	C2355_x_at	C2439_at	C2712_at	C2712_x_at	C2752_at	C2916_at	C379_x_at	C384_x_at	C3867_at	C453_s_at	C4978_at	C5373_at	C5388_at	C5730_at	C5730_x_at	C5754_s_at	C5814_at	C585_s_at	C5937_at	C6068_x_at	C6294_at	C6817_at	C690_at	C7439_at	C809_at	C8622_at	C8629_x_at	C8670_at	C8670_s_at	C8725_at	C8725_x_at	C9703_at	C9796_at	C9811_at	C9811_s_at	CV016019_at	CV016128_s_at	CV016739_x_at	CV016929_at	CV017056_s_at	CV019008_s_at	CV019493_x_at	CV019827_x_at	CV019917_x_at	CV020035_at	CV020646_at	CV021136_at	CV021176_at	CV021349_x_at	DV159897_s_at	DV160993_at	DV160993_x_at	DW004336_at	EB427965_s_at	EB448258_x_at	EB450354_at	GACC260_at	X62425_s_at	
GO:0031977	comp_thylakoid lumen	22448	110	1386	56	2.44468782553914e-038	1.12998903936031e-036	AJ718284_at	BC1M2221_at	C10830_at	C10856_at	C1915_at	C2150_at	C2269_at	C2342_at	C2439_at	C2712_at	C2712_x_at	C2916_at	C2995_at	C379_x_at	C384_x_at	C3867_at	C4978_at	C5373_at	C5388_at	C5730_at	C5730_x_at	C5754_s_at	C5815_x_at	C585_s_at	C5937_at	C6294_at	C6817_at	C690_at	C809_at	C8554_x_at	C8622_at	C8629_x_at	C8670_at	C8670_s_at	C8725_at	C8725_x_at	C9703_at	C9811_at	C9811_s_at	CV016019_at	CV016128_s_at	CV016739_x_at	CV017056_s_at	CV019037_at	CV019493_x_at	CV019827_x_at	CV019917_x_at	CV020646_at	CV021176_at	CV021349_x_at	DV159897_s_at	DV160993_at	DV160993_x_at	EB427965_s_at	GACC260_at	X62425_s_at	
GO:0030095	comp_chloroplast photosystem II	22448	47	1386	34	3.31800677202918e-031	1.38029081716414e-029	BC1M2221_at	C10959_at	C11317_x_at	C1933_at	C1933_s_at	C2110_s_at	C2150_at	C2279_at	C2342_at	C2439_at	C2712_at	C2712_x_at	C2916_at	C453_s_at	C4978_at	C5730_at	C5730_x_at	C5754_s_at	C6068_x_at	C690_at	C7439_at	C9796_at	CV016128_s_at	CV016929_at	CV017056_s_at	CV019493_x_at	CV019674_at	CV020646_at	CV021136_at	CV021176_at	CV021349_x_at	EB427965_s_at	EB448258_x_at	X62425_s_at	
GO:0009538	comp_photosystem I reaction center	22448	49	1386	34	3.29346969048939e-030	1.24553035567599e-028	C11509_x_at	C2250_at	C2250_x_at	C2717_x_at	C2866_x_at	C5398_x_at	C639_at	C811_s_at	C8548_at	C8566_x_at	C8578_at	C8630_x_at	C8668_x_at	C8738_at	C8792_s_at	C9493_x_at	CV016241_x_at	CV016286_x_at	CV016675_x_at	CV016725_x_at	CV017541_at	CV018838_x_at	CV019068_x_at	CV019248_x_at	CV019477_at	CV019565_at	CV019753_x_at	CV019869_at	CV019869_x_at	CV020510_at	CV021188_x_at	CV021326_at	CV021584_x_at	EB681816_at	
GO:0019684	proc_photosynthesis, light reaction	22448	35	1386	26	1.18223620880336e-024	4.09841885718499e-023	BC1M2221_at	C2150_at	C2342_at	C2439_at	C2712_at	C2712_x_at	C2717_x_at	C2866_x_at	C5398_x_at	C5730_at	C5730_x_at	C5754_s_at	C690_at	C8668_x_at	CV016128_s_at	CV016286_x_at	CV017056_s_at	CV019477_at	CV019493_x_at	CV019869_at	CV019869_x_at	CV020510_at	CV021326_at	EB427965_s_at	EB681816_at	X62425_s_at	
GO:0015995	proc_chlorophyll biosynthetic process	22448	56	1386	32	1.45116731418273e-024	4.64373540538475e-023	AF014051_at	AF014051_s_at	AJ291721_at	AJ291721_s_at	BC3M2223_s_at	C11408_at	C11478_at	C1990_at	C1990_s_at	C2970_at	C2987_at	C2987_s_at	C5605_x_at	C6357_at	C642_at	C6562_at	C9129_at	C9264_at	C9352_at	C9386_at	C9461_at	C9599_at	CV016010_at	CV017484_at	CV017484_x_at	CV019376_at	CV021142_s_at	EB425725_at	EB436193_s_at	EB440524_at	EB441593_s_at	EB680890_s_at	
GO:0009654	comp_oxygen evolving complex	22448	30	1386	23	1.7178475609613e-022	5.10446132399929e-021	BC1M2221_at	C10959_at	C1933_at	C1933_s_at	C2150_at	C2279_at	C2342_at	C2439_at	C2712_at	C2712_x_at	C2916_at	C5730_at	C5730_x_at	C5754_s_at	C690_at	CV016128_s_at	CV017056_s_at	CV019493_x_at	CV020646_at	CV021176_at	CV021349_x_at	EB427965_s_at	X62425_s_at	
GO:0009522	comp_photosystem I	22448	48	1386	28	5.30711394963716e-022	1.47183960203271e-020	C2355_at	C2355_x_at	C2366_at	C2366_x_at	C478_x_at	C5613_at	C5613_x_at	C605_at	C8592_at	C8592_x_at	C8680_x_at	C8701_at	C8748_x_at	C8767_x_at	CV016460_s_at	CV016581_x_at	CV017374_at	CV017377_x_at	CV018079_at	CV019008_s_at	CV019760_at	CV019829_at	CV019873_at	CV019873_x_at	CV020035_at	CV020066_x_at	CV020067_x_at	CV020994_at	
GO:0009768	proc_photosynthesis, light harvesting in photosystem I	22448	30	1386	21	2.89682367223806e-019	7.53174154781895e-018	C11238_at	C11238_x_at	C2375_at	C2375_x_at	C2737_s_at	C2775_at	C4212_at	C4212_s_at	C8680_x_at	C8701_at	C8730_at	CV017172_at	CV017172_x_at	CV017194_s_at	CV019760_at	CV019764_s_at	CV020067_x_at	CV021050_at	CV021050_s_at	X64198_at	X64198_x_at	
GO:0009773	proc_photosynthetic electron transport in photosystem I	22448	39	1386	23	1.85494048323756e-018	4.53914847662838e-017	C11068_at	C2012_at	C2012_s_at	C2081_at	C2355_at	C2355_x_at	C2366_at	C2366_x_at	C478_x_at	C5205_at	C5902_at	C605_at	C759_at	C8748_x_at	C8767_x_at	CV017377_x_at	CV017864_at	CV018079_at	CV019008_s_at	CV019309_at	CV020035_at	CV021335_at	CV021335_s_at	
GO:0030093	comp_chloroplast photosystem I	22448	16	1386	15	1.01459931431625e-017	2.344851748642e-016	C2012_at	C2012_s_at	C2355_at	C2355_x_at	C2366_at	C2366_x_at	C478_x_at	C5902_at	C605_at	C8748_x_at	C8767_x_at	CV017377_x_at	CV018079_at	CV019008_s_at	CV020035_at	
GO:0009769	proc_photosynthesis, light harvesting in photosystem II	22448	22	1386	16	2.15066493486047e-015	4.70882427843134e-014	C3305_at	C3305_x_at	C5872_x_at	C8678_x_at	C8857_x_at	CV016951_x_at	CV017513_at	CV017513_x_at	CV017599_x_at	CV017655_x_at	CV018172_s_at	CV019200_at	CV019672_at	CV021044_at	CV021044_x_at	CV021777_x_at	
GO:0009573	comp_chloroplast ribulose bisphosphate carboxylase complex	22448	106	1386	50	2.10165218561542e-013	4.37143654608008e-012	C2122_x_at	C2354_x_at	C5589_at	C5655_x_at	C5815_x_at	C8554_x_at	C8556_x_at	C8654_at	C8654_x_at	C8655_x_at	C8693_x_at	C8714_x_at	C8820_x_at	C8840_at	C8866_at	CV015903_at	CV015996_at	CV016349_at	CV016566_x_at	CV016650_x_at	CV016671_x_at	CV016694_x_at	CV017131_at	CV017388_at	CV017388_x_at	CV017425_x_at	CV017505_x_at	CV017631_at	CV017790_x_at	CV017911_x_at	CV018016_at	CV018016_x_at	CV018480_x_at	CV018902_at	CV018916_x_at	CV019037_at	CV019348_at	CV019901_at	CV020292_x_at	CV020412_at	CV020481_at	CV020481_x_at	CV020998_x_at	CV021115_x_at	CV021119_x_at	CV021356_x_at	CV021440_x_at	CV021484_at	CV021585_at	CV021622_x_at	
GO:0016984	func_ribulose-bisphosphate carboxylase activity	22448	106	1386	50	2.10165218561542e-013	4.16327290102864e-012	C2122_x_at	C2354_x_at	C5589_at	C5655_x_at	C5815_x_at	C8554_x_at	C8556_x_at	C8654_at	C8654_x_at	C8655_x_at	C8693_x_at	C8714_x_at	C8820_x_at	C8840_at	C8866_at	CV015903_at	CV015996_at	CV016349_at	CV016566_x_at	CV016650_x_at	CV016671_x_at	CV016694_x_at	CV017131_at	CV017388_at	CV017388_x_at	CV017425_x_at	CV017505_x_at	CV017631_at	CV017790_x_at	CV017911_x_at	CV018016_at	CV018016_x_at	CV018480_x_at	CV018902_at	CV018916_x_at	CV019037_at	CV019348_at	CV019901_at	CV020292_x_at	CV020412_at	CV020481_at	CV020481_x_at	CV020998_x_at	CV021115_x_at	CV021119_x_at	CV021356_x_at	CV021440_x_at	CV021484_at	CV021585_at	CV021622_x_at	
GO:0015977	proc_carbon utilization by fixation of carbon dioxide	22448	106	1386	50	2.10165218561542e-013	3.97403322370916e-012	C2122_x_at	C2354_x_at	C5589_at	C5655_x_at	C5815_x_at	C8554_x_at	C8556_x_at	C8654_at	C8654_x_at	C8655_x_at	C8693_x_at	C8714_x_at	C8820_x_at	C8840_at	C8866_at	CV015903_at	CV015996_at	CV016349_at	CV016566_x_at	CV016650_x_at	CV016671_x_at	CV016694_x_at	CV017131_at	CV017388_at	CV017388_x_at	CV017425_x_at	CV017505_x_at	CV017631_at	CV017790_x_at	CV017911_x_at	CV018016_at	CV018016_x_at	CV018480_x_at	CV018902_at	CV018916_x_at	CV019037_at	CV019348_at	CV019901_at	CV020292_x_at	CV020412_at	CV020481_at	CV020481_x_at	CV020998_x_at	CV021115_x_at	CV021119_x_at	CV021356_x_at	CV021440_x_at	CV021484_at	CV021585_at	CV021622_x_at	
GO:0042651	comp_thylakoid membrane	22448	36	1386	18	4.52748949442139e-013	8.18885056382303e-012	BP532290_at	C3305_at	C3305_x_at	C5872_x_at	C8678_x_at	C8857_x_at	C9457_at	CV016951_x_at	CV017513_at	CV017513_x_at	CV017599_x_at	CV017655_x_at	CV018172_s_at	CV019200_at	CV019672_at	CV021044_at	CV021044_x_at	CV021777_x_at	
GO:0000311	comp_plastid large ribosomal subunit	22448	12	1386	11	5.42375836394912e-013	9.40118116417847e-012	C10655_at	C10655_s_at	C11649_s_at	C2277_at	C5610_at	C6683_at	C6683_s_at	C8835_s_at	C9455_at	C9667_at	C9667_x_at	
GO:0010007	comp_magnesium chelatase complex	22448	10	1386	10	7.80896889520021e-013	1.29941242416131e-011	AF014051_at	AF014051_s_at	BC3M2223_s_at	C11408_at	C1990_at	C1990_s_at	C2987_at	C2987_s_at	C9129_at	C9461_at	
GO:0016851	func_magnesium chelatase activity	22448	10	1386	10	7.80896889520021e-013	1.24943502323203e-011	AF014051_at	AF014051_s_at	BC3M2223_s_at	C11408_at	C1990_at	C1990_s_at	C2987_at	C2987_s_at	C9129_at	C9461_at	
GO:0010114	proc_response to red light	22448	177	1386	87	1.64834812466097e-012	2.53967711058875e-011	C11238_at	C11238_x_at	C2122_x_at	C2159_at	C2351_at	C2354_x_at	C2363_at	C2375_at	C2375_x_at	C2397_s_at	C2461_at	C5423_at	C5423_x_at	C5436_at	C5436_x_at	C5489_at	C5489_s_at	C5589_at	C5655_x_at	C5815_x_at	C8554_x_at	C8556_x_at	C8654_at	C8654_x_at	C8655_x_at	C8693_x_at	C8714_x_at	C8730_at	C8820_x_at	C8840_at	C8866_at	C9517_at	CV015903_at	CV015996_at	CV016224_at	CV016224_s_at	CV016251_at	CV016301_x_at	CV016349_at	CV016566_x_at	CV016650_x_at	CV016671_x_at	CV016694_x_at	CV016722_at	CV016722_x_at	CV017131_at	CV017194_s_at	CV017363_x_at	CV017388_at	CV017388_x_at	CV017425_x_at	CV017505_x_at	CV017631_at	CV017790_x_at	CV017911_x_at	CV018016_at	CV018016_x_at	CV018136_s_at	CV018480_x_at	CV018547_at	CV018902_at	CV018916_x_at	CV019037_at	CV019073_s_at	CV019348_at	CV019764_s_at	CV019889_at	CV019901_at	CV020292_x_at	CV020311_x_at	CV020412_at	CV020481_at	CV020481_x_at	CV020998_x_at	CV021115_x_at	CV021119_x_at	CV021356_x_at	CV021440_x_at	CV021484_at	CV021585_at	CV021622_x_at	CV021733_x_at	EB429818_at	EB429818_s_at	EB441392_at	X64198_at	X64198_x_at	
GO:0048046	comp_apoplast	22448	697	1386	178	1.66966440673377e-012	2.48064426143303e-011	AJ718571_at	AJ718571_x_at	AY547441_x_at	BC1M2221_at	BP134085_at	BP134085_s_at	BP192632_at	BP527930_at	BP530782_at	BP532702_at	BP535460_at	BT31M214_at	C10021_at	C10021_s_at	C1092_at	C10977_at	C11012_at	C11015_x_at	C11380_at	C1386_at	C2006_at	C2023_at	C2023_x_at	C2066_at	C2122_x_at	C2136_at	C2150_at	C2156_at	C2242_at	C2354_x_at	C2359_at	C2359_x_at	C2402_at	C2402_x_at	C2439_at	C2767_at	C2849_at	C2995_at	C3051_at	C3051_s_at	C3585_at	C3825_at	C3837_at	C3850_at	C4435_at	C487_at	C487_s_at	C5363_at	C5403_s_at	C5427_at	C5589_at	C5611_s_at	C5655_x_at	C5689_at	C5718_at	C5730_at	C5730_x_at	C5737_at	C5737_s_at	C5751_at	C5751_s_at	C5754_s_at	C5815_x_at	C5988_at	C5988_s_at	C6042_at	C607_at	C6322_s_at	C6375_at	C6500_at	C6560_at	C690_at	C6948_at	C696_at	C696_x_at	C791_at	C813_at	C813_x_at	C8554_x_at	C8556_x_at	C8654_at	C8654_x_at	C8655_x_at	C8693_x_at	C8714_x_at	C8802_at	C8820_x_at	C8840_at	C8866_at	C9116_at	C9116_s_at	C9206_at	C9206_s_at	C9269_at	C9271_at	C9298_at	C929_at	C9342_at	C9498_at	C9599_at	C9611_at	C9611_s_at	C9625_at	C9677_at	C9677_s_at	C9866_x_at	C9899_x_at	C9953_at	CV015903_at	CV015996_at	CV016251_at	CV016349_at	CV016566_x_at	CV016650_x_at	CV016671_x_at	CV016694_x_at	CV017027_at	CV017056_s_at	CV017131_at	CV017388_at	CV017388_x_at	CV017425_x_at	CV017463_at	CV017505_x_at	CV017623_s_at	CV017631_at	CV017790_x_at	CV017911_x_at	CV018016_at	CV018016_x_at	CV018480_x_at	CV018902_at	CV018916_x_at	CV019037_at	CV019348_at	CV019493_x_at	CV019889_at	CV019901_at	CV020292_x_at	CV020412_at	CV020481_at	CV020481_x_at	CV020629_s_at	CV020916_x_at	CV020998_x_at	CV021115_x_at	CV021119_x_at	CV021356_x_at	CV021440_x_at	CV021484_at	CV021585_at	CV021622_x_at	DV158991_x_at	DV160184_at	DV999542_at	DV999890_at	DV999890_s_at	DW000433_at	DW000433_s_at	DW000894_at	DW001091_s_at	DW001345_at	DW001916_at	DW001916_x_at	DW003891_at	EB424929_at	EB427545_s_at	EB427965_s_at	EB429692_x_at	EB432392_at	EB432392_s_at	EB440846_s_at	EB440982_at	EB441353_at	EB443925_s_at	EB448680_at	EB679791_s_at	X62425_s_at	
GO:0009637	proc_response to blue light	22448	178	1386	85	1.71718195218773e-012	2.46326790382792e-011	C11238_at	C11238_x_at	C2122_x_at	C2159_at	C2351_at	C2354_x_at	C2363_at	C2375_at	C2375_x_at	C2397_s_at	C2461_at	C5423_at	C5423_x_at	C5436_at	C5436_x_at	C5489_at	C5489_s_at	C5589_at	C5655_x_at	C5815_x_at	C8554_x_at	C8556_x_at	C8654_at	C8654_x_at	C8655_x_at	C8693_x_at	C8714_x_at	C8730_at	C8820_x_at	C8840_at	C8866_at	CV015903_at	CV015996_at	CV016224_at	CV016224_s_at	CV016251_at	CV016301_x_at	CV016349_at	CV016566_x_at	CV016650_x_at	CV016671_x_at	CV016694_x_at	CV016722_at	CV016722_x_at	CV017131_at	CV017194_s_at	CV017363_x_at	CV017388_at	CV017388_x_at	CV017425_x_at	CV017505_x_at	CV017631_at	CV017790_x_at	CV017911_x_at	CV018016_at	CV018016_x_at	CV018136_s_at	CV018480_x_at	CV018547_at	CV018902_at	CV018916_x_at	CV019037_at	CV019073_s_at	CV019348_at	CV019764_s_at	CV019889_at	CV019901_at	CV020292_x_at	CV020311_x_at	CV020412_at	CV020481_at	CV020481_x_at	CV020998_x_at	CV021115_x_at	CV021119_x_at	CV021356_x_at	CV021440_x_at	CV021484_at	CV021585_at	CV021622_x_at	CV021733_x_at	EB429818_at	EB429818_s_at	X64198_at	X64198_x_at	
GO:0010218	proc_response to far red light	22448	180	1386	85	1.9302337506133e-012	2.67659080085044e-011	C11238_at	C11238_x_at	C2122_x_at	C2159_at	C2351_at	C2354_x_at	C2363_at	C2375_at	C2375_x_at	C2397_s_at	C2461_at	C5423_at	C5423_x_at	C5436_at	C5436_x_at	C5489_at	C5489_s_at	C5589_at	C5655_x_at	C5815_x_at	C8554_x_at	C8556_x_at	C8654_at	C8654_x_at	C8655_x_at	C8693_x_at	C8714_x_at	C8730_at	C8820_x_at	C8840_at	C8866_at	CV015903_at	CV015996_at	CV016224_at	CV016224_s_at	CV016251_at	CV016301_x_at	CV016349_at	CV016566_x_at	CV016650_x_at	CV016671_x_at	CV016694_x_at	CV016722_at	CV016722_x_at	CV017131_at	CV017194_s_at	CV017363_x_at	CV017388_at	CV017388_x_at	CV017425_x_at	CV017505_x_at	CV017631_at	CV017790_x_at	CV017911_x_at	CV018016_at	CV018016_x_at	CV018136_s_at	CV018480_x_at	CV018547_at	CV018902_at	CV018916_x_at	CV019037_at	CV019073_s_at	CV019348_at	CV019764_s_at	CV019889_at	CV019901_at	CV020292_x_at	CV020311_x_at	CV020412_at	CV020481_at	CV020481_x_at	CV020998_x_at	CV021115_x_at	CV021119_x_at	CV021356_x_at	CV021440_x_at	CV021484_at	CV021585_at	CV021622_x_at	CV021733_x_at	EB429818_at	EB429818_s_at	X64198_at	X64198_x_at	
GO:0018119	proc_peptidyl-cysteine S-nitrosylation	22448	39	1386	18	2.6940671915554e-012	3.6152643602808e-011	C1166_at	C2066_at	C2136_at	C2242_at	C2402_at	C2402_x_at	C813_at	C813_x_at	C9298_at	C9899_x_at	C9953_at	CV017623_s_at	CV020646_at	CV021349_x_at	DV158148_x_at	DV999542_at	DV999890_at	DV999890_s_at	
GO:0009535	comp_chloroplast thylakoid membrane	22448	827	1386	378	3.14193115968919e-012	4.08451050759595e-011	AF131231_at	AF131232_at	AF154658_s_at	BC1M2221_at	BP128363_at	BP135478_s_at	BP192632_at	BP535437_at	BT31M214_at	C10034_at	C10668_at	C10778_at	C10778_s_at	C10830_at	C10911_at	C10947_at	C10959_at	C10997_s_at	C11068_at	C11070_at	C11070_x_at	C11238_at	C11238_x_at	C11272_at	C11317_x_at	C11385_at	C11469_s_at	C11478_at	C11509_x_at	C11587_s_at	C11649_s_at	C1915_at	C1916_at	C1933_at	C1933_s_at	C2012_at	C2012_s_at	C2066_at	C2081_at	C2110_s_at	C2150_at	C2157_at	C2250_at	C2250_x_at	C2279_at	C2283_at	C2290_at	C2336_at	C2342_at	C2351_at	C2355_at	C2355_x_at	C2363_at	C2366_at	C2366_x_at	C2375_at	C2375_x_at	C2382_x_at	C2384_at	C2384_x_at	C2389_x_at	C2394_at	C2397_s_at	C2402_at	C2402_x_at	C2425_s_at	C2431_at	C2439_at	C2440_at	C2440_s_at	C2461_at	C2640_at	C2712_at	C2712_x_at	C2717_x_at	C2737_s_at	C2752_at	C2775_at	C2783_at	C2866_x_at	C2950_at	C2970_at	C3250_at	C3305_at	C3305_x_at	C3515_s_at	C3585_at	C3645_at	C3674_at	C3674_x_at	C3867_at	C3899_at	C3990_s_at	C4131_at	C4145_at	C4151_at	C419_at	C4212_at	C4212_s_at	C4276_x_at	C4292_s_at	C4396_at	C453_s_at	C478_x_at	C487_at	C487_s_at	C4953_at	C4953_x_at	C4978_at	C5118_at	C5205_at	C5295_at	C5388_at	C5398_x_at	C5423_at	C5423_x_at	C5436_at	C5436_x_at	C5489_at	C5489_s_at	C5564_x_at	C5611_s_at	C5613_at	C5613_x_at	C5665_at	C5718_at	C5730_at	C5730_x_at	C5737_at	C5737_s_at	C5754_s_at	C5770_at	C5814_at	C5815_x_at	C585_s_at	C5872_x_at	C5902_at	C6004_at	C605_at	C6068_x_at	C608_at	C608_s_at	C609_at	C609_s_at	C6120_s_at	C6130_at	C627_at	C627_s_at	C6322_s_at	C6357_at	C639_at	C6639_at	C690_at	C696_at	C696_x_at	C7439_at	C749_at	C759_at	C767_at	C767_x_at	C773_at	C777_at	C811_s_at	C822_s_at	C831_at	C8548_at	C8554_x_at	C8566_x_at	C8575_at	C8578_at	C8587_at	C8592_at	C8592_x_at	C8595_x_at	C8608_x_at	C8626_x_at	C8630_x_at	C8661_at	C8668_x_at	C8670_at	C8670_s_at	C8678_x_at	C8689_at	C8702_at	C8730_at	C8734_at	C8736_at	C8738_at	C8747_at	C8748_x_at	C8750_x_at	C8751_x_at	C8767_x_at	C8792_s_at	C8801_s_at	C8835_s_at	C8857_x_at	C8967_at	C8967_x_at	C9206_at	C9206_s_at	C9264_at	C926_at	C9342_at	C9386_at	C9455_at	C9493_x_at	C9496_x_at	C9550_at	C9551_x_at	C9651_at	C9651_x_at	C9667_at	C9667_x_at	C9703_at	C9796_at	C9811_at	C9811_s_at	CV016010_at	CV016128_s_at	CV016149_s_at	CV016171_at	CV016224_at	CV016224_s_at	CV016241_x_at	CV016251_at	CV016286_x_at	CV016301_x_at	CV016311_x_at	CV016460_s_at	CV016581_x_at	CV016675_x_at	CV016722_at	CV016722_x_at	CV016725_x_at	CV016793_x_at	CV016814_x_at	CV016830_at	CV016830_x_at	CV016895_at	CV016895_x_at	CV016929_at	CV016951_x_at	CV017056_s_at	CV017172_at	CV017172_x_at	CV017194_s_at	CV017219_s_at	CV017332_at	CV017332_x_at	CV017363_x_at	CV017374_at	CV017377_x_at	CV017417_at	CV017463_at	CV017513_at	CV017513_x_at	CV017541_at	CV017545_x_at	CV017581_x_at	CV017599_x_at	CV017629_x_at	CV017655_x_at	CV017752_at	CV017863_at	CV017869_at	CV017938_at	CV018079_at	CV018096_s_at	CV018096_x_at	CV018136_s_at	CV018172_s_at	CV018214_x_at	CV018490_x_at	CV018544_x_at	CV018547_at	CV018697_at	CV018697_x_at	CV018805_x_at	CV018838_x_at	CV019001_x_at	CV019008_s_at	CV019022_x_at	CV019037_at	CV019068_x_at	CV019073_s_at	CV019148_s_at	CV019200_at	CV019234_x_at	CV019248_x_at	CV019309_at	CV019376_at	CV019409_at	CV019477_at	CV019493_x_at	CV019565_at	CV019604_x_at	CV019617_at	CV019629_at	CV019629_x_at	CV019672_at	CV019674_at	CV019753_x_at	CV019764_s_at	CV019829_at	CV019835_at	CV019835_x_at	CV019856_at	CV019856_s_at	CV019869_at	CV019869_x_at	CV019873_at	CV019873_x_at	CV019889_at	CV019924_x_at	CV020035_at	CV020066_x_at	CV020118_at	CV020118_x_at	CV020281_at	CV020281_x_at	CV020311_x_at	CV020336_at	CV020379_x_at	CV020491_x_at	CV020500_at	CV020510_at	CV020603_x_at	CV020646_at	CV020655_x_at	CV020691_at	CV020691_s_at	CV020827_at	CV020854_x_at	CV020872_at	CV020994_at	CV021044_at	CV021044_x_at	CV021048_at	CV021048_x_at	CV021050_at	CV021050_s_at	CV021136_at	CV021142_s_at	CV021176_at	CV021188_x_at	CV021200_at	CV021206_at	CV021206_x_at	CV021243_x_at	CV021326_at	CV021335_at	CV021335_s_at	CV021349_x_at	CV021554_at	CV021584_x_at	CV021733_x_at	CV021777_x_at	DV158991_x_at	DV159464_s_at	DW000743_at	DW004336_at	EB424929_at	EB425725_at	EB427545_s_at	EB427965_s_at	EB429692_x_at	EB432392_at	EB432392_s_at	EB435721_at	EB436193_s_at	EB448258_x_at	EB681038_s_at	EB681816_at	GACC260_at	X62425_s_at	X64198_at	X64198_x_at	
GO:0010207	proc_photosystem II assembly	22448	20	1386	13	9.25352952378999e-012	1.16650553996868e-010	BC1M2221_at	C10856_at	C2342_at	C2439_at	C2712_at	C2712_x_at	C4131_at	C5730_at	C5730_x_at	CV016128_s_at	CV019493_x_at	EB427965_s_at	GACC260_at	
GO:0009941	comp_chloroplast envelope	22448	877	1386	234	1.01915142991515e-011	1.24696174954325e-010	AF154658_s_at	AF215852_at	AJ632788_at	AJ632788_s_at	AJ632831_at	AJ632831_x_at	AY123847_at	AY547441_x_at	BP129136_at	BP131079_at	BP135478_s_at	BP137326_at	BP192632_at	BP528769_at	BP529527_at	BP531632_s_at	BP532146_at	BP532702_at	BP534447_at	BP534635_at	BT31M214_at	C1003_at	C10422_at	C1071_at	C11238_at	C11238_x_at	C11469_s_at	C11473_at	C11478_at	C11519_at	C1417_at	C1417_x_at	C1916_at	C193_at	C193_x_at	C2006_at	C2012_at	C2012_s_at	C2054_at	C2066_at	C2136_at	C2150_at	C2157_at	C2250_at	C2250_x_at	C2283_at	C2351_at	C2363_at	C2366_at	C2366_x_at	C2375_at	C2375_x_at	C2384_at	C2384_x_at	C2402_at	C2402_x_at	C2440_at	C2440_s_at	C2461_at	C2640_at	C2717_x_at	C2799_at	C2866_x_at	C2922_at	C2970_at	C2995_at	C3156_at	C3515_s_at	C3585_at	C3645_at	C3674_at	C3674_x_at	C3754_at	C3825_at	C3837_at	C3916_at	C3916_s_at	C3990_s_at	C409_at	C4131_at	C4151_at	C4201_at	C4216_at	C4220_at	C457_s_at	C478_x_at	C487_at	C487_s_at	C4953_at	C4953_x_at	C5118_at	C5398_x_at	C5436_at	C5436_x_at	C5461_s_at	C5489_at	C5489_s_at	C5611_s_at	C5689_at	C5718_at	C5737_at	C5737_s_at	C5754_s_at	C5815_x_at	C5890_at	C5902_at	C5922_at	C5933_at	C6042_at	C605_at	C6074_s_at	C6079_at	C6079_s_at	C608_at	C608_s_at	C609_at	C609_s_at	C6303_at	C6322_s_at	C6357_at	C671_at	C690_at	C696_at	C696_x_at	C7182_at	C740_s_at	C74_at	C74_s_at	C767_at	C767_x_at	C777_at	C811_s_at	C831_at	C8459_at	C8548_at	C8554_x_at	C8630_x_at	C8654_at	C8654_x_at	C8668_x_at	C8678_x_at	C8730_at	C8748_x_at	C8767_x_at	C8802_at	C9103_at	C9166_at	C9166_s_at	C9167_at	C9264_at	C9317_at	C9317_s_at	C9342_at	C9386_at	C9452_at	C9467_at	C9486_at	C9550_at	C9599_at	C9651_at	C9651_x_at	C9790_at	C9941_x_at	CV016010_at	CV016149_s_at	CV016286_x_at	CV016301_x_at	CV016722_at	CV016722_x_at	CV016830_at	CV016830_x_at	CV016951_x_at	CV017056_s_at	CV017194_s_at	CV017219_s_at	CV017363_x_at	CV017377_x_at	CV017463_at	CV017784_s_at	CV018079_at	CV018136_s_at	CV018547_at	CV018684_at	CV019037_at	CV019073_s_at	CV019148_s_at	CV019160_at	CV019200_at	CV019234_x_at	CV019309_at	CV019376_at	CV019409_at	CV019477_at	CV019764_s_at	CV019869_at	CV019869_x_at	CV020311_x_at	CV020510_at	CV020585_at	CV021142_s_at	CV021326_at	CV021440_x_at	CV021777_x_at	DV157553_at	DV157972_s_at	DV158991_x_at	DV159063_at	DV160835_x_at	DV999796_at	DV999890_at	DV999890_s_at	EB424929_at	EB425725_at	EB427545_s_at	EB429692_x_at	EB431415_at	EB432392_at	EB432392_s_at	EB436193_s_at	EB439381_at	EB440524_at	EB441656_at	EB442870_at	EB443947_at	EB447606_at	EB449139_s_at	EB451796_at	EB680520_at	EB680520_s_at	EB681038_s_at	EB681816_at	X62425_s_at	X64198_at	X64198_x_at	
GO:0005618	comp_cell wall	22448	896	1386	132	1.21320731238939e-011	1.44198354843996e-010	AB084124_at	AJ880384_at	BP128736_at	BP135379_at	BP192574_at	BP526274_at	BP527930_at	BP535325_at	C10021_at	C10021_s_at	C10925_at	C10925_x_at	C11012_at	C11015_x_at	C11408_at	C11525_at	C1339_at	C1386_at	C193_at	C193_x_at	C1990_at	C1990_s_at	C2023_at	C2023_x_at	C2088_at	C2088_x_at	C2122_x_at	C2156_at	C2242_at	C2354_x_at	C2767_at	C2987_at	C2987_s_at	C3223_at	C3707_at	C3850_at	C409_at	C4370_at	C4435_at	C5190_at	C5363_at	C5409_at	C5427_at	C5457_s_at	C5530_at	C5589_at	C5655_x_at	C5842_at	C607_at	C6375_at	C6834_at	C6932_at	C7174_at	C7488_at	C813_at	C813_x_at	C8556_x_at	C8655_x_at	C8693_x_at	C8714_x_at	C8820_x_at	C8840_at	C8866_at	C9116_at	C9116_s_at	C9298_at	C9596_at	C9611_at	C9611_s_at	C9677_at	C9677_s_at	C9778_s_at	C9899_x_at	C9953_at	CV015903_at	CV015996_at	CV016349_at	CV016566_x_at	CV016650_x_at	CV016671_x_at	CV016694_x_at	CV017131_at	CV017388_at	CV017388_x_at	CV017425_x_at	CV017505_x_at	CV017623_s_at	CV017631_at	CV017790_x_at	CV017911_x_at	CV018016_at	CV018016_x_at	CV018480_x_at	CV018684_at	CV018902_at	CV018916_x_at	CV019348_at	CV019901_at	CV020292_x_at	CV020412_at	CV020481_at	CV020481_x_at	CV020629_s_at	CV020916_x_at	CV020998_x_at	CV021115_x_at	CV021119_x_at	CV021356_x_at	CV021484_at	CV021493_at	CV021493_s_at	CV021585_at	CV021622_x_at	DV160835_x_at	DV162350_at	DV999542_at	DW001345_at	EB425421_at	EB425502_at	EB427510_at	EB429692_x_at	EB430306_s_at	EB432392_at	EB432392_s_at	EB439414_s_at	EB440551_at	EB441353_at	EB446142_at	EB447067_at	EB448680_at	EB452109_at	EB678909_x_at	
GO:0009570	comp_chloroplast stroma	22448	915	1386	242	1.7692403098124e-011	2.04445546911655e-010	AF154658_s_at	AY547441_x_at	BC1M128_at	BC1M2221_at	BP129136_at	BP131281_at	BP132593_at	BP134085_at	BP134085_s_at	BP134714_at	BP137148_at	BP137326_at	BP192632_at	BP527797_at	BP528863_at	BP531632_s_at	BP532146_at	BP532702_at	BP534447_at	BT31M214_at	C1003_at	C10109_at	C10109_s_at	C10422_at	C10631_at	C10655_at	C10655_s_at	C1071_at	C10830_at	C10911_at	C10977_at	C11334_at	C11385_at	C11408_at	C11600_at	C11600_s_at	C11649_s_at	C1166_at	C1874_at	C1874_s_at	C1915_at	C1990_at	C1990_s_at	C2006_at	C2066_at	C2122_x_at	C2136_at	C2150_at	C2242_at	C2277_at	C2288_at	C2342_at	C2354_x_at	C2402_at	C2402_x_at	C2439_at	C2712_at	C2712_x_at	C2950_at	C2982_at	C2987_at	C2987_s_at	C2995_at	C3051_at	C3051_s_at	C3156_at	C3346_s_at	C3515_s_at	C3585_at	C3645_at	C368_at	C3754_at	C379_x_at	C3825_at	C3837_at	C384_x_at	C3916_at	C3916_s_at	C4131_at	C4201_at	C4216_at	C4220_at	C457_s_at	C487_at	C487_s_at	C4978_at	C5373_at	C5461_s_at	C5589_at	C5610_at	C5611_s_at	C5655_x_at	C5689_at	C5718_at	C5730_at	C5730_x_at	C5737_at	C5737_s_at	C5754_s_at	C5815_x_at	C5817_at	C5833_at	C585_s_at	C586_at	C5890_at	C5899_at	C5899_s_at	C5937_at	C5988_at	C5988_s_at	C6042_at	C6074_s_at	C6079_at	C6079_s_at	C6132_at	C6322_s_at	C6683_at	C6683_s_at	C671_at	C690_at	C6948_at	C696_at	C696_x_at	C736_at	C740_s_at	C74_at	C74_s_at	C7600_at	C767_at	C767_x_at	C782_s_at	C791_at	C8459_at	C8554_x_at	C8556_x_at	C8622_at	C8654_at	C8654_x_at	C8655_x_at	C8693_x_at	C8714_x_at	C8802_at	C8820_x_at	C8835_s_at	C8840_at	C8866_at	C9166_at	C9166_s_at	C9167_at	C9269_at	C9271_at	C929_at	C9317_at	C9317_s_at	C9342_at	C9452_at	C9455_at	C9486_at	C9498_at	C9599_at	C9650_at	C9667_at	C9667_x_at	CV015903_at	CV015996_at	CV016128_s_at	CV016349_at	CV016566_x_at	CV016650_x_at	CV016671_x_at	CV016694_x_at	CV017027_at	CV017056_s_at	CV017131_at	CV017219_s_at	CV017388_at	CV017388_x_at	CV017425_x_at	CV017463_at	CV017505_x_at	CV017631_at	CV017784_s_at	CV017790_x_at	CV017911_x_at	CV018016_at	CV018016_x_at	CV018480_x_at	CV018902_at	CV018916_x_at	CV019037_at	CV019348_at	CV019493_x_at	CV019901_at	CV020292_x_at	CV020412_at	CV020481_at	CV020481_x_at	CV020585_at	CV020646_at	CV020691_at	CV020691_s_at	CV020998_x_at	CV021043_at	CV021115_x_at	CV021119_x_at	CV021176_at	CV021349_x_at	CV021356_x_at	CV021440_x_at	CV021484_at	CV021585_at	CV021622_x_at	DV157972_s_at	DV158148_x_at	DV158722_s_at	DV158991_x_at	DV159063_at	DV160993_at	DV160993_x_at	DV999890_at	DV999890_s_at	DW001091_s_at	EB424929_at	EB427545_s_at	EB427965_s_at	EB429692_x_at	EB430816_at	EB431415_at	EB432392_at	EB432392_s_at	EB436647_at	EB440846_s_at	EB441656_at	EB443925_s_at	EB449139_s_at	EB679791_s_at	EB680812_at	EB682679_at	GACC260_at	U35620_at	X61115_at	X62425_s_at	
GO:0042742	proc_defense response to bacterium	22448	304	1386	52	2.04376515711147e-011	2.29785487934695e-010	AF154658_s_at	AY547441_x_at	BC1M2221_at	BP135478_s_at	C11649_s_at	C1166_at	C2136_at	C2150_at	C2402_at	C2402_x_at	C2439_at	C2640_at	C3515_s_at	C3754_at	C4438_at	C5520_at	C5611_s_at	C5730_at	C5730_x_at	C5754_s_at	C5842_at	C5899_at	C5899_s_at	C5988_at	C5988_s_at	C690_at	C6948_at	C7600_at	C767_at	C767_x_at	C791_at	C8835_s_at	C9342_at	C9599_at	CV017056_s_at	CV017463_at	CV019309_at	CV019493_x_at	DV158148_x_at	DV999715_at	DV999890_at	DV999890_s_at	EB424929_at	EB427965_s_at	EB429692_x_at	EB430306_s_at	EB432392_at	EB432392_s_at	EB443925_s_at	EB679791_s_at	GACC260_at	X62425_s_at	
GO:0010205	proc_photoinhibition	22448	21	1386	13	2.29127922655579e-011	2.50834778486107e-010	BC1M2221_at	C2342_at	C2439_at	C2712_at	C2712_x_at	C4139_at	C5730_at	C5730_x_at	C6984_s_at	C9790_at	CV016128_s_at	CV019493_x_at	EB427965_s_at	
GO:0016020	comp_membrane	22448	2335	1386	325	2.42473818801159e-011	2.58638740054569e-010	AF215852_at	AJ632788_at	AJ632788_s_at	AJ718571_at	AJ718571_x_at	AY123847_at	BP129136_at	BP131648_at	BP133194_at	BP134056_at	BP134661_at	BP192632_at	BP528532_at	BP529241_at	BP529755_at	BP531632_s_at	BP532702_at	BP532989_at	BT31M214_at	BT4M3324_at	C10021_at	C10021_s_at	C10422_at	C1071_at	C11070_at	C11070_x_at	C11238_at	C11238_x_at	C11469_s_at	C11478_at	C11509_x_at	C11600_at	C11600_s_at	C1335_at	C1335_s_at	C1417_at	C1417_x_at	C149_at	C149_s_at	C1874_at	C1874_s_at	C1916_at	C193_at	C193_x_at	C2066_at	C2075_s_at	C2122_x_at	C2136_at	C2250_at	C2250_x_at	C2257_x_at	C2351_at	C2354_x_at	C2363_at	C2366_at	C2366_x_at	C2375_at	C2375_x_at	C2379_at	C2384_at	C2384_x_at	C2397_s_at	C2402_at	C2402_x_at	C2440_at	C2440_s_at	C2461_at	C2515_at	C2684_at	C2717_x_at	C2737_s_at	C2742_s_at	C2756_at	C2775_at	C2794_at	C2866_x_at	C2970_at	C3305_at	C3305_x_at	C3540_at	C3674_at	C3674_x_at	C3754_at	C3765_at	C3798_x_at	C37_at	C37_s_at	C3990_s_at	C4022_at	C4022_x_at	C409_at	C4140_at	C4151_at	C4212_at	C4212_s_at	C4500_s_at	C457_s_at	C478_x_at	C487_at	C487_s_at	C4953_at	C4953_x_at	C5187_at	C5295_at	C5398_x_at	C5423_at	C5423_x_at	C5436_at	C5436_x_at	C5461_s_at	C5489_at	C5489_s_at	C5589_at	C5613_at	C5613_x_at	C5617_at	C5655_x_at	C5718_at	C5737_at	C5737_s_at	C5815_x_at	C5872_x_at	C5890_at	C5922_at	C592_at	C5993_at	C605_at	C608_at	C608_s_at	C609_at	C609_s_at	C6108_s_at	C6132_at	C6322_s_at	C6357_at	C6375_at	C641_s_at	C6578_at	C6639_at	C6794_at	C6932_at	C696_at	C696_x_at	C736_at	C7875_at	C811_s_at	C8459_at	C8548_at	C8554_x_at	C8556_x_at	C8566_x_at	C8578_at	C8592_at	C8592_x_at	C8630_x_at	C8654_at	C8654_x_at	C8655_x_at	C8668_x_at	C8678_x_at	C8693_x_at	C8714_x_at	C8730_at	C8738_at	C8748_x_at	C8767_x_at	C8820_x_at	C8840_at	C8857_x_at	C8866_at	C8919_at	C9116_at	C9116_s_at	C9206_at	C9206_s_at	C9269_at	C9271_at	C9329_at	C9342_at	C9455_at	C9550_at	C9650_at	C9677_at	C9677_s_at	C9759_at	C9941_x_at	CV015903_at	CV015996_at	CV016010_at	CV016149_s_at	CV016224_at	CV016224_s_at	CV016241_x_at	CV016286_x_at	CV016349_at	CV016460_s_at	CV016566_x_at	CV016581_x_at	CV016650_x_at	CV016671_x_at	CV016675_x_at	CV016694_x_at	CV016830_at	CV016830_x_at	CV016951_x_at	CV017027_at	CV017131_at	CV017172_at	CV017172_x_at	CV017194_s_at	CV017374_at	CV017377_x_at	CV017388_at	CV017388_x_at	CV017425_x_at	CV017505_x_at	CV017513_at	CV017513_x_at	CV017599_x_at	CV017631_at	CV017655_x_at	CV017784_s_at	CV017790_x_at	CV017863_at	CV017864_at	CV017911_x_at	CV018016_at	CV018016_x_at	CV018079_at	CV018136_s_at	CV018172_s_at	CV018313_at	CV018480_x_at	CV018684_at	CV018838_x_at	CV018902_at	CV018916_x_at	CV019037_at	CV019073_s_at	CV019160_at	CV019200_at	CV019309_at	CV019344_at	CV019348_at	CV019376_at	CV019477_at	CV019565_at	CV019672_at	CV019753_x_at	CV019764_s_at	CV019829_at	CV019869_at	CV019869_x_at	CV019873_at	CV019873_x_at	CV019901_at	CV020066_x_at	CV020292_x_at	CV020412_at	CV020481_at	CV020481_x_at	CV020510_at	CV020994_at	CV020998_x_at	CV021044_at	CV021044_x_at	CV021050_at	CV021050_s_at	CV021115_x_at	CV021119_x_at	CV021176_at	CV021326_at	CV021350_at	CV021356_x_at	CV021440_x_at	CV021484_at	CV021584_x_at	CV021585_at	CV021622_x_at	CV021733_x_at	CV021777_x_at	DV157665_at	DV157972_s_at	DV159920_at	DV160518_at	DV160835_x_at	DV161898_at	DV162305_s_at	DV999890_at	DV999890_s_at	DW001091_s_at	DW002650_at	DW003891_at	DW005201_at	DW005201_s_at	EB424929_at	EB425028_at	EB425725_at	EB427510_at	EB427545_s_at	EB428861_s_at	EB429692_x_at	EB432392_at	EB432392_s_at	EB435361_at	EB440524_at	EB443112_at	EB445219_at	EB445996_at	EB446669_at	EB446669_s_at	EB447606_at	EB449139_s_at	EB679993_at	EB680104_at	EB680254_at	EB680456_at	EB681688_at	EB681688_s_at	EB681816_at	EB682483_s_at	EB683176_at	GC108_at	X64198_at	X64198_x_at	
GO:0006779	proc_porphyrin biosynthetic process	22448	19	1386	12	9.84383751634878e-011	1.02375910170027e-009	C2656_at	C2982_at	C6562_at	C9166_at	C9166_s_at	C9167_at	C9467_at	C9599_at	DV157553_at	EB680520_at	EB680520_s_at	EB680890_s_at	
GO:0051920	func_peroxiredoxin activity	22448	10	1386	9	1.20223527877688e-010	1.21982896578337e-009	AY547441_x_at	C5988_at	C5988_s_at	C6948_at	C777_at	C831_at	CV019409_at	EB443925_s_at	EB679791_s_at	
GO:0042549	proc_photosystem II stabilization	22448	16	1386	11	1.56698194940609e-010	1.5520583117927e-009	BC1M2221_at	C2342_at	C2439_at	C2712_at	C2712_x_at	C5730_at	C5730_x_at	CV016128_s_at	CV019493_x_at	EB427965_s_at	GACC260_at	
GO:0035304	proc_regulation of protein amino acid dephosphorylation	22448	13	1386	10	1.88042541655191e-010	1.81920226345487e-009	BC1M2221_at	C2342_at	C2439_at	C2712_at	C2712_x_at	C5730_at	C5730_x_at	CV016128_s_at	CV019493_x_at	EB427965_s_at	
GO:0010242	func_oxygen evolving activity	22448	13	1386	10	1.88042541655191e-010	1.77785675746726e-009	BC1M2221_at	C2342_at	C2439_at	C2712_at	C2712_x_at	C5730_at	C5730_x_at	CV016128_s_at	CV019493_x_at	EB427965_s_at	
GO:0009783	comp_photosystem II antenna complex	22448	8	1386	8	2.07222489215003e-010	1.91565678918758e-009	C2384_at	C2384_x_at	C2397_s_at	C3674_at	C3674_x_at	C4151_at	C5423_at	C5423_x_at	
GO:0009533	comp_chloroplast stromal thylakoid	22448	11	1386	9	6.24729973665562e-010	5.64973193575812e-009	C2110_s_at	C2397_s_at	C4978_at	C5423_at	C5423_x_at	C777_at	C831_at	CV019409_at	CV019674_at	
GO:0009780	proc_photosynthetic NADP+ reduction	22448	9	1386	8	1.76320112302835e-009	1.56062056846765e-008	C2366_at	C2366_x_at	C478_x_at	C605_at	C8748_x_at	C8767_x_at	CV017377_x_at	CV018079_at	
GO:0009782	comp_photosystem I antenna complex	22448	9	1386	8	1.76320112302835e-009	1.5281076399579e-008	C2737_s_at	C2775_at	C4212_at	C4212_s_at	CV017172_at	CV017172_x_at	CV021050_at	CV021050_s_at	
GO:0008266	func_poly(U) binding	22448	55	1386	18	2.45515896502013e-009	2.08437985601709e-008	BC1M2221_at	C2150_at	C2342_at	C2439_at	C2712_at	C2712_x_at	C3825_at	C5689_at	C5730_at	C5730_x_at	C5754_s_at	C690_at	C9455_at	CV016128_s_at	CV017056_s_at	CV019493_x_at	EB427965_s_at	X62425_s_at	
GO:0019676	proc_ammonia assimilation cycle	22448	7	1386	7	3.37221166096732e-009	2.80568010192481e-008	BP192632_at	BT31M214_at	C5737_at	C5737_s_at	C6322_s_at	C696_at	C696_x_at	
GO:0016630	func_protochlorophyllide reductase activity	22448	8	1386	7	2.55271358632332e-008	2.08221343511863e-007	C2970_at	C9352_at	CV016010_at	CV017484_at	CV017484_x_at	CV019376_at	EB436193_s_at	
GO:0009295	comp_nucleoid	22448	45	1386	15	3.97328172585532e-008	3.17862538068425e-007	C2012_at	C2012_s_at	C2066_at	C4953_at	C4953_x_at	C5902_at	C6074_s_at	C608_at	C608_s_at	C609_at	C609_s_at	C74_at	C74_s_at	C9667_at	C9667_x_at	
GO:0009496	func_plastoquinol-plastocyanin reductase activity	22448	6	1386	6	5.4839981228571e-008	4.30442116812935e-007	C6120_s_at	C6130_at	CV017545_x_at	CV020854_x_at	CV021048_at	CV021048_x_at	
GO:0010319	comp_stromule	22448	117	1386	24	1.64846664540974e-007	1.2699298601675e-006	AY547441_x_at	BP532702_at	C2136_at	C2402_at	C2402_x_at	C4131_at	C487_at	C487_s_at	C5718_at	C5988_at	C5988_s_at	C6948_at	C9342_at	CV019309_at	CV020585_at	DV999890_at	DV999890_s_at	EB424929_at	EB427545_s_at	EB429692_x_at	EB432392_at	EB432392_s_at	EB443925_s_at	EB679791_s_at	
GO:0009416	proc_response to light stimulus	22448	170	1386	30	1.73219522614509e-007	1.31016948013884e-006	AJ718571_at	AJ718571_x_at	BC2M448_at	BP134085_at	BP134085_s_at	BP533799_at	C10425_at	C11091_at	C2359_at	C2359_x_at	C3051_at	C3051_s_at	C368_at	C487_at	C487_s_at	C5718_at	C6562_at	C929_at	CV021043_at	DV160184_at	DV160953_at	DW001004_at	DW005201_at	DW005201_s_at	EB427545_s_at	EB429692_x_at	EB432392_at	EB432392_s_at	EB445996_at	EB680890_s_at	
GO:0010598	comp_NAD(P)H dehydrogenase complex (plastoquinone)	22448	13	1386	8	2.01511757440527e-007	1.49694448384391e-006	BT4M3324_at	C11068_at	C2081_at	C2783_at	C5205_at	C759_at	CV021335_at	CV021335_s_at	
GO:0016209	func_antioxidant activity	22448	27	1386	11	2.48259759416669e-007	1.81186070030411e-006	AY547441_x_at	C1166_at	C5988_at	C5988_s_at	C6948_at	C777_at	C831_at	CV019409_at	DV158148_x_at	EB443925_s_at	EB679791_s_at	
GO:0016798	func_hydrolase activity, acting on glycosyl bonds	22448	60	1386	16	4.59651780637671e-007	3.29681277147019e-006	BP527930_at	C11015_x_at	C2023_at	C2023_x_at	C2156_at	C4435_at	C5190_at	C5363_at	C5427_at	C9611_at	C9611_s_at	CV020629_s_at	CV020916_x_at	DW001345_at	EB441353_at	EB448680_at	
GO:0022626	comp_cytosolic ribosome	22448	663	1386	74	5.67996072953214e-007	4.00485366692436e-006	BP192632_at	BP531632_s_at	BT31M214_at	C10422_at	C10631_at	C1071_at	C2122_x_at	C2354_x_at	C2995_at	C3223_at	C5589_at	C5655_x_at	C5737_at	C5737_s_at	C5815_x_at	C5833_at	C6322_s_at	C696_at	C696_x_at	C8459_at	C8554_x_at	C8556_x_at	C8654_at	C8654_x_at	C8655_x_at	C8693_x_at	C8714_x_at	C8820_x_at	C8840_at	C8866_at	C9455_at	CV015903_at	CV015940_at	CV015996_at	CV016349_at	CV016566_x_at	CV016650_x_at	CV016671_x_at	CV016694_x_at	CV017027_at	CV017131_at	CV017388_at	CV017388_x_at	CV017425_x_at	CV017505_x_at	CV017631_at	CV017784_s_at	CV017790_x_at	CV017911_x_at	CV018016_at	CV018016_x_at	CV018480_x_at	CV018902_at	CV018916_x_at	CV019037_at	CV019348_at	CV019901_at	CV020292_x_at	CV020412_at	CV020481_at	CV020481_x_at	CV020998_x_at	CV021115_x_at	CV021119_x_at	CV021356_x_at	CV021440_x_at	CV021484_at	CV021585_at	CV021622_x_at	DV157972_s_at	DW005201_at	DW005201_s_at	EB442870_at	EB445996_at	
GO:0042389	func_omega-3 fatty acid desaturase activity	22448	5	1386	5	8.91219188061417e-007	6.17911970389249e-006	C1926_s_at	C2054_at	C2583_at	DV160430_at	DV160430_s_at	
GO:0046688	proc_response to copper ion	22448	27	1386	10	2.49387722495165e-006	1.70074250095063e-005	BP134085_at	BP134085_s_at	C3051_at	C3051_s_at	C379_x_at	C384_x_at	C5937_at	C929_at	DV160993_at	DV160993_x_at	
GO:0042550	proc_photosystem I stabilization	22448	17	1386	8	3.04406430706727e-006	2.04246895441933e-005	C2366_at	C2366_x_at	C478_x_at	C605_at	C8748_x_at	C8767_x_at	CV017377_x_at	CV018079_at	
GO:0010196	proc_nonphotochemical quenching	22448	17	1386	8	3.04406430706727e-006	2.01004881228569e-005	C2384_at	C2384_x_at	C2397_s_at	C3674_at	C3674_x_at	C4151_at	C5423_at	C5423_x_at	
GO:0006073	proc_cellular glucan metabolic process	22448	40	1386	12	3.23939572322018e-006	2.10560722009312e-005	BP527930_at	C11015_x_at	C2023_at	C2023_x_at	C2156_at	C4435_at	C5190_at	C5363_at	C9611_at	C9611_s_at	EB441353_at	EB448680_at	
GO:0019253	proc_reductive pentose-phosphate cycle	22448	28	1386	10	3.66487806857663e-006	2.34552196388904e-005	AF154658_s_at	C3515_s_at	C3837_at	C487_at	C487_s_at	C5718_at	C767_at	C767_x_at	C8802_at	EB427545_s_at	
GO:0050162	func_oxalate oxidase activity	22448	13	1386	7	4.15661218890167e-006	2.61992525845923e-005	C813_at	C813_x_at	C9298_at	C9899_x_at	C9953_at	CV017623_s_at	DV999542_at	
GO:0009508	comp_plastid chromosome	22448	23	1386	9	4.70840507893477e-006	2.9234276310998e-005	C2012_at	C2012_s_at	C4953_at	C4953_x_at	C5902_at	C608_at	C608_s_at	C609_at	C609_s_at	
GO:0000312	comp_plastid small ribosomal subunit	22448	6	1386	5	5.07311522222566e-006	3.10355284183217e-005	BP129136_at	C3156_at	C457_s_at	C6079_at	C6079_s_at	
GO:0031012	comp_extracellular matrix	22448	14	1386	7	7.86860659396371e-006	4.74397151172305e-005	C813_at	C813_x_at	C9298_at	C9899_x_at	C9953_at	CV017623_s_at	DV999542_at	
GO:0008415	func_acyltransferase activity	22448	31	1386	10	1.04451800519989e-005	6.20742128804506e-005	BC2M448_at	C10425_at	C11091_at	C1969_at	C6578_at	DW001004_at	DW005201_at	DW005201_s_at	EB440612_at	EB445996_at	
GO:0004853	func_uroporphyrinogen decarboxylase activity	22448	4	1386	4	1.44736059745662e-005	8.48030997946415e-005	BP134714_at	BP528863_at	C9486_at	EB441656_at	
GO:0008887	func_glycerate kinase activity	22448	4	1386	4	1.44736059745662e-005	8.36252789641604e-005	C3916_at	C3916_s_at	C740_s_at	EB431415_at	
GO:0008661	func_1-deoxy-D-xylulose-5-phosphate synthase activity	22448	4	1386	4	1.44736059745662e-005	8.2479727197528e-005	AJ291721_at	AJ291721_s_at	C642_at	EB441593_s_at	
GO:0045730	proc_respiratory burst	22448	4	1386	4	1.44736059745662e-005	8.13651362894533e-005	C10021_at	C10021_s_at	C9116_at	C9116_s_at	
GO:0015200	func_methylammonium transmembrane transporter activity	22448	7	1386	5	1.68467867812043e-005	9.34435106797465e-005	C193_at	C193_x_at	C409_at	CV018684_at	DV160835_x_at	
GO:0042221	proc_response to chemical stimulus	22448	7	1386	5	1.68467867812043e-005	9.22139908023815e-005	C379_x_at	C384_x_at	C5937_at	DV160993_at	DV160993_x_at	
GO:0051739	func_ammonia transporter activity	22448	7	1386	5	1.68467867812043e-005	9.10164065062466e-005	C193_at	C193_x_at	C409_at	CV018684_at	DV160835_x_at	
GO:0006636	proc_unsaturated fatty acid biosynthetic process	22448	21	1386	8	2.03917660184239e-005	0.000108756085431594	C1926_s_at	C2583_at	C4139_at	C6984_s_at	DV160430_at	DV160430_s_at	DW000915_at	DW000915_s_at	
GO:0009409	proc_response to cold	22448	522	1386	57	2.1129379295437e-005	0.000111263566922808	AF211736_x_at	AJ718571_at	AJ718571_x_at	AY547441_x_at	BC2M448_at	BP532702_at	C10425_at	C11091_at	C2136_at	C2402_at	C2402_x_at	C3585_at	C4189_at	C4201_at	C4438_at	C487_at	C487_s_at	C5718_at	C5815_x_at	C5988_at	C5988_s_at	C6948_at	C8005_at	C813_at	C813_x_at	C8554_x_at	C9298_at	C9342_at	C9899_x_at	C9953_at	CV017623_s_at	CV019037_at	CV019309_at	CV020585_at	DV158991_x_at	DV160953_at	DV999542_at	DV999715_at	DV999890_at	DV999890_s_at	DW001004_at	DW005201_at	DW005201_s_at	EB424929_at	EB427417_at	EB427545_s_at	EB429692_x_at	EB432392_at	EB432392_s_at	EB439329_at	EB439329_s_at	EB439347_at	EB441392_at	EB443925_s_at	EB445828_at	EB445996_at	EB679791_s_at	
GO:0004356	func_glutamate-ammonia ligase activity	22448	16	1386	7	2.35018130927411e-005	0.000122209428082254	BP192632_at	BT31M214_at	C5737_at	C5737_s_at	C6322_s_at	C696_at	C696_x_at	
GO:0009505	comp_plant-type cell wall	22448	359	1386	43	2.48385842414045e-005	0.000127566062276843	AB084124_at	BP135379_at	BP526274_at	BP529716_at	C10063_at	C11525_at	C11638_at	C1166_at	C193_at	C193_x_at	C3223_at	C3707_at	C3850_at	C409_at	C5121_at	C5457_s_at	C5530_at	C5617_at	C607_at	C6428_at	C6500_at	C6932_at	C7174_at	C813_at	C813_x_at	C9298_at	C9899_x_at	C9953_at	CV017623_s_at	CV018062_at	CV018684_at	DV158148_x_at	DV160835_x_at	DV999542_at	DW000433_at	DW000433_s_at	DW000894_at	EB425502_at	EB440551_at	EB440553_s_at	EB452109_at	EB678909_x_at	T349_at	
GO:0055070	proc_copper ion homeostasis	22448	8	1386	5	4.26280897716333e-005	0.000216259577378042	C379_x_at	C384_x_at	C5937_at	DV160993_at	DV160993_x_at	
GO:0050821	proc_protein stabilization	22448	26	1386	8	0.000118619757501492	0.000594527941212299	C2366_at	C2366_x_at	C478_x_at	C605_at	C8748_x_at	C8767_x_at	CV017377_x_at	CV018079_at	
GO:0000038	proc_very-long-chain fatty acid metabolic process	22448	10	1386	5	0.000172757669903767	0.000855561793809132	C11091_at	DW001004_at	DW005201_at	DW005201_s_at	EB445996_at	
GO:0009411	proc_response to UV	22448	42	1386	10	0.000185963311032489	0.000910126322229592	BP534447_at	C1003_at	C379_x_at	C384_x_at	C5937_at	C9317_at	C9317_s_at	DV160993_at	DV160993_x_at	EB441095_at	
GO:0009922	func_fatty acid elongase activity	22448	6	1386	4	0.000196263228917304	0.000949366316623237	DV160953_at	DW005201_at	DW005201_s_at	EB445996_at	
GO:0030497	proc_fatty acid elongation	22448	6	1386	4	0.000196263228917304	0.000938454060110326	C7182_at	DW005201_at	DW005201_s_at	EB445996_at	
GO:0004751	func_ribose-5-phosphate isomerase activity	22448	6	1386	4	0.000196263228917304	0.000927789809427254	AF154658_s_at	C3515_s_at	C767_at	C767_x_at	
GO:0009827	proc_plant-type cell wall modification	22448	3	1386	3	0.000234895217714489	0.00109793719740705	C2794_at	EB446669_at	EB446669_s_at	
GO:0042286	func_glutamate-1-semialdehyde 2,1-aminomutase activity	22448	3	1386	3	0.000234895217714489	0.00108573789521364	C9166_at	C9166_s_at	C9167_at	
GO:0045038	proc_protein import into chloroplast thylakoid membrane	22448	11	1386	5	0.000300606565709849	0.00137420144324502	C2157_at	C4131_at	C9651_at	C9651_x_at	EB681038_s_at	
GO:0010025	proc_wax biosynthetic process	22448	17	1386	6	0.000375440859151088	0.00169764562398753	BP134554_at	C11091_at	DW001004_at	DW005201_at	DW005201_s_at	EB445996_at	
GO:0048196	comp_middle lamella-containing extracellular matrix	22448	7	1386	4	0.000435485151765434	0.00194797659284323	C11380_at	C2794_at	EB446669_at	EB446669_s_at	
GO:0004729	func_protoporphyrinogen oxidase activity	22448	7	1386	4	0.000435485151765434	0.00192725343760022	C9467_at	DV157553_at	EB680520_at	EB680520_s_at	
GO:0009831	proc_plant-type cell wall modification during multidimensional cell growth	22448	24	1386	7	0.000459329406865217	0.00201137929743084	C10967_at	C10967_s_at	C6834_at	C9267_at	C9517_at	EB426609_at	EB441815_at	
GO:0015976	proc_carbon utilization	22448	12	1386	5	0.000489146221821724	0.00211963362789414	C5611_s_at	C9342_at	CV017463_at	EB424929_at	EB430607_at	
GO:0019898	comp_extrinsic to membrane	22448	12	1386	5	0.000489146221821724	0.00209778173482306	C2150_at	C5754_s_at	C690_at	CV017056_s_at	X62425_s_at	
GO:0006869	proc_lipid transport	22448	143	1386	20	0.000508170443171863	0.0021571316771377	C2220_at	C3168_x_at	C6500_at	C6907_at	C8455_at	C8587_at	C891_s_at	C9206_at	C9206_s_at	CV020603_x_at	CV020872_at	CV021200_at	CV021206_at	CV021206_x_at	DV999972_at	DW000433_at	DW000433_s_at	DW000894_at	DW001957_at	DW004937_at	
GO:0042335	proc_cuticle development	22448	18	1386	6	0.000533864683505803	0.0022433101852365	BP134554_at	C11091_at	DW001004_at	DW005201_at	DW005201_s_at	EB445996_at	
GO:0000254	func_C-4 methylsterol oxidase activity	22448	8	1386	4	0.000828342213784694	0.00344590360934433	AJ632831_at	AJ632831_x_at	C2379_at	EB451796_at	
GO:0030234	func_enzyme regulator activity	22448	8	1386	4	0.000828342213784694	0.00341178575182607	C9550_at	EB429692_x_at	EB432392_at	EB432392_s_at	
GO:0015840	proc_urea transport	22448	4	1386	3	0.000896160052934256	0.00365492727471226	C37_at	C37_s_at	C4140_at	
GO:0004375	func_glycine dehydrogenase (decarboxylating) activity	22448	14	1386	5	0.00111430821911773	0.00450050698206773	C2082_at	C752_at	CV015986_s_at	CV020431_at	EB436218_x_at	
GO:0005960	comp_glycine cleavage complex	22448	14	1386	5	0.00111430821911773	0.00445723287647093	C2082_at	C752_at	CV015986_s_at	CV020431_at	EB436218_x_at	
GO:0019344	proc_cysteine biosynthetic process	22448	9	1386	4	0.0014182020363489	0.00561878140115375	C2688_at	C4732_s_at	EB425720_s_at	EB446838_at	
GO:0008886	func_glyceraldehyde-3-phosphate dehydrogenase (NADP+) activity	22448	9	1386	4	0.0014182020363489	0.00556577402944475	C487_at	C487_s_at	C5718_at	EB427545_s_at	
GO:0009705	comp_plant-type vacuole membrane	22448	55	1386	10	0.00178129176253616	0.00692539601135555	C1417_at	C1417_x_at	C193_at	C193_x_at	C409_at	C5922_at	C9941_x_at	CV018684_at	CV019160_at	DV160835_x_at	
GO:0009607	proc_response to biotic stimulus	22448	56	1386	10	0.0020506575712419	0.00789882916330213	C11144_at	C3133_at	C4345_s_at	C4351_at	C4699_at	C8850_at	C8850_x_at	DW000191_at	DW000191_s_at	GC17_x_at	
GO:0008964	func_phosphoenolpyruvate carboxylase activity	22448	10	1386	4	0.00224849828062701	0.00858142463064987	BP530782_at	C5751_at	C5751_s_at	EB440982_at	
GO:0003755	func_peptidyl-prolyl cis-trans isomerase activity	22448	77	1386	12	0.00257476823468361	0.00973730532389438	C10856_at	C2269_at	C2752_at	C6817_at	C809_at	C8702_at	C9703_at	C9811_at	C9811_s_at	DW004336_at	EB450354_at	GACC260_at	
GO:0005528	func_FK506 binding	22448	32	1386	7	0.00289640731546947	0.0108550039931108	C10856_at	C2269_at	C2752_at	C6817_at	C809_at	C8702_at	DW004336_at	
GO:0004124	func_cysteine synthase activity	22448	11	1386	4	0.003361579260585	0.01248586582503	C2688_at	C4732_s_at	EB425720_s_at	EB446838_at	
GO:0008289	func_lipid binding	22448	123	1386	16	0.00373525038526756	0.0137510102678877	C11012_at	C2220_at	C6907_at	C8455_at	C8587_at	C891_s_at	C9206_at	C9206_s_at	CV020603_x_at	CV020872_at	CV021200_at	CV021206_at	CV021206_x_at	DV999972_at	DW001957_at	DW004937_at	
GO:0009979	func_16:0 monogalactosyldiacylglycerol desaturase activity	22448	2	1386	2	0.00380957952082328	0.0139016235145832	C4139_at	C6984_s_at	
GO:0010159	proc_specification of organ position	22448	2	1386	2	0.00380957952082328	0.0137807398318477	EB426500_at	EB678836_at	
GO:0010358	proc_leaf shaping	22448	2	1386	2	0.00380957952082328	0.0136619403505387	CV017418_at	EB678632_at	
GO:0005943	comp_1-phosphatidylinositol-4-phosphate 3-kinase, class IA complex	22448	2	1386	2	0.00380957952082328	0.0135451716295939	C8541_at	DV999248_at	
GO:0015822	proc_ornithine transport	22448	2	1386	2	0.00380957952082328	0.0134303820395126	C2090_at	C6037_s_at	
GO:0045435	func_lycopene epsilon cyclase activity	22448	2	1386	2	0.00380957952082328	0.0133175216862394	EB430064_at	EB679709_at	
GO:0004109	func_coproporphyrinogen oxidase activity	22448	2	1386	2	0.00380957952082328	0.013206542338854	C9498_at	EB440846_s_at	
GO:0042646	comp_plastid nucleoid	22448	2	1386	2	0.00380957952082328	0.013097397360847	AF131231_at	AF131232_at	
GO:0006546	proc_glycine catabolic process	22448	18	1386	5	0.00387741657215823	0.0132213548689986	C2082_at	C752_at	CV015986_s_at	CV020431_at	EB436218_x_at	
GO:0009765	proc_photosynthesis, light harvesting	22448	6	1386	3	0.00407812757640791	0.0137926916405341	C2351_at	EB430064_at	EB679709_at	
GO:0010353	proc_response to trehalose stimulus	22448	6	1386	3	0.00407812757640791	0.0136814602563362	AF215852_at	AJ632788_at	AJ632788_s_at	
GO:0050017	func_L-3-cyanoalanine synthase activity	22448	6	1386	3	0.00407812757640791	0.0135720085742855	C4732_s_at	EB425720_s_at	EB446838_at	
GO:0050421	func_nitrite reductase (NO-forming) activity	22448	6	1386	3	0.00407812757640791	0.0134642942205213	C9269_at	C9271_at	DW001091_s_at	
GO:0004618	func_phosphoglycerate kinase activity	22448	6	1386	3	0.00407812757640791	0.0133582761557928	C6132_at	C736_at	DW003891_at	
GO:0047889	func_ferredoxin-nitrate reductase activity	22448	6	1386	3	0.00407812757640791	0.0132539146233257	C9269_at	C9271_at	DW001091_s_at	
GO:0015204	func_urea transmembrane transporter activity	22448	6	1386	3	0.00407812757640791	0.0131511710991139	C37_at	C37_s_at	C4140_at	
GO:0009828	proc_plant-type cell wall loosening	22448	34	1386	7	0.00415664774815039	0.0133012727940812	C10967_at	C10967_s_at	C6834_at	C9267_at	C9517_at	EB426609_at	EB441815_at	
GO:0010039	proc_response to iron ion	22448	19	1386	5	0.00499802073278111	0.0158715772888316	BP134085_at	BP134085_s_at	C3051_at	C3051_s_at	C929_at	
GO:0019430	proc_removal of superoxide radicals	22448	20	1386	5	0.00633005530434938	0.0199492652015859	BP134085_at	BP134085_s_at	C3051_at	C3051_s_at	C929_at	
GO:0004089	func_carbonate dehydratase activity	22448	20	1386	5	0.00633005530434938	0.019799270726386	C5611_s_at	C9342_at	CV017463_at	EB424929_at	EB430607_at	
GO:0009833	proc_primary cell wall biogenesis	22448	13	1386	4	0.0065947948052798	0.0204733928283313	BP529755_at	C3002_at	C3024_at	C3644_at	
GO:0006096	proc_glycolysis	22448	76	1386	11	0.0067699377770124	0.0208614378906456	BP135564_at	C10550_at	C2242_at	C487_at	C487_s_at	C5718_at	C6132_at	C736_at	DW003891_at	EB427545_s_at	EB445219_at	
GO:0043531	func_ADP binding	22448	7	1386	3	0.0068101093948707	0.0208309228548986	EB429692_x_at	EB432392_at	EB432392_s_at	
GO:0046863	func_ribulose-1,5-bisphosphate carboxylase/oxygenase activator activity	22448	7	1386	3	0.0068101093948707	0.020678872323111	EB429692_x_at	EB432392_at	EB432392_s_at	
GO:0006086	proc_acetyl-CoA biosynthetic process from pyruvate	22448	7	1386	3	0.0068101093948707	0.0205290254222189	BP531632_s_at	C8459_at	DV157972_s_at	
GO:0004148	func_dihydrolipoyl dehydrogenase activity	22448	7	1386	3	0.0068101093948707	0.0203813345918432	C2359_at	C2359_x_at	DV160184_at	
GO:0009534	comp_chloroplast thylakoid	22448	29	1386	6	0.00762663415196829	0.0226619986229915	C2150_at	C4131_at	C5754_s_at	C690_at	CV017056_s_at	X62425_s_at	
GO:0004091	func_carboxylesterase activity	22448	99	1386	13	0.0078275010852602	0.0230939039111223	BP529603_at	C2206_at	C2465_at	C2767_at	C4963_at	C845_at	C9813_at	DV159022_at	DW000869_at	DW001916_at	DW001916_x_at	EB428299_at	EB449430_at	
GO:0006629	proc_lipid metabolic process	22448	145	1386	17	0.00818664720958406	0.023983417177373	BP131875_at	BP529527_at	BP529603_at	C2206_at	C2465_at	C2767_at	C4963_at	C6303_at	C845_at	C9813_at	DV159022_at	DW000869_at	DW001916_at	DW001916_x_at	DW005198_at	EB428299_at	EB449430_at	
GO:0006099	proc_tricarboxylic acid cycle	22448	14	1386	4	0.00878698943970757	0.0255621510973311	BP530782_at	C5751_at	C5751_s_at	EB440982_at	
GO:0006833	proc_water transport	22448	22	1386	5	0.00970388852037174	0.0280334557255184	C2257_x_at	C3540_at	C3798_x_at	C8919_at	CV019344_at	
GO:0042542	proc_response to hydrogen peroxide	22448	59	1386	9	0.00977643230789382	0.0280482471729919	BP534447_at	BP535325_at	C1003_at	C2074_at	C5520_at	C9317_at	C9317_s_at	C9391_at	C9705_at	
GO:0019787	func_small conjugating protein ligase activity	22448	8	1386	3	0.0103991697035495	0.029630510936141	C5920_at	C5920_s_at	EB432510_at	
GO:0019692	proc_deoxyribose phosphate metabolic process	22448	3	1386	2	0.0109589481270409	0.0310130776928503	C9891_at	C9891_s_at	
GO:0003865	func_3-oxo-5-alpha-steroid 4-dehydrogenase activity	22448	3	1386	2	0.0109589481270409	0.0308035298706014	BP529527_at	C6303_at	
GO:0045550	func_geranylgeranyl reductase activity	22448	3	1386	2	0.0109589481270409	0.0305967947707987	C11478_at	C6357_at	
GO:0008883	func_glutamyl-tRNA reductase activity	22448	3	1386	2	0.0109589481270409	0.0303928161389933	C6562_at	EB680890_s_at	
GO:0031409	func_pigment binding	22448	3	1386	2	0.0109589481270409	0.0301915392109205	C2737_s_at	C2775_at	
GO:0006810	proc_transport	22448	432	1386	39	0.011402376697995	0.0312065046471443	C11473_at	C1335_at	C1335_s_at	C1417_at	C1417_x_at	C193_at	C193_x_at	C2075_s_at	C2090_at	C2257_x_at	C2742_s_at	C2756_at	C3540_at	C3798_x_at	C37_at	C37_s_at	C4022_at	C4022_x_at	C409_at	C4140_at	C4500_s_at	C5922_at	C6037_s_at	C641_s_at	C8262_at	C8919_at	C9941_x_at	CV018684_at	CV019160_at	CV019344_at	CV021350_at	DV159920_at	DV160518_at	DV160835_x_at	DW002650_at	EB425028_at	EB427510_at	EB443112_at	EB683176_at	
GO:0004742	func_dihydrolipoyllysine-residue acetyltransferase activity	22448	15	1386	4	0.0114051791202436	0.0310101602223618	BP531632_s_at	C8459_at	DV157972_s_at	EB442870_at	
GO:0004784	func_superoxide dismutase activity	22448	23	1386	5	0.0117813893583814	0.0318250517732899	BP134085_at	BP134085_s_at	C3051_at	C3051_s_at	C929_at	
GO:0005507	func_copper ion binding	22448	238	1386	24	0.0124885107824757	0.0335175515194187	AJ718571_at	AJ718571_x_at	BP130907_at	C11380_at	C379_x_at	C384_x_at	C4438_at	C5815_x_at	C5937_at	C6200_s_at	C6560_at	C8554_x_at	C8629_x_at	C8725_at	C8725_x_at	CV016019_at	CV016739_x_at	CV019037_at	CV019827_x_at	CV019917_x_at	DV159897_s_at	DV160993_at	DV160993_x_at	DV999715_at	
GO:0006952	proc_defense response	22448	267	1386	26	0.0146175769282015	0.0389802051418708	BP128736_at	BP133384_at	BP526274_at	C11144_at	C3133_at	C4345_s_at	C4351_at	C4370_at	C43_x_at	C4699_at	C5741_at	C6375_at	C7174_at	C8850_at	C8850_x_at	C9677_at	C9677_s_at	CV018062_at	CV018548_x_at	DW000191_at	DW000191_s_at	EB447067_at	EB452109_at	EB681707_at	GC17_x_at	T30_x_at	
GO:0019499	proc_cyanide metabolic process	22448	9	1386	3	0.0148896535371493	0.0394528399455676	C4732_s_at	EB425720_s_at	EB446838_at	
GO:0051410	proc_detoxification of nitrogen compound	22448	9	1386	3	0.0148896535371493	0.0392031384269248	C4732_s_at	EB425720_s_at	EB446838_at	
GO:0009706	comp_chloroplast inner membrane	22448	64	1386	9	0.0163029170150675	0.042654172819296	AF014051_at	AF014051_s_at	BC3M2223_s_at	BP528769_at	C9264_at	C9461_at	CV021142_s_at	EB439381_at	EB447606_at	
GO:0004550	func_nucleoside diphosphate kinase activity	22448	17	1386	4	0.0180232647198433	0.0468604882715925	BP534447_at	C1003_at	C9317_at	C9317_s_at	
