# Supplementary material for: TobEA: an atlas of tobacco gene expression from seed to senescence
Source: BMC Genomics. 2010 Feb 26;11:142. doi: 10.1186/1471-2164-11-142 (PMC2841117; doi:10.1186/1471-2164-11-142)
Supplement: Additional file 4 — GO analysis of young versus mature leaves. Zip file containing lists of probes sets and GO analysis results for genes differentially expressed in young versus mature leaves (cluster L0 to L3). [file 1471-2164-11-142-S4.ZIP › Clust 0and1_Result_Over_2.txt]

GO_Number	GO_Term	Background	Background_with_GO	List_Total	List_with_GO	Raw_Fish_P	Adjusted_Fish_P	List
GO:0005618	comp_cell wall	22448	896	2806	269	0	0	AB084124_at	AF362947_at	AJ717832_at	AJ880384_at	AY032674_at	BP128736_at	BP133605_at	BP135379_at	BP136388_at	BP136773_at	BP137109_at	BP192498_at	BP192515_at	BP192574_at	BP526274_at	BP526406_at	BP527539_at	BP527930_at	BP528985_at	BP530762_at	BP530860_at	BP533582_at	BP534370_s_at	BP534941_at	BP534986_x_at	BP535199_at	BP535325_at	C10021_at	C10021_s_at	C10495_at	C1067_at	C10699_at	C10914_at	C10925_at	C10925_x_at	C11012_at	C11015_x_at	C11111_at	C11213_at	C11408_at	C11525_at	C1339_at	C1386_at	C1386_x_at	C1469_at	C193_at	C193_x_at	C1966_at	C1990_at	C1990_s_at	C2023_at	C2023_x_at	C2088_at	C2088_x_at	C2122_x_at	C2156_at	C218_at	C2242_at	C2354_x_at	C2622_at	C2767_at	C2987_at	C2987_s_at	C3034_at	C3209_at	C3209_s_at	C3223_at	C3301_at	C3354_at	C339_at	C3410_at	C3442_at	C3513_at	C3624_at	C3636_at	C3707_at	C3727_at	C3767_at	C3850_at	C3870_x_at	C3884_at	C3884_s_at	C4075_at	C4075_s_at	C409_at	C4370_at	C4428_at	C4435_at	C5098_at	C5190_at	C5289_at	C528_s_at	C5363_at	C5384_s_at	C5409_at	C5427_at	C5457_s_at	C5530_at	C5539_at	C5555_x_at	C5589_at	C5590_at	C5655_x_at	C5842_at	C6024_at	C607_at	C612_s_at	C612_x_at	C618_at	C6195_at	C6195_s_at	C61_at	C6375_at	C6392_at	C6392_x_at	C6748_s_at	C6820_at	C6834_at	C6835_at	C6932_at	C7029_s_at	C7174_at	C7488_at	C7763_at	C813_at	C813_x_at	C8310_at	C8319_at	C8499_at	C850_at	C8556_x_at	C8636_x_at	C8655_x_at	C8693_x_at	C8714_x_at	C8820_x_at	C8840_at	C8844_x_at	C884_at	C8866_at	C8905_at	C8948_at	C8963_at	C9035_at	C9045_at	C9075_at	C9075_s_at	C9076_at	C9076_s_at	C9077_s_at	C9094_at	C9095_s_at	C9116_at	C9116_s_at	C912_at	C9165_at	C9175_s_at	C9183_at	C9183_s_at	C9298_at	C9408_at	C9596_at	C9611_at	C9611_s_at	C9631_at	C9631_s_at	C9677_at	C9677_s_at	C9731_at	C9778_s_at	C980_at	C9848_at	C9899_x_at	C9924_at	C9953_at	CV015903_at	CV015996_at	CV016349_at	CV016566_x_at	CV016650_x_at	CV016671_x_at	CV016694_x_at	CV017131_at	CV017388_at	CV017388_x_at	CV017425_x_at	CV017505_x_at	CV017623_s_at	CV017631_at	CV017790_x_at	CV017816_at	CV017816_x_at	CV017911_x_at	CV018016_at	CV018016_x_at	CV018480_x_at	CV018684_at	CV018902_at	CV018916_x_at	CV019348_at	CV019901_at	CV020292_x_at	CV020412_at	CV020481_at	CV020481_x_at	CV020629_s_at	CV020916_x_at	CV020985_x_at	CV020998_x_at	CV021115_x_at	CV021119_x_at	CV021255_s_at	CV021356_x_at	CV021484_at	CV021493_at	CV021493_s_at	CV021585_at	CV021622_x_at	DV159808_at	DV160835_x_at	DV161028_at	DV161056_at	DV162350_at	DV162406_at	DV999434_at	DV999542_at	DV999667_at	DW001345_at	DW001649_at	DW001649_x_at	DW003307_at	DW003762_at	EB424775_at	EB425358_at	EB425421_at	EB425502_at	EB426491_x_at	EB426522_at	EB427510_at	EB428453_at	EB428850_x_at	EB428958_at	EB429692_x_at	EB430306_s_at	EB432392_at	EB432392_s_at	EB438515_at	EB439365_at	EB439414_s_at	EB440405_at	EB440551_at	EB441353_at	EB442369_at	EB443400_at	EB446142_at	EB446717_at	EB447067_at	EB448680_at	EB449677_at	EB450248_at	EB450877_at	EB451707_at	EB451707_s_at	EB452109_at	EB678909_x_at	EB679611_at	EB683680_s_at	X95932_at	X95932_s_at	
GO:0009570	comp_chloroplast stroma	22448	915	2806	265	0	0	AF154658_s_at	AY547441_x_at	AY578143_at	BC1M128_at	BC1M2221_at	BP129136_at	BP131281_at	BP132593_at	BP134085_at	BP134085_s_at	BP134714_at	BP137148_at	BP137326_at	BP192632_at	BP526220_at	BP527797_at	BP528863_at	BP531632_s_at	BP532146_at	BP532702_at	BP534447_at	BT31M214_at	C1003_at	C10109_at	C10109_s_at	C10422_at	C10631_at	C10655_at	C10655_s_at	C1071_at	C10830_at	C1089_at	C10911_at	C10977_at	C11334_at	C11385_at	C11408_at	C11600_at	C11600_s_at	C11649_s_at	C1166_at	C1199_s_at	C1874_at	C1874_s_at	C1915_at	C1990_at	C1990_s_at	C2006_at	C2066_at	C2122_x_at	C2136_at	C2150_at	C2242_at	C2277_at	C2288_at	C2342_at	C2354_x_at	C2402_at	C2402_x_at	C2439_at	C2666_at	C2712_at	C2712_x_at	C2950_at	C2982_at	C2987_at	C2987_s_at	C2995_at	C3051_at	C3051_s_at	C3156_at	C3346_s_at	C3515_s_at	C3585_at	C3636_at	C3645_at	C368_at	C36_at	C3754_at	C3772_s_at	C379_x_at	C3825_at	C3837_at	C384_x_at	C3916_at	C3916_s_at	C4131_at	C4201_at	C4216_at	C4220_at	C457_s_at	C487_at	C487_s_at	C4978_at	C4979_s_at	C4979_x_at	C5373_at	C5384_s_at	C5461_s_at	C5589_at	C5610_at	C5611_s_at	C5655_x_at	C5689_at	C5718_at	C5730_at	C5730_x_at	C5737_at	C5737_s_at	C5754_s_at	C5815_x_at	C5817_at	C5833_at	C585_s_at	C586_at	C5890_at	C5899_at	C5899_s_at	C5937_at	C5988_at	C5988_s_at	C6042_at	C6074_s_at	C6079_at	C6079_s_at	C6132_at	C6265_at	C6265_s_at	C6322_s_at	C6683_at	C6683_s_at	C671_at	C690_at	C6948_at	C696_at	C696_x_at	C7163_at	C736_at	C740_s_at	C74_at	C74_s_at	C7600_at	C767_at	C767_x_at	C782_s_at	C791_at	C8018_at	C8459_at	C8554_x_at	C8556_x_at	C8622_at	C8654_at	C8654_x_at	C8655_x_at	C8693_x_at	C8714_x_at	C8802_at	C8820_x_at	C8835_s_at	C8840_at	C8866_at	C9166_at	C9166_s_at	C9167_at	C9269_at	C9271_at	C929_at	C9317_at	C9317_s_at	C9342_at	C9452_at	C9455_at	C9486_at	C9498_at	C9599_at	C9650_at	C9667_at	C9667_x_at	CV015903_at	CV015996_at	CV016128_s_at	CV016349_at	CV016566_x_at	CV016650_x_at	CV016671_x_at	CV016694_x_at	CV017027_at	CV017056_s_at	CV017131_at	CV017219_s_at	CV017388_at	CV017388_x_at	CV017425_x_at	CV017463_at	CV017505_x_at	CV017631_at	CV017784_s_at	CV017790_x_at	CV017911_x_at	CV018016_at	CV018016_x_at	CV018480_x_at	CV018902_at	CV018916_x_at	CV019037_at	CV019348_at	CV019493_x_at	CV019901_at	CV020292_x_at	CV020412_at	CV020481_at	CV020481_x_at	CV020585_at	CV020646_at	CV020691_at	CV020691_s_at	CV020998_x_at	CV021043_at	CV021115_x_at	CV021119_x_at	CV021176_at	CV021349_x_at	CV021356_x_at	CV021440_x_at	CV021484_at	CV021585_at	CV021622_x_at	DV157972_s_at	DV158148_x_at	DV158722_s_at	DV158991_x_at	DV159063_at	DV160993_at	DV160993_x_at	DV161054_at	DV999056_at	DV999630_at	DV999890_at	DV999890_s_at	DW001091_s_at	DW002919_at	EB424929_at	EB427545_s_at	EB427965_s_at	EB429692_x_at	EB430816_at	EB431415_at	EB432392_at	EB432392_s_at	EB436647_at	EB440846_s_at	EB441656_at	EB443925_s_at	EB449139_s_at	EB677168_at	EB677203_s_at	EB678069_at	EB679791_s_at	EB680812_at	EB682192_at	EB682679_at	GACC260_at	U35620_at	X61115_at	X62425_s_at	
GO:0005507	func_copper ion binding	22448	238	2806	73	0	0	AB080970_at	AJ718571_at	AJ718571_x_at	AY695052_at	BP130907_at	BP134537_at	BP192498_at	BP530697_at	BP530697_s_at	C1089_at	C10989_at	C11380_at	C1661_at	C3204_at	C3264_at	C3278_s_at	C3297_at	C3297_s_at	C339_at	C3412_at	C3513_at	C3636_at	C3655_at	C3772_s_at	C379_x_at	C384_x_at	C4075_at	C4075_s_at	C4186_at	C4438_at	C465_at	C4754_at	C4979_s_at	C4979_x_at	C5098_at	C5329_at	C5384_s_at	C5815_x_at	C5937_at	C6200_s_at	C6202_at	C6239_at	C6560_at	C6704_s_at	C6820_at	C6931_at	C7199_at	C7763_at	C8554_x_at	C8629_x_at	C8725_at	C8725_x_at	C9118_at	C9119_at	C9555_at	CV016019_at	CV016739_x_at	CV019037_at	CV019827_x_at	CV019917_x_at	DV159897_s_at	DV160993_at	DV160993_x_at	DV162406_at	DV999630_at	DV999715_at	EB443220_at	EB447187_at	GC402_x_at	GC420_x_at	T9_s_at	X95932_at	X95932_s_at	
GO:0009507	comp_chloroplast	22448	4078	2806	847	0	0	AB023571_at	AB032541_at	AF014051_at	AF014051_s_at	AF079168_at	AF131231_at	AF131232_at	AF154658_s_at	AJ291721_at	AJ291721_s_at	AJ632874_at	AJ718284_at	AJ718475_at	AJ718571_at	AJ718571_x_at	AY123847_at	AY547441_x_at	AY570725_at	AY578143_at	BC1M128_at	BC1M2221_at	BC3M2223_s_at	BC4M1233_at	BP128363_at	BP129136_at	BP131025_at	BP131079_at	BP131226_at	BP131281_at	BP132325_at	BP132593_at	BP132661_at	BP133165_at	BP133191_at	BP133240_at	BP134085_at	BP134085_s_at	BP134602_at	BP134714_at	BP135261_at	BP135317_at	BP135478_s_at	BP135980_at	BP136175_at	BP136773_at	BP137148_at	BP137168_at	BP137326_at	BP192574_at	BP192632_at	BP192699_at	BP526220_at	BP526274_at	BP526335_at	BP527539_at	BP527797_at	BP527831_at	BP528010_at	BP528159_at	BP528863_at	BP529527_at	BP529829_at	BP529849_at	BP530635_at	BP530762_at	BP530860_at	BP531632_s_at	BP532146_at	BP532672_at	BP532672_s_at	BP532702_at	BP534447_at	BP534635_at	BP534870_at	BP534941_at	BP534986_x_at	BP535437_at	BQ843044_at	BT2M4328_x_at	BT31M214_at	BT4M3324_at	C10034_at	C1003_at	C10109_at	C10109_s_at	C10243_at	C10358_at	C10422_at	C10528_at	C10530_at	C10550_at	C10631_at	C10655_at	C10655_s_at	C10668_at	C10710_at	C1071_at	C10778_at	C10778_s_at	C10809_at	C10830_at	C10855_at	C10856_at	C1089_at	C10911_at	C10917_at	C10947_at	C10959_at	C10977_at	C10997_s_at	C11068_at	C11070_at	C11070_x_at	C11111_at	C11178_x_at	C11213_at	C11238_at	C11238_x_at	C11264_s_at	C11272_at	C11302_at	C11334_at	C11385_at	C11408_at	C11469_s_at	C11473_at	C11478_at	C11508_s_at	C11509_x_at	C11519_at	C11600_at	C11600_s_at	C11631_at	C11631_s_at	C11649_s_at	C1164_at	C1164_x_at	C11655_at	C1166_at	C1199_s_at	C1234_at	C1234_x_at	C1335_at	C1335_s_at	C1374_at	C1465_at	C149_at	C149_s_at	C1561_at	C1567_at	C1567_x_at	C1600_at	C1686_at	C1743_at	C1757_at	C1757_x_at	C1832_x_at	C1874_at	C1874_s_at	C1915_at	C1916_at	C1933_at	C1933_s_at	C193_at	C193_x_at	C1952_at	C1990_at	C1990_s_at	C2006_at	C2012_at	C2012_s_at	C2054_at	C2066_at	C2074_at	C2081_at	C2082_at	C2090_at	C2122_x_at	C2136_at	C2150_at	C2157_at	C2159_at	C215_at	C215_s_at	C2205_at	C2205_s_at	C2242_at	C2250_at	C2250_x_at	C2257_x_at	C2269_at	C2277_at	C2279_at	C2283_at	C2288_at	C2290_at	C2336_at	C2342_at	C2351_at	C2354_x_at	C2355_at	C2355_x_at	C2363_at	C2366_at	C2366_x_at	C2375_at	C2375_x_at	C2382_x_at	C2384_at	C2384_x_at	C2389_x_at	C2394_at	C2397_s_at	C2402_at	C2402_x_at	C2425_s_at	C2431_at	C2437_at	C2439_at	C2440_at	C2440_s_at	C2461_at	C2535_at	C2585_at	C2640_at	C2656_at	C2666_at	C2688_at	C2712_at	C2712_x_at	C2717_x_at	C2737_s_at	C2752_at	C2767_at	C2775_at	C2783_at	C2799_at	C2807_at	C2866_x_at	C2915_at	C2916_at	C2922_at	C2950_at	C2970_at	C2982_at	C2987_at	C2987_s_at	C2992_at	C2995_at	C3051_at	C3051_s_at	C3129_at	C3156_at	C3209_at	C3209_s_at	C3250_at	C3305_at	C3305_x_at	C3314_at	C3346_s_at	C3397_at	C3515_s_at	C3540_at	C3585_at	C3636_at	C3645_at	C3674_at	C3674_x_at	C368_at	C36_at	C3727_at	C3730_at	C3754_at	C3772_s_at	C3798_x_at	C379_x_at	C3825_at	C3837_at	C384_x_at	C3850_at	C3867_at	C3884_at	C3884_s_at	C3899_at	C3907_at	C3916_at	C3916_s_at	C3961_at	C3990_s_at	C409_at	C4131_at	C4145_at	C4151_at	C419_at	C4201_at	C4212_at	C4212_s_at	C4216_at	C4220_at	C4276_x_at	C4292_s_at	C4360_at	C4388_at	C4396_at	C4438_at	C453_s_at	C457_s_at	C4587_at	C4732_s_at	C478_x_at	C487_at	C487_s_at	C4953_at	C4953_x_at	C4978_at	C4979_s_at	C4979_x_at	C49_at	C5047_at	C5118_at	C5148_at	C5205_at	C5295_at	C5373_at	C5384_s_at	C5388_at	C5398_x_at	C5406_at	C5423_at	C5423_x_at	C5436_at	C5436_x_at	C5461_s_at	C5489_at	C5489_s_at	C5564_x_at	C5589_at	C5605_x_at	C5610_at	C5611_s_at	C5613_at	C5613_x_at	C5655_x_at	C5665_at	C5689_at	C5718_at	C5730_at	C5730_x_at	C5733_at	C5737_at	C5737_s_at	C5754_s_at	C5760_s_at	C5814_at	C5815_x_at	C5817_at	C5833_at	C583_at	C585_s_at	C586_at	C5872_x_at	C5890_at	C5899_at	C5899_s_at	C5902_at	C5910_at	C5919_at	C5919_s_at	C5920_at	C5920_s_at	C5933_at	C5937_at	C5988_at	C5988_s_at	C6004_at	C6037_s_at	C6042_at	C6049_at	C605_at	C6074_s_at	C6079_at	C6079_s_at	C6085_s_at	C608_at	C608_s_at	C609_at	C609_s_at	C6132_at	C6139_at	C6139_x_at	C6156_at	C625_at	C6265_at	C6265_s_at	C627_at	C627_s_at	C6294_at	C6303_at	C6322_s_at	C6357_at	C6358_s_at	C6364_at	C6364_x_at	C6369_at	C6375_at	C639_at	C6416_at	C642_at	C6560_at	C6562_at	C6573_at	C6683_at	C6683_s_at	C671_at	C6817_at	C6891_at	C690_at	C6948_at	C696_at	C696_x_at	C7133_at	C7163_at	C7182_at	C736_at	C740_s_at	C7439_at	C7488_at	C749_at	C74_at	C74_s_at	C752_at	C759_at	C7600_at	C7644_at	C767_at	C767_x_at	C7715_at	C773_at	C777_at	C782_s_at	C785_at	C7918_at	C791_at	C8018_at	C809_at	C811_s_at	C822_s_at	C8310_at	C831_at	C8459_at	C8532_at	C8548_at	C8554_x_at	C8556_x_at	C8566_x_at	C8575_at	C8578_at	C8592_at	C8592_x_at	C8595_x_at	C8608_x_at	C8622_at	C8626_x_at	C8629_x_at	C8630_x_at	C8654_at	C8654_x_at	C8655_x_at	C8661_at	C8668_x_at	C8670_at	C8670_s_at	C8678_x_at	C8680_x_at	C8693_x_at	C8701_at	C8702_at	C8714_x_at	C8725_at	C8725_x_at	C8730_at	C8734_at	C8736_at	C8738_at	C8747_at	C8748_x_at	C8750_x_at	C8751_x_at	C8767_x_at	C8792_s_at	C8802_at	C8820_x_at	C8835_s_at	C8840_at	C8857_x_at	C8866_at	C8881_at	C8905_at	C8919_at	C8967_at	C8967_x_at	C9000_x_at	C9076_at	C9076_s_at	C9077_s_at	C9079_at	C9092_at	C9129_at	C9166_at	C9166_s_at	C9167_at	C9206_at	C9206_s_at	C9264_at	C9269_at	C926_at	C9271_at	C929_at	C9317_at	C9317_s_at	C9323_at	C9342_at	C9352_at	C9362_at	C9365_at	C9369_at	C9386_at	C9452_at	C9455_at	C9457_at	C9461_at	C9467_at	C9486_at	C9493_x_at	C9496_x_at	C9498_at	C9506_at	C9550_at	C9551_x_at	C9599_at	C9650_at	C9651_at	C9651_x_at	C9667_at	C9667_x_at	C9677_at	C9677_s_at	C9690_s_at	C9703_at	C9740_at	C9740_s_at	C9785_at	C9790_at	C9796_at	C9811_at	C9811_s_at	C9929_at	C992_at	C992_s_at	CV015903_at	CV015940_at	CV015986_s_at	CV015996_at	CV016010_at	CV016019_at	CV016128_s_at	CV016149_s_at	CV016171_at	CV016224_at	CV016224_s_at	CV016241_x_at	CV016251_at	CV016286_x_at	CV016311_x_at	CV016349_at	CV016460_s_at	CV016548_at	CV016566_x_at	CV016581_x_at	CV016601_at	CV016601_x_at	CV016650_x_at	CV016671_x_at	CV016675_x_at	CV016694_x_at	CV016725_x_at	CV016739_x_at	CV016793_x_at	CV016814_x_at	CV016830_at	CV016830_x_at	CV016895_at	CV016895_x_at	CV016951_x_at	CV017027_at	CV017056_s_at	CV017131_at	CV017172_at	CV017172_x_at	CV017194_s_at	CV017219_s_at	CV017332_at	CV017332_x_at	CV017374_at	CV017377_x_at	CV017388_at	CV017388_x_at	CV017417_at	CV017425_x_at	CV017463_at	CV017484_at	CV017484_x_at	CV017505_x_at	CV017513_at	CV017513_x_at	CV017541_at	CV017581_x_at	CV017599_x_at	CV017629_x_at	CV017631_at	CV017655_x_at	CV017752_at	CV017784_s_at	CV017790_x_at	CV017863_at	CV017864_at	CV017869_at	CV017911_x_at	CV017938_at	CV018016_at	CV018016_x_at	CV018079_at	CV018096_s_at	CV018096_x_at	CV018136_s_at	CV018172_s_at	CV018480_x_at	CV018490_x_at	CV018510_at	CV018544_x_at	CV018684_at	CV018697_at	CV018697_x_at	CV018805_x_at	CV018838_x_at	CV018902_at	CV018916_x_at	CV019001_x_at	CV019008_s_at	CV019022_x_at	CV019037_at	CV019068_x_at	CV019073_s_at	CV019148_s_at	CV019200_at	CV019234_x_at	CV019248_x_at	CV019309_at	CV019344_at	CV019348_at	CV019376_at	CV019409_at	CV019477_at	CV019493_x_at	CV019565_at	CV019604_x_at	CV019672_at	CV019753_x_at	CV019760_at	CV019764_s_at	CV019827_x_at	CV019829_at	CV019835_at	CV019835_x_at	CV019856_at	CV019856_s_at	CV019869_at	CV019869_x_at	CV019873_at	CV019873_x_at	CV019889_at	CV019901_at	CV019917_x_at	CV019924_x_at	CV020035_at	CV020066_x_at	CV020067_x_at	CV020118_at	CV020118_x_at	CV020281_at	CV020281_x_at	CV020292_x_at	CV020379_x_at	CV020412_at	CV020431_at	CV020481_at	CV020481_x_at	CV020491_x_at	CV020500_at	CV020510_at	CV020585_at	CV020646_at	CV020655_x_at	CV020691_at	CV020691_s_at	CV020827_at	CV020994_at	CV020998_x_at	CV021017_x_at	CV021043_at	CV021044_at	CV021044_x_at	CV021050_at	CV021050_s_at	CV021115_x_at	CV021119_x_at	CV021142_s_at	CV021176_at	CV021188_x_at	CV021243_x_at	CV021326_at	CV021335_at	CV021335_s_at	CV021349_x_at	CV021356_x_at	CV021440_x_at	CV021484_at	CV021554_at	CV021584_x_at	CV021585_at	CV021622_x_at	CV021733_x_at	CV021777_x_at	DV157553_at	DV157972_s_at	DV158148_x_at	DV158660_at	DV158722_s_at	DV158991_x_at	DV159063_at	DV159464_s_at	DV159897_s_at	DV159970_at	DV160835_x_at	DV160864_at	DV160993_at	DV160993_x_at	DV161054_at	DV161177_at	DV161198_at	DV161649_at	DV162013_at	DV162350_at	DV999056_at	DV999630_at	DV999667_at	DV999715_at	DV999796_at	DV999890_at	DV999890_s_at	DW000875_at	DW000915_at	DW000915_s_at	DW001044_at	DW001091_s_at	DW002919_at	DW003245_at	DW003245_x_at	DW003307_at	DW004336_at	EB424929_at	EB425720_s_at	EB425725_at	EB427510_at	EB427545_s_at	EB427628_at	EB427965_s_at	EB429089_at	EB429295_at	EB429692_x_at	EB429818_at	EB429818_s_at	EB430064_at	EB430324_at	EB430356_at	EB430607_at	EB430816_at	EB431415_at	EB432392_at	EB432392_s_at	EB432510_at	EB435721_at	EB436084_at	EB436193_s_at	EB436218_x_at	EB436647_at	EB439381_at	EB440460_at	EB440524_at	EB440846_s_at	EB441593_s_at	EB441656_at	EB441815_at	EB442870_at	EB443925_s_at	EB446838_at	EB447606_at	EB448303_at	EB449139_s_at	EB449178_at	EB449417_s_at	EB449538_at	EB449661_at	EB449733_at	EB450354_at	EB452109_at	EB677168_at	EB677203_s_at	EB678069_at	EB678824_x_at	EB679709_at	EB679791_s_at	EB679993_at	EB680520_at	EB680520_s_at	EB680812_at	EB680828_at	EB680828_s_at	EB680890_s_at	EB681038_s_at	EB681688_at	EB681688_s_at	EB681816_at	EB682192_at	EB682679_at	EB683176_at	EB683778_at	GACC260_at	T9_s_at	U35620_at	U66402_at	U66402_x_at	X61115_at	X62425_s_at	X64198_at	X64198_x_at	Y11210_at	
GO:0008289	func_lipid binding	22448	123	2806	50	0	0	C11012_at	C11039_at	C1139_at	C11533_at	C1179_at	C121_at	C1278_at	C1598_at	C1843_at	C1850_s_at	C1880_s_at	C2220_at	C2702_at	C2998_at	C3904_at	C4555_at	C4698_at	C5235_at	C553_at	C6364_at	C6364_x_at	C6433_at	C6907_at	C8359_at	C8359_x_at	C8455_at	C8587_at	C8613_at	C871_at	C871_s_at	C891_s_at	C8936_at	C9206_at	C9206_s_at	C9312_at	C9312_s_at	C9569_at	C9569_x_at	CV020603_x_at	CV020872_at	CV021200_at	CV021200_s_at	CV021206_at	CV021206_x_at	DV160680_s_at	DV999972_at	DW001957_at	DW003220_at	DW004937_at	EB444844_at	
GO:0006869	proc_lipid transport	22448	143	2806	57	0	0	C11039_at	C1139_at	C11533_at	C1179_at	C121_at	C1278_at	C1598_at	C1814_s_at	C1843_at	C1850_s_at	C1880_s_at	C2220_at	C2702_at	C2998_at	C3168_x_at	C3904_at	C4555_at	C4698_at	C5235_at	C553_at	C6364_at	C6364_x_at	C6433_at	C6500_at	C6907_at	C768_at	C8359_at	C8359_x_at	C8455_at	C8587_at	C8613_at	C8671_at	C871_at	C871_s_at	C891_s_at	C8936_at	C9206_at	C9206_s_at	C9312_at	C9312_s_at	C9569_at	C9569_x_at	CV020603_x_at	CV020872_at	CV021200_at	CV021200_s_at	CV021206_at	CV021206_x_at	DV160680_s_at	DV999972_at	DW000433_at	DW000433_s_at	DW000894_at	DW001957_at	DW003220_at	DW004937_at	EB444844_at	
GO:0015979	proc_photosynthesis	22448	311	2806	202	1.08868991608136e-105	1.17111929544181e-103	C10959_at	C11070_at	C11070_x_at	C11238_at	C11238_x_at	C11385_at	C11469_s_at	C11509_x_at	C1916_at	C1933_at	C1933_s_at	C2110_s_at	C2159_at	C2250_at	C2250_x_at	C2279_at	C2336_at	C2363_at	C2366_at	C2366_x_at	C2375_at	C2375_x_at	C2382_x_at	C2384_at	C2384_x_at	C2389_x_at	C2397_s_at	C2425_s_at	C2431_at	C2440_at	C2440_s_at	C2461_at	C2737_s_at	C2775_at	C2916_at	C3305_at	C3305_x_at	C3674_at	C3674_x_at	C3990_s_at	C4145_at	C4151_at	C4212_at	C4212_s_at	C4276_x_at	C4292_s_at	C478_x_at	C5295_at	C5423_at	C5423_x_at	C5436_at	C5436_x_at	C5489_at	C5489_s_at	C5564_x_at	C5613_at	C5613_x_at	C5770_at	C5872_x_at	C605_at	C639_at	C7439_at	C811_s_at	C8548_at	C8566_x_at	C8575_at	C8578_at	C8592_at	C8592_x_at	C8595_x_at	C8608_x_at	C8622_at	C8626_x_at	C8630_x_at	C8661_at	C8678_x_at	C8689_at	C8730_at	C8734_at	C8736_at	C8738_at	C8747_at	C8748_x_at	C8750_x_at	C8751_x_at	C8767_x_at	C8792_s_at	C8801_s_at	C8857_x_at	C8967_at	C8967_x_at	C9264_at	C9493_x_at	C9496_x_at	C9551_x_at	C9796_at	CV016149_s_at	CV016171_at	CV016224_at	CV016224_s_at	CV016241_x_at	CV016251_at	CV016301_x_at	CV016311_x_at	CV016460_s_at	CV016581_x_at	CV016675_x_at	CV016722_at	CV016722_x_at	CV016725_x_at	CV016793_x_at	CV016814_x_at	CV016830_at	CV016830_x_at	CV016895_at	CV016895_x_at	CV016951_x_at	CV017172_at	CV017172_x_at	CV017194_s_at	CV017332_at	CV017332_x_at	CV017363_x_at	CV017374_at	CV017377_x_at	CV017417_at	CV017513_at	CV017513_x_at	CV017541_at	CV017581_x_at	CV017599_x_at	CV017629_x_at	CV017655_x_at	CV017752_at	CV017863_at	CV017869_at	CV017938_at	CV018079_at	CV018096_s_at	CV018096_x_at	CV018136_s_at	CV018172_s_at	CV018214_x_at	CV018490_x_at	CV018544_x_at	CV018547_at	CV018697_at	CV018697_x_at	CV018805_x_at	CV018838_x_at	CV019001_x_at	CV019022_x_at	CV019068_x_at	CV019073_s_at	CV019200_at	CV019234_x_at	CV019248_x_at	CV019309_at	CV019565_at	CV019604_x_at	CV019629_at	CV019629_x_at	CV019672_at	CV019674_at	CV019753_x_at	CV019764_s_at	CV019829_at	CV019835_at	CV019835_x_at	CV019873_at	CV019873_x_at	CV019889_at	CV019924_x_at	CV020066_x_at	CV020118_at	CV020118_x_at	CV020281_at	CV020281_x_at	CV020311_x_at	CV020379_x_at	CV020491_x_at	CV020500_at	CV020655_x_at	CV020827_at	CV020994_at	CV021044_at	CV021044_x_at	CV021050_at	CV021050_s_at	CV021142_s_at	CV021176_at	CV021188_x_at	CV021243_x_at	CV021554_at	CV021584_x_at	CV021733_x_at	CV021777_x_at	EB429818_at	EB429818_s_at	EB435721_at	X64198_at	X64198_x_at	
GO:0030076	comp_light-harvesting complex	22448	164	2806	132	7.72023653458013e-089	7.26667263817355e-087	C11070_at	C11070_x_at	C11238_at	C11238_x_at	C11469_s_at	C1916_at	C2159_at	C2336_at	C2363_at	C2375_at	C2375_x_at	C2382_x_at	C2389_x_at	C2397_s_at	C2425_s_at	C2431_at	C2440_at	C2440_s_at	C2461_at	C2737_s_at	C2775_at	C3305_at	C3305_x_at	C3990_s_at	C4145_at	C4212_at	C4212_s_at	C4276_x_at	C4292_s_at	C5295_at	C5423_at	C5423_x_at	C5436_at	C5436_x_at	C5489_at	C5489_s_at	C5564_x_at	C5872_x_at	C8575_at	C8595_x_at	C8608_x_at	C8626_x_at	C8661_at	C8678_x_at	C8730_at	C8734_at	C8736_at	C8747_at	C8750_x_at	C8751_x_at	C8857_x_at	C8967_at	C8967_x_at	C9496_x_at	C9551_x_at	CV016149_s_at	CV016171_at	CV016224_at	CV016224_s_at	CV016251_at	CV016301_x_at	CV016311_x_at	CV016722_at	CV016722_x_at	CV016793_x_at	CV016814_x_at	CV016830_at	CV016830_x_at	CV016895_at	CV016895_x_at	CV016951_x_at	CV017172_at	CV017172_x_at	CV017194_s_at	CV017332_at	CV017332_x_at	CV017363_x_at	CV017417_at	CV017513_at	CV017513_x_at	CV017581_x_at	CV017599_x_at	CV017629_x_at	CV017655_x_at	CV017752_at	CV017863_at	CV017869_at	CV017938_at	CV018096_s_at	CV018096_x_at	CV018136_s_at	CV018172_s_at	CV018490_x_at	CV018544_x_at	CV018547_at	CV018697_at	CV018697_x_at	CV018805_x_at	CV019001_x_at	CV019022_x_at	CV019073_s_at	CV019200_at	CV019234_x_at	CV019604_x_at	CV019672_at	CV019764_s_at	CV019835_at	CV019835_x_at	CV019889_at	CV019924_x_at	CV020118_at	CV020118_x_at	CV020281_at	CV020281_x_at	CV020311_x_at	CV020379_x_at	CV020491_x_at	CV020500_at	CV020655_x_at	CV020827_at	CV021044_at	CV021044_x_at	CV021050_at	CV021050_s_at	CV021243_x_at	CV021554_at	CV021733_x_at	CV021777_x_at	EB429818_at	EB429818_s_at	X64198_at	X64198_x_at	
GO:0016168	func_chlorophyll binding	22448	172	2806	130	3.16927049683269e-081	2.65162298235001e-079	C11070_at	C11070_x_at	C11238_at	C11238_x_at	C11469_s_at	C1916_at	C2159_at	C2336_at	C2351_at	C2363_at	C2375_at	C2375_x_at	C2382_x_at	C2384_at	C2384_x_at	C2389_x_at	C2397_s_at	C2440_at	C2440_s_at	C2461_at	C3305_at	C3305_x_at	C3674_at	C3674_x_at	C3990_s_at	C4151_at	C4212_at	C4212_s_at	C4276_x_at	C4292_s_at	C5295_at	C5423_at	C5423_x_at	C5436_at	C5436_x_at	C5489_at	C5489_s_at	C5564_x_at	C5872_x_at	C8575_at	C8595_x_at	C8608_x_at	C8661_at	C8678_x_at	C8730_at	C8734_at	C8736_at	C8747_at	C8750_x_at	C8751_x_at	C8857_x_at	C8967_at	C8967_x_at	C9496_x_at	C9551_x_at	CV016149_s_at	CV016171_at	CV016224_at	CV016224_s_at	CV016251_at	CV016301_x_at	CV016311_x_at	CV016722_at	CV016722_x_at	CV016793_x_at	CV016814_x_at	CV016830_at	CV016830_x_at	CV016895_at	CV016895_x_at	CV016951_x_at	CV017172_at	CV017172_x_at	CV017194_s_at	CV017332_at	CV017332_x_at	CV017363_x_at	CV017417_at	CV017513_at	CV017513_x_at	CV017581_x_at	CV017599_x_at	CV017629_x_at	CV017655_x_at	CV017752_at	CV017863_at	CV017869_at	CV017938_at	CV018096_s_at	CV018096_x_at	CV018136_s_at	CV018172_s_at	CV018490_x_at	CV018544_x_at	CV018547_at	CV018697_at	CV018697_x_at	CV018805_x_at	CV019001_x_at	CV019022_x_at	CV019073_s_at	CV019200_at	CV019234_x_at	CV019604_x_at	CV019617_at	CV019672_at	CV019764_s_at	CV019889_at	CV019924_x_at	CV020118_at	CV020118_x_at	CV020281_at	CV020281_x_at	CV020311_x_at	CV020379_x_at	CV020491_x_at	CV020655_x_at	CV020827_at	CV021044_at	CV021044_x_at	CV021050_at	CV021050_s_at	CV021243_x_at	CV021554_at	CV021733_x_at	CV021777_x_at	EB429818_at	EB429818_s_at	X64198_at	X64198_x_at	
GO:0010287	comp_plastoglobule	22448	209	2806	109	6.08279985301727e-044	4.580348289322e-042	BC1M2221_at	C11070_at	C11070_x_at	C11238_at	C11238_x_at	C11469_s_at	C11509_x_at	C1916_at	C2136_at	C2250_at	C2250_x_at	C2283_at	C2342_at	C2363_at	C2375_at	C2375_x_at	C2384_at	C2384_x_at	C2397_s_at	C2439_at	C2440_at	C2440_s_at	C2461_at	C2712_at	C2712_x_at	C2717_x_at	C2866_x_at	C2995_at	C3305_at	C3305_x_at	C3674_at	C3674_x_at	C3825_at	C3990_s_at	C4151_at	C5118_at	C5295_at	C5398_x_at	C5423_at	C5423_x_at	C5436_at	C5436_x_at	C5489_at	C5489_s_at	C5689_at	C5730_at	C5730_x_at	C5872_x_at	C777_at	C831_at	C8548_at	C8566_x_at	C8578_at	C8630_x_at	C8668_x_at	C8678_x_at	C8730_at	C8738_at	C8857_x_at	CV016128_s_at	CV016149_s_at	CV016224_at	CV016224_s_at	CV016241_x_at	CV016286_x_at	CV016675_x_at	CV016830_at	CV016830_x_at	CV016951_x_at	CV017194_s_at	CV017513_at	CV017513_x_at	CV017599_x_at	CV017655_x_at	CV017863_at	CV018136_s_at	CV018172_s_at	CV018838_x_at	CV019073_s_at	CV019148_s_at	CV019200_at	CV019234_x_at	CV019309_at	CV019409_at	CV019477_at	CV019493_x_at	CV019565_at	CV019672_at	CV019753_x_at	CV019764_s_at	CV019869_at	CV019869_x_at	CV020510_at	CV021044_at	CV021044_x_at	CV021326_at	CV021584_x_at	CV021733_x_at	CV021777_x_at	DV999890_at	DV999890_s_at	EB427965_s_at	EB429692_x_at	EB430816_at	EB432392_at	EB432392_s_at	EB681816_at	X64198_at	X64198_x_at	
GO:0010114	proc_response to red light	22448	177	2806	91	3.17163545974184e-036	2.17112863744146e-034	C11238_at	C11238_x_at	C1181_at	C1181_s_at	C2122_x_at	C2159_at	C2351_at	C2354_x_at	C2363_at	C2375_at	C2375_x_at	C2397_s_at	C2461_at	C5423_at	C5423_x_at	C5436_at	C5436_x_at	C5489_at	C5489_s_at	C5589_at	C5655_x_at	C5815_x_at	C7995_at	C8554_x_at	C8556_x_at	C8654_at	C8654_x_at	C8655_x_at	C8693_x_at	C8714_x_at	C8730_at	C8820_x_at	C8840_at	C8866_at	C9517_at	C9517_x_at	CV015903_at	CV015996_at	CV016224_at	CV016224_s_at	CV016251_at	CV016301_x_at	CV016349_at	CV016566_x_at	CV016650_x_at	CV016671_x_at	CV016694_x_at	CV016722_at	CV016722_x_at	CV017131_at	CV017194_s_at	CV017363_x_at	CV017388_at	CV017388_x_at	CV017425_x_at	CV017505_x_at	CV017631_at	CV017790_x_at	CV017911_x_at	CV018016_at	CV018016_x_at	CV018136_s_at	CV018480_x_at	CV018547_at	CV018902_at	CV018916_x_at	CV019037_at	CV019073_s_at	CV019348_at	CV019764_s_at	CV019889_at	CV019901_at	CV020292_x_at	CV020311_x_at	CV020412_at	CV020481_at	CV020481_x_at	CV020998_x_at	CV021115_x_at	CV021119_x_at	CV021356_x_at	CV021440_x_at	CV021484_at	CV021585_at	CV021622_x_at	CV021733_x_at	EB429818_at	EB429818_s_at	EB441392_at	X64198_at	X64198_x_at	
GO:0009543	comp_chloroplast thylakoid lumen	22448	118	2806	72	1.60210181634406e-035	1.0053188897559e-033	AJ718284_at	BC1M2221_at	C10830_at	C10856_at	C10959_at	C11317_x_at	C1915_at	C1933_at	C1933_s_at	C2150_at	C2269_at	C2279_at	C2342_at	C2355_at	C2355_x_at	C2439_at	C2712_at	C2712_x_at	C2752_at	C2916_at	C379_x_at	C384_x_at	C3867_at	C453_s_at	C4978_at	C5373_at	C5388_at	C5730_at	C5730_x_at	C5754_s_at	C5814_at	C585_s_at	C5937_at	C6068_x_at	C6294_at	C6817_at	C690_at	C7439_at	C809_at	C8622_at	C8629_x_at	C8670_at	C8670_s_at	C8725_at	C8725_x_at	C9703_at	C9796_at	C9811_at	C9811_s_at	CV016019_at	CV016128_s_at	CV016739_x_at	CV016929_at	CV017056_s_at	CV019008_s_at	CV019493_x_at	CV019827_x_at	CV019917_x_at	CV020035_at	CV020646_at	CV021136_at	CV021176_at	CV021349_x_at	DV159897_s_at	DV160993_at	DV160993_x_at	DW004336_at	EB427965_s_at	EB448258_x_at	EB450354_at	GACC260_at	X62425_s_at	
GO:0031977	comp_thylakoid lumen	22448	110	2806	56	1.53925594391043e-022	8.91584404434272e-021	AJ718284_at	BC1M2221_at	C10830_at	C10856_at	C1915_at	C2150_at	C2269_at	C2342_at	C2439_at	C2712_at	C2712_x_at	C2916_at	C2995_at	C379_x_at	C384_x_at	C3867_at	C4978_at	C5373_at	C5388_at	C5730_at	C5730_x_at	C5754_s_at	C5815_x_at	C585_s_at	C5937_at	C6294_at	C6817_at	C690_at	C809_at	C8554_x_at	C8622_at	C8629_x_at	C8670_at	C8670_s_at	C8725_at	C8725_x_at	C9703_at	C9811_at	C9811_s_at	CV016019_at	CV016128_s_at	CV016739_x_at	CV017056_s_at	CV019037_at	CV019493_x_at	CV019827_x_at	CV019917_x_at	CV020646_at	CV021176_at	CV021349_x_at	DV159897_s_at	DV160993_at	DV160993_x_at	EB427965_s_at	GACC260_at	X62425_s_at	
GO:0030095	comp_chloroplast photosystem II	22448	47	2806	34	4.41121758783355e-021	2.37260488831333e-019	BC1M2221_at	C10959_at	C11317_x_at	C1933_at	C1933_s_at	C2110_s_at	C2150_at	C2279_at	C2342_at	C2439_at	C2712_at	C2712_x_at	C2916_at	C453_s_at	C4978_at	C5730_at	C5730_x_at	C5754_s_at	C6068_x_at	C690_at	C7439_at	C9796_at	CV016128_s_at	CV016929_at	CV017056_s_at	CV019493_x_at	CV019674_at	CV020646_at	CV021136_at	CV021176_at	CV021349_x_at	EB427965_s_at	EB448258_x_at	X62425_s_at	
GO:0009538	comp_photosystem I reaction center	22448	49	2806	34	3.82580168531062e-020	1.92055244602593e-018	C11509_x_at	C2250_at	C2250_x_at	C2717_x_at	C2866_x_at	C5398_x_at	C639_at	C811_s_at	C8548_at	C8566_x_at	C8578_at	C8630_x_at	C8668_x_at	C8738_at	C8792_s_at	C9493_x_at	CV016241_x_at	CV016286_x_at	CV016675_x_at	CV016725_x_at	CV017541_at	CV018838_x_at	CV019068_x_at	CV019248_x_at	CV019477_at	CV019565_at	CV019753_x_at	CV019869_at	CV019869_x_at	CV020510_at	CV021188_x_at	CV021326_at	CV021584_x_at	EB681816_at	
GO:0019684	proc_photosynthesis, light reaction	22448	35	2806	26	6.72507285117575e-017	3.16498741058459e-015	BC1M2221_at	C2150_at	C2342_at	C2439_at	C2712_at	C2712_x_at	C2717_x_at	C2866_x_at	C5398_x_at	C5730_at	C5730_x_at	C5754_s_at	C690_at	C8668_x_at	CV016128_s_at	CV016286_x_at	CV017056_s_at	CV019477_at	CV019493_x_at	CV019869_at	CV019869_x_at	CV020510_at	CV021326_at	EB427965_s_at	EB681816_at	X62425_s_at	
GO:0015995	proc_chlorophyll biosynthetic process	22448	56	2806	33	2.24075688836205e-016	9.9252349231566e-015	AF014051_at	AF014051_s_at	AJ291721_at	AJ291721_s_at	BC3M2223_s_at	C11408_at	C11478_at	C1990_at	C1990_s_at	C2970_at	C2987_at	C2987_s_at	C5605_x_at	C6357_at	C642_at	C6562_at	C8881_at	C9129_at	C9264_at	C9352_at	C9386_at	C9461_at	C9599_at	CV016010_at	CV017484_at	CV017484_x_at	CV019376_at	CV021142_s_at	EB425725_at	EB436193_s_at	EB440524_at	EB441593_s_at	EB680890_s_at	
GO:0009654	comp_oxygen evolving complex	22448	30	2806	23	1.31403765741498e-015	5.49705753351934e-014	BC1M2221_at	C10959_at	C1933_at	C1933_s_at	C2150_at	C2279_at	C2342_at	C2439_at	C2712_at	C2712_x_at	C2916_at	C5730_at	C5730_x_at	C5754_s_at	C690_at	CV016128_s_at	CV017056_s_at	CV019493_x_at	CV020646_at	CV021176_at	CV021349_x_at	EB427965_s_at	X62425_s_at	
GO:0010583	proc_response to cyclopentenone	22448	62	2806	33	1.34848341899441e-014	5.34425270790943e-013	AB015222_at	AJ718109_at	AJ718109_x_at	BP135799_at	BP527114_at	BP529755_at	BP531347_at	BP532691_at	BP532691_s_at	C1073_s_at	C3546_s_at	C388_at	C5161_at	C8130_at	C8991_at	C8991_s_at	C9080_at	C9092_at	C9142_at	C9369_at	C9428_at	C9814_at	DW001002_at	EB428833_s_at	EB428861_s_at	EB441629_s_at	EB442676_at	EB443392_at	EB447074_at	EB447135_at	EB447135_x_at	U91562_at	U91562_x_at	
GO:0009522	comp_photosystem I	22448	48	2806	28	6.03163329466258e-014	2.27090993544046e-012	C2355_at	C2355_x_at	C2366_at	C2366_x_at	C478_x_at	C5613_at	C5613_x_at	C605_at	C8592_at	C8592_x_at	C8680_x_at	C8701_at	C8748_x_at	C8767_x_at	CV016460_s_at	CV016581_x_at	CV017374_at	CV017377_x_at	CV018079_at	CV019008_s_at	CV019760_at	CV019829_at	CV019873_at	CV019873_x_at	CV020035_at	CV020066_x_at	CV020067_x_at	CV020994_at	
GO:0046658	comp_anchored to plasma membrane	22448	86	2806	42	1.17128529097954e-013	4.19989440051235e-012	AJ717832_at	BP134537_at	BP530697_at	BP530697_s_at	BP531362_at	BP532691_at	BP532691_s_at	C10056_at	C10056_s_at	C10989_at	C11692_at	C2742_at	C2742_s_at	C3168_x_at	C3297_at	C3297_s_at	C3546_s_at	C3697_at	C3697_s_at	C3904_at	C3986_at	C5098_at	C528_s_at	C5354_at	C5409_at	C5551_s_at	C641_s_at	C6560_at	C7763_at	C9068_at	C9778_s_at	CK720589_at	CV021350_at	DV157809_at	DV160806_at	DV161369_at	EB428861_s_at	EB442676_at	EB443220_at	EB447187_at	EB448541_at	EB681606_at	
GO:0015250	func_water channel activity	22448	89	2806	40	1.76858527822787e-013	6.0533850659345e-012	C11213_at	C11692_at	C1335_at	C1335_s_at	C1417_at	C1417_x_at	C193_at	C193_x_at	C2075_s_at	C2257_x_at	C2742_at	C2742_s_at	C2756_at	C3540_at	C3727_at	C3798_x_at	C37_at	C37_s_at	C4022_at	C4022_x_at	C409_at	C4140_at	C4198_at	C4500_s_at	C5551_s_at	C5922_at	C641_s_at	C8919_at	C9941_at	C9941_x_at	CK720589_at	CV018684_at	CV019160_at	CV019344_at	CV021350_at	DV159920_at	DV160518_at	DV160835_x_at	EB443112_at	EB683176_at	
GO:0009573	comp_chloroplast ribulose bisphosphate carboxylase complex	22448	106	2806	50	1.98618899105441e-013	6.50261004462594e-012	C2122_x_at	C2354_x_at	C5589_at	C5655_x_at	C5815_x_at	C8554_x_at	C8556_x_at	C8654_at	C8654_x_at	C8655_x_at	C8693_x_at	C8714_x_at	C8820_x_at	C8840_at	C8866_at	CV015903_at	CV015996_at	CV016349_at	CV016566_x_at	CV016650_x_at	CV016671_x_at	CV016694_x_at	CV017131_at	CV017388_at	CV017388_x_at	CV017425_x_at	CV017505_x_at	CV017631_at	CV017790_x_at	CV017911_x_at	CV018016_at	CV018016_x_at	CV018480_x_at	CV018902_at	CV018916_x_at	CV019037_at	CV019348_at	CV019901_at	CV020292_x_at	CV020412_at	CV020481_at	CV020481_x_at	CV020998_x_at	CV021115_x_at	CV021119_x_at	CV021356_x_at	CV021440_x_at	CV021484_at	CV021585_at	CV021622_x_at	
GO:0016984	func_ribulose-bisphosphate carboxylase activity	22448	106	2806	50	1.98618899105441e-013	6.2316679594332e-012	C2122_x_at	C2354_x_at	C5589_at	C5655_x_at	C5815_x_at	C8554_x_at	C8556_x_at	C8654_at	C8654_x_at	C8655_x_at	C8693_x_at	C8714_x_at	C8820_x_at	C8840_at	C8866_at	CV015903_at	CV015996_at	CV016349_at	CV016566_x_at	CV016650_x_at	CV016671_x_at	CV016694_x_at	CV017131_at	CV017388_at	CV017388_x_at	CV017425_x_at	CV017505_x_at	CV017631_at	CV017790_x_at	CV017911_x_at	CV018016_at	CV018016_x_at	CV018480_x_at	CV018902_at	CV018916_x_at	CV019037_at	CV019348_at	CV019901_at	CV020292_x_at	CV020412_at	CV020481_at	CV020481_x_at	CV020998_x_at	CV021115_x_at	CV021119_x_at	CV021356_x_at	CV021440_x_at	CV021484_at	CV021585_at	CV021622_x_at	
GO:0015977	proc_carbon utilization by fixation of carbon dioxide	22448	106	2806	50	1.98618899105441e-013	5.98240124105587e-012	C2122_x_at	C2354_x_at	C5589_at	C5655_x_at	C5815_x_at	C8554_x_at	C8556_x_at	C8654_at	C8654_x_at	C8655_x_at	C8693_x_at	C8714_x_at	C8820_x_at	C8840_at	C8866_at	CV015903_at	CV015996_at	CV016349_at	CV016566_x_at	CV016650_x_at	CV016671_x_at	CV016694_x_at	CV017131_at	CV017388_at	CV017388_x_at	CV017425_x_at	CV017505_x_at	CV017631_at	CV017790_x_at	CV017911_x_at	CV018016_at	CV018016_x_at	CV018480_x_at	CV018902_at	CV018916_x_at	CV019037_at	CV019348_at	CV019901_at	CV020292_x_at	CV020412_at	CV020481_at	CV020481_x_at	CV020998_x_at	CV021115_x_at	CV021119_x_at	CV021356_x_at	CV021440_x_at	CV021484_at	CV021585_at	CV021622_x_at	
GO:0030093	comp_chloroplast photosystem I	22448	16	2806	15	3.8874154735386e-013	1.12585532752868e-011	C2012_at	C2012_s_at	C2355_at	C2355_x_at	C2366_at	C2366_x_at	C478_x_at	C5902_at	C605_at	C8748_x_at	C8767_x_at	CV017377_x_at	CV018079_at	CV019008_s_at	CV020035_at	
GO:0009768	proc_photosynthesis, light harvesting in photosystem I	22448	30	2806	21	4.67194494986801e-013	1.30295353601874e-011	C11238_at	C11238_x_at	C2375_at	C2375_x_at	C2737_s_at	C2775_at	C4212_at	C4212_s_at	C8680_x_at	C8701_at	C8730_at	CV017172_at	CV017172_x_at	CV017194_s_at	CV019760_at	CV019764_s_at	CV020067_x_at	CV021050_at	CV021050_s_at	X64198_at	X64198_x_at	
GO:0031225	comp_anchored to membrane	22448	181	2806	73	5.60995694343092e-013	1.50867770657267e-011	AB080970_at	AJ717832_at	BP134537_at	BP137402_at	BP530697_at	BP530697_s_at	BP531362_at	BP532666_at	BP532666_s_at	BP532691_at	BP532691_s_at	C10056_at	C10056_s_at	C10945_at	C10945_s_at	C10989_at	C1113_at	C1278_at	C1661_at	C2220_at	C3168_x_at	C3297_at	C3297_s_at	C3412_at	C3546_s_at	C3655_at	C3670_at	C3670_x_at	C3697_at	C3697_s_at	C3904_at	C3906_at	C3986_at	C4186_at	C4698_at	C5098_at	C5223_at	C5235_at	C528_s_at	C5329_at	C5354_at	C5365_at	C5365_s_at	C5409_at	C5412_at	C553_at	C63_at	C63_x_at	C6560_at	C6841_at	C6907_at	C6931_at	C7763_at	C9068_at	C9555_at	C9778_s_at	DV157809_at	DV160680_s_at	DV160806_at	DV161369_at	DV162023_at	DW001957_at	DW003220_at	DW004937_at	EB428861_s_at	EB438685_at	EB439887_at	EB442676_at	EB443220_at	EB447187_at	EB448478_at	EB448541_at	EB681606_at	
GO:0009637	proc_response to blue light	22448	178	2806	85	6.01296790136985e-013	1.56129821714879e-011	C11238_at	C11238_x_at	C2122_x_at	C2159_at	C2351_at	C2354_x_at	C2363_at	C2375_at	C2375_x_at	C2397_s_at	C2461_at	C5423_at	C5423_x_at	C5436_at	C5436_x_at	C5489_at	C5489_s_at	C5589_at	C5655_x_at	C5815_x_at	C8554_x_at	C8556_x_at	C8654_at	C8654_x_at	C8655_x_at	C8693_x_at	C8714_x_at	C8730_at	C8820_x_at	C8840_at	C8866_at	CV015903_at	CV015996_at	CV016224_at	CV016224_s_at	CV016251_at	CV016301_x_at	CV016349_at	CV016566_x_at	CV016650_x_at	CV016671_x_at	CV016694_x_at	CV016722_at	CV016722_x_at	CV017131_at	CV017194_s_at	CV017363_x_at	CV017388_at	CV017388_x_at	CV017425_x_at	CV017505_x_at	CV017631_at	CV017790_x_at	CV017911_x_at	CV018016_at	CV018016_x_at	CV018136_s_at	CV018480_x_at	CV018547_at	CV018902_at	CV018916_x_at	CV019037_at	CV019073_s_at	CV019348_at	CV019764_s_at	CV019889_at	CV019901_at	CV020292_x_at	CV020311_x_at	CV020412_at	CV020481_at	CV020481_x_at	CV020998_x_at	CV021115_x_at	CV021119_x_at	CV021356_x_at	CV021440_x_at	CV021484_at	CV021585_at	CV021622_x_at	CV021733_x_at	EB429818_at	EB429818_s_at	X64198_at	X64198_x_at	
GO:0010218	proc_response to far red light	22448	180	2806	87	6.66355859380019e-013	1.67255320704385e-011	BP136048_at	C11238_at	C11238_x_at	C2122_x_at	C2159_at	C2351_at	C2354_x_at	C2363_at	C2375_at	C2375_x_at	C2397_s_at	C2461_at	C5423_at	C5423_x_at	C5436_at	C5436_x_at	C5489_at	C5489_s_at	C5589_at	C5655_x_at	C5815_x_at	C7995_at	C8554_x_at	C8556_x_at	C8654_at	C8654_x_at	C8655_x_at	C8693_x_at	C8714_x_at	C8730_at	C8820_x_at	C8840_at	C8866_at	CV015903_at	CV015996_at	CV016224_at	CV016224_s_at	CV016251_at	CV016301_x_at	CV016349_at	CV016566_x_at	CV016650_x_at	CV016671_x_at	CV016694_x_at	CV016722_at	CV016722_x_at	CV017131_at	CV017194_s_at	CV017363_x_at	CV017388_at	CV017388_x_at	CV017425_x_at	CV017505_x_at	CV017631_at	CV017790_x_at	CV017911_x_at	CV018016_at	CV018016_x_at	CV018136_s_at	CV018480_x_at	CV018547_at	CV018902_at	CV018916_x_at	CV019037_at	CV019073_s_at	CV019348_at	CV019764_s_at	CV019889_at	CV019901_at	CV020292_x_at	CV020311_x_at	CV020412_at	CV020481_at	CV020481_x_at	CV020998_x_at	CV021115_x_at	CV021119_x_at	CV021356_x_at	CV021440_x_at	CV021484_at	CV021585_at	CV021622_x_at	CV021733_x_at	EB429818_at	EB429818_s_at	X64198_at	X64198_x_at	
GO:0006334	proc_nucleosome assembly	22448	184	2806	92	6.97775170976911e-013	1.6949183991794e-011	AJ632772_at	AJ632772_s_at	AJ718264_at	AJ718264_x_at	AJ718329_x_at	AJ719073_x_at	AJ719137_x_at	BP526673_at	BP529642_at	BP529642_x_at	BP532477_s_at	BP532655_at	BP533815_at	BP534946_at	BQ843044_at	BQ843114_at	C10398_x_at	C10557_at	C10557_x_at	C10579_at	C10855_at	C10925_at	C10925_x_at	C10984_s_at	C11073_s_at	C11143_at	C1116_s_at	C11178_x_at	C11508_s_at	C11512_at	C1567_at	C1567_x_at	C1600_at	C1743_at	C1757_at	C1757_x_at	C1832_x_at	C2992_at	C3129_at	C3554_s_at	C41_at	C41_x_at	C4360_at	C4522_at	C4573_at	C5608_at	C6139_at	C6139_x_at	C6207_at	C6358_s_at	C6369_at	C7646_at	C8038_at	C8124_at	C8186_at	C8186_x_at	C8591_s_at	C8591_x_at	C8897_at	C8926_x_at	C8930_at	C8930_s_at	C8931_at	C8932_x_at	C9000_x_at	C9040_s_at	C9323_at	C9324_at	C9661_at	C9700_x_at	C9867_at	C9867_x_at	C992_at	C992_s_at	CV016548_at	CV016601_at	CV016601_x_at	CV016805_x_at	CV018166_s_at	CV018481_at	CV018481_x_at	CV018493_x_at	CV019351_x_at	CV019731_s_at	CV019874_at	DW003245_at	DW003245_x_at	EB425401_s_at	EB435538_at	EB435538_x_at	EB442003_at	EB449808_at	
GO:0048046	comp_apoplast	22448	697	2806	236	1.15996101612836e-012	2.72953326607706e-011	AJ718571_at	AJ718571_x_at	AY547441_x_at	BC1M2221_at	BP134085_at	BP134085_s_at	BP136388_at	BP192498_at	BP192632_at	BP527930_at	BP530762_at	BP530782_at	BP530860_at	BP532702_at	BP533582_at	BP534370_s_at	BP534941_at	BP535199_at	BP535460_at	BT2M4328_x_at	BT31M214_at	C10021_at	C10021_s_at	C10275_at	C1089_at	C1092_at	C10977_at	C11012_at	C11015_x_at	C11111_at	C11380_at	C1386_at	C1386_x_at	C1814_s_at	C2006_at	C2023_at	C2023_x_at	C2066_at	C2122_x_at	C2136_at	C2150_at	C2156_at	C218_at	C2242_at	C2354_x_at	C2359_at	C2359_x_at	C2402_at	C2402_x_at	C2439_at	C2541_s_at	C2767_at	C2849_at	C2995_at	C3034_at	C3051_at	C3051_s_at	C3209_at	C3209_s_at	C3410_at	C3585_at	C3636_at	C3767_at	C3772_s_at	C3825_at	C3837_at	C3850_at	C3961_at	C4075_at	C4075_s_at	C4435_at	C4754_at	C487_at	C487_s_at	C4979_s_at	C4979_x_at	C5098_at	C5363_at	C5384_s_at	C5403_s_at	C5427_at	C5589_at	C5611_s_at	C5655_x_at	C5689_at	C5718_at	C5730_at	C5730_x_at	C5737_at	C5737_s_at	C5751_at	C5751_s_at	C5754_s_at	C5815_x_at	C5988_at	C5988_s_at	C6042_at	C607_at	C61_at	C6322_s_at	C6364_at	C6364_x_at	C6375_at	C6392_at	C6392_x_at	C6500_at	C6560_at	C690_at	C6948_at	C696_at	C696_x_at	C768_at	C7763_at	C789_at	C791_at	C813_at	C813_x_at	C8554_x_at	C8556_x_at	C8654_at	C8654_x_at	C8655_x_at	C8671_at	C8693_x_at	C8714_x_at	C8802_at	C8820_x_at	C8840_at	C8866_at	C8905_at	C8948_at	C9116_at	C9116_s_at	C9183_at	C9183_s_at	C9206_at	C9206_s_at	C9269_at	C9271_at	C9298_at	C929_at	C9342_at	C9498_at	C9599_at	C9611_at	C9611_s_at	C9625_at	C9677_at	C9677_s_at	C9848_at	C9866_x_at	C9899_x_at	C9953_at	CV015903_at	CV015996_at	CV016251_at	CV016349_at	CV016566_x_at	CV016650_x_at	CV016671_x_at	CV016694_x_at	CV017027_at	CV017056_s_at	CV017131_at	CV017388_at	CV017388_x_at	CV017425_x_at	CV017463_at	CV017505_x_at	CV017623_s_at	CV017631_at	CV017790_x_at	CV017911_x_at	CV018016_at	CV018016_x_at	CV018480_x_at	CV018902_at	CV018916_x_at	CV019037_at	CV019348_at	CV019493_x_at	CV019889_at	CV019901_at	CV020292_x_at	CV020412_at	CV020481_at	CV020481_x_at	CV020629_s_at	CV020916_x_at	CV020998_x_at	CV021115_x_at	CV021119_x_at	CV021255_s_at	CV021356_x_at	CV021440_x_at	CV021484_at	CV021585_at	CV021622_x_at	D26601_at	DV158991_x_at	DV160184_at	DV161056_at	DV162406_at	DV999542_at	DV999630_at	DV999890_at	DV999890_s_at	DW000433_at	DW000433_s_at	DW000894_at	DW001091_s_at	DW001345_at	DW001916_at	DW001916_x_at	DW003891_at	EB424775_at	EB424929_at	EB427545_s_at	EB427965_s_at	EB429692_x_at	EB432392_at	EB432392_s_at	EB438515_at	EB440846_s_at	EB440982_at	EB441353_at	EB443925_s_at	EB448541_at	EB448680_at	EB450248_at	EB450877_at	EB679791_s_at	EB679953_at	EB681606_at	T9_s_at	X62425_s_at	
GO:0009579	comp_thylakoid	22448	802	2806	391	1.48792089760263e-012	3.39516495725692e-011	AF154658_s_at	AJ718284_at	AY547441_x_at	BC1M2221_at	BP134085_at	BP134085_s_at	BP192632_at	BP529849_at	BP534447_at	BP535437_at	BT31M214_at	C10034_at	C1003_at	C10585_at	C10585_s_at	C10778_at	C10778_s_at	C10830_at	C10856_at	C10917_at	C10947_at	C10959_at	C11070_at	C11070_x_at	C11238_at	C11238_x_at	C11385_at	C11469_s_at	C11509_x_at	C11631_at	C11631_s_at	C11649_s_at	C1166_at	C1915_at	C1916_at	C1933_at	C1933_s_at	C2012_at	C2012_s_at	C2122_x_at	C2150_at	C2250_at	C2250_x_at	C2279_at	C2283_at	C2288_at	C2290_at	C2336_at	C2342_at	C2351_at	C2354_x_at	C2355_at	C2355_x_at	C2363_at	C2366_at	C2366_x_at	C2375_at	C2375_x_at	C2382_x_at	C2384_at	C2384_x_at	C2389_x_at	C2397_s_at	C2402_at	C2402_x_at	C2425_s_at	C2431_at	C2437_at	C2439_at	C2440_at	C2440_s_at	C2461_at	C2585_at	C2712_at	C2712_x_at	C2717_x_at	C2752_at	C2866_x_at	C2916_at	C2950_at	C2995_at	C3051_at	C3051_s_at	C3250_at	C3305_at	C3305_x_at	C3346_s_at	C3515_s_at	C3585_at	C3636_at	C3645_at	C3674_at	C3674_x_at	C3754_at	C379_x_at	C3825_at	C3837_at	C384_x_at	C3867_at	C3990_s_at	C4139_at	C4145_at	C4151_at	C419_at	C4212_at	C4212_s_at	C4276_x_at	C4292_s_at	C4396_at	C453_s_at	C478_x_at	C4978_at	C5118_at	C5295_at	C5373_at	C5384_s_at	C5388_at	C5398_x_at	C5423_at	C5423_x_at	C5436_at	C5436_x_at	C5489_at	C5489_s_at	C5564_x_at	C5589_at	C5613_at	C5613_x_at	C5655_x_at	C5665_at	C5689_at	C5730_at	C5730_x_at	C5737_at	C5737_s_at	C5754_s_at	C5815_x_at	C585_s_at	C5872_x_at	C5899_at	C5899_s_at	C5902_at	C5910_at	C5937_at	C6004_at	C605_at	C6132_at	C6294_at	C6322_s_at	C690_at	C696_at	C696_x_at	C6984_s_at	C736_at	C7600_at	C767_at	C767_x_at	C773_at	C782_s_at	C791_at	C809_at	C811_s_at	C8548_at	C8554_x_at	C8556_x_at	C8566_x_at	C8575_at	C8578_at	C8592_at	C8592_x_at	C8595_x_at	C8608_x_at	C8622_at	C8626_x_at	C8629_x_at	C8630_x_at	C8654_at	C8654_x_at	C8655_x_at	C8661_at	C8668_x_at	C8670_at	C8670_s_at	C8678_x_at	C8680_x_at	C8693_x_at	C8701_at	C8714_x_at	C8725_at	C8725_x_at	C8730_at	C8734_at	C8736_at	C8738_at	C8747_at	C8748_x_at	C8750_x_at	C8751_x_at	C8767_x_at	C8802_at	C8820_x_at	C8835_s_at	C8840_at	C8857_x_at	C8866_at	C8967_at	C8967_x_at	C929_at	C9317_at	C9317_s_at	C9342_at	C9455_at	C9496_x_at	C9550_at	C9551_x_at	C9667_at	C9667_x_at	C9703_at	C9811_at	C9811_s_at	CV015903_at	CV015996_at	CV016019_at	CV016128_s_at	CV016149_s_at	CV016171_at	CV016224_at	CV016224_s_at	CV016241_x_at	CV016251_at	CV016286_x_at	CV016301_x_at	CV016311_x_at	CV016349_at	CV016460_s_at	CV016566_x_at	CV016581_x_at	CV016650_x_at	CV016671_x_at	CV016675_x_at	CV016694_x_at	CV016722_at	CV016722_x_at	CV016739_x_at	CV016793_x_at	CV016814_x_at	CV016830_at	CV016830_x_at	CV016895_at	CV016895_x_at	CV016951_x_at	CV017056_s_at	CV017131_at	CV017172_at	CV017172_x_at	CV017194_s_at	CV017219_s_at	CV017332_at	CV017332_x_at	CV017363_x_at	CV017374_at	CV017377_x_at	CV017388_at	CV017388_x_at	CV017417_at	CV017425_x_at	CV017505_x_at	CV017513_at	CV017513_x_at	CV017581_x_at	CV017599_x_at	CV017629_x_at	CV017631_at	CV017655_x_at	CV017752_at	CV017790_x_at	CV017863_at	CV017869_at	CV017911_x_at	CV017938_at	CV018016_at	CV018016_x_at	CV018079_at	CV018096_s_at	CV018096_x_at	CV018136_s_at	CV018172_s_at	CV018480_x_at	CV018490_x_at	CV018544_x_at	CV018547_at	CV018697_at	CV018697_x_at	CV018805_x_at	CV018838_x_at	CV018902_at	CV018916_x_at	CV019001_x_at	CV019008_s_at	CV019022_x_at	CV019037_at	CV019073_s_at	CV019148_s_at	CV019200_at	CV019234_x_at	CV019309_at	CV019348_at	CV019477_at	CV019493_x_at	CV019565_at	CV019604_x_at	CV019672_at	CV019753_x_at	CV019760_at	CV019764_s_at	CV019827_x_at	CV019829_at	CV019835_at	CV019835_x_at	CV019856_at	CV019856_s_at	CV019869_at	CV019869_x_at	CV019873_at	CV019873_x_at	CV019889_at	CV019901_at	CV019917_x_at	CV019924_x_at	CV020035_at	CV020066_x_at	CV020067_x_at	CV020118_at	CV020118_x_at	CV020281_at	CV020281_x_at	CV020292_x_at	CV020311_x_at	CV020379_x_at	CV020412_at	CV020481_at	CV020481_x_at	CV020491_x_at	CV020500_at	CV020510_at	CV020585_at	CV020646_at	CV020655_x_at	CV020827_at	CV020994_at	CV020998_x_at	CV021044_at	CV021044_x_at	CV021050_at	CV021050_s_at	CV021115_x_at	CV021119_x_at	CV021176_at	CV021243_x_at	CV021326_at	CV021349_x_at	CV021356_x_at	CV021440_x_at	CV021484_at	CV021554_at	CV021584_x_at	CV021585_at	CV021622_x_at	CV021733_x_at	CV021777_x_at	DV158148_x_at	DV158991_x_at	DV159897_s_at	DV160993_at	DV160993_x_at	DW004336_at	EB424929_at	EB427965_s_at	EB429692_x_at	EB430816_at	EB432392_at	EB432392_s_at	EB435721_at	EB677203_s_at	EB681816_at	EB682192_at	GACC260_at	X61115_at	X62425_s_at	X64198_at	X64198_x_at	
GO:0009941	comp_chloroplast envelope	22448	877	2806	252	1.6618928455614e-012	3.68060386090509e-011	AF154658_s_at	AF215852_at	AJ632788_at	AJ632788_s_at	AJ632831_at	AJ632831_x_at	AY123847_at	AY547441_x_at	BP129136_at	BP131079_at	BP135478_s_at	BP137326_at	BP192632_at	BP526220_at	BP528769_at	BP529527_at	BP531632_s_at	BP532146_at	BP532589_at	BP532702_at	BP534447_at	BP534635_at	BP534870_at	BT2M4328_x_at	BT31M214_at	C1003_at	C10422_at	C1071_at	C11213_at	C11238_at	C11238_x_at	C11469_s_at	C11473_at	C11478_at	C11519_at	C1199_s_at	C1417_at	C1417_x_at	C1916_at	C193_at	C193_x_at	C2006_at	C2012_at	C2012_s_at	C2054_at	C2066_at	C2136_at	C2150_at	C2157_at	C2250_at	C2250_x_at	C2283_at	C2351_at	C2363_at	C2366_at	C2366_x_at	C2375_at	C2375_x_at	C2384_at	C2384_x_at	C2402_at	C2402_x_at	C2440_at	C2440_s_at	C2461_at	C2640_at	C2666_at	C2717_x_at	C2799_at	C2866_x_at	C2922_at	C2970_at	C2995_at	C3156_at	C3515_s_at	C3585_at	C3645_at	C3674_at	C3674_x_at	C36_at	C3727_at	C3754_at	C3825_at	C3837_at	C3916_at	C3916_s_at	C3961_at	C3990_s_at	C409_at	C4131_at	C4151_at	C4201_at	C4216_at	C4220_at	C457_s_at	C478_x_at	C487_at	C487_s_at	C4953_at	C4953_x_at	C5118_at	C5398_x_at	C5436_at	C5436_x_at	C5461_s_at	C5489_at	C5489_s_at	C5611_s_at	C5689_at	C5718_at	C5737_at	C5737_s_at	C5754_s_at	C5815_x_at	C5890_at	C5902_at	C5922_at	C5933_at	C6042_at	C605_at	C6074_s_at	C6079_at	C6079_s_at	C608_at	C608_s_at	C609_at	C609_s_at	C6303_at	C6322_s_at	C6357_at	C6658_at	C671_at	C690_at	C696_at	C696_x_at	C7182_at	C740_s_at	C74_at	C74_s_at	C767_at	C767_x_at	C777_at	C811_s_at	C831_at	C8459_at	C8548_at	C8554_x_at	C8630_x_at	C8654_at	C8654_x_at	C8668_x_at	C8678_x_at	C8730_at	C8748_x_at	C8767_x_at	C8802_at	C8881_at	C9103_at	C9166_at	C9166_s_at	C9167_at	C9264_at	C9317_at	C9317_s_at	C9342_at	C9386_at	C9452_at	C9467_at	C9486_at	C9550_at	C9599_at	C9651_at	C9651_x_at	C9790_at	C9941_at	C9941_x_at	CV016010_at	CV016149_s_at	CV016286_x_at	CV016301_x_at	CV016722_at	CV016722_x_at	CV016830_at	CV016830_x_at	CV016951_x_at	CV017056_s_at	CV017194_s_at	CV017219_s_at	CV017363_x_at	CV017377_x_at	CV017463_at	CV017784_s_at	CV018079_at	CV018136_s_at	CV018547_at	CV018684_at	CV019037_at	CV019073_s_at	CV019148_s_at	CV019160_at	CV019200_at	CV019234_x_at	CV019309_at	CV019376_at	CV019409_at	CV019477_at	CV019764_s_at	CV019869_at	CV019869_x_at	CV020311_x_at	CV020510_at	CV020585_at	CV021142_s_at	CV021326_at	CV021440_x_at	CV021777_x_at	DV157553_at	DV157972_s_at	DV158991_x_at	DV159063_at	DV160835_x_at	DV999796_at	DV999890_at	DV999890_s_at	DW002919_at	EB424929_at	EB425725_at	EB427545_s_at	EB427628_at	EB429692_x_at	EB431415_at	EB432392_at	EB432392_s_at	EB436193_s_at	EB439381_at	EB440524_at	EB441656_at	EB442870_at	EB443947_at	EB447606_at	EB449139_s_at	EB451796_at	EB680520_at	EB680520_s_at	EB681038_s_at	EB681816_at	EB683778_at	U66402_at	U66402_x_at	X62425_s_at	X64198_at	X64198_x_at	
GO:0012505	comp_endomembrane system	22448	1707	2806	320	2.16582307643876e-012	4.65961364730967e-011	AB055500_at	AB055500_s_at	AF154654_at	AF154654_x_at	AF302082_at	AF362951_at	AJ632710_at	AJ718188_at	AJ718809_at	BP129180_at	BP129606_at	BP129798_at	BP129952_at	BP131400_at	BP131454_at	BP132744_at	BP133160_at	BP133160_s_at	BP133198_at	BP133718_at	BP134227_at	BP134416_at	BP134554_at	BP135741_at	BP136388_at	BP136884_at	BP526003_at	BP526105_at	BP526893_at	BP527765_at	BP527930_at	BP528000_at	BP528723_at	BP528832_at	BP529365_at	BP529603_at	BP530286_at	BP530781_at	BP531140_at	BP531163_at	BP531163_x_at	BP533690_at	BP533799_at	BP533879_at	BP534281_at	BP534456_at	C10130_at	C1024_at	C1024_s_at	C10297_at	C10641_at	C10761_at	C10967_at	C10967_s_at	C11003_at	C11013_at	C11015_x_at	C11197_at	C1139_at	C11420_at	C11494_at	C11505_at	C11533_at	C11544_at	C11545_at	C11627_at	C11671_s_at	C116_at	C116_s_at	C1179_at	C1181_at	C1181_s_at	C1204_at	C1205_s_at	C121_at	C1247_at	C1359_at	C1359_x_at	C1396_at	C143_at	C143_s_at	C153_s_at	C1564_at	C1598_at	C1614_at	C1649_at	C173_at	C1816_at	C1816_s_at	C182_at	C1836_s_at	C1843_at	C1850_s_at	C1880_s_at	C1903_at	C2023_at	C2023_x_at	C2062_s_at	C2156_at	C2206_at	C2287_at	C2430_at	C2430_s_at	C2465_at	C2490_at	C2575_at	C2690_at	C2702_at	C2825_at	C2998_at	C3034_at	C304_s_at	C3099_at	C3102_at	C34_at	C3580_at	C3580_x_at	C3853_at	C3859_at	C3968_at	C3968_s_at	C3983_at	C4190_at	C4190_s_at	C4213_at	C4235_at	C4236_at	C4247_at	C42_at	C42_s_at	C4349_at	C4349_s_at	C4356_at	C43_x_at	C4427_at	C4435_at	C4493_at	C4518_s_at	C4532_at	C4555_at	C4652_at	C4686_at	C4688_at	C4731_at	C4731_s_at	C4785_at	C4785_s_at	C4811_at	C4963_at	C4972_at	C4972_s_at	C4973_at	C4984_at	C4988_at	C5069_s_at	C5233_at	C5334_at	C5348_at	C5363_at	C5427_at	C5458_at	C5541_at	C5680_at	C5764_s_at	C5962_at	C6117_at	C6200_s_at	C6262_at	C6392_at	C6392_x_at	C6398_at	C6433_at	C6444_s_at	C6536_at	C6571_at	C6601_at	C6759_at	C7095_at	C7127_at	C7159_at	C7172_at	C7236_at	C7386_at	C755_at	C7685_at	C7719_at	C7770_at	C7833_at	C7891_at	C7894_at	C7906_at	C803_at	C8359_at	C8359_x_at	C8382_at	C8384_at	C8384_s_at	C8455_at	C845_at	C8613_at	C8614_at	C8614_x_at	C8690_at	C871_at	C871_s_at	C8794_s_at	C891_s_at	C8936_at	C8988_at	C9052_at	C916_at	C9267_at	C9288_at	C9307_at	C9312_at	C9312_s_at	C9368_at	C9488_at	C9494_at	C9517_at	C9517_x_at	C9520_s_at	C9567_s_at	C9569_at	C9569_x_at	C9588_at	C9611_at	C9611_s_at	C9625_at	C9724_at	C9813_at	C9843_at	C9946_at	C997_at	CN949770_at	CV016795_at	CV017227_at	CV017793_at	CV018548_x_at	CV018662_at	CV020492_s_at	CV020499_at	CV020629_s_at	CV020916_x_at	CV020955_at	CV020955_x_at	CV021086_at	CV021255_s_at	CV021345_s_at	CV021516_at	DV157811_at	DV157977_at	DV158881_at	DV159108_at	DV159108_s_at	DV160238_at	DV160963_at	DV162116_at	DV162396_at	DV999972_at	DW000847_at	DW000869_at	DW000916_at	DW000916_s_at	DW001002_at	DW001345_at	DW002408_at	DW002945_at	DW003384_at	DW004189_at	DW004910_at	DW004955_at	EB425044_at	EB426235_at	EB426605_at	EB426609_at	EB427707_at	EB428299_at	EB428588_at	EB428971_at	EB438515_at	EB439664_at	EB441239_at	EB441275_at	EB441283_at	EB441353_at	EB441627_at	EB441760_at	EB442423_s_at	EB444513_at	EB445009_at	EB445015_at	EB446608_at	EB446892_at	EB448350_at	EB448479_at	EB448680_at	EB449430_at	EB450248_at	EB450508_at	EB451091_at	EB677673_at	EB679057_at	EB679225_at	EB679491_at	EB679787_at	EB680354_at	EB680447_at	EB680613_at	EB680678_at	EB681496_at	EB681496_s_at	EB681707_at	EB682057_at	EB684101_at	GC170_at	GC483A_at	T407_at	U43542_at	U43543_at	
GO:0009535	comp_chloroplast thylakoid membrane	22448	827	2806	385	2.70683475633859e-012	5.66179603200823e-011	AF131231_at	AF131232_at	AF154658_s_at	BC1M2221_at	BP128363_at	BP135478_s_at	BP192632_at	BP535437_at	BT31M214_at	C10034_at	C10668_at	C10778_at	C10778_s_at	C10830_at	C10911_at	C10947_at	C10959_at	C10997_s_at	C11039_at	C11068_at	C11070_at	C11070_x_at	C11238_at	C11238_x_at	C11272_at	C11317_x_at	C11385_at	C11469_s_at	C11478_at	C11509_x_at	C11587_s_at	C11649_s_at	C1915_at	C1916_at	C1933_at	C1933_s_at	C2012_at	C2012_s_at	C2066_at	C2081_at	C2110_s_at	C2150_at	C2157_at	C2250_at	C2250_x_at	C2279_at	C2283_at	C2290_at	C2336_at	C2342_at	C2351_at	C2355_at	C2355_x_at	C2363_at	C2366_at	C2366_x_at	C2375_at	C2375_x_at	C2382_x_at	C2384_at	C2384_x_at	C2389_x_at	C2394_at	C2397_s_at	C2402_at	C2402_x_at	C2425_s_at	C2431_at	C2437_at	C2439_at	C2440_at	C2440_s_at	C2461_at	C2640_at	C2712_at	C2712_x_at	C2717_x_at	C2737_s_at	C2752_at	C2775_at	C2783_at	C2866_x_at	C2950_at	C2970_at	C3250_at	C3305_at	C3305_x_at	C3515_s_at	C3585_at	C3645_at	C3674_at	C3674_x_at	C3867_at	C3899_at	C3990_s_at	C4131_at	C4145_at	C4151_at	C419_at	C4212_at	C4212_s_at	C4276_x_at	C4292_s_at	C4396_at	C453_s_at	C478_x_at	C487_at	C487_s_at	C4953_at	C4953_x_at	C4978_at	C5118_at	C5205_at	C5295_at	C5388_at	C5398_x_at	C5423_at	C5423_x_at	C5436_at	C5436_x_at	C5489_at	C5489_s_at	C5564_x_at	C5611_s_at	C5613_at	C5613_x_at	C5665_at	C5718_at	C5730_at	C5730_x_at	C5737_at	C5737_s_at	C5754_s_at	C5770_at	C5814_at	C5815_x_at	C585_s_at	C5872_x_at	C5902_at	C6004_at	C605_at	C6068_x_at	C608_at	C608_s_at	C609_at	C609_s_at	C6120_s_at	C6130_at	C627_at	C627_s_at	C6322_s_at	C6357_at	C6364_at	C6364_x_at	C639_at	C6639_at	C690_at	C6956_at	C696_at	C696_x_at	C7439_at	C749_at	C759_at	C767_at	C767_x_at	C773_at	C777_at	C811_s_at	C822_s_at	C831_at	C8548_at	C8554_x_at	C8566_x_at	C8575_at	C8578_at	C8587_at	C8592_at	C8592_x_at	C8595_x_at	C8608_x_at	C8626_x_at	C8630_x_at	C8661_at	C8668_x_at	C8670_at	C8670_s_at	C8678_x_at	C8689_at	C8702_at	C8730_at	C8734_at	C8736_at	C8738_at	C8747_at	C8748_x_at	C8750_x_at	C8751_x_at	C8767_x_at	C8792_s_at	C8801_s_at	C8835_s_at	C8857_x_at	C8881_at	C8967_at	C8967_x_at	C9206_at	C9206_s_at	C9264_at	C926_at	C9342_at	C9386_at	C9455_at	C9493_x_at	C9496_x_at	C9550_at	C9551_x_at	C9651_at	C9651_x_at	C9667_at	C9667_x_at	C9703_at	C9796_at	C9811_at	C9811_s_at	CV016010_at	CV016128_s_at	CV016149_s_at	CV016171_at	CV016224_at	CV016224_s_at	CV016241_x_at	CV016251_at	CV016286_x_at	CV016301_x_at	CV016311_x_at	CV016460_s_at	CV016581_x_at	CV016675_x_at	CV016722_at	CV016722_x_at	CV016725_x_at	CV016793_x_at	CV016814_x_at	CV016830_at	CV016830_x_at	CV016895_at	CV016895_x_at	CV016929_at	CV016951_x_at	CV017056_s_at	CV017172_at	CV017172_x_at	CV017194_s_at	CV017219_s_at	CV017332_at	CV017332_x_at	CV017363_x_at	CV017374_at	CV017377_x_at	CV017417_at	CV017463_at	CV017513_at	CV017513_x_at	CV017541_at	CV017545_x_at	CV017581_x_at	CV017599_x_at	CV017629_x_at	CV017655_x_at	CV017752_at	CV017863_at	CV017869_at	CV017938_at	CV018079_at	CV018096_s_at	CV018096_x_at	CV018136_s_at	CV018172_s_at	CV018214_x_at	CV018490_x_at	CV018544_x_at	CV018547_at	CV018697_at	CV018697_x_at	CV018805_x_at	CV018838_x_at	CV019001_x_at	CV019008_s_at	CV019022_x_at	CV019037_at	CV019068_x_at	CV019073_s_at	CV019148_s_at	CV019200_at	CV019234_x_at	CV019248_x_at	CV019309_at	CV019376_at	CV019409_at	CV019477_at	CV019493_x_at	CV019565_at	CV019604_x_at	CV019617_at	CV019629_at	CV019629_x_at	CV019672_at	CV019674_at	CV019753_x_at	CV019764_s_at	CV019829_at	CV019835_at	CV019835_x_at	CV019856_at	CV019856_s_at	CV019869_at	CV019869_x_at	CV019873_at	CV019873_x_at	CV019889_at	CV019924_x_at	CV020035_at	CV020066_x_at	CV020118_at	CV020118_x_at	CV020281_at	CV020281_x_at	CV020311_x_at	CV020336_at	CV020379_x_at	CV020491_x_at	CV020500_at	CV020510_at	CV020603_x_at	CV020646_at	CV020655_x_at	CV020691_at	CV020691_s_at	CV020827_at	CV020854_x_at	CV020872_at	CV020994_at	CV021044_at	CV021044_x_at	CV021048_at	CV021048_x_at	CV021050_at	CV021050_s_at	CV021136_at	CV021142_s_at	CV021176_at	CV021188_x_at	CV021200_at	CV021200_s_at	CV021206_at	CV021206_x_at	CV021243_x_at	CV021326_at	CV021335_at	CV021335_s_at	CV021349_x_at	CV021554_at	CV021584_x_at	CV021733_x_at	CV021777_x_at	DV158991_x_at	DV159464_s_at	DW000743_at	DW004336_at	EB424929_at	EB425725_at	EB427545_s_at	EB427965_s_at	EB429692_x_at	EB432392_at	EB432392_s_at	EB435721_at	EB436193_s_at	EB448258_x_at	EB681038_s_at	EB681816_at	GACC260_at	X62425_s_at	X64198_at	X64198_x_at	
GO:0009831	proc_plant-type cell wall modification during multidimensional cell growth	22448	24	2806	18	3.36099101761788e-012	6.84007090882775e-011	AF049355_at	BP531140_at	C10967_at	C10967_s_at	C11107_at	C11107_x_at	C1181_at	C1181_s_at	C1469_at	C5379_at	C5383_at	C6834_at	C9267_at	C9517_at	C9517_x_at	C9771_at	EB426609_at	EB441815_at	
GO:0009505	comp_plant-type cell wall	22448	359	2806	128	3.39628325463082e-012	6.73000339667633e-011	AB084124_at	AF049355_at	AF362947_at	AY032674_at	BP132729_at	BP134375_at	BP135379_at	BP135850_at	BP137109_at	BP192498_at	BP526274_at	BP526406_at	BP529330_at	BP529716_at	BP530762_at	BP533379_at	BP533582_at	BP534941_at	C10063_at	C10495_at	C10699_at	C10914_at	C11107_at	C11107_x_at	C11213_at	C11525_at	C11638_at	C1166_at	C1346_at	C1814_s_at	C193_at	C193_x_at	C1966_at	C2622_at	C3209_at	C3209_s_at	C3223_at	C3442_at	C3482_at	C3513_at	C3582_s_at	C3707_at	C3727_at	C3767_at	C3850_at	C3870_x_at	C4075_at	C4075_s_at	C409_at	C5098_at	C5121_at	C5379_at	C5383_at	C5457_s_at	C5530_at	C5539_at	C5555_x_at	C5617_at	C607_at	C6428_at	C6500_at	C6748_s_at	C6835_at	C6932_at	C7174_at	C7199_at	C768_at	C7763_at	C813_at	C813_x_at	C8245_at	C8319_at	C8499_at	C850_at	C8671_at	C8844_x_at	C884_at	C8901_at	C8905_at	C9045_at	C9298_at	C9408_at	C970_at	C9731_at	C9771_at	C9899_x_at	C9953_at	CV017623_s_at	CV018062_at	CV018684_at	DV158148_x_at	DV160357_at	DV160835_x_at	DV161056_at	DV162406_at	DV999542_at	DW000176_at	DW000433_at	DW000433_s_at	DW000894_at	DW003753_at	DW003762_at	DW004785_at	EB425229_at	EB425358_at	EB425502_at	EB426491_x_at	EB427036_at	EB428453_at	EB440551_at	EB440553_at	EB440553_s_at	EB441023_x_at	EB442369_at	EB442618_at	EB444844_at	EB446717_at	EB448541_at	EB452109_at	EB677203_s_at	EB677714_at	EB678909_x_at	EB679611_at	EB681606_at	EB682192_at	EB683168_at	EB683281_at	T349_at	
GO:0009773	proc_photosynthetic electron transport in photosystem I	22448	39	2806	23	7.80948153004218e-012	1.50783066464661e-010	C11068_at	C2012_at	C2012_s_at	C2081_at	C2355_at	C2355_x_at	C2366_at	C2366_x_at	C478_x_at	C5205_at	C5902_at	C605_at	C759_at	C8748_x_at	C8767_x_at	CV017377_x_at	CV017864_at	CV018079_at	CV019008_s_at	CV019309_at	CV020035_at	CV021335_at	CV021335_s_at	
GO:0045298	comp_tubulin complex	22448	33	2806	21	7.94330873627294e-012	1.49532786960338e-010	AJ718109_at	AJ718109_x_at	C1073_s_at	C3301_at	C388_at	C5161_at	C8130_at	C8636_x_at	C9035_at	C9175_s_at	CV017816_at	CV017816_x_at	DW001649_at	DW001649_x_at	EB428833_s_at	EB447135_at	EB447135_x_at	EB451707_at	EB451707_s_at	U91562_at	U91562_x_at	
GO:0005975	proc_carbohydrate metabolic process	22448	317	2806	84	9.76918546058414e-012	1.79419430532192e-010	AB055500_at	AB055500_s_at	AF362947_at	AF362951_at	BP132994_at	BP134416_at	BP135566_at	BP136388_at	BP137109_at	BP137402_at	BP527930_at	BP528832_at	BP529899_at	BP530286_at	BP531362_at	C10063_at	C10297_at	C10699_at	C11015_x_at	C11525_at	C1689_at	C2023_at	C2023_x_at	C2062_s_at	C2156_at	C2622_at	C2690_at	C274_at	C2825_at	C3034_at	C3223_at	C3354_at	C34_at	C3968_at	C3968_s_at	C42_at	C42_s_at	C4435_at	C4686_at	C4688_at	C4973_at	C4988_at	C5190_at	C5282_at	C5334_at	C5363_at	C5539_at	C5541_at	C607_at	C6195_at	C6195_s_at	C6392_at	C6392_x_at	C6398_at	C7159_at	C7386_at	C9094_at	C9095_s_at	C9368_at	C9408_at	C9488_at	C9611_at	C9611_s_at	CV021255_s_at	DV161369_at	DV999434_at	DW001196_at	DW003753_at	DW003762_at	EB428960_at	EB428971_at	EB438515_at	EB440551_at	EB441283_at	EB441353_at	EB442423_s_at	EB446717_at	EB448680_at	EB449677_at	EB450248_at	EB677714_at	EB679225_at	EB682057_at	EB684101_at	
GO:0016020	comp_membrane	22448	2335	2806	487	1.79477543937878e-011	3.21777596631482e-010	AB194981_at	AF213695_at	AF215852_at	AJ632788_at	AJ632788_s_at	AJ718109_at	AJ718109_x_at	AJ718571_at	AJ718571_x_at	AY032674_at	AY123847_at	BP129136_at	BP129180_at	BP129910_at	BP130303_at	BP130332_at	BP131648_at	BP133194_at	BP133605_at	BP134056_at	BP134661_at	BP135812_at	BP137109_at	BP192632_at	BP527767_at	BP528532_at	BP529000_at	BP529241_at	BP529755_at	BP530860_at	BP531632_s_at	BP532691_at	BP532691_s_at	BP532702_at	BP532989_at	BP534986_x_at	BT1M4343_at	BT31M214_at	BT4M3324_at	C10021_at	C10021_s_at	C10128_at	C10422_at	C1067_at	C10699_at	C1071_at	C1073_s_at	C1089_at	C10917_at	C11070_at	C11070_x_at	C11149_s_at	C11213_at	C11238_at	C11238_x_at	C1123_at	C11443_at	C11469_s_at	C11478_at	C11509_x_at	C1153_at	C11600_at	C11600_s_at	C11646_at	C1164_at	C1164_x_at	C11692_at	C1234_at	C1234_x_at	C1278_at	C1335_at	C1335_s_at	C1417_at	C1417_x_at	C1434_at	C1465_at	C149_at	C149_s_at	C1561_at	C1663_at	C1874_at	C1874_s_at	C1916_at	C193_at	C193_x_at	C1995_s_at	C2066_at	C2075_s_at	C2122_x_at	C2136_at	C2250_at	C2250_x_at	C2257_x_at	C2351_at	C2354_x_at	C2363_at	C2366_at	C2366_x_at	C2375_at	C2375_x_at	C2379_at	C2384_at	C2384_x_at	C2397_s_at	C2402_at	C2402_x_at	C2440_at	C2440_s_at	C2461_at	C2515_at	C2622_at	C2666_at	C2684_at	C2717_x_at	C2737_s_at	C2742_at	C2742_s_at	C2756_at	C2775_at	C2794_at	C2866_x_at	C2970_at	C3235_at	C3301_at	C3305_at	C3305_x_at	C3390_at	C3540_at	C3546_s_at	C3582_s_at	C3636_at	C366_at	C3674_at	C3674_x_at	C3697_at	C3697_s_at	C3727_at	C3754_at	C3765_at	C3772_s_at	C3798_x_at	C37_at	C37_s_at	C388_at	C3986_at	C3990_s_at	C4022_at	C4022_x_at	C409_at	C4140_at	C4151_at	C4198_at	C4212_at	C4212_s_at	C44_at	C4500_s_at	C4552_at	C4552_s_at	C457_s_at	C478_x_at	C487_at	C487_s_at	C4953_at	C4953_x_at	C4979_s_at	C4979_x_at	C5098_at	C5161_at	C5187_at	C5235_at	C5289_at	C5295_at	C5384_s_at	C5398_x_at	C5406_at	C5423_at	C5423_x_at	C5436_at	C5436_x_at	C5461_s_at	C5489_at	C5489_s_at	C5539_at	C553_at	C5551_s_at	C5589_at	C5613_at	C5613_x_at	C5617_at	C5655_x_at	C5718_at	C5737_at	C5737_s_at	C5815_x_at	C5872_x_at	C5890_at	C5922_at	C592_at	C5993_at	C605_at	C608_at	C608_s_at	C609_at	C609_s_at	C6108_s_at	C612_s_at	C612_x_at	C6132_at	C618_at	C6322_s_at	C6357_at	C6364_at	C6364_x_at	C6375_at	C641_s_at	C6578_at	C6639_at	C6794_at	C6932_at	C696_at	C696_x_at	C7003_at	C7119_at	C7199_at	C736_at	C7501_at	C7763_at	C7875_at	C811_s_at	C8130_at	C8310_at	C8319_at	C8388_at	C8393_at	C840_at	C8459_at	C8548_at	C8554_x_at	C8556_x_at	C8566_x_at	C8578_at	C8592_at	C8592_x_at	C8630_x_at	C8636_x_at	C8654_at	C8654_x_at	C8655_x_at	C8668_x_at	C8678_x_at	C8693_x_at	C8714_x_at	C8730_at	C8738_at	C8748_x_at	C8767_x_at	C8779_at	C8803_at	C8820_x_at	C8840_at	C884_at	C8857_x_at	C8866_at	C8881_at	C8919_at	C9035_at	C9045_at	C9075_at	C9075_s_at	C9116_at	C9116_s_at	C9175_s_at	C9206_at	C9206_s_at	C9269_at	C9271_at	C9291_s_at	C9307_at	C9329_at	C9342_at	C9408_at	C9455_at	C9512_at	C9550_at	C9650_at	C9677_at	C9677_s_at	C9731_at	C9759_at	C9788_at	C980_at	C9879_at	C9879_s_at	C9924_at	C9941_at	C9941_x_at	CK720589_at	CN824880_at	CV015903_at	CV015996_at	CV016010_at	CV016149_s_at	CV016224_at	CV016224_s_at	CV016241_x_at	CV016286_x_at	CV016349_at	CV016460_s_at	CV016566_x_at	CV016581_x_at	CV016650_x_at	CV016671_x_at	CV016675_x_at	CV016694_x_at	CV016830_at	CV016830_x_at	CV016951_x_at	CV017027_at	CV017131_at	CV017172_at	CV017172_x_at	CV017194_s_at	CV017374_at	CV017377_x_at	CV017388_at	CV017388_x_at	CV017425_x_at	CV017505_x_at	CV017513_at	CV017513_x_at	CV017599_x_at	CV017631_at	CV017655_x_at	CV017784_s_at	CV017790_x_at	CV017816_at	CV017816_x_at	CV017863_at	CV017864_at	CV017911_x_at	CV017997_s_at	CV018016_at	CV018016_x_at	CV018079_at	CV018136_s_at	CV018172_s_at	CV018280_at	CV018313_at	CV018480_x_at	CV018684_at	CV018838_x_at	CV018902_at	CV018916_x_at	CV019037_at	CV019073_s_at	CV019160_at	CV019200_at	CV019309_at	CV019344_at	CV019348_at	CV019376_at	CV019477_at	CV019565_at	CV019672_at	CV019753_x_at	CV019764_s_at	CV019829_at	CV019869_at	CV019869_x_at	CV019873_at	CV019873_x_at	CV019901_at	CV020066_x_at	CV020292_x_at	CV020412_at	CV020481_at	CV020481_x_at	CV020510_at	CV020985_x_at	CV020994_at	CV020998_x_at	CV021017_x_at	CV021044_at	CV021044_x_at	CV021050_at	CV021050_s_at	CV021115_x_at	CV021119_x_at	CV021176_at	CV021326_at	CV021350_at	CV021356_x_at	CV021418_at	CV021440_x_at	CV021484_at	CV021584_x_at	CV021585_at	CV021622_x_at	CV021733_x_at	CV021777_x_at	DV157665_at	DV157972_s_at	DV158022_s_at	DV158660_at	DV159920_at	DV160448_at	DV160518_at	DV160680_s_at	DV160835_x_at	DV161558_at	DV161898_at	DV162305_s_at	DV999630_at	DV999667_at	DV999890_at	DV999890_s_at	DW001091_s_at	DW001649_at	DW001649_x_at	DW001943_at	DW002650_at	DW003255_at	DW003891_at	DW005201_at	DW005201_s_at	EB424929_at	EB425028_at	EB425725_at	EB425762_at	EB426522_at	EB427510_at	EB427545_s_at	EB427628_at	EB428453_at	EB428833_s_at	EB428850_x_at	EB428861_s_at	EB428958_at	EB429692_x_at	EB432392_at	EB432392_s_at	EB435361_at	EB439411_at	EB440524_at	EB441299_at	EB442295_at	EB442616_at	EB442676_at	EB443112_at	EB445219_at	EB445996_at	EB446669_at	EB446669_s_at	EB446717_at	EB447135_at	EB447135_x_at	EB447606_at	EB447768_at	EB448321_at	EB448321_s_at	EB449139_s_at	EB449417_s_at	EB449661_at	EB450224_at	EB450224_s_at	EB451268_at	EB451707_at	EB451707_s_at	EB677473_at	EB679993_at	EB680104_at	EB680254_at	EB680456_at	EB681688_at	EB681688_s_at	EB681816_at	EB682483_s_at	EB682554_at	EB683170_at	EB683176_at	EB683778_at	GC108_at	T9_s_at	U91562_at	U91562_x_at	X64198_at	X64198_x_at	
GO:0006949	proc_syncytium formation	22448	16	2806	14	2.07184209038258e-011	3.62813277687926e-010	AF049355_at	BP531140_at	C11107_at	C11107_x_at	C1181_at	C1181_s_at	C5379_at	C5383_at	C9267_at	C9517_at	C9517_x_at	C9771_at	DW001002_at	EB426609_at	
GO:0003777	func_microtubule motor activity	22448	61	2806	29	2.11478612399674e-011	3.61916807129442e-010	AB003038_at	AB053089_at	AB053091_at	AB053096_at	AB071436_at	AJ632874_at	AJ718054_at	AJ718231_at	AJ718475_at	BP128406_at	BP130635_at	BP131050_at	BP131096_at	BP132921_at	BP136175_at	BP136530_at	C1374_at	C1863_at	C3679_at	C7721_at	C9092_at	C9365_at	C9449_at	DV161177_at	DV161349_at	DW001499_at	EB441102_at	EB444965_at	EB449178_at	
GO:0016538	func_cyclin-dependent protein kinase regulator activity	22448	26	2806	18	3.03827858143475e-011	5.08405282626749e-010	AB015222_at	AJ718257_at	BP527114_at	C262_at	C8991_at	C8991_s_at	C9079_at	C9080_at	C9123_at	C9142_at	C9814_at	D89635_at	DV161967_at	DV161967_s_at	EB441629_s_at	EB443392_at	X92964_at	X93467_at	
GO:0051726	proc_regulation of cell cycle	22448	62	2806	29	3.48860940135864e-011	5.71070191135448e-010	AB015222_at	AJ298071_at	AJ718000_at	AJ718257_at	BP527114_at	BP527831_at	C262_at	C8991_at	C8991_s_at	C8992_x_at	C9079_at	C9080_at	C9123_at	C9142_at	C9435_at	C9526_at	C9814_at	C9878_at	CV021302_at	CV021302_s_at	D89635_at	DV161967_at	DV161967_s_at	EB441629_s_at	EB443392_at	X92443_at	X92964_at	X92965_at	X93467_at	
GO:0000786	comp_nucleosome	22448	79	2806	33	7.0727090850653e-011	1.13313828533067e-009	AJ719137_x_at	BP129768_at	BP533815_at	BP534946_at	C10855_at	C10984_s_at	C11178_x_at	C1567_at	C1567_x_at	C1600_at	C1757_at	C1757_x_at	C1832_x_at	C2992_at	C3554_s_at	C4360_at	C4522_at	C6139_at	C6139_x_at	C8161_at	C9323_at	C9661_at	C992_at	C992_s_at	CV016601_at	CV016601_x_at	CV018166_s_at	CV018493_x_at	DW003245_at	DW003245_x_at	EB425401_s_at	EB435538_at	EB435538_x_at	
GO:0009769	proc_photosynthesis, light harvesting in photosystem II	22448	22	2806	16	1.21072765901091e-010	1.89932901507337e-009	C3305_at	C3305_x_at	C5872_x_at	C8678_x_at	C8857_x_at	CV016951_x_at	CV017513_at	CV017513_x_at	CV017599_x_at	CV017655_x_at	CV018172_s_at	CV019200_at	CV019672_at	CV021044_at	CV021044_x_at	CV021777_x_at	
GO:0006629	proc_lipid metabolic process	22448	145	2806	47	2.90474533315432e-010	4.46382293033716e-009	BP130332_at	BP131875_at	BP529527_at	BP529603_at	BP533402_at	C1087_at	C10927_at	C11111_at	C11147_at	C11671_s_at	C1205_s_at	C2206_at	C2465_at	C2541_s_at	C2767_at	C3983_at	C4213_at	C4963_at	C5680_at	C6303_at	C6713_at	C7891_at	C7894_at	C789_at	C845_at	C8913_x_at	C9052_at	C916_at	C9288_at	C9813_at	DV157811_at	DV159022_at	DV159108_at	DV159108_s_at	DW000869_at	DW001916_at	DW001916_x_at	DW003384_at	DW005198_at	EB427422_at	EB427422_s_at	EB428299_at	EB439365_at	EB441239_at	EB445015_at	EB449430_at	EB683878_x_at	
GO:0016851	func_magnesium chelatase activity	22448	10	2806	10	9.18328732095461e-010	1.38300307053576e-008	AF014051_at	AF014051_s_at	BC3M2223_s_at	C11408_at	C1990_at	C1990_s_at	C2987_at	C2987_s_at	C9129_at	C9461_at	
GO:0010007	comp_magnesium chelatase complex	22448	10	2806	10	9.18328732095461e-010	1.35588536327036e-008	AF014051_at	AF014051_s_at	BC3M2223_s_at	C11408_at	C1990_at	C1990_s_at	C2987_at	C2987_s_at	C9129_at	C9461_at	
GO:0000311	comp_plastid large ribosomal subunit	22448	12	2806	11	1.2163903618921e-009	1.76142681250914e-008	C10655_at	C10655_s_at	C11649_s_at	C2277_at	C5610_at	C6683_at	C6683_s_at	C8835_s_at	C9455_at	C9667_at	C9667_x_at	
GO:0009828	proc_plant-type cell wall loosening	22448	34	2806	19	1.86308998617048e-009	2.64699388601202e-008	AF049355_at	BP531140_at	C10967_at	C10967_s_at	C11107_at	C11107_x_at	C1181_at	C1181_s_at	C1469_at	C5379_at	C5383_at	C6834_at	C9267_at	C9517_at	C9517_x_at	C9771_at	DW001002_at	EB426609_at	EB441815_at	
GO:0006952	proc_defense response	22448	267	2806	69	2.07294770238065e-009	2.89061040720857e-008	BP128736_at	BP129930_at	BP133384_at	BP526274_at	BP530860_at	BP534456_at	C10495_at	C10761_at	C11013_at	C11144_at	C11197_at	C1387_x_at	C143_at	C143_s_at	C1870_at	C3133_at	C3508_at	C3508_x_at	C4305_x_at	C4345_s_at	C4351_at	C4361_at	C4370_at	C43_x_at	C4532_at	C4699_at	C4776_x_at	C5075_at	C5090_at	C5741_at	C6265_at	C6265_s_at	C6375_at	C654_at	C6748_s_at	C6835_at	C7174_at	C840_at	C8779_at	C8850_at	C8850_x_at	C8901_at	C9677_at	C9677_s_at	C9879_at	C9879_s_at	CN824880_at	CV016519_at	CV018062_at	CV018280_at	CV018548_x_at	CV020492_s_at	CV020499_at	DV162511_at	DW000191_at	DW000191_s_at	DW002945_at	EB425358_at	EB426605_at	EB438552_at	EB441023_x_at	EB442295_at	EB447067_at	EB452109_at	EB681707_at	GC17_x_at	T126_at	T30_x_at	X59838_at	
GO:0007018	proc_microtubule-based movement	22448	41	2806	21	2.20534340887025e-009	3.01931561250782e-008	AB003038_at	AB053089_at	AB053096_at	AJ632874_at	AJ718054_at	AJ718231_at	BP128406_at	BP130635_at	BP131050_at	BP131096_at	BP132921_at	BP136175_at	C1374_at	C1863_at	C7721_at	C9365_at	DV161177_at	DV161349_at	DW001499_at	EB441102_at	EB444965_at	
GO:0016798	func_hydrolase activity, acting on glycosyl bonds	22448	60	2806	26	2.80459167001368e-009	3.77117415628625e-008	AJ718676_s_at	BP136388_at	BP527930_at	BP533065_at	C11015_x_at	C2023_at	C2023_x_at	C2156_at	C3034_at	C4435_at	C5190_at	C5363_at	C5427_at	C6392_at	C6392_x_at	C9611_at	C9611_s_at	CV020629_s_at	CV020916_x_at	CV021255_s_at	DW001345_at	EB438515_at	EB441353_at	EB448680_at	EB450248_at	GC408_at	
GO:0018119	proc_peptidyl-cysteine S-nitrosylation	22448	39	2806	20	5.18375384820763e-009	6.84801166263218e-008	C1166_at	C2066_at	C2136_at	C2242_at	C2402_at	C2402_x_at	C813_at	C813_x_at	C9298_at	C9899_x_at	C9953_at	CV017623_s_at	CV020646_at	CV021349_x_at	DV158148_x_at	DV999542_at	DV999890_at	DV999890_s_at	EB677203_s_at	EB682192_at	
GO:0006270	proc_DNA replication initiation	22448	11	2806	10	8.95728628438155e-009	1.1629028572654e-007	AB032541_at	BP528159_at	BP532672_at	BP532672_s_at	C7715_at	C8378_at	C92_at	C9359_at	DV159171_at	MT113A_at	
GO:0005875	comp_microtubule associated complex	22448	41	2806	20	1.5759845206631e-008	2.01138363399884e-007	AB053089_at	AB053096_at	AB071436_at	AJ632874_at	AJ718054_at	AJ718231_at	AJ718475_at	BP130635_at	BP131050_at	BP131096_at	BP132921_at	BP136175_at	C1374_at	C1863_at	C9092_at	C9365_at	DV161177_at	DW001499_at	EB441102_at	EB449178_at	
GO:0042651	comp_thylakoid membrane	22448	36	2806	18	5.07228341550814e-008	6.36571568646271e-007	BP532290_at	C3305_at	C3305_x_at	C5872_x_at	C8678_x_at	C8857_x_at	C9457_at	CV016951_x_at	CV017513_at	CV017513_x_at	CV017599_x_at	CV017655_x_at	CV018172_s_at	CV019200_at	CV019672_at	CV021044_at	CV021044_x_at	CV021777_x_at	
GO:0010207	proc_photosystem II assembly	22448	20	2806	13	5.83407970392684e-008	7.2017410115687e-007	BC1M2221_at	C10856_at	C2342_at	C2439_at	C2712_at	C2712_x_at	C4131_at	C5730_at	C5730_x_at	CV016128_s_at	CV019493_x_at	EB427965_s_at	GACC260_at	
GO:0016630	func_protochlorophyllide reductase activity	22448	8	2806	8	5.90859669329872e-008	7.17608598395796e-007	C2970_at	C8881_at	C9352_at	CV016010_at	CV017484_at	CV017484_x_at	CV019376_at	EB436193_s_at	
GO:0009783	comp_photosystem II antenna complex	22448	8	2806	8	5.90859669329872e-008	7.06217985722847e-007	C2384_at	C2384_x_at	C2397_s_at	C3674_at	C3674_x_at	C4151_at	C5423_at	C5423_x_at	
GO:0006073	proc_cellular glucan metabolic process	22448	40	2806	19	6.2309262416349e-008	7.33107415617357e-007	BP136388_at	BP527930_at	C11015_x_at	C2023_at	C2023_x_at	C2156_at	C3034_at	C4435_at	C5190_at	C5363_at	C6392_at	C6392_x_at	C9611_at	C9611_s_at	CV021255_s_at	EB438515_at	EB441353_at	EB448680_at	EB450248_at	
GO:0042127	proc_regulation of cell proliferation	22448	10	2806	9	6.54081855637692e-008	7.57728672761818e-007	AB015222_at	C8991_at	C8991_s_at	C8992_x_at	C9111_at	C9435_at	C9814_at	EB441629_s_at	EB443392_at	
GO:0051920	func_peroxiredoxin activity	22448	10	2806	9	6.54081855637692e-008	7.4624793529573e-007	AY547441_x_at	C5988_at	C5988_s_at	C6948_at	C777_at	C831_at	CV019409_at	EB443925_s_at	EB679791_s_at	
GO:0004553	func_hydrolase activity, hydrolyzing O-glycosyl compounds	22448	149	2806	43	7.72444443963849e-008	8.68135322842953e-007	AB055500_at	AB055500_s_at	AF362947_at	AF362951_at	BP132994_at	BP137109_at	BP137402_at	BP528832_at	BP530286_at	BP530762_at	BP531362_at	BP534941_at	C10699_at	C2062_s_at	C2622_at	C2690_at	C274_at	C3209_at	C3209_s_at	C3223_at	C3850_at	C4688_at	C4973_at	C5334_at	C5539_at	C6398_at	C8948_at	C9094_at	C9095_s_at	C9368_at	C9369_at	C9408_at	C9488_at	DV161369_at	DW003753_at	EB424775_at	EB428971_at	EB446717_at	EB449677_at	EB677714_at	EB677954_at	EB682057_at	EB684101_at	
GO:0010205	proc_photoinhibition	22448	21	2806	13	1.35522843815506e-007	1.500716196957e-006	BC1M2221_at	C2342_at	C2439_at	C2712_at	C2712_x_at	C4139_at	C5730_at	C5730_x_at	C6984_s_at	C9790_at	CV016128_s_at	CV019493_x_at	EB427965_s_at	
GO:0035304	proc_regulation of protein amino acid dephosphorylation	22448	13	2806	10	1.83186098146509e-007	1.99911785368582e-006	BC1M2221_at	C2342_at	C2439_at	C2712_at	C2712_x_at	C5730_at	C5730_x_at	CV016128_s_at	CV019493_x_at	EB427965_s_at	
GO:0010242	func_oxygen evolving activity	22448	13	2806	10	1.83186098146509e-007	1.97055902720459e-006	BC1M2221_at	C2342_at	C2439_at	C2712_at	C2712_x_at	C5730_at	C5730_x_at	CV016128_s_at	CV019493_x_at	EB427965_s_at	
GO:0004091	func_carboxylesterase activity	22448	99	2806	32	2.06987992523722e-007	2.19523885028679e-006	BP529603_at	C11111_at	C11147_at	C11671_s_at	C1205_s_at	C2206_at	C2465_at	C2541_s_at	C2767_at	C3983_at	C4963_at	C5680_at	C6571_at	C6713_at	C7891_at	C789_at	C845_at	C9052_at	C916_at	C9288_at	C9813_at	DV159022_at	DW000869_at	DW001916_at	DW001916_x_at	DW003384_at	EB428299_at	EB439365_at	EB441239_at	EB448075_at	EB448331_at	EB449430_at	
GO:0042549	proc_photosystem II stabilization	22448	16	2806	11	2.72914649910432e-007	2.85423238031327e-006	BC1M2221_at	C2342_at	C2439_at	C2712_at	C2712_x_at	C5730_at	C5730_x_at	CV016128_s_at	CV019493_x_at	EB427965_s_at	GACC260_at	
GO:0006779	proc_porphyrin biosynthetic process	22448	19	2806	12	3.06163122751133e-007	3.15809358125483e-006	C2656_at	C2982_at	C6562_at	C9166_at	C9166_s_at	C9167_at	C9467_at	C9599_at	DV157553_at	EB680520_at	EB680520_s_at	EB680890_s_at	
GO:0005788	comp_endoplasmic reticulum lumen	22448	19	2806	12	3.06163122751133e-007	3.11541664096761e-006	BP133605_at	BP136773_at	BP534267_at	C3086_at	C3884_at	C3884_s_at	C9075_at	C9075_s_at	C9076_at	C9076_s_at	C9077_s_at	EB428958_at	
GO:0009533	comp_chloroplast stromal thylakoid	22448	11	2806	9	3.19437232321013e-007	3.20714981250297e-006	C2110_s_at	C2397_s_at	C4978_at	C5423_at	C5423_x_at	C777_at	C831_at	CV019409_at	CV019674_at	
GO:0009782	comp_photosystem I antenna complex	22448	9	2806	8	4.7283518707478e-007	4.68480126141197e-006	C2737_s_at	C2775_at	C4212_at	C4212_s_at	CV017172_at	CV017172_x_at	CV021050_at	CV021050_s_at	
GO:0009780	proc_photosynthetic NADP+ reduction	22448	9	2806	8	4.7283518707478e-007	4.62395968658843e-006	C2366_at	C2366_x_at	C478_x_at	C605_at	C8748_x_at	C8767_x_at	CV017377_x_at	CV018079_at	
GO:0015200	func_methylammonium transmembrane transporter activity	22448	7	2806	7	4.73722109304454e-007	4.57324036290069e-006	C11213_at	C193_at	C193_x_at	C3727_at	C409_at	CV018684_at	DV160835_x_at	
GO:0019676	proc_ammonia assimilation cycle	22448	7	2806	7	4.73722109304454e-007	4.51535124438296e-006	BP192632_at	BT31M214_at	C5737_at	C5737_s_at	C6322_s_at	C696_at	C696_x_at	
GO:0051739	func_ammonia transporter activity	22448	7	2806	7	4.73722109304454e-007	4.45890935382817e-006	C11213_at	C193_at	C193_x_at	C3727_at	C409_at	CV018684_at	DV160835_x_at	
GO:0007017	proc_microtubule-based process	22448	30	2806	15	6.68652001323267e-007	6.21598712341259e-006	AJ718109_at	AJ718109_x_at	C1073_s_at	C3565_at	C388_at	C5161_at	C8130_at	C9035_at	CV017816_at	CV017816_x_at	EB428833_s_at	EB447135_at	EB447135_x_at	U91562_at	U91562_x_at	
GO:0005200	func_structural constituent of cytoskeleton	22448	67	2806	24	8.30342031798992e-007	7.62497012127611e-006	AJ718109_at	AJ718109_x_at	C1073_s_at	C3301_at	C388_at	C5161_at	C6436_at	C8130_at	C8636_x_at	C8963_at	C9035_at	C9175_s_at	CV017816_at	CV017816_x_at	DW001649_at	DW001649_x_at	EB428833_s_at	EB447074_at	EB447135_at	EB447135_x_at	EB451707_at	EB451707_s_at	U91562_at	U91562_x_at	
GO:0016209	func_antioxidant activity	22448	27	2806	14	8.95646151930197e-007	8.12556087233059e-006	AY547441_x_at	C1166_at	C3402_at	C5988_at	C5988_s_at	C6948_at	C777_at	C831_at	CV019409_at	DV158148_x_at	EB443925_s_at	EB677203_s_at	EB679791_s_at	EB682192_at	
GO:0045548	func_phenylalanine ammonia-lyase activity	22448	12	2806	9	1.1347636315936e-006	1.01723454117855e-005	C1387_x_at	C1870_at	C4361_at	C4776_x_at	C5090_at	C654_at	DV162511_at	T126_at	X59838_at	
GO:0009607	proc_response to biotic stimulus	22448	56	2806	21	1.68867143079954e-006	1.49596422046124e-005	C11144_at	C3133_at	C3508_at	C3508_x_at	C4305_x_at	C4345_s_at	C4351_at	C4699_at	C840_at	C8779_at	C8850_at	C8850_x_at	C9879_at	C9879_s_at	CN824880_at	CV016519_at	CV018280_at	DW000191_at	DW000191_s_at	EB438552_at	GC17_x_at	
GO:0009741	proc_response to brassinosteroid stimulus	22448	29	2806	14	2.71113477201546e-006	2.37381916666004e-005	AB015222_at	BP533799_at	C3707_at	C3870_x_at	C5457_s_at	C5555_x_at	C8844_x_at	C8991_at	C8991_s_at	C9814_at	EB441629_s_at	EB443392_at	EB678632_at	EB678909_x_at	
GO:0004650	func_polygalacturonase activity	22448	29	2806	14	2.71113477201546e-006	2.34653388888234e-005	BP135566_at	C10063_at	C4686_at	C4988_at	C5069_s_at	C5458_at	C6195_at	C6195_s_at	DV999434_at	DW001196_at	EB428960_at	EB442423_s_at	EB444513_at	EB679225_at	
GO:0009834	proc_secondary cell wall biogenesis	22448	19	2806	11	3.2892079939808e-006	2.81451547666766e-005	C3580_at	C3580_x_at	C6416_at	CV021418_at	DV161028_at	DV162023_at	DW004012_at	EB450709_at	EB451268_at	U43542_at	U43543_at	
GO:0009826	proc_unidimensional cell growth	22448	101	2806	30	3.56922052124897e-006	3.0198011825848e-005	AF049355_at	AF289466_at	BP531140_at	C10967_at	C10967_s_at	C11091_at	C11107_at	C11107_x_at	C1181_at	C1181_s_at	C1469_at	C3135_at	C5379_at	C5383_at	C6834_at	C8950_at	C9057_s_at	C9267_at	C9299_at	C9517_at	C9517_x_at	C9771_at	C9810_s_at	DW001002_at	DW001004_at	EB426609_at	EB441159_s_at	EB441815_at	EB446411_at	EB678632_at	
GO:0030433	proc_ER-associated protein catabolic process	22448	6	2806	6	3.79688270607518e-006	3.17672519741624e-005	BP136773_at	C3884_at	C3884_s_at	C9076_at	C9076_s_at	C9077_s_at	
GO:0009496	func_plastoquinol-plastocyanin reductase activity	22448	6	2806	6	3.79688270607518e-006	3.14181612931276e-005	C6120_s_at	C6130_at	CV017545_x_at	CV020854_x_at	CV021048_at	CV021048_x_at	
GO:0005199	func_structural constituent of cell wall	22448	20	2806	11	6.48081079501215e-006	5.30440274852625e-005	AF154654_at	AF154654_x_at	C11107_at	C11107_x_at	C2490_at	C5379_at	C5383_at	C6901_at	C6901_s_at	C9494_at	EB679057_at	
GO:0042742	proc_defense response to bacterium	22448	304	2806	65	8.79776403672761e-006	7.12335088135042e-005	AF154658_s_at	AY547441_x_at	BC1M2221_at	BP130303_at	BP135478_s_at	C11649_s_at	C1166_at	C2136_at	C2150_at	C2402_at	C2402_x_at	C2439_at	C2640_at	C3515_s_at	C3675_at	C3754_at	C4438_at	C5520_at	C5590_at	C5611_s_at	C5730_at	C5730_x_at	C5754_s_at	C5842_at	C5899_at	C5899_s_at	C5988_at	C5988_s_at	C6265_at	C6265_s_at	C690_at	C6948_at	C7600_at	C767_at	C767_x_at	C791_at	C8835_s_at	C9165_at	C9342_at	C9599_at	CV017056_s_at	CV017463_at	CV019309_at	CV019493_x_at	CV021418_at	DV157519_x_at	DV158148_x_at	DV161028_at	DV999715_at	DV999890_at	DV999890_s_at	EB424929_at	EB427707_at	EB427965_s_at	EB429692_x_at	EB430306_s_at	EB432392_at	EB432392_s_at	EB443925_s_at	EB451268_at	EB677203_s_at	EB679791_s_at	EB682192_at	GACC260_at	X62425_s_at	
GO:0003677	func_DNA binding	22448	1058	2806	179	1.15450744632151e-005	9.24834156468186e-005	AB023571_at	AB025715_at	AB028650_at	AB028650_s_at	AB032541_at	AB056122_at	AF131231_at	AF131232_at	AJ632772_at	AJ632772_s_at	AJ718264_at	AJ718264_x_at	AJ718300_at	AJ718329_x_at	AJ719073_x_at	AJ719137_x_at	BP129990_at	BP130937_at	BP132819_at	BP133024_at	BP133191_at	BP134267_at	BP135527_at	BP136464_at	BP136730_at	BP136998_at	BP192656_at	BP525964_at	BP526804_at	BP527136_at	BP528905_at	BP529642_at	BP529642_x_at	BP531709_at	BP532477_s_at	BP532655_at	BP532672_at	BP532672_s_at	BP533815_at	BP534946_at	BQ843044_at	BQ843114_at	C10398_x_at	C10557_at	C10557_x_at	C10579_at	C10855_at	C10925_at	C10925_x_at	C10984_s_at	C11073_s_at	C11143_at	C1116_s_at	C11178_x_at	C11508_s_at	C11512_at	C1448_at	C1567_at	C1567_x_at	C1600_at	C1743_at	C1757_at	C1757_x_at	C1832_x_at	C2012_at	C2012_s_at	C201_at	C201_s_at	C2472_at	C2992_at	C3108_at	C3129_at	C315_at	C3554_s_at	C3897_s_at	C41_at	C41_x_at	C4360_at	C4522_at	C4573_at	C5026_s_at	C5257_at	C5310_at	C5608_at	C5902_at	C6139_at	C6139_x_at	C6207_at	C6358_s_at	C6369_at	C6622_at	C7376_at	C7646_at	C7651_at	C7685_at	C7707_at	C8038_at	C8124_at	C8151_at	C8173_at	C8186_at	C8186_x_at	C8378_at	C8591_s_at	C8591_x_at	C8897_at	C8926_x_at	C8930_at	C8930_s_at	C8931_at	C8932_x_at	C8990_at	C9000_x_at	C9040_s_at	C9111_at	C9264_at	C9286_at	C92_at	C9323_at	C9324_at	C9359_at	C9371_at	C9419_at	C9428_at	C9661_at	C9685_at	C9700_x_at	C9736_at	C9749_at	C977_at	C9830_at	C9867_at	C9867_x_at	C992_at	C992_s_at	CV016548_at	CV016601_at	CV016601_x_at	CV016805_x_at	CV017227_at	CV018166_s_at	CV018481_at	CV018481_x_at	CV018493_x_at	CV019351_x_at	CV019731_s_at	CV019874_at	CV021142_s_at	CV021345_s_at	DV158506_at	DV158506_x_at	DV159171_at	DV159281_at	DV160533_at	DV161511_at	DV162015_at	DV162367_at	DV999440_at	DW003245_at	DW003245_x_at	EB424685_at	EB425401_s_at	EB428113_at	EB430805_at	EB435538_at	EB435538_x_at	EB441128_at	EB441392_at	EB442003_at	EB443212_at	EB445828_at	EB449808_at	EB450871_at	EB678197_at	EB678910_at	EB681629_at	MT113A_at	X97945_at	X97947_at	
GO:0045493	proc_xylan catabolic process	22448	9	2806	7	1.35378648218094e-005	0.000107305391692869	BP530762_at	BP534941_at	C3209_at	C3209_s_at	C3850_at	C8948_at	EB424775_at	
GO:0008094	func_DNA-dependent ATPase activity	22448	15	2806	9	1.81006696219019e-005	0.000141977127346793	AB032541_at	BP532672_at	BP532672_s_at	C8378_at	C9286_at	C92_at	C9359_at	DV159171_at	MT113A_at	
GO:0000080	proc_G1 phase of mitotic cell cycle	22448	7	2806	6	2.37358462866995e-005	0.00018425868302974	AB015222_at	C8991_at	C8991_s_at	C9814_at	EB441629_s_at	EB443392_at	
GO:0048196	comp_middle lamella-containing extracellular matrix	22448	7	2806	6	2.37358462866995e-005	0.000182378492386579	BP129265_at	C11380_at	C2794_at	C4754_at	EB446669_at	EB446669_s_at	
GO:0004001	func_adenosine kinase activity	22448	7	2806	6	2.37358462866995e-005	0.000180536285392775	AY695052_at	C3204_at	C6704_s_at	C9118_at	C9119_at	T9_s_at	
GO:0006169	proc_adenosine salvage	22448	7	2806	6	2.37358462866995e-005	0.000178730922538847	AY695052_at	C3204_at	C6704_s_at	C9118_at	C9119_at	T9_s_at	
GO:0004693	func_cyclin-dependent protein kinase activity	22448	30	2806	13	2.66598321181366e-005	0.000198760926583731	AF289466_at	BP133240_at	BP529829_at	C8992_x_at	C9057_s_at	C9435_at	C9526_at	C9810_s_at	C9878_at	CV021302_at	CV021302_s_at	EB450817_at	X92965_at	
GO:0042389	func_omega-3 fatty acid desaturase activity	22448	5	2806	5	3.04225057381096e-005	0.000224589674713692	C1926_s_at	C2054_at	C2583_at	DV160430_at	DV160430_s_at	
GO:0004601	func_peroxidase activity	22448	71	2806	22	3.33803757638362e-005	0.00024403323252591	AY032674_at	C10021_at	C10021_s_at	C3410_at	C3482_at	C3506_at	C3506_x_at	C3636_at	C3867_at	C4189_at	C4427_at	C5384_s_at	C6612_s_at	C9116_at	C9116_s_at	C9731_at	CV020955_at	CV020955_x_at	DW004955_at	EB450877_at	EB683168_at	EB683281_at	
GO:0004356	func_glutamate-ammonia ligase activity	22448	16	2806	9	3.67677038494468e-005	0.000266212317294552	BP192632_at	BT31M214_at	C5737_at	C5737_s_at	C6322_s_at	C696_at	C696_x_at	X95932_at	X95932_s_at	
GO:0009044	func_xylan 1,4-beta-xylosidase activity	22448	10	2806	7	4.02202819554212e-005	0.000288436879166021	BP530762_at	BP534941_at	C3209_at	C3209_s_at	C3850_at	C8948_at	EB424775_at	
GO:0010598	comp_NAD(P)H dehydrogenase complex (plastoquinone)	22448	13	2806	8	4.23463690756763e-005	0.000300819018056455	BT4M3324_at	C11068_at	C2081_at	C2783_at	C5205_at	C759_at	CV021335_at	CV021335_s_at	
GO:0030599	func_pectinesterase activity	22448	40	2806	15	5.08846880804548e-005	0.000358095047893294	BP134375_at	BP135379_at	BP534370_s_at	BP535199_at	C3442_at	C5617_at	C6428_at	C9183_at	C9183_s_at	DW000176_at	EB425229_at	EB427036_at	EB440553_at	EB440553_s_at	EB442369_at	
GO:0008266	func_poly(U) binding	22448	55	2806	18	7.65634792211367e-005	0.000533817591236259	BC1M2221_at	C2150_at	C2342_at	C2439_at	C2712_at	C2712_x_at	C3825_at	C5689_at	C5730_at	C5730_x_at	C5754_s_at	C690_at	C9455_at	CV016128_s_at	CV017056_s_at	CV019493_x_at	EB427965_s_at	X62425_s_at	
GO:0006636	proc_unsaturated fatty acid biosynthetic process	22448	21	2806	10	8.69697632148725e-005	0.000600809465144945	C1926_s_at	C2583_at	C4139_at	C6265_at	C6265_s_at	C6984_s_at	DV160430_at	DV160430_s_at	DW000915_at	DW000915_s_at	
GO:0000312	comp_plastid small ribosomal subunit	22448	6	2806	5	0.000163550620898282	0.00111957834124006	BP129136_at	C3156_at	C457_s_at	C6079_at	C6079_s_at	
GO:0009934	proc_regulation of meristem organization	22448	23	2806	10	0.000222538974006037	0.00150965628312203	AB004785_s_at	AB194981_at	AJ006180_s_at	BP526673_at	C1164_at	C1164_x_at	C1234_at	C1234_x_at	EB449417_s_at	EB450817_at	
GO:0009295	comp_nucleoid	22448	45	2806	15	0.000237112207471135	0.00159415618058719	C2012_at	C2012_s_at	C2066_at	C4953_at	C4953_x_at	C5902_at	C6074_s_at	C608_at	C608_s_at	C609_at	C609_s_at	C74_at	C74_s_at	C9667_at	C9667_x_at	
GO:0008661	func_1-deoxy-D-xylulose-5-phosphate synthase activity	22448	4	2806	4	0.000243684053813753	0.00162384152674121	AJ291721_at	AJ291721_s_at	C642_at	EB441593_s_at	
GO:0045730	proc_respiratory burst	22448	4	2806	4	0.000243684053813753	0.00160959730282242	C10021_at	C10021_s_at	C9116_at	C9116_s_at	
GO:0008887	func_glycerate kinase activity	22448	4	2806	4	0.000243684053813753	0.00159560080453701	C3916_at	C3916_s_at	C740_s_at	EB431415_at	
GO:0004853	func_uroporphyrinogen decarboxylase activity	22448	4	2806	4	0.000243684053813753	0.00158184562518755	BP134714_at	BP528863_at	C9486_at	EB441656_at	
GO:0046910	func_pectinesterase inhibitor activity	22448	28	2806	11	0.000317997215033117	0.00204659746085416	C182_at	C4190_at	C4190_s_at	C4785_at	C4785_s_at	C5233_at	C5348_at	C5370_at	C8543_at	CV017264_at	CV021086_at	
GO:0030414	func_peptidase inhibitor activity	22448	24	2806	10	0.000338922702972866	0.00216278640117431	BP534456_at	C10761_at	C43_x_at	C8901_at	CV018062_at	CV018548_x_at	CV020492_s_at	CV020499_at	EB426605_at	EB441023_x_at	
GO:0050162	func_oxalate oxidase activity	22448	13	2806	7	0.000407823805327079	0.00258059937320412	C813_at	C813_x_at	C9298_at	C9899_x_at	C9953_at	CV017623_s_at	DV999542_at	
GO:0009416	proc_response to light stimulus	22448	170	2806	37	0.00048880586028921	0.00306725677331479	AJ718571_at	AJ718571_x_at	BC2M448_at	BP134085_at	BP134085_s_at	BP533799_at	C10425_at	C11091_at	C1686_at	C2359_at	C2359_x_at	C2962_at	C3051_at	C3051_s_at	C3582_s_at	C368_at	C487_at	C487_s_at	C5718_at	C6562_at	C7918_at	C8963_at	C929_at	CV021043_at	DV160184_at	DV160953_at	DW001004_at	DW005201_at	DW005201_s_at	EB427545_s_at	EB429692_x_at	EB432392_at	EB432392_s_at	EB445996_at	EB446892_at	EB678860_at	EB680890_s_at	
GO:0042550	proc_photosystem I stabilization	22448	17	2806	8	0.000502594069327289	0.00312771350581363	C2366_at	C2366_x_at	C478_x_at	C605_at	C8748_x_at	C8767_x_at	CV017377_x_at	CV018079_at	
GO:0010196	proc_nonphotochemical quenching	22448	17	2806	8	0.000502594069327289	0.00310207650986433	C2384_at	C2384_x_at	C2397_s_at	C3674_at	C3674_x_at	C4151_at	C5423_at	C5423_x_at	
GO:0046556	func_alpha-N-arabinofuranosidase activity	22448	7	2806	5	0.000513087557427236	0.0031410969979082	BP530762_at	BP534941_at	C3209_at	C3209_s_at	C3850_at	
GO:0042221	proc_response to chemical stimulus	22448	7	2806	5	0.000513087557427236	0.00311576557050572	C379_x_at	C384_x_at	C5937_at	DV160993_at	DV160993_x_at	
GO:0004478	func_methionine adenosyltransferase activity	22448	21	2806	9	0.00052505402449543	0.00316292544356047	C3278_s_at	C465_at	C612_s_at	C612_x_at	C6202_at	C6820_at	EB428850_x_at	GC402_x_at	GC420_x_at	
GO:0006556	proc_S-adenosylmethionine biosynthetic process	22448	21	2806	9	0.00052505402449543	0.00313782286067507	C3278_s_at	C465_at	C612_s_at	C612_x_at	C6202_at	C6820_at	EB428850_x_at	GC402_x_at	GC420_x_at	
GO:0000226	proc_microtubule cytoskeleton organization	22448	26	2806	10	0.000724841344776683	0.00429768135918774	AB053091_at	BP530065_at	C3301_at	C8636_x_at	C9175_s_at	DW001649_at	DW001649_x_at	EB435326_at	EB451707_at	EB451707_s_at	
GO:0009341	comp_beta-galactosidase complex	22448	14	2806	7	0.000727704123507866	0.00428094691407362	BP134416_at	C10297_at	C3968_at	C3968_s_at	C7159_at	C7386_at	EB441283_at	
GO:0004375	func_glycine dehydrogenase (decarboxylating) activity	22448	14	2806	7	0.000727704123507866	0.0042477612790808	C2082_at	C752_at	CV015986_s_at	CV020431_at	DV158565_at	EB436218_x_at	EB446950_at	
GO:0031012	comp_extracellular matrix	22448	14	2806	7	0.000727704123507866	0.00421508619231864	C813_at	C813_x_at	C9298_at	C9899_x_at	C9953_at	CV017623_s_at	DV999542_at	
GO:0005960	comp_glycine cleavage complex	22448	14	2806	7	0.000727704123507866	0.00418290996184293	C2082_at	C752_at	CV015986_s_at	CV020431_at	DV158565_at	EB436218_x_at	EB446950_at	
GO:0009705	comp_plant-type vacuole membrane	22448	55	2806	16	0.000833060121680829	0.00475222933049745	C11213_at	C1417_at	C1417_x_at	C193_at	C193_x_at	C3675_at	C3727_at	C409_at	C5922_at	C9941_at	C9941_x_at	CV018684_at	CV019160_at	DV160835_x_at	EB427628_at	EB683778_at	
GO:0007169	proc_transmembrane receptor protein tyrosine kinase signaling pathway	22448	104	2806	25	0.000862770088277176	0.0048847058381407	AJ718188_at	BP129857_at	BP130303_at	BP133160_at	BP133160_s_at	BP526893_at	BP529916_at	C11287_at	C3859_at	C6932_at	C7029_s_at	C7236_at	C7348_at	C7713_at	C9045_at	DV158881_at	DV160685_at	DW002774_at	DW003041_at	DW003337_at	DW003471_at	EB429247_at	EB435451_at	EB435451_x_at	GC483A_at	
GO:0000082	proc_G1/S transition of mitotic cell cycle	22448	11	2806	6	0.000999475547320224	0.00561645587412036	AB015222_at	C8991_at	C8991_s_at	C9814_at	EB441629_s_at	EB443392_at	
GO:0046688	proc_response to copper ion	22448	27	2806	10	0.00102326779968454	0.00570756039379596	BP134085_at	BP134085_s_at	C3051_at	C3051_s_at	C379_x_at	C384_x_at	C5937_at	C929_at	DV160993_at	DV160993_x_at	
GO:0004748	func_ribonucleoside-diphosphate reductase activity	22448	5	2806	4	0.00109673024611633	0.00607233731857056	AJ718268_s_at	C9125_at	C9353_at	X92443_at	
GO:0010385	func_double-stranded methylated DNA binding	22448	5	2806	4	0.00109673024611633	0.006028013688508	BP130120_at	DV158506_at	DV158506_x_at	EB428113_at	
GO:0000234	func_phosphoethanolamine N-methyltransferase activity	22448	5	2806	4	0.00109673024611633	0.00598433242989562	BP137098_at	C2850_at	C8950_at	EB441159_s_at	
GO:0009508	comp_plastid chromosome	22448	23	2806	9	0.00115564770586518	0.00626045124112577	C2012_at	C2012_s_at	C4953_at	C4953_x_at	C5902_at	C608_at	C608_s_at	C609_at	C609_s_at	
GO:0004565	func_beta-galactosidase activity	22448	23	2806	9	0.00115564770586518	0.00621573373226058	BP134416_at	C10297_at	C11525_at	C3354_at	C3968_at	C3968_s_at	C7159_at	C7386_at	EB441283_at	
GO:0042545	proc_cell wall modification	22448	32	2806	11	0.00118772927843569	0.00634297976356081	BP134375_at	BP135379_at	C3442_at	C5617_at	C6428_at	DW000176_at	EB425229_at	EB427036_at	EB440553_at	EB440553_s_at	EB442369_at	
GO:0000254	func_C-4 methylsterol oxidase activity	22448	8	2806	5	0.00122687538675749	0.00650589553681962	AJ632831_at	AJ632831_x_at	C2379_at	EB437373_at	EB451796_at	
GO:0055070	proc_copper ion homeostasis	22448	8	2806	5	0.00122687538675749	0.00646039976383487	C379_x_at	C384_x_at	C5937_at	DV160993_at	DV160993_x_at	
GO:0006114	proc_glycerol biosynthetic process	22448	19	2806	8	0.00124027701912377	0.00648561524583471	BP529603_at	C11671_s_at	C5680_at	C9288_at	DV157811_at	DV159108_at	DV159108_s_at	DW003384_at	
GO:0009699	proc_phenylpropanoid biosynthetic process	22448	37	2806	12	0.00128838122176056	0.00669069696541863	C1387_x_at	C1870_at	C2516_at	C3582_s_at	C4361_at	C4776_x_at	C5090_at	C654_at	DV162511_at	EB433479_at	T126_at	X59838_at	
GO:0009409	proc_response to cold	22448	522	2806	89	0.00137675767852852	0.00710067487624639	AF211736_x_at	AJ718109_at	AJ718109_x_at	AJ718571_at	AJ718571_x_at	AY547441_x_at	AY553220_s_at	BC2M448_at	BP128824_s_at	BP529000_at	BP532702_at	C10128_at	C10425_at	C1073_s_at	C11091_at	C1164_at	C1164_x_at	C1234_at	C1234_x_at	C1686_at	C2136_at	C2402_at	C2402_x_at	C3506_at	C3506_x_at	C3585_at	C3624_at	C3675_at	C388_at	C4189_at	C4201_at	C4438_at	C487_at	C487_s_at	C5161_at	C5718_at	C5815_x_at	C5961_at	C5988_at	C5988_s_at	C6191_at	C6612_s_at	C6948_at	C8005_at	C8130_at	C813_at	C813_x_at	C8554_x_at	C9298_at	C9342_at	C9899_x_at	C9953_at	CV017623_s_at	CV019037_at	CV019309_at	CV019365_at	CV020585_at	CV021017_x_at	DV158991_x_at	DV160953_at	DV999542_at	DV999715_at	DV999890_at	DV999890_s_at	DW001004_at	DW005201_at	DW005201_s_at	EB424929_at	EB427417_at	EB427545_s_at	EB428833_s_at	EB428850_x_at	EB429692_x_at	EB432392_at	EB432392_s_at	EB439329_at	EB439329_s_at	EB439347_at	EB441392_at	EB443925_s_at	EB445828_at	EB445996_at	EB447135_at	EB447135_x_at	EB449417_s_at	EB679791_s_at	EB682554_at	U91562_at	U91562_x_at	
GO:0019253	proc_reductive pentose-phosphate cycle	22448	28	2806	10	0.00141508479109964	0.00724869964420428	AF154658_s_at	C3515_s_at	C3837_at	C487_at	C487_s_at	C5718_at	C767_at	C767_x_at	C8802_at	EB427545_s_at	
GO:0051753	func_mannan synthase activity	22448	3	2806	3	0.00195129810483399	0.00992788833067566	C3507_at	C4273_at	EB682827_at	
GO:0010376	proc_stomatal complex formation	22448	3	2806	3	0.00195129810483399	0.00986125820765099	AF289466_at	C9057_s_at	C9810_s_at	
GO:0007050	proc_cell cycle arrest	22448	3	2806	3	0.00195129810483399	0.00979551648626665	AJ866277_at	C9073_at	C9074_at	
GO:0009827	proc_plant-type cell wall modification	22448	3	2806	3	0.00195129810483399	0.00973064551615893	C2794_at	EB446669_at	EB446669_s_at	
GO:0042286	func_glutamate-1-semialdehyde 2,1-aminomutase activity	22448	3	2806	3	0.00195129810483399	0.00966662811144736	C9166_at	C9166_s_at	C9167_at	
GO:0000076	proc_DNA replication checkpoint	22448	3	2806	3	0.00195129810483399	0.00960344753555554	AJ866277_at	C9073_at	C9074_at	
GO:0051650	proc_establishment of vesicle localization	22448	9	2806	5	0.00247625855789978	0.0121079395720684	C9202_at	CV018579_at	CV018579_s_at	DW002937_at	EB448402_at	
GO:0030833	proc_regulation of actin filament polymerization	22448	9	2806	5	0.00247625855789978	0.0120298238328937	C9202_at	CV018579_at	CV018579_s_at	DW002937_at	EB448402_at	
GO:0017157	proc_regulation of exocytosis	22448	9	2806	5	0.00247625855789978	0.0119527095775547	C9202_at	CV018579_at	CV018579_s_at	DW002937_at	EB448402_at	
GO:0003755	func_peptidyl-prolyl cis-trans isomerase activity	22448	77	2806	19	0.00249227355657522	0.0119533884592429	C10528_at	C10856_at	C2269_at	C2752_at	C2826_at	C2826_x_at	C2902_at	C4349_at	C4349_s_at	C6817_at	C809_at	C8702_at	C9588_at	C9703_at	C9811_at	C9811_s_at	DW004336_at	EB450354_at	GACC260_at	
GO:0005874	comp_microtubule	22448	30	2806	10	0.00256193100679836	0.0122097091653112	AJ719155_at	BP528985_at	C3301_at	C651_at	C8636_x_at	C9175_s_at	DW001649_at	DW001649_x_at	EB451707_at	EB451707_s_at	
GO:0050378	func_UDP-glucuronate 4-epimerase activity	22448	17	2806	7	0.00293317156390271	0.0138910577837657	C4740_at	C4956_at	C4983_s_at	C5132_at	EB431291_at	EB431291_s_at	EB452003_at	
GO:0004751	func_ribose-5-phosphate isomerase activity	22448	6	2806	4	0.00296308949655239	0.0139450399431497	AF154658_s_at	C3515_s_at	C767_at	C767_x_at	
GO:0045165	proc_cell fate commitment	22448	6	2806	4	0.00296308949655239	0.0138584247882233	C9279_at	C9280_s_at	EB426500_at	EB678836_at	
GO:0030497	proc_fatty acid elongation	22448	6	2806	4	0.00296308949655239	0.0137728789561972	C7182_at	DW005201_at	DW005201_s_at	EB445996_at	
GO:0009922	func_fatty acid elongase activity	22448	6	2806	4	0.00296308949655239	0.0136883827662819	DV160953_at	DW005201_at	DW005201_s_at	EB445996_at	
GO:0008415	func_acyltransferase activity	22448	31	2806	10	0.00336398786845071	0.0154456272252646	BC2M448_at	C10425_at	C11091_at	C1969_at	C6578_at	DW001004_at	DW005201_at	DW005201_s_at	EB440612_at	EB445996_at	
GO:0009832	proc_plant-type cell wall biogenesis	22448	42	2806	12	0.00424437388140664	0.0193697789860557	BP528543_at	BP529755_at	C3024_at	C3675_at	C6416_at	C6446_at	C912_at	CV020629_s_at	CV021418_at	DV162340_at	EB451268_at	MC406A_at	
GO:0003871	func_5-methyltetrahydropteroyltriglutamate-homocysteine S-methyltransferase activity	22448	18	2806	7	0.00428689746114619	0.0194459866761631	BT2M4328_x_at	C1089_at	C3772_s_at	C3961_at	C4979_s_at	C4979_x_at	DV999630_at	
GO:0008705	func_methionine synthase activity	22448	18	2806	7	0.00428689746114619	0.0193295436421741	BT2M4328_x_at	C1089_at	C3772_s_at	C3961_at	C4979_s_at	C4979_x_at	DV999630_at	
GO:0006546	proc_glycine catabolic process	22448	18	2806	7	0.00428689746114619	0.0192144868347802	C2082_at	C752_at	CV015986_s_at	CV020431_at	DV158565_at	EB436218_x_at	EB446950_at	
GO:0005528	func_FK506 binding	22448	32	2806	10	0.0043531963184652	0.0193961942473627	C10856_at	C2269_at	C2752_at	C4349_at	C4349_s_at	C6817_at	C809_at	C8702_at	C9588_at	DW004336_at	
GO:0016759	func_cellulose synthase activity	22448	32	2806	10	0.0043531963184652	0.0192820989870841	BP529755_at	C3002_at	C3024_at	C3644_at	C6416_at	C6446_at	CV021418_at	CV021730_at	DV161028_at	EB451268_at	
GO:0022626	comp_cytosolic ribosome	22448	663	2806	106	0.00440938902129917	0.019416783234142	BP192632_at	BP527539_at	BP531632_s_at	BP534870_at	BT31M214_at	C10128_at	C10422_at	C10631_at	C1067_at	C1071_at	C1123_at	C1153_at	C11589_at	C1434_at	C1465_at	C1561_at	C1686_at	C1855_at	C2122_x_at	C2354_x_at	C2995_at	C3061_at	C3223_at	C3364_at	C3675_at	C5289_at	C5406_at	C5589_at	C5655_x_at	C5737_at	C5737_s_at	C5815_x_at	C5833_at	C618_at	C6322_s_at	C696_at	C696_x_at	C7659_s_at	C8310_at	C8459_at	C8554_x_at	C8556_x_at	C8654_at	C8654_x_at	C8655_x_at	C8693_x_at	C8714_x_at	C8820_x_at	C8837_at	C8840_at	C8866_at	C912_at	C9455_at	C986_at	C9905_x_at	CV015903_at	CV015940_at	CV015996_at	CV016349_at	CV016566_x_at	CV016650_x_at	CV016671_x_at	CV016694_x_at	CV017027_at	CV017131_at	CV017388_at	CV017388_x_at	CV017425_x_at	CV017505_x_at	CV017631_at	CV017784_s_at	CV017790_x_at	CV017911_x_at	CV018016_at	CV018016_x_at	CV018480_x_at	CV018902_at	CV018916_x_at	CV019037_at	CV019348_at	CV019901_at	CV020292_x_at	CV020412_at	CV020481_at	CV020481_x_at	CV020998_x_at	CV021017_x_at	CV021115_x_at	CV021119_x_at	CV021356_x_at	CV021440_x_at	CV021484_at	CV021585_at	CV021622_x_at	CV021739_x_at	DV157972_s_at	DV158660_at	DW003255_at	DW003307_at	DW005201_at	DW005201_s_at	EB442870_at	EB445996_at	EB643469_at	X95932_at	X95932_s_at	
GO:0000038	proc_very-long-chain fatty acid metabolic process	22448	10	2806	5	0.00444442541413759	0.0194572810281721	C11091_at	DW001004_at	DW005201_at	DW005201_s_at	EB445996_at	
GO:0042409	func_caffeoyl-CoA O-methyltransferase activity	22448	14	2806	6	0.00465323540309881	0.0202536777949908	C3848_at	C4409_s_at	C9422_at	C9447_at	C9448_at	DW002847_s_at	
GO:0006342	proc_chromatin silencing	22448	14	2806	6	0.00465323540309881	0.0201372773478931	BP131870_at	BP533426_s_at	C1758_at	C3343_at	C4002_at	EB446652_at	
GO:0010319	comp_stromule	22448	117	2806	25	0.00478518532425665	0.0205899688523729	AY547441_x_at	BP532702_at	C1686_at	C2136_at	C2402_at	C2402_x_at	C4131_at	C487_at	C487_s_at	C5718_at	C5988_at	C5988_s_at	C6948_at	C9342_at	CV019309_at	CV020585_at	DV999890_at	DV999890_s_at	EB424929_at	EB427545_s_at	EB429692_x_at	EB432392_at	EB432392_s_at	EB443925_s_at	EB679791_s_at	
GO:0005990	proc_lactose catabolic process	22448	23	2806	8	0.00508310836110337	0.0217476170222207	BP134416_at	C10297_at	C3968_at	C3968_s_at	C607_at	C7159_at	C7386_at	EB441283_at	
GO:0005576	comp_extracellular region	22448	76	2806	18	0.00509748205286242	0.0216858982248893	BP531140_at	C10967_at	C10967_s_at	C1181_at	C1181_s_at	C2910_at	C451_at	C9267_at	C9517_at	C9517_x_at	DV158983_at	DW001002_at	EB425713_at	EB426609_at	EB440553_at	EB440553_s_at	EB446608_at	EB679787_at	
GO:0006260	proc_DNA replication	22448	43	2806	12	0.00522982679872153	0.0221239302215579	AJ298071_at	AJ718268_s_at	BP133240_at	BP527831_at	BP529829_at	C6522_at	C8281_at	C9125_at	C9353_at	C977_at	EB428113_at	X92443_at	
GO:0019513	proc_lactose catabolic process, using glucoside 3-dehydrogenase	22448	19	2806	7	0.00606409271899444	0.025509842555323	BP134416_at	C10297_at	C3968_at	C3968_s_at	C7159_at	C7386_at	EB441283_at	
GO:0004148	func_dihydrolipoyl dehydrogenase activity	22448	7	2806	4	0.00622975874871925	0.0260611574321422	BP526220_at	C2359_at	C2359_x_at	DV160184_at	
GO:0006086	proc_acetyl-CoA biosynthetic process from pyruvate	22448	7	2806	4	0.00622975874871925	0.025917173136937	BP526220_at	BP531632_s_at	C8459_at	DV157972_s_at	
GO:0016324	comp_apical plasma membrane	22448	7	2806	4	0.00622975874871925	0.025774771086734	CV018579_at	CV018579_s_at	DW002937_at	EB448402_at	
GO:0003785	func_actin monomer binding	22448	7	2806	4	0.00622975874871925	0.0256339253430907	C6151_at	C6151_s_at	X82120_at	X82120_s_at	
GO:0004729	func_protoporphyrinogen oxidase activity	22448	7	2806	4	0.00622975874871925	0.0254946105314435	C9467_at	DV157553_at	EB680520_at	EB680520_s_at	
GO:0009932	proc_cell tip growth	22448	4	2806	3	0.00707414025789466	0.0287936627794307	C5098_at	C7763_at	DV162340_at	
GO:0005971	comp_ribonucleoside-diphosphate reductase complex	22448	4	2806	3	0.00707414025789466	0.0286388581408316	AJ718268_s_at	C9125_at	C9353_at	
GO:0010069	proc_zygote asymmetric cytokinesis in the embryo sac	22448	4	2806	3	0.00707414025789466	0.0284857091668165	BP533426_s_at	C4002_at	C9208_at	
GO:0009202	proc_deoxyribonucleoside triphosphate biosynthetic process	22448	4	2806	3	0.00707414025789466	0.0283341894372058	AJ718268_s_at	C9125_at	C9353_at	
GO:0000796	comp_condensin complex	22448	4	2806	3	0.00707414025789466	0.0281842730909772	BP531972_at	EB435868_at	EB683444_at	
GO:0015840	proc_urea transport	22448	4	2806	3	0.00707414025789466	0.028035934811551	C37_at	C37_s_at	C4140_at	
GO:0045735	func_nutrient reservoir activity	22448	50	2806	13	0.00715060488618735	0.0281906046036601	BP533402_at	C3624_at	C4493_at	C5764_s_at	C803_at	C8913_x_at	C9625_at	CV021493_at	CV021493_s_at	EB427422_at	EB427422_s_at	EB683878_x_at	T349_at	
GO:0045038	proc_protein import into chloroplast thylakoid membrane	22448	11	2806	5	0.00731521696981763	0.0286893665535035	C2157_at	C4131_at	C9651_at	C9651_x_at	EB681038_s_at	
GO:0019515	proc_lactose catabolic process via UDP-galactose	22448	20	2806	7	0.0083373876473285	0.0325287714944993	BP134416_at	C10297_at	C3968_at	C3968_s_at	C7159_at	C7386_at	EB441283_at	
GO:0009651	proc_response to salt stress	22448	682	2806	106	0.0100835946482404	0.039138900876933	AB028650_at	AB028650_s_at	AJ718109_at	AJ718109_x_at	AJ718571_at	AJ718571_x_at	AY366370_at	AY553220_s_at	BP132593_at	BP134602_at	BP136464_at	BP192632_at	BP526406_at	BP532146_at	BP533124_s_at	BT2M4328_x_at	BT31M214_at	C1073_s_at	C1089_at	C1101_at	C1164_at	C1164_x_at	C11692_at	C1234_at	C1234_x_at	C1335_at	C1335_s_at	C1417_at	C1417_x_at	C1465_at	C2242_at	C2257_x_at	C2742_at	C2742_s_at	C2756_at	C3301_at	C3540_at	C3675_at	C3754_at	C3765_at	C3772_s_at	C3798_x_at	C388_at	C3961_at	C4198_at	C4356_at	C4493_at	C4637_at	C4979_s_at	C4979_x_at	C5161_at	C5551_s_at	C5737_at	C5737_s_at	C5764_s_at	C5922_at	C5961_at	C612_s_at	C612_x_at	C618_at	C6322_s_at	C641_s_at	C6573_at	C696_at	C696_x_at	C803_at	C8130_at	C8319_at	C8339_at	C8339_x_at	C8636_x_at	C8919_at	C8990_at	C9099_at	C9123_at	C912_at	C9175_s_at	C9830_at	C9941_at	C9941_x_at	CK720589_at	CV017816_at	CV017816_x_at	CV019160_at	CV019344_at	CV021350_at	CV021493_at	CV021493_s_at	D89635_at	DV159063_at	DV159633_at	DV999630_at	DW001649_at	DW001649_x_at	EB427628_at	EB428833_s_at	EB445772_at	EB447135_at	EB447135_x_at	EB449417_s_at	EB451707_at	EB451707_s_at	EB683176_at	EB683778_at	U91562_at	U91562_x_at	
GO:0030234	func_enzyme regulator activity	22448	8	2806	4	0.0112326421106864	0.0433752795351122	C9550_at	EB429692_x_at	EB432392_at	EB432392_s_at	
GO:0010215	proc_cellulose microfibril organization	22448	8	2806	4	0.0112326421106864	0.0431539770885045	CV018579_at	CV018579_s_at	DW002937_at	EB448402_at	
GO:0008471	func_laccase activity	22448	12	2806	5	0.0112632842111602	0.0430520457411351	C3580_at	C3580_x_at	EB451091_at	U43542_at	U43543_at	
GO:0004713	func_protein tyrosine kinase activity	22448	12	2806	5	0.0112632842111602	0.0428346111666849	AY775047_at	BP135850_at	BP527968_at	C5109_at	EB440347_s_at	
GO:0019898	comp_extrinsic to membrane	22448	12	2806	5	0.0112632842111602	0.0426193618643398	C2150_at	C5754_s_at	C690_at	CV017056_s_at	X62425_s_at	
GO:0015976	proc_carbon utilization	22448	12	2806	5	0.0112632842111602	0.0424062650550181	C5611_s_at	C9342_at	CV017463_at	EB424929_at	EB430607_at	
GO:0050821	proc_protein stabilization	22448	26	2806	8	0.0115069523316098	0.0431081348542397	C2366_at	C2366_x_at	C478_x_at	C605_at	C8748_x_at	C8767_x_at	CV017377_x_at	CV018079_at	
GO:0009411	proc_response to UV	22448	42	2806	11	0.0121442157654721	0.0452702696603984	BP534447_at	C1003_at	C379_x_at	C384_x_at	C5937_at	C9317_at	C9317_s_at	D50034_at	DV160993_at	DV160993_x_at	EB441095_at	
