# Supplementary material for: TobEA: an atlas of tobacco gene expression from seed to senescence
Source: BMC Genomics. 2010 Feb 26;11:142. doi: 10.1186/1471-2164-11-142 (PMC2841117; doi:10.1186/1471-2164-11-142)
Supplement: Additional file 4 — GO analysis of young versus mature leaves. Zip file containing lists of probes sets and GO analysis results for genes differentially expressed in young versus mature leaves (cluster L0 to L3). [file 1471-2164-11-142-S4.ZIP › Clust 1_Result_Over_2.txt]

GO_Number	GO_Term	Background	Background_with_GO	List_Total	List_with_GO	Raw_Fish_P	Adjusted_Fish_P	List
GO:0000786	comp_nucleosome	22448	79	1420	32	0	0	AJ719137_x_at	BP129768_at	BP533815_at	BP534946_at	C10855_at	C10984_s_at	C11178_x_at	C1567_at	C1567_x_at	C1600_at	C1757_at	C1757_x_at	C1832_x_at	C2992_at	C3554_s_at	C4360_at	C4522_at	C6139_at	C6139_x_at	C8161_at	C9323_at	C9661_at	C992_at	C992_s_at	CV016601_at	CV016601_x_at	CV018166_s_at	CV018493_x_at	DW003245_at	DW003245_x_at	EB425401_s_at	EB435538_at	
GO:0010583	proc_response to cyclopentenone	22448	62	1420	29	0	0	AB015222_at	AJ718109_at	AJ718109_x_at	BP135799_at	BP527114_at	BP531347_at	BP532691_at	BP532691_s_at	C1073_s_at	C3546_s_at	C388_at	C5161_at	C8130_at	C8991_at	C8991_s_at	C9080_at	C9092_at	C9142_at	C9369_at	C9814_at	DW001002_at	EB428833_s_at	EB441629_s_at	EB442676_at	EB443392_at	EB447135_at	EB447135_x_at	U91562_at	U91562_x_at	
GO:0046658	comp_anchored to plasma membrane	22448	86	1420	33	0	0	AJ717832_at	BP134537_at	BP530697_at	BP530697_s_at	BP531362_at	BP532691_at	BP532691_s_at	C10056_at	C10056_s_at	C10989_at	C11692_at	C2742_at	C3297_at	C3297_s_at	C3546_s_at	C3697_at	C3697_s_at	C3904_at	C3986_at	C5098_at	C528_s_at	C5354_at	C5551_s_at	C7763_at	C9068_at	CK720589_at	DV157809_at	DV161369_at	EB442676_at	EB443220_at	EB447187_at	EB448541_at	EB681606_at	
GO:0003777	func_microtubule motor activity	22448	61	1420	27	0	0	AB003038_at	AB053089_at	AB053091_at	AB053096_at	AB071436_at	AJ632874_at	AJ718054_at	AJ718231_at	AJ718475_at	BP128406_at	BP130635_at	BP131050_at	BP131096_at	BP132921_at	BP136175_at	C1374_at	C1863_at	C3679_at	C7721_at	C9092_at	C9449_at	DV161177_at	DV161349_at	DW001499_at	EB441102_at	EB444965_at	EB449178_at	
GO:0008289	func_lipid binding	22448	123	1420	34	0	0	C11039_at	C1139_at	C11533_at	C1179_at	C121_at	C1278_at	C1598_at	C1843_at	C1850_s_at	C1880_s_at	C2702_at	C2998_at	C3904_at	C4555_at	C4698_at	C5235_at	C553_at	C6364_at	C6364_x_at	C6433_at	C8359_at	C8359_x_at	C8613_at	C871_at	C871_s_at	C8936_at	C9312_at	C9312_s_at	C9569_at	C9569_x_at	CV021200_s_at	DV160680_s_at	DW003220_at	EB444844_at	
GO:0051726	proc_regulation of cell cycle	22448	62	1420	26	0	0	AB015222_at	AJ298071_at	AJ718000_at	BP527114_at	BP527831_at	C262_at	C8991_at	C8991_s_at	C8992_x_at	C9079_at	C9080_at	C9123_at	C9142_at	C9435_at	C9526_at	C9814_at	C9878_at	D89635_at	DV161967_at	DV161967_s_at	EB441629_s_at	EB443392_at	X92443_at	X92964_at	X92965_at	X93467_at	
GO:0045298	comp_tubulin complex	22448	33	1420	21	9.84188308863406e-018	6.73465999922245e-016	AJ718109_at	AJ718109_x_at	C1073_s_at	C3301_at	C388_at	C5161_at	C8130_at	C8636_x_at	C9035_at	C9175_s_at	CV017816_at	CV017816_x_at	DW001649_at	DW001649_x_at	EB428833_s_at	EB447135_at	EB447135_x_at	EB451707_at	EB451707_s_at	U91562_at	U91562_x_at	
GO:0016538	func_cyclin-dependent protein kinase regulator activity	22448	26	1420	17	6.86597465775856e-015	4.11100232633294e-013	AB015222_at	BP527114_at	C262_at	C8991_at	C8991_s_at	C9079_at	C9080_at	C9123_at	C9142_at	C9814_at	D89635_at	DV161967_at	DV161967_s_at	EB441629_s_at	EB443392_at	X92964_at	X93467_at	
GO:0007018	proc_microtubule-based movement	22448	41	1420	20	5.48450174164827e-014	2.91897370472169e-012	AB003038_at	AB053089_at	AB053096_at	AJ632874_at	AJ718054_at	AJ718231_at	BP128406_at	BP130635_at	BP131050_at	BP131096_at	BP132921_at	BP136175_at	C1374_at	C1863_at	C7721_at	DV161177_at	DV161349_at	DW001499_at	EB441102_at	EB444965_at	
GO:0006869	proc_lipid transport	22448	143	1420	37	1.76858527822787e-013	8.47152348271152e-012	C11039_at	C1139_at	C11533_at	C1179_at	C121_at	C1278_at	C1598_at	C1814_s_at	C1843_at	C1850_s_at	C1880_s_at	C2702_at	C2998_at	C3904_at	C4555_at	C4698_at	C5235_at	C553_at	C6364_at	C6364_x_at	C6433_at	C768_at	C8359_at	C8359_x_at	C8613_at	C8671_at	C871_at	C871_s_at	C8936_at	C9312_at	C9312_s_at	C9569_at	C9569_x_at	CV021200_s_at	DV160680_s_at	DW003220_at	EB444844_at	
GO:0005975	proc_carbohydrate metabolic process	22448	317	1420	58	1.90958360235527e-013	8.31536859571067e-012	AF362947_at	BP132994_at	BP134416_at	BP136388_at	BP137109_at	BP137402_at	BP528832_at	BP530286_at	BP531362_at	C10297_at	C10699_at	C1689_at	C2622_at	C2690_at	C274_at	C2825_at	C3034_at	C3354_at	C34_at	C3968_at	C3968_s_at	C42_at	C42_s_at	C4686_at	C4973_at	C5282_at	C5334_at	C5539_at	C5541_at	C6195_at	C6195_s_at	C6392_at	C6392_x_at	C6398_at	C7159_at	C7386_at	C9094_at	C9095_s_at	C9368_at	C9408_at	CV021255_s_at	DV161369_at	DV999434_at	DW001196_at	DW003753_at	DW003762_at	EB428960_at	EB428971_at	EB438515_at	EB441283_at	EB442423_s_at	EB446717_at	EB449677_at	EB450248_at	EB677714_at	EB679225_at	EB682057_at	EB684101_at	
GO:0005875	comp_microtubule associated complex	22448	41	1420	19	9.33697563709757e-013	3.72700944180811e-011	AB053089_at	AB053096_at	AB071436_at	AJ632874_at	AJ718054_at	AJ718231_at	AJ718475_at	BP130635_at	BP131050_at	BP131096_at	BP132921_at	BP136175_at	C1374_at	C1863_at	C9092_at	DV161177_at	DW001499_at	EB441102_at	EB449178_at	
GO:0009505	comp_plant-type cell wall	22448	359	1420	85	1.27142740780073e-012	4.68472098720423e-011	AF049355_at	AF362947_at	AY032674_at	BP132729_at	BP134375_at	BP135850_at	BP137109_at	BP192498_at	BP526406_at	BP529330_at	BP530762_at	BP533379_at	BP533582_at	BP534941_at	C10495_at	C10699_at	C10914_at	C11107_at	C11107_x_at	C11213_at	C1346_at	C1814_s_at	C1966_at	C2622_at	C3209_at	C3209_s_at	C3442_at	C3482_at	C3513_at	C3582_s_at	C3727_at	C3767_at	C3870_x_at	C4075_at	C4075_s_at	C5098_at	C5379_at	C5383_at	C5539_at	C5555_x_at	C6748_s_at	C6835_at	C7199_at	C768_at	C7763_at	C8245_at	C8319_at	C8499_at	C850_at	C8671_at	C8844_x_at	C884_at	C8901_at	C8905_at	C9045_at	C9408_at	C970_at	C9731_at	C9771_at	DV160357_at	DV161056_at	DV162406_at	DW000176_at	DW003753_at	DW003762_at	DW004785_at	EB425229_at	EB425358_at	EB426491_x_at	EB427036_at	EB428453_at	EB440553_at	EB441023_x_at	EB442369_at	EB442618_at	EB444844_at	EB446717_at	EB448541_at	EB677203_s_at	EB677714_at	EB679611_at	EB681606_at	EB682192_at	EB683168_at	EB683281_at	
GO:0031225	comp_anchored to membrane	22448	181	1420	61	1.62125868286012e-012	5.54702077921425e-011	AB080970_at	AJ717832_at	BP134537_at	BP137402_at	BP530697_at	BP530697_s_at	BP531362_at	BP532666_at	BP532666_s_at	BP532691_at	BP532691_s_at	C10056_at	C10056_s_at	C10945_at	C10945_s_at	C10989_at	C1113_at	C1278_at	C1661_at	C3297_at	C3297_s_at	C3412_at	C3546_s_at	C3655_at	C3670_at	C3670_x_at	C3697_at	C3697_s_at	C3904_at	C3906_at	C3986_at	C4186_at	C4698_at	C5098_at	C5223_at	C5235_at	C528_s_at	C5329_at	C5354_at	C5365_at	C5365_s_at	C553_at	C63_at	C63_x_at	C6841_at	C6931_at	C7763_at	C9068_at	C9555_at	DV157809_at	DV160680_s_at	DV161369_at	DV162023_at	DW003220_at	EB438685_at	EB442676_at	EB443220_at	EB447187_at	EB448478_at	EB448541_at	EB681606_at	
GO:0006334	proc_nucleosome assembly	22448	184	1420	84	1.8410828417359e-012	5.8791912079433e-011	AJ632772_at	AJ632772_s_at	AJ718264_at	AJ718264_x_at	AJ718329_x_at	AJ719137_x_at	BP526673_at	BP529642_at	BP529642_x_at	BP532477_s_at	BP532655_at	BP533815_at	BP534946_at	BQ843044_at	BQ843114_at	C10398_x_at	C10557_at	C10557_x_at	C10579_at	C10855_at	C10984_s_at	C11073_s_at	C11143_at	C1116_s_at	C11178_x_at	C11508_s_at	C11512_at	C1567_at	C1567_x_at	C1600_at	C1743_at	C1757_at	C1757_x_at	C1832_x_at	C2992_at	C3554_s_at	C41_at	C41_x_at	C4360_at	C4522_at	C4573_at	C5608_at	C6139_at	C6139_x_at	C6207_at	C7646_at	C8038_at	C8124_at	C8186_at	C8186_x_at	C8591_s_at	C8591_x_at	C8897_at	C8930_at	C8930_s_at	C8931_at	C8932_x_at	C9000_x_at	C9040_s_at	C9323_at	C9324_at	C9661_at	C9700_x_at	C9867_at	C9867_x_at	C992_at	C992_s_at	CV016548_at	CV016601_at	CV016601_x_at	CV016805_x_at	CV018166_s_at	CV018481_at	CV018481_x_at	CV018493_x_at	CV019351_x_at	CV019731_s_at	CV019874_at	DW003245_at	DW003245_x_at	EB425401_s_at	EB435538_at	EB442003_at	EB449808_at	
GO:0005507	func_copper ion binding	22448	238	1420	49	3.01914049316565e-012	9.03855185141467e-011	AB080970_at	AY695052_at	BP134537_at	BP192498_at	BP530697_at	BP530697_s_at	C1089_at	C10989_at	C1661_at	C3204_at	C3264_at	C3278_s_at	C3297_at	C3297_s_at	C339_at	C3412_at	C3513_at	C3636_at	C3655_at	C3772_s_at	C4075_at	C4075_s_at	C4186_at	C465_at	C4754_at	C4979_s_at	C4979_x_at	C5098_at	C5329_at	C5384_s_at	C6202_at	C6239_at	C6704_s_at	C6820_at	C6931_at	C7199_at	C7763_at	C9118_at	C9119_at	C9555_at	DV162406_at	DV999630_at	EB443220_at	EB447187_at	GC402_x_at	GC420_x_at	T9_s_at	X95932_at	X95932_s_at	
GO:0004553	func_hydrolase activity, hydrolyzing O-glycosyl compounds	22448	149	1420	35	9.64983648543694e-012	2.71898333913194e-010	AF362947_at	BP132994_at	BP137109_at	BP137402_at	BP528832_at	BP530286_at	BP530762_at	BP531362_at	BP534941_at	C10699_at	C2622_at	C2690_at	C274_at	C3209_at	C3209_s_at	C4973_at	C5334_at	C5539_at	C6398_at	C8948_at	C9094_at	C9095_s_at	C9368_at	C9369_at	C9408_at	DV161369_at	DW003753_at	EB424775_at	EB428971_at	EB446717_at	EB449677_at	EB677714_at	EB677954_at	EB682057_at	EB684101_at	
GO:0006270	proc_DNA replication initiation	22448	11	1420	10	1.03283230923953e-011	2.74848153403185e-010	AB032541_at	BP528159_at	BP532672_at	BP532672_s_at	C7715_at	C8378_at	C92_at	C9359_at	DV159171_at	MT113A_at	
GO:0005618	comp_cell wall	22448	896	1420	137	1.66132663181884e-011	4.18829187705907e-010	AF362947_at	AJ717832_at	AY032674_at	BP133605_at	BP136388_at	BP136773_at	BP137109_at	BP192498_at	BP192515_at	BP526406_at	BP527539_at	BP528985_at	BP530762_at	BP530860_at	BP533582_at	BP534370_s_at	BP534941_at	BP534986_x_at	BP535199_at	C10495_at	C1067_at	C10699_at	C10914_at	C11111_at	C11213_at	C1386_x_at	C1469_at	C1966_at	C218_at	C2622_at	C3034_at	C3209_at	C3209_s_at	C3301_at	C3354_at	C339_at	C3410_at	C3442_at	C3513_at	C3624_at	C3636_at	C3727_at	C3767_at	C3870_x_at	C3884_at	C3884_s_at	C4075_at	C4075_s_at	C4428_at	C5098_at	C5289_at	C528_s_at	C5384_s_at	C5539_at	C5555_x_at	C5590_at	C6024_at	C612_s_at	C612_x_at	C618_at	C6195_at	C6195_s_at	C61_at	C6392_at	C6392_x_at	C6748_s_at	C6820_at	C6835_at	C7029_s_at	C7763_at	C8310_at	C8319_at	C8499_at	C850_at	C8636_x_at	C8844_x_at	C884_at	C8905_at	C8948_at	C8963_at	C9035_at	C9045_at	C9075_at	C9075_s_at	C9076_at	C9076_s_at	C9077_s_at	C9094_at	C9095_s_at	C912_at	C9165_at	C9175_s_at	C9183_at	C9183_s_at	C9408_at	C9631_at	C9631_s_at	C9731_at	C980_at	C9848_at	C9924_at	CV017816_at	CV017816_x_at	CV020985_x_at	CV021255_s_at	DV159808_at	DV161028_at	DV161056_at	DV162406_at	DV999434_at	DV999667_at	DW001649_at	DW001649_x_at	DW003307_at	DW003762_at	EB424775_at	EB425358_at	EB426491_x_at	EB426522_at	EB428453_at	EB428850_x_at	EB428958_at	EB438515_at	EB439365_at	EB440405_at	EB442369_at	EB443400_at	EB446717_at	EB449677_at	EB450248_at	EB450877_at	EB451707_at	EB451707_s_at	EB679611_at	EB683680_s_at	X95932_at	X95932_s_at	
GO:0003677	func_DNA binding	22448	1058	1420	135	2.68023381266858e-011	6.41915998134124e-010	AB025715_at	AB028650_at	AB028650_s_at	AB032541_at	AB056122_at	AJ632772_at	AJ632772_s_at	AJ718264_at	AJ718264_x_at	AJ718300_at	AJ718329_x_at	AJ719137_x_at	BP132819_at	BP133024_at	BP134267_at	BP135527_at	BP136730_at	BP525964_at	BP526804_at	BP527136_at	BP529642_at	BP529642_x_at	BP531709_at	BP532477_s_at	BP532655_at	BP532672_at	BP532672_s_at	BP533815_at	BP534946_at	BQ843044_at	BQ843114_at	C10398_x_at	C10557_at	C10557_x_at	C10579_at	C10855_at	C10984_s_at	C11073_s_at	C11143_at	C1116_s_at	C11178_x_at	C11508_s_at	C11512_at	C1567_at	C1567_x_at	C1600_at	C1743_at	C1757_at	C1757_x_at	C1832_x_at	C201_at	C201_s_at	C2472_at	C2992_at	C315_at	C3554_s_at	C3897_s_at	C41_at	C41_x_at	C4360_at	C4522_at	C4573_at	C5257_at	C5608_at	C6139_at	C6139_x_at	C6207_at	C6622_at	C7376_at	C7646_at	C7685_at	C8038_at	C8124_at	C8151_at	C8173_at	C8186_at	C8186_x_at	C8378_at	C8591_s_at	C8591_x_at	C8897_at	C8930_at	C8930_s_at	C8931_at	C8932_x_at	C8990_at	C9000_x_at	C9040_s_at	C9111_at	C9286_at	C92_at	C9323_at	C9324_at	C9359_at	C9371_at	C9419_at	C9661_at	C9685_at	C9700_x_at	C9736_at	C977_at	C9830_at	C9867_at	C9867_x_at	C992_at	C992_s_at	CV016548_at	CV016601_at	CV016601_x_at	CV016805_x_at	CV018166_s_at	CV018481_at	CV018481_x_at	CV018493_x_at	CV019351_x_at	CV019731_s_at	CV019874_at	CV021345_s_at	DV158506_at	DV158506_x_at	DV159171_at	DV162015_at	DV162367_at	DW003245_at	DW003245_x_at	EB425401_s_at	EB428113_at	EB430805_at	EB435538_at	EB442003_at	EB443212_at	EB449808_at	EB678910_at	MT113A_at	X97947_at	
GO:0012505	comp_endomembrane system	22448	1707	1420	209	2.71661582118554e-011	6.19647132546607e-010	AF154654_at	AF154654_x_at	AJ632710_at	AJ718188_at	AJ718809_at	BP129180_at	BP129606_at	BP129952_at	BP134416_at	BP136388_at	BP526893_at	BP527765_at	BP528000_at	BP528832_at	BP529365_at	BP530286_at	BP530781_at	BP531140_at	BP531163_at	BP531163_x_at	BP533879_at	BP534281_at	BP534456_at	C10130_at	C1024_at	C1024_s_at	C10297_at	C10761_at	C11013_at	C11197_at	C1139_at	C11420_at	C11494_at	C11533_at	C11627_at	C11671_s_at	C116_at	C116_s_at	C1179_at	C1181_at	C1181_s_at	C1204_at	C1205_s_at	C121_at	C1247_at	C1359_at	C1359_x_at	C1396_at	C143_at	C143_s_at	C153_s_at	C1564_at	C1598_at	C1649_at	C1816_at	C1816_s_at	C182_at	C1836_s_at	C1843_at	C1850_s_at	C1880_s_at	C2287_at	C2490_at	C2690_at	C2702_at	C2825_at	C2998_at	C3034_at	C304_s_at	C3102_at	C34_at	C3580_at	C3580_x_at	C3853_at	C3859_at	C3968_at	C3968_s_at	C3983_at	C4190_s_at	C4213_at	C4235_at	C4236_at	C42_at	C42_s_at	C4349_at	C4349_s_at	C4518_s_at	C4532_at	C4555_at	C4652_at	C4686_at	C4731_at	C4731_s_at	C4785_at	C4785_s_at	C4811_at	C4972_at	C4972_s_at	C4973_at	C5069_s_at	C5233_at	C5334_at	C5348_at	C5458_at	C5541_at	C5680_at	C6262_at	C6392_at	C6392_x_at	C6398_at	C6433_at	C6536_at	C6571_at	C6601_at	C6759_at	C7095_at	C7127_at	C7159_at	C7172_at	C7236_at	C7386_at	C755_at	C7685_at	C7719_at	C7833_at	C7891_at	C7894_at	C7906_at	C8359_at	C8359_x_at	C8382_at	C8384_at	C8384_s_at	C8613_at	C8690_at	C871_at	C871_s_at	C8794_s_at	C8936_at	C9052_at	C916_at	C9288_at	C9307_at	C9312_at	C9312_s_at	C9368_at	C9494_at	C9517_x_at	C9520_s_at	C9567_s_at	C9569_at	C9569_x_at	C9588_at	C9724_at	C9843_at	C9946_at	C997_at	CN949770_at	CV020492_s_at	CV020499_at	CV021086_at	CV021255_s_at	CV021345_s_at	DV157811_at	DV157977_at	DV158881_at	DV159108_at	DV159108_s_at	DV160238_at	DV160963_at	DV162116_at	DW001002_at	DW002408_at	DW002945_at	DW003384_at	DW004189_at	DW004910_at	DW004955_at	EB425044_at	EB426605_at	EB427707_at	EB428588_at	EB428971_at	EB438515_at	EB439664_at	EB441239_at	EB441283_at	EB441627_at	EB441760_at	EB442423_s_at	EB444513_at	EB445009_at	EB445015_at	EB446608_at	EB446892_at	EB448350_at	EB450248_at	EB450508_at	EB451091_at	EB679057_at	EB679225_at	EB679491_at	EB680354_at	EB682057_at	EB684101_at	GC483A_at	T407_at	U43542_at	U43543_at	
GO:0007017	proc_microtubule-based process	22448	30	1420	15	6.06705796712959e-011	1.3209639846614e-009	AJ718109_at	AJ718109_x_at	C1073_s_at	C3565_at	C388_at	C5161_at	C8130_at	C9035_at	CV017816_at	CV017816_x_at	EB428833_s_at	EB447135_at	EB447135_x_at	U91562_at	U91562_x_at	
GO:0005200	func_structural constituent of cytoskeleton	22448	67	1420	22	6.19687634539901e-011	1.29056685628092e-009	AJ718109_at	AJ718109_x_at	C1073_s_at	C3301_at	C388_at	C5161_at	C8130_at	C8636_x_at	C8963_at	C9035_at	C9175_s_at	CV017816_at	CV017816_x_at	DW001649_at	DW001649_x_at	EB428833_s_at	EB447135_at	EB447135_x_at	EB451707_at	EB451707_s_at	U91562_at	U91562_x_at	
GO:0005788	comp_endoplasmic reticulum lumen	22448	19	1420	12	1.30455664607425e-010	2.60367763945653e-009	BP133605_at	BP136773_at	BP534267_at	C3086_at	C3884_at	C3884_s_at	C9075_at	C9075_s_at	C9076_at	C9076_s_at	C9077_s_at	EB428958_at	
GO:0042127	proc_regulation of cell proliferation	22448	10	1420	9	1.49403015650929e-010	2.86256177987181e-009	AB015222_at	C8991_at	C8991_s_at	C8992_x_at	C9111_at	C9435_at	C9814_at	EB441629_s_at	EB443392_at	
GO:0006949	proc_syncytium formation	22448	16	1420	11	2.03264835384824e-010	3.74476369805119e-009	AF049355_at	BP531140_at	C11107_at	C11107_x_at	C1181_at	C1181_s_at	C5379_at	C5383_at	C9517_x_at	C9771_at	DW001002_at	
GO:0005886	comp_plasma membrane	22448	3158	1420	280	8.89958995387019e-010	1.57885318070512e-008	AB003038_at	AF213695_at	AF362947_at	AF435452_at	AJ496227_at	AJ717832_at	AJ718229_at	AJ718848_at	AJ718897_s_at	AY695052_at	BP129857_at	BP129910_at	BP129930_at	BP130303_at	BP130839_at	BP131262_at	BP131502_at	BP131662_at	BP133165_at	BP133605_at	BP133964_at	BP134537_at	BP135799_at	BP135850_at	BP136116_at	BP136773_at	BP137402_at	BP192493_at	BP525948_at	BP527493_at	BP527539_at	BP527968_at	BP528652_at	BP528985_at	BP529000_at	BP529320_at	BP529388_at	BP529642_at	BP529642_x_at	BP529862_at	BP529875_s_at	BP530683_at	BP530697_at	BP530697_s_at	BP530801_at	BP531347_at	BP531362_at	BP532691_at	BP532691_s_at	BP532749_s_at	BP532888_at	BP534267_at	BP534370_s_at	BP534625_at	BP534870_at	BP535199_at	BT2M4328_x_at	C10056_at	C10056_s_at	C10259_at	C10380_at	C1054_at	C10651_at	C1067_at	C1089_at	C10976_at	C10976_s_at	C10989_at	C1101_at	C11031_at	C11098_at	C11213_at	C11276_at	C11287_at	C11309_at	C11589_at	C1164_at	C1164_x_at	C11692_at	C1234_at	C1234_x_at	C1346_at	C1465_at	C1466_at	C1473_at	C1888_at	C2437_at	C2573_at	C2687_s_at	C2742_at	C274_at	C2754_x_at	C2826_at	C2826_x_at	C2902_at	C3086_at	C3204_at	C3257_at	C3264_at	C3278_s_at	C3297_at	C3297_s_at	C3301_at	C3364_at	C3442_at	C3546_s_at	C3570_s_at	C3582_s_at	C3636_at	C3675_at	C3696_at	C3697_at	C3697_s_at	C3706_at	C3727_at	C3750_at	C3772_s_at	C3826_s_at	C3854_at	C3884_at	C3884_s_at	C3888_at	C3961_at	C3986_at	C4126_at	C414_at	C4154_s_at	C4159_at	C4198_at	C4267_at	C4267_x_at	C4587_at	C4592_at	C4592_x_at	C4626_at	C465_at	C4774_at	C4979_s_at	C4979_x_at	C5098_at	C5109_at	C5136_at	C5136_s_at	C5223_at	C5289_at	C528_s_at	C5384_s_at	C5551_s_at	C5590_at	C612_s_at	C612_x_at	C6202_at	C6416_at	C6446_at	C6479_x_at	C6482_at	C6513_at	C6513_s_at	C6545_at	C6704_s_at	C6761_at	C6865_at	C6901_at	C6901_s_at	C6956_at	C7029_s_at	C7631_at	C7644_at	C7713_at	C7721_at	C7763_at	C8245_at	C8319_at	C8636_x_at	C8716_at	C8803_at	C8901_at	C8963_at	C9045_at	C9068_at	C9075_at	C9075_s_at	C9076_at	C9076_s_at	C9077_s_at	C9118_at	C9119_at	C912_at	C9165_at	C9175_s_at	C9183_at	C9183_s_at	C9202_at	C9218_x_at	C9449_at	C9474_at	C9559_at	C9634_at	C976_at	C986_at	C9905_x_at	C9941_at	C9942_at	CK720589_at	CV016564_at	CV017358_x_at	CV017997_s_at	CV018641_at	CV020507_at	CV021017_x_at	DV157519_x_at	DV157809_at	DV157983_at	DV158022_s_at	DV158660_at	DV159335_at	DV160357_at	DV160685_at	DV161028_at	DV161349_at	DV161369_at	DV161391_at	DV162023_at	DV162340_at	DV162357_s_at	DV999630_at	DW001649_at	DW001649_x_at	DW002774_at	DW003307_at	DW003337_at	DW003471_at	DW003762_at	EB426263_s_at	EB427628_at	EB428687_at	EB428850_x_at	EB428958_at	EB429247_at	EB435451_at	EB435451_x_at	EB440347_s_at	EB441023_x_at	EB441299_at	EB442003_at	EB442369_at	EB442676_at	EB443220_at	EB444965_at	EB445617_at	EB445647_at	EB446849_at	EB447187_at	EB448541_at	EB449417_s_at	EB449462_at	EB451445_at	EB451445_x_at	EB451707_at	EB451707_s_at	EB452176_at	EB677333_at	EB677653_at	EB677954_at	EB678958_at	EB678958_s_at	EB680433_at	EB681606_at	EB681658_at	EB682554_at	EB682561_at	EB682778_at	EB683680_s_at	EB683778_at	GC402_x_at	GC420_x_at	T328_at	T9_s_at	X95932_at	X95932_s_at	
GO:0045548	func_phenylalanine ammonia-lyase activity	22448	12	1420	9	2.92566227316536e-009	5.0049722458793e-008	C1387_x_at	C1870_at	C4361_at	C4776_x_at	C5090_at	C654_at	DV162511_at	T126_at	X59838_at	
GO:0009834	proc_secondary cell wall biogenesis	22448	19	1420	11	2.94537822106858e-009	4.86495230307534e-008	C3580_at	C3580_x_at	C6416_at	CV021418_at	DV161028_at	DV162023_at	DW004012_at	EB450709_at	EB451268_at	U43542_at	U43543_at	
GO:0005199	func_structural constituent of cell wall	22448	20	1420	11	6.16970780184433e-009	9.85096679027811e-008	AF154654_at	AF154654_x_at	C11107_at	C11107_x_at	C2490_at	C5379_at	C5383_at	C6901_at	C6901_s_at	C9494_at	EB679057_at	
GO:0006629	proc_lipid metabolic process	22448	145	1420	30	6.91085333404118e-009	1.06783830548572e-007	BP130332_at	BP533402_at	C1087_at	C10927_at	C11111_at	C11147_at	C11671_s_at	C1205_s_at	C2541_s_at	C3983_at	C4213_at	C5680_at	C6713_at	C7891_at	C7894_at	C789_at	C8913_x_at	C9052_at	C916_at	C9288_at	DV157811_at	DV159108_at	DV159108_s_at	DW003384_at	EB427422_at	EB427422_s_at	EB439365_at	EB441239_at	EB445015_at	EB683878_x_at	
GO:0006952	proc_defense response	22448	267	1420	43	1.46096750253122e-008	2.18688573035142e-007	BP129930_at	BP530860_at	BP534456_at	C10495_at	C10761_at	C11013_at	C11197_at	C1387_x_at	C143_at	C143_s_at	C1870_at	C3508_at	C3508_x_at	C4305_x_at	C4361_at	C4532_at	C4776_x_at	C5075_at	C5090_at	C6265_at	C6265_s_at	C654_at	C6748_s_at	C6835_at	C840_at	C8779_at	C8901_at	C9879_at	C9879_s_at	CN824880_at	CV016519_at	CV018280_at	CV020492_s_at	CV020499_at	DV162511_at	DW002945_at	EB425358_at	EB426605_at	EB438552_at	EB441023_x_at	EB442295_at	T126_at	X59838_at	
GO:0008094	func_DNA-dependent ATPase activity	22448	15	1420	9	5.59090169014913e-008	8.11527851388313e-007	AB032541_at	BP532672_at	BP532672_s_at	C8378_at	C9286_at	C92_at	C9359_at	DV159171_at	MT113A_at	
GO:0030433	proc_ER-associated protein catabolic process	22448	6	1420	6	6.34396555211978e-008	8.93752793960404e-007	BP136773_at	C3884_at	C3884_s_at	C9076_at	C9076_s_at	C9077_s_at	
GO:0009831	proc_plant-type cell wall modification during multidimensional cell growth	22448	24	1420	11	7.24074731284219e-008	9.90947989386117e-007	AF049355_at	BP531140_at	C11107_at	C11107_x_at	C1181_at	C1181_s_at	C1469_at	C5379_at	C5383_at	C9517_x_at	C9771_at	
GO:0000080	proc_G1 phase of mitotic cell cycle	22448	7	1420	6	4.20094786873058e-007	5.58959452533874e-006	AB015222_at	C8991_at	C8991_s_at	C9814_at	EB441629_s_at	EB443392_at	
GO:0006169	proc_adenosine salvage	22448	7	1420	6	4.20094786873058e-007	5.43852440303229e-006	AY695052_at	C3204_at	C6704_s_at	C9118_at	C9119_at	T9_s_at	
GO:0004001	func_adenosine kinase activity	22448	7	1420	6	4.20094786873058e-007	5.2954053397946e-006	AY695052_at	C3204_at	C6704_s_at	C9118_at	C9119_at	T9_s_at	
GO:0009934	proc_regulation of meristem organization	22448	23	1420	10	5.31510804036017e-007	6.52804295213467e-006	AB004785_s_at	AB194981_at	AJ006180_s_at	BP526673_at	C1164_at	C1164_x_at	C1234_at	C1234_x_at	EB449417_s_at	EB450817_at	
GO:0009828	proc_plant-type cell wall loosening	22448	34	1420	12	5.82629301471016e-007	6.97698588511542e-006	AF049355_at	BP531140_at	C11107_at	C11107_x_at	C1181_at	C1181_s_at	C1469_at	C5379_at	C5383_at	C9517_x_at	C9771_at	DW001002_at	
GO:0004650	func_polygalacturonase activity	22448	29	1420	11	7.47536545331329e-007	8.73341476130991e-006	C4686_at	C5069_s_at	C5458_at	C6195_at	C6195_s_at	DV999434_at	DW001196_at	EB428960_at	EB442423_s_at	EB444513_at	EB679225_at	
GO:0004693	func_cyclin-dependent protein kinase activity	22448	30	1420	11	1.11288606952087e-006	1.26922006500118e-005	AF289466_at	BP133240_at	BP529829_at	C8992_x_at	C9057_s_at	C9435_at	C9526_at	C9810_s_at	C9878_at	EB450817_at	X92965_at	
GO:0006556	proc_S-adenosylmethionine biosynthetic process	22448	21	1420	9	2.31897373448309e-006	2.5832288809707e-005	C3278_s_at	C465_at	C612_s_at	C612_x_at	C6202_at	C6820_at	EB428850_x_at	GC402_x_at	GC420_x_at	
GO:0004478	func_methionine adenosyltransferase activity	22448	21	1420	9	2.31897373448309e-006	2.52451913367591e-005	C3278_s_at	C465_at	C612_s_at	C612_x_at	C6202_at	C6820_at	EB428850_x_at	GC402_x_at	GC420_x_at	
GO:0045493	proc_xylan catabolic process	22448	9	1420	6	4.51223086434705e-006	4.80301907560497e-005	BP530762_at	BP534941_at	C3209_at	C3209_s_at	C8948_at	EB424775_at	
GO:0007169	proc_transmembrane receptor protein tyrosine kinase signaling pathway	22448	104	1420	20	7.0789015533812e-006	7.37129096536869e-005	AJ718188_at	BP129857_at	BP130303_at	BP526893_at	C11287_at	C3859_at	C7029_s_at	C7236_at	C7713_at	C9045_at	DV158881_at	DV160685_at	DW002774_at	DW003041_at	DW003337_at	DW003471_at	EB429247_at	EB435451_at	EB435451_x_at	GC483A_at	
GO:0009341	comp_beta-galactosidase complex	22448	14	1420	7	9.23622004311841e-006	9.41308383117813e-005	BP134416_at	C10297_at	C3968_at	C3968_s_at	C7159_at	C7386_at	EB441283_at	
GO:0005874	comp_microtubule	22448	30	1420	10	9.27844963349855e-006	9.25911953009543e-005	AJ719155_at	BP528985_at	C3301_at	C651_at	C8636_x_at	C9175_s_at	DW001649_at	DW001649_x_at	EB451707_at	EB451707_s_at	
GO:0009044	func_xylan 1,4-beta-xylosidase activity	22448	10	1420	6	1.06734860101383e-005	0.000104338771405229	BP530762_at	BP534941_at	C3209_at	C3209_s_at	C8948_at	EB424775_at	
GO:0009699	proc_phenylpropanoid biosynthetic process	22448	37	1420	11	1.15478454139062e-005	0.000110628359065221	C1387_x_at	C1870_at	C2516_at	C3582_s_at	C4361_at	C4776_x_at	C5090_at	C654_at	DV162511_at	T126_at	X59838_at	
GO:0004091	func_carboxylesterase activity	22448	99	1420	19	1.22748892722457e-005	0.000115287685517759	C11111_at	C11147_at	C11671_s_at	C1205_s_at	C2541_s_at	C3983_at	C5680_at	C6571_at	C6713_at	C7891_at	C789_at	C9052_at	C916_at	C9288_at	DW003384_at	EB439365_at	EB441239_at	EB448075_at	EB448331_at	
GO:0009826	proc_unidimensional cell growth	22448	101	1420	19	1.65427642100369e-005	0.000152384308780916	AF049355_at	AF289466_at	BP531140_at	C11107_at	C11107_x_at	C1181_at	C1181_s_at	C1469_at	C3135_at	C5379_at	C5383_at	C8950_at	C9057_s_at	C9517_x_at	C9771_at	C9810_s_at	DW001002_at	EB441159_s_at	EB446411_at	
GO:0000226	proc_microtubule cytoskeleton organization	22448	26	1420	9	1.84685901910564e-005	0.000166914239651246	AB053091_at	C3301_at	C8636_x_at	C9175_s_at	DW001649_at	DW001649_x_at	EB435326_at	EB451707_at	EB451707_s_at	
GO:0000082	proc_G1/S transition of mitotic cell cycle	22448	11	1420	6	2.22194551860993e-005	0.000197094796928548	AB015222_at	C8991_at	C8991_s_at	C9814_at	EB441629_s_at	EB443392_at	
GO:0030599	func_pectinesterase activity	22448	40	1420	11	2.61925949673891e-005	0.000228113690715989	BP134375_at	BP534370_s_at	BP535199_at	C3442_at	C9183_at	C9183_s_at	DW000176_at	EB425229_at	EB427036_at	EB440553_at	EB442369_at	
GO:0009741	proc_response to brassinosteroid stimulus	22448	29	1420	9	4.98034105769207e-005	0.000425997029756161	AB015222_at	C3870_x_at	C5555_x_at	C8844_x_at	C8991_at	C8991_s_at	C9814_at	EB441629_s_at	EB443392_at	
GO:0004565	func_beta-galactosidase activity	22448	23	1420	8	5.22818933663682e-005	0.000439351349517375	BP134416_at	C10297_at	C3354_at	C3968_at	C3968_s_at	C7159_at	C7386_at	EB441283_at	
GO:0006260	proc_DNA replication	22448	43	1420	11	5.46833323167295e-005	0.000451608899650232	AJ298071_at	AJ718268_s_at	BP133240_at	BP527831_at	BP529829_at	C8281_at	C9125_at	C9353_at	C977_at	EB428113_at	X92443_at	
GO:0003871	func_5-methyltetrahydropteroyltriglutamate-homocysteine S-methyltransferase activity	22448	18	1420	7	6.83989855925216e-005	0.000555307018624031	BT2M4328_x_at	C1089_at	C3772_s_at	C3961_at	C4979_s_at	C4979_x_at	DV999630_at	
GO:0008705	func_methionine synthase activity	22448	18	1420	7	6.83989855925216e-005	0.000546051901646964	BT2M4328_x_at	C1089_at	C3772_s_at	C3961_at	C4979_s_at	C4979_x_at	DV999630_at	
GO:0004748	func_ribonucleoside-diphosphate reductase activity	22448	5	1420	4	7.57181407739939e-005	0.000594573597225296	AJ718268_s_at	C9125_at	C9353_at	X92443_at	
GO:0010385	func_double-stranded methylated DNA binding	22448	5	1420	4	7.57181407739939e-005	0.000584983700495856	BP130120_at	DV158506_at	DV158506_x_at	EB428113_at	
GO:0000234	func_phosphoethanolamine N-methyltransferase activity	22448	5	1420	4	7.57181407739939e-005	0.00057569824493243	BP137098_at	C2850_at	C8950_at	EB441159_s_at	
GO:0017157	proc_regulation of exocytosis	22448	9	1420	5	0.000102217110169228	0.000765031183922813	C9202_at	CV018579_at	CV018579_s_at	DW002937_at	EB448402_at	
GO:0030833	proc_regulation of actin filament polymerization	22448	9	1420	5	0.000102217110169228	0.000753261473400923	C9202_at	CV018579_at	CV018579_s_at	DW002937_at	EB448402_at	
GO:0051650	proc_establishment of vesicle localization	22448	9	1420	5	0.000102217110169228	0.000741848420773636	C9202_at	CV018579_at	CV018579_s_at	DW002937_at	EB448402_at	
GO:0019513	proc_lactose catabolic process, using glucoside 3-dehydrogenase	22448	19	1420	7	0.000102393083446284	0.000732034133892089	BP134416_at	C10297_at	C3968_at	C3968_s_at	C7159_at	C7386_at	EB441283_at	
GO:0006114	proc_glycerol biosynthetic process	22448	19	1420	7	0.000102393083446284	0.000721268926040735	C11671_s_at	C5680_at	C9288_at	DV157811_at	DV159108_at	DV159108_s_at	DW003384_at	
GO:0042409	func_caffeoyl-CoA O-methyltransferase activity	22448	14	1420	6	0.000122416557966187	0.000849819293707301	C3848_at	C4409_s_at	C9422_at	C9447_at	C9448_at	DW002847_s_at	
GO:0019515	proc_lactose catabolic process via UDP-galactose	22448	20	1420	7	0.000148946752773771	0.00101922135112338	BP134416_at	C10297_at	C3968_at	C3968_s_at	C7159_at	C7386_at	EB441283_at	
GO:0046910	func_pectinesterase inhibitor activity	22448	28	1420	8	0.000249489888068721	0.0016831782589425	C182_at	C4190_s_at	C4785_at	C4785_s_at	C5233_at	C5348_at	CV017264_at	CV021086_at	
GO:0010376	proc_stomatal complex formation	22448	3	1420	3	0.000252622513479415	0.00168064144384222	AF289466_at	C9057_s_at	C9810_s_at	
GO:0007050	proc_cell cycle arrest	22448	3	1420	3	0.000252622513479415	0.00165761895831013	AJ866277_at	C9073_at	C9074_at	
GO:0000076	proc_DNA replication checkpoint	22448	3	1420	3	0.000252622513479415	0.00163521870211675	AJ866277_at	C9073_at	C9074_at	
GO:0051753	func_mannan synthase activity	22448	3	1420	3	0.000252622513479415	0.00161341578608853	C3507_at	C4273_at	EB682827_at	
GO:0005524	func_ATP binding	22448	758	1420	72	0.000369983142568087	0.00233186743802781	AB032541_at	AJ718188_at	AJ718300_at	AJ718307_at	AY553220_s_at	BP129857_at	BP129930_at	BP130303_at	BP133605_at	BP135850_at	BP136773_at	BP525964_at	BP526804_at	BP526893_at	BP527968_at	BP532672_at	BP532672_s_at	BP535310_at	C10259_at	C11171_at	C11287_at	C1164_at	C1164_x_at	C1234_at	C1234_x_at	C1247_at	C1293_at	C3636_at	C3859_at	C3884_at	C3884_s_at	C5109_at	C5384_s_at	C5590_at	C5961_at	C7029_s_at	C7236_at	C7644_at	C7713_at	C8378_at	C9045_at	C9075_at	C9075_s_at	C9076_at	C9076_s_at	C9077_s_at	C9165_at	C9286_at	C92_at	C9359_at	C986_at	CV019365_at	DV158565_at	DV158881_at	DV159171_at	DV160685_at	DW002774_at	DW003041_at	DW003337_at	DW003471_at	EB428958_at	EB429247_at	EB435451_at	EB435451_x_at	EB440347_s_at	EB446950_at	EB449417_s_at	EB449538_at	EB449661_at	EB452176_at	GC483A_at	MT113A_at	
GO:0005773	comp_vacuole	22448	1116	1420	99	0.000390741086047308	0.0024307140287878	AJ718264_at	AJ718264_x_at	AJ718329_x_at	AY032674_at	BP130839_at	BP133605_at	BP136773_at	BP529000_at	BP529875_s_at	BP530683_at	C10398_x_at	C10557_at	C10557_x_at	C10989_at	C11143_at	C1116_s_at	C11213_at	C11571_at	C1164_at	C1164_x_at	C11692_at	C1234_at	C1234_x_at	C126_at	C1352_s_at	C1465_at	C2437_at	C2742_at	C2754_x_at	C3141_at	C3297_at	C3297_s_at	C3301_at	C3636_at	C3675_at	C3727_at	C3854_at	C3884_at	C3884_s_at	C3888_at	C41_at	C41_x_at	C4573_at	C4587_at	C4637_at	C4998_at	C5049_at	C5288_at	C5288_x_at	C5384_s_at	C5551_s_at	C6207_at	C6956_at	C8038_at	C8124_at	C8636_x_at	C8716_at	C8837_at	C8897_at	C8932_x_at	C9075_at	C9075_s_at	C9076_at	C9076_s_at	C9077_s_at	C9099_at	C9175_s_at	C9218_x_at	C9454_at	C9474_at	C952_at	C9700_x_at	C9731_at	C976_at	C9867_at	C9867_x_at	C9941_at	CK720589_at	CV016805_x_at	CV018641_at	CV019874_at	CV020985_x_at	DV158022_s_at	DV160357_at	DV160721_at	DW001649_at	DW001649_x_at	DW003117_at	EB426263_s_at	EB426522_at	EB427628_at	EB428958_at	EB432821_at	EB443220_at	EB449417_s_at	EB451707_at	EB451707_s_at	EB682554_at	EB683778_at	
GO:0005990	proc_lactose catabolic process	22448	23	1420	7	0.000398324075326917	0.00244611836002043	BP134416_at	C10297_at	C3968_at	C3968_s_at	C7159_at	C7386_at	EB441283_at	
GO:0030570	func_pectate lyase activity	22448	23	1420	7	0.000398324075326917	0.00241515483647586	C11443_at	C6262_at	C8794_s_at	DV160448_at	EB426761_at	EB428588_at	EB448478_at	
GO:0004601	func_peroxidase activity	22448	71	1420	13	0.000456385404428716	0.00273260760901694	AY032674_at	C3410_at	C3482_at	C3506_at	C3506_x_at	C3636_at	C5384_s_at	C6612_s_at	C9731_at	DW004955_at	EB450877_at	EB683168_at	EB683281_at	
GO:0003785	func_actin monomer binding	22448	7	1420	4	0.000478040492429523	0.00282693081325607	C6151_at	C6151_s_at	X82120_at	X82120_s_at	
GO:0046556	func_alpha-N-arabinofuranosidase activity	22448	7	1420	4	0.000478040492429523	0.00279245604724075	BP530762_at	BP534941_at	C3209_at	C3209_s_at	
GO:0016324	comp_apical plasma membrane	22448	7	1420	4	0.000478040492429523	0.00275881199847881	CV018579_at	CV018579_s_at	DW002937_at	EB448402_at	
GO:0030414	func_peptidase inhibitor activity	22448	24	1420	7	0.000531833861662889	0.00303271928257767	BP534456_at	C10761_at	C8901_at	CV020492_s_at	CV020499_at	EB426605_at	EB441023_x_at	
GO:0008471	func_laccase activity	22448	12	1420	5	0.000547182326605	0.00308353334639759	C3580_at	C3580_x_at	EB451091_at	U43542_at	U43543_at	
GO:0009524	comp_phragmoplast	22448	64	1420	12	0.00059775272935958	0.00332934369027022	AJ719155_at	BP128406_at	BP135799_at	BP531347_at	C3679_at	C6151_at	C6151_s_at	C9202_at	C9392_at	EB678409_at	X82120_at	X82120_s_at	
GO:0009607	proc_response to biotic stimulus	22448	56	1420	11	0.000664083752170308	0.00365627721022503	C3508_at	C3508_x_at	C4305_x_at	C840_at	C8779_at	C9879_at	C9879_s_at	CN824880_at	CV016519_at	CV018280_at	EB438552_at	
GO:0009086	proc_methionine biosynthetic process	22448	26	1420	7	0.000904268202969627	0.00492209624116422	BT2M4328_x_at	C1089_at	C3772_s_at	C3961_at	C4979_s_at	C4979_x_at	DV999630_at	
GO:0010051	proc_xylem and phloem pattern formation	22448	26	1420	7	0.000904268202969627	0.00486679178901631	BP527767_at	C1845_at	C9279_at	C9280_s_at	C9469_s_at	C9470_at	EB448089_at	
GO:0010215	proc_cellulose microfibril organization	22448	8	1420	4	0.00090814436321307	0.00483334611087845	CV018579_at	CV018579_s_at	DW002937_at	EB448402_at	
GO:0000796	comp_condensin complex	22448	4	1420	3	0.000962644284044588	0.00506710562700393	BP531972_at	EB435868_at	EB683444_at	
GO:0010069	proc_zygote asymmetric cytokinesis in the embryo sac	22448	4	1420	3	0.000962644284044588	0.0050120283919278	BP533426_s_at	C4002_at	C9208_at	
GO:0009202	proc_deoxyribonucleoside triphosphate biosynthetic process	22448	4	1420	3	0.000962644284044588	0.00495813561351998	AJ718268_s_at	C9125_at	C9353_at	
GO:0005971	comp_ribonucleoside-diphosphate reductase complex	22448	4	1420	3	0.000962644284044588	0.00490538948997189	AJ718268_s_at	C9125_at	C9353_at	
GO:0009932	proc_cell tip growth	22448	4	1420	3	0.000962644284044588	0.00485375381113008	C5098_at	C7763_at	DV162340_at	
GO:0004674	func_protein serine/threonine kinase activity	22448	180	1420	23	0.00102794811306883	0.0051290327724997	AJ718000_at	AJ718188_at	BP129857_at	BP130303_at	BP135850_at	BP526893_at	C11287_at	C3859_at	C7029_s_at	C7236_at	C7713_at	C9045_at	DV158881_at	DV160685_at	DW002774_at	DW003041_at	DW003337_at	DW003471_at	EB429247_at	EB435451_at	EB435451_x_at	EB678409_at	GC483A_at	
GO:0042023	proc_DNA endoreduplication	22448	20	1420	6	0.00113735386628577	0.00561641754588542	AF289466_at	BP529221_at	C9057_s_at	C9469_s_at	C9470_at	C9810_s_at	
GO:0006342	proc_chromatin silencing	22448	14	1420	5	0.00124328850290989	0.0060768897234065	BP131870_at	BP533426_s_at	C3343_at	C4002_at	EB446652_at	
GO:0004462	func_lactoylglutathione lyase activity	22448	28	1420	7	0.0014565052420219	0.0070471314235201	C1689_at	C2825_at	C34_at	C42_at	C42_s_at	C5282_at	C5541_at	
GO:0003849	func_3-deoxy-7-phosphoheptulonate synthase activity	22448	9	1420	4	0.00155288616562954	0.0074383247333655	C1995_s_at	C4552_at	C4552_s_at	C9512_at	
GO:0009506	comp_plasmodesma	22448	9	1420	4	0.00155288616562954	0.00736467795382723	C5354_at	C5365_at	C5365_s_at	EB438685_at	
GO:0009739	proc_response to gibberellin stimulus	22448	102	1420	15	0.00185767101327672	0.00872376877803479	C11494_at	C11627_at	C1181_at	C1181_s_at	C2490_at	C3443_x_at	C4811_at	C7833_at	C8990_at	C9517_x_at	C9830_at	C9843_at	C9946_at	EB439664_at	EB679057_at	
GO:0004866	func_endopeptidase inhibitor activity	22448	22	1420	6	0.00196333447729025	0.00913045839438862	C1359_at	C1359_x_at	C1386_x_at	C218_at	C61_at	C9848_at	
GO:0009805	proc_coumarin biosynthetic process	22448	22	1420	6	0.00196333447729025	0.00904266552521181	C3848_at	C4409_s_at	C9422_at	C9447_at	C9448_at	DW002847_s_at	
GO:0019307	proc_mannose biosynthetic process	22448	5	1420	3	0.00229303349895048	0.0104606004380693	BP533124_s_at	C8339_at	C8339_x_at	
GO:0000914	proc_phragmoplast formation	22448	5	1420	3	0.00229303349895048	0.0103619155282762	AJ718475_at	BP528985_at	EB449178_at	
GO:0004615	func_phosphomannomutase activity	22448	5	1420	3	0.00229303349895048	0.0102650751962363	BP533124_s_at	C8339_at	C8339_x_at	
GO:0009651	proc_response to salt stress	22448	682	1420	62	0.00261108257087928	0.011580634735659	AB028650_at	AB028650_s_at	AJ718109_at	AJ718109_x_at	AY553220_s_at	BP526406_at	BP533124_s_at	BT2M4328_x_at	C1073_s_at	C1089_at	C1101_at	C1164_at	C1164_x_at	C11692_at	C1234_at	C1234_x_at	C1465_at	C2742_at	C3301_at	C3675_at	C3772_s_at	C388_at	C3961_at	C4198_at	C4637_at	C4979_s_at	C4979_x_at	C5161_at	C5551_s_at	C5961_at	C612_s_at	C612_x_at	C618_at	C8130_at	C8319_at	C8339_at	C8339_x_at	C8636_x_at	C8990_at	C9099_at	C9123_at	C912_at	C9175_s_at	C9830_at	C9941_at	CK720589_at	CV017816_at	CV017816_x_at	D89635_at	DV999630_at	DW001649_at	DW001649_x_at	EB427628_at	EB428833_s_at	EB447135_at	EB447135_x_at	EB449417_s_at	EB451707_at	EB451707_s_at	EB683778_at	U91562_at	U91562_x_at	
GO:0009306	proc_protein secretion	22448	17	1420	5	0.00327729931904985	0.0144020768240815	C1164_at	C1164_x_at	C1234_at	C1234_x_at	EB449417_s_at	
GO:0042545	proc_cell wall modification	22448	32	1420	7	0.00331787218949586	0.014447825261532	BP134375_at	C3442_at	DW000176_at	EB425229_at	EB427036_at	EB440553_at	EB442369_at	
GO:0019277	proc_UDP-N-acetylgalactosamine biosynthetic process	22448	2	1420	2	0.00399884692352535	0.0172562853726905	BP530801_at	DV159335_at	
GO:0009394	proc_2'-deoxyribonucleotide metabolic process	22448	2	1420	2	0.00399884692352535	0.0171022113961486	C8168_at	EB677992_at	
GO:0051225	proc_spindle assembly	22448	2	1420	2	0.00399884692352535	0.0169508643926429	AB053091_at	BP532589_at	
GO:0052386	proc_cell wall thickening	22448	2	1420	2	0.00399884692352535	0.0168021725997249	C1845_at	EB448089_at	
GO:0042425	proc_choline biosynthetic process	22448	2	1420	2	0.00399884692352535	0.0166560667510317	C8950_at	EB441159_s_at	
GO:0008574	func_plus-end-directed microtubule motor activity	22448	2	1420	2	0.00399884692352535	0.0165124799686952	AJ718475_at	EB449178_at	
GO:0006656	proc_phosphatidylcholine biosynthetic process	22448	2	1420	2	0.00399884692352535	0.0163713476612705	C8950_at	EB441159_s_at	
GO:0004170	func_dUTP diphosphatase activity	22448	2	1420	2	0.00399884692352535	0.0162326074268529	C8168_at	EB677992_at	
GO:0016798	func_hydrolase activity, acting on glycosyl bonds	22448	60	1420	10	0.0041271398246876	0.0166126048405492	AJ718676_s_at	BP136388_at	BP533065_at	C3034_at	C6392_at	C6392_x_at	CV021255_s_at	EB438515_at	EB450248_at	GC408_at	
GO:0005783	comp_endoplasmic reticulum	22448	448	1420	43	0.00432275882028288	0.0172550122909625	BP133605_at	BP529701_at	BP532749_s_at	C1054_at	C1087_at	C10919_s_at	C10927_at	C1108_at	C1164_at	C1164_x_at	C1234_at	C1234_x_at	C1845_at	C2516_at	C2962_at	C3277_at	C3284_at	C3506_at	C3506_x_at	C3582_s_at	C4349_at	C4349_s_at	C44_at	C4701_at	C6612_s_at	C6956_at	C8245_at	C9075_at	C9075_s_at	C9099_at	C9469_s_at	C9470_at	C9588_at	C9913_at	C9913_s_at	CV020758_at	DV162340_at	DV162357_s_at	EB428958_at	EB439376_at	EB448089_at	EB449417_s_at	EB452080_at	
GO:0010429	func_methyl-CpNpN binding	22448	6	1420	3	0.00437035260606411	0.0173008173413612	BP130120_at	DV158506_at	DV158506_x_at	
GO:0004623	func_phospholipase A2 activity	22448	6	1420	3	0.00437035260606411	0.0171590073631533	C2962_at	C5288_at	C5288_x_at	
GO:0010428	func_methyl-CpNpG binding	22448	6	1420	3	0.00437035260606411	0.0170195032382497	BP130120_at	DV158506_at	DV158506_x_at	
GO:0004316	func_3-oxoacyl-[acyl-carrier-protein] reductase activity	22448	6	1420	3	0.00437035260606411	0.0168822491798767	C1199_s_at	C36_at	DW002919_at	
GO:0006555	proc_methionine metabolic process	22448	6	1420	3	0.00437035260606411	0.0167471911864377	C4202_at	DV159505_at	EB428850_x_at	
GO:0016126	proc_sterol biosynthetic process	22448	34	1420	7	0.00474893467689963	0.0180534897637692	C10919_s_at	C3135_at	C44_at	C9454_at	C9469_s_at	C9470_at	EB437373_at	
GO:0009294	proc_DNA mediated transformation	22448	43	1420	8	0.00500469119908908	0.0188759612942021	AJ718223_at	BP129768_at	BP529642_at	BP529642_x_at	C8161_at	C9208_at	EB442003_at	EB682827_at	
GO:0004713	func_protein tyrosine kinase activity	22448	12	1420	4	0.00523394179028269	0.0195863915433235	BP135850_at	BP527968_at	C5109_at	EB440347_s_at	
GO:0030247	func_polysaccharide binding	22448	12	1420	4	0.00523394179028269	0.0194345590507396	C5354_at	C5365_at	C5365_s_at	EB438685_at	
GO:0006306	proc_DNA methylation	22448	28	1420	6	0.00716212440054931	0.0263896737527932	BP131870_at	BP533426_s_at	C3343_at	C4002_at	DV161182_at	EB446652_at	
GO:0009809	proc_lignin biosynthetic process	22448	58	1420	9	0.0101740513726855	0.0372013023474529	C2516_at	C956_at	C9634_at	DV999557_at	DW003425_at	DW003425_s_at	DW004012_at	DW004150_at	EB428850_x_at	
GO:0003855	func_3-dehydroquinate dehydratase activity	22448	8	1420	3	0.0111184520881773	0.0403465041684616	AY578143_at	C8018_at	DV161054_at	
GO:0004764	func_shikimate 5-dehydrogenase activity	22448	8	1420	3	0.0111184520881773	0.0400431469942626	AY578143_at	C8018_at	DV161054_at	
GO:0050661	func_NADP or NADPH binding	22448	8	1420	3	0.0111184520881773	0.0397443175390815	AY578143_at	C8018_at	DV161054_at	
GO:0010332	proc_response to gamma radiation	22448	8	1420	3	0.0111184520881773	0.0394499151869402	C262_at	C9123_at	D89635_at	
GO:0010417	proc_glucuronoxylan biosynthetic process	22448	8	1420	3	0.0111184520881773	0.0391598422811539	C1845_at	EB448089_at	EB450709_at	
GO:0000811	comp_GINS complex	22448	3	1420	2	0.0114912957436172	0.0401775960670995	BP528159_at	C7715_at	
GO:0015774	proc_polysaccharide transport	22448	3	1420	2	0.0114912957436172	0.0398864540666133	C10585_at	C10585_s_at	
GO:0004566	func_beta-glucuronidase activity	22448	3	1420	2	0.0114912957436172	0.0395995011596592	BP132729_at	EB442618_at	
GO:0031508	proc_centromeric heterochromatin formation	22448	3	1420	2	0.0114912957436172	0.0393166475799473	DV158506_at	DV158506_x_at	
GO:0007276	proc_gamete generation	22448	3	1420	2	0.0114912957436172	0.0390378061077491	BP130434_at	C9111_at	
GO:0032776	proc_DNA methylation on cytosine	22448	3	1420	2	0.0114912957436172	0.0387628919802298	DV158506_at	DV158506_x_at	
GO:0009252	proc_peptidoglycan biosynthetic process	22448	3	1420	2	0.0114912957436172	0.0384918228055429	BP530801_at	DV159335_at	
GO:0010425	proc_DNA methylation on cytosine within a CNG sequence	22448	3	1420	2	0.0114912957436172	0.0382245184805044	BP533426_s_at	C4002_at	
GO:0051276	proc_chromosome organization	22448	3	1420	2	0.0114912957436172	0.0379609011116733	EB435868_at	EB683444_at	
GO:0031176	func_endo-1,4-beta-xylanase activity	22448	3	1420	2	0.0114912957436172	0.0377008949396755	C9094_at	C9095_s_at	
GO:0003886	func_DNA (cytosine-5-)-methyltransferase activity	22448	3	1420	2	0.0114912957436172	0.0374444262666165	BP533426_s_at	C4002_at	
GO:0001708	proc_cell fate specification	22448	3	1420	2	0.0114912957436172	0.0371914233864367	C9279_at	C9280_s_at	
GO:0010369	comp_chromocenter	22448	3	1420	2	0.0114912957436172	0.0369418165180713	DV158506_at	DV158506_x_at	
GO:0006073	proc_cellular glucan metabolic process	22448	40	1420	7	0.0118394408567566	0.0378072811359094	BP136388_at	C3034_at	C6392_at	C6392_x_at	CV021255_s_at	EB438515_at	EB450248_at	
GO:0030036	proc_actin cytoskeleton organization	22448	31	1420	6	0.0119105361322824	0.0377824291878363	AF213695_at	C6151_at	C6151_s_at	DV162340_at	X82120_at	X82120_s_at	
GO:0009832	proc_plant-type cell wall biogenesis	22448	42	1420	7	0.0153597122970319	0.0484033038834098	C3675_at	C6416_at	C6446_at	C912_at	CV021418_at	DV162340_at	EB451268_at	
GO:0006631	proc_fatty acid metabolic process	22448	24	1420	5	0.0155796817939042	0.0487756050933342	C2055_at	C593_at	C593_s_at	C6265_at	C6265_s_at	
GO:0010075	proc_regulation of meristem growth	22448	24	1420	5	0.0155796817939042	0.0484588803849359	C1164_at	C1164_x_at	C1234_at	C1234_x_at	EB449417_s_at	
GO:0006325	proc_establishment or maintenance of chromatin architecture	22448	9	1420	3	0.0159012350494481	0.0491399457334556	BP526673_at	DV158506_at	DV158506_x_at	
GO:0031048	proc_chromatin silencing by small RNA	22448	9	1420	3	0.0159012350494481	0.0488249460813181	BP131870_at	C3343_at	EB446652_at	
GO:0005319	func_lipid transporter activity	22448	9	1420	3	0.0159012350494481	0.0485139591636027	C1598_at	C2998_at	C4555_at	
