# Supplementary material for: TobEA: an atlas of tobacco gene expression from seed to senescence
Source: BMC Genomics. 2010 Feb 26;11:142. doi: 10.1186/1471-2164-11-142 (PMC2841117; doi:10.1186/1471-2164-11-142)
Supplement: Additional file 5 — GO analysis of tissue specific genes. Zip file containing lists of probes sets and GO analysis results for genes showing tissue specific expression. [file 1471-2164-11-142-S5.ZIP]

Archive with 12 entries (12 files):
- 2 specific genes.txt_Result_Over_2.txt
- 3 specific genes.txt
- 3 specific genes.txt_Result_Over_2.txt
- 4 specific genes.txt
- 4 specific genes.txt_Result_Over_2.txt
- 5 specific genes.txt
- 5 specific genes.txt_Result_Over_2.txt
- 6 specific genes.txt
- 6 specific genes.txt_Result_Over_2.txt
- 1 specific genes.txt
- 1 specific genes.txt_Result_Over_2.txt
- 2 specific genes.txt
