# Supplementary material for: TobEA: an atlas of tobacco gene expression from seed to senescence
Source: BMC Genomics. 2010 Feb 26;11:142. doi: 10.1186/1471-2164-11-142 (PMC2841117; doi:10.1186/1471-2164-11-142)
Supplement: Additional file 5 — GO analysis of tissue specific genes. Zip file containing lists of probes sets and GO analysis results for genes showing tissue specific expression. [file 1471-2164-11-142-S5.ZIP › 2 specific genes.txt_Result_Over_2.txt]

GO_Number	GO_Term	Background	Background_with_GO	List_Total	List_with_GO	Raw_Fish_P	Adjusted_Fish_P	List																																																													
GO:0012505	comp_endomembrane system	22448	1707	264	62	3.93E-13	4.88E-11	AF307095_at	AF368377_at	BC1M4448_s_at	BP128773_at	BP130296_at	BP130312_at	BP130464_at	BP131718_at	BP131741_at	BP132717_at	BP133457_at	BP134885_at	BP527663_at	BP527737_at	BP529356_at	BP531129_at	BP531711_at	BP534426_at	C10265_at	C10288_at	C10395_at	C10794_at	C1400_at	C179_at	C17_at	C1830_at	C202_at	C2599_at	C3103_at	C4319_at	C4437_at	C4693_at	C6623_at	C7441_at	C9322_at	C9460_at	C9625_at	C9933_at	CV021716_at	CV021763_at	DV162650_at	DW002056_at	DW002873_at	DW003237_at	DW005012_at	EB443613_at	EB443912_at	EB443961_at	EB443961_x_at	EB446391_at	EB446456_s_at	EB446486_at	EB448680_at	EB448680_x_at	EB450248_at	EB452232_at	EB683887_at	EB684083_at	EB684164_at	T121_at	T213_s_at	T409B_at
GO:0004601	func_peroxidase activity	22448	71	264	12	3.80E-11	2.36E-09	C1766_at	C4437_at	C4598_at	C4598_s_at	C9322_at	DW003943_at	DW003943_x_at	DW005012_at	EB446486_at	EB683937_at	T112_at	T121_at																																																		
GO:0009407	proc_toxin catabolic process	22448	76	264	11	1.41E-09	5.83E-08	BP129615_at	BP526466_s_at	BQ842839_at	BQ843039_s_at	BT4M339_s_at	C8420_at	C8921_at	C8974_at	EB443071_at	EB443541_at	EB444868_at																																																			
GO:0004364	func_glutathione transferase activity	22448	83	264	11	3.69E-09	1.15E-07	BP129615_at	BP526466_s_at	BQ842839_at	BQ843039_s_at	BT4M339_s_at	C8420_at	C8921_at	C8974_at	EB443071_at	EB443541_at	EB444868_at																																																			
GO:0045735	func_nutrient reservoir activity	22448	50	264	8	1.15E-07	2.86E-06	AF158254_at	BP527737_at	C3103_at	C4684_x_at	C9625_at	EB447080_at	EB447080_x_at	EB447242_x_at																																																						
GO:0015112	func_nitrate transmembrane transporter activity	22448	22	264	6	1.59E-07	3.29E-06	AJ557584_at	C7131_at	C9022_at	C9022_x_at	DV161099_at	T421_x_at																																																								
GO:0050162	func_oxalate oxidase activity	22448	13	264	5	2.58E-07	4.57E-06	C1428_at	C1428_x_at	C4768_s_at	EB443226_x_at	EB683641_at																																																									
GO:0031012	comp_extracellular matrix	22448	14	264	5	3.98E-07	6.16E-06	C1428_at	C1428_x_at	C4768_s_at	EB443226_x_at	EB683641_at																																																									
GO:0030145	func_manganese ion binding	22448	20	264	5	2.91E-06	4.00E-05	C4684_x_at	C9625_at	EB447080_at	EB447080_x_at	EB447242_x_at																																																									
GO:0008289	func_lipid binding	22448	123	264	9	1.54E-05	0.000190722	C115_at	DW001957_at	DW004937_at	EB443961_at	EB443961_x_at	EB445461_at	EB446456_s_at	EB683474_at	EB684164_at																																																					
GO:0046872	func_metal ion binding	22448	97	264	8	1.93E-05	0.000217322	C4684_x_at	C9625_at	DW002589_at	EB446447_at	EB447080_at	EB447080_x_at	EB447242_x_at	EB682893_at																																																						
GO:0005576	comp_extracellular region	22448	76	264	7	3.15E-05	0.000325094	C4521_at	C4521_x_at	C4608_s_at	C4608_x_at	C9460_at	CV017750_at	CV019902_x_at																																																							
GO:0006869	proc_lipid transport	22448	143	264	9	5.08E-05	0.000484686	C115_at	DW001957_at	DW004937_at	EB443961_at	EB443961_x_at	EB445461_at	EB446456_s_at	EB683474_at	EB684164_at																																																					
GO:0010200	proc_response to chitin	22448	123	264	8	0.000105687	0.000936086	AB028652_at	C10545_at	C9197_at	CV021660_at	DW002615_at	EB447203_at	EB683141_at	U72762_at																																																						
GO:0004766	func_spermidine synthase activity	22448	9	264	3	0.000128195	0.001059747	C4533_at	C4533_x_at	C8687_at																																																											
GO:0031225	comp_anchored to membrane	22448	181	264	9	0.000304273	0.002358115	BP528207_at	C115_at	C32_at	CV507112_at	DV161743_at	DW001957_at	DW004937_at	EB445461_at	EB683427_at			
GO:0006979	proc_response to oxidative stress	22448	320	264	12	0.000436258	0.003182118	C1766_at	C4437_at	C4598_at	C4598_s_at	C9322_at	DW003943_at	DW003943_x_at	DW005012_at	EB446486_at	EB683937_at	T112_at	T121_at
GO:0016021	comp_integral to membrane	22448	241	264	10	0.000599256	0.004128208	AJ557584_at	BP128902_at	C9022_at	C9022_x_at	DQ218337_at	DV161099_at	DW004804_at	EB452232_at	GC441A_at	T421_x_at		
GO:0008295	proc_spermidine biosynthetic process	22448	15	264	3	0.000659002	0.004300854	C4533_at	C4533_x_at	C8687_at									
GO:0019825	func_oxygen binding	22448	166	264	8	0.000802791	0.004977303	AF368377_at	BC4M4226_at	BP130312_at	BP130483_at	BP131741_at	BP531129_at	BP531711_at	C8940_at				
GO:0004867	func_serine-type endopeptidase inhibitor activity	22448	18	264	3	0.001151426	0.006798895	BP533606_s_at	C10466_at	C4422_s_at									
GO:0006073	proc_cellular glucan metabolic process	22448	40	264	4	0.001225078	0.006904987	C5190_at	EB448680_at	EB448680_x_at	EB450248_at								
GO:0010279	func_indole-3-acetic acid amido synthetase activity	22448	5	264	2	0.001346031	0.007256865	AB005877_at	C11667_at										
GO:0050832	proc_defense response to fungus	22448	110	264	6	0.001930888	0.009976254	BP533606_s_at	C10466_at	C4422_s_at	C8646_at	C9197_at	EB684083_at						
GO:0051762	proc_sesquiterpene biosynthetic process	22448	8	264	2	0.003681915	0.0182623	AB196435_x_at	C9138_at										
GO:0016106	proc_sesquiterpenoid biosynthetic process	22448	8	264	2	0.003681915	0.017559904	AB196435_x_at	C9138_at										
GO:0016844	func_strictosidine synthase activity	22448	8	264	2	0.003681915	0.016909537	T213_s_at	T221_at										
GO:0030755	func_quercetin 3-O-methyltransferase activity	22448	9	264	2	0.004697264	0.020802169	C4525_at	C4525_s_at										
GO:0033799	func_myricetin 3'-O-methyltransferase activity	22448	9	264	2	0.004697264	0.020084853	C4525_at	C4525_s_at										
GO:0047763	func_caffeate O-methyltransferase activity	22448	9	264	2	0.004697264	0.019415358	C4525_at	C4525_s_at										
GO:0009821	proc_alkaloid biosynthetic process	22448	9	264	2	0.004697264	0.018789056	T213_s_at	T221_at										
GO:0006810	proc_transport	22448	432	264	12	0.0053495	0.020729314	AJ557584_at	BP135950_at	BQ842958_at	C9022_at	C9022_x_at	C9333_at	CV018302_at	DV161099_at	DW002983_at	EB445231_at	EB445231_x_at	T421_x_at						
GO:0016798	"func_hydrolase activity, acting on glycosyl bonds"	22448	60	264	4	0.005443328	0.020453719	C5190_at	EB448680_at	EB448680_x_at	EB450248_at														
GO:0009269	proc_response to desiccation	22448	35	264	3	0.007973115	0.029078419	BP527737_at	C3103_at	EB440322_at															
GO:0004497	func_monooxygenase activity	22448	35	264	3	0.007973115	0.028247607	BP128773_at	BP133457_at	EB684083_at															
GO:0030001	proc_metal ion transport	22448	37	264	3	0.009304063	0.032047328	DW002589_at	EB446447_at	EB682893_at															
GO:0005737	comp_cytoplasm	22448	829	264	18	0.009540513	0.031973611	AB005877_at	BP129615_at	BP526466_s_at	BQ842839_at	BQ843039_s_at	BT4M339_s_at	C11667_at	C4525_at	C4525_s_at	C4598_at	C4598_s_at	C8921_at	C8974_at	DW003943_at	DW003943_x_at	EB443071_at	EB443541_at	EB444868_at
GO:0009723	proc_response to ethylene stimulus	22448	157	264	6	0.010814546	0.03528957	AB028652_at	C4521_at	C4521_x_at	C4608_s_at	C4608_x_at	U72762_at												
GO:0051555	proc_flavonol biosynthetic process	22448	14	264	2	0.011422637	0.036318127	C4525_at	C4525_s_at																
GO:0016740	func_transferase activity	22448	75	264	4	0.011838898	0.036700583	C10265_at	DW003963_at	EB445269_at	EB445962_at														
GO:0006355	"proc_regulation of transcription, DNA-dependent"	22448	545	264	13	0.012849019	0.038860447	AB028652_at	BP527739_at	BP527742_at	BP528759_at	BP533233_at	C1511_at	C5356_at	C7466_at	C9197_at	CV021660_at	EB447203_at	EB683141_at	U72762_at					
GO:0009753	proc_response to jasmonic acid stimulus	22448	164	264	6	0.013192617	0.038949632	AB028652_at	C4521_at	C4521_x_at	C4608_s_at	C4608_x_at	U72762_at												
GO:0005506	func_iron ion binding	22448	17	264	2	0.016680643	0.048102318	BP128773_at	BP133457_at																
GO:0016706	"func_oxidoreductase activity, acting on paired donors, with incorporation or reduction of molecular oxygen, 2-oxoglutarate as one donor, and incorporation of one atom each of oxygen into both donors"	22448	46	264	3	0.016828118	0.047424697	BP531065_at	EB682978_at	EB683738_at															
GO:0009751	proc_response to salicylic acid stimulus	22448	84	264	4	0.017325392	0.047741081	C4521_at	C4521_x_at	C4608_s_at	C4608_x_at														
