# Supplementary material for: TobEA: an atlas of tobacco gene expression from seed to senescence
Source: BMC Genomics. 2010 Feb 26;11:142. doi: 10.1186/1471-2164-11-142 (PMC2841117; doi:10.1186/1471-2164-11-142)
Supplement: Additional file 5 — GO analysis of tissue specific genes. Zip file containing lists of probes sets and GO analysis results for genes showing tissue specific expression. [file 1471-2164-11-142-S5.ZIP › 3 specific genes.txt]

C317_at
C428_at
C474_at
C675_at
C705_at
C739_at
C979_at
C1604_at
C1667_at
C2092_at
C2138_at
C2183_at
DW000433_at
C2343_at
C3046_at
C3834_at
C4071_at
CV018042_at
C4729_at
C5341_at
C5398_at
C5401_at
C5650_at
C5655_x_at
C5681_x_at
C5782_at
C5834_at
C5946_at
C6190_at
C7046_at
C7059_at
C7268_at
C7328_at
C7330_at
C7379_at
C7398_at
C7529_at
C7603_at
C7654_at
C7704_at
C7731_at
C7774_at
C7775_at
C7796_at
C7878_at
C7895_at
C8001_at
C8097_at
C8165_at
C8372_at
C8554_x_at
C8555_at
C8565_at
C8575_at
C8590_x_at
C8603_at
C8637_at
C8655_x_at
C8661_at
C8668_x_at
C8714_x_at
C8820_x_at
C8861_at
C8881_at
C8973_at
C9012_at
C9511_at
C9520_at
C9620_at
C9684_at
C9789_at
C9934_at
C10154_at
C10169_at
C10184_at
C10431_at
C10459_at
C10872_at
C11235_at
C11334_at
C11451_at
C11546_at
C11546_x_at
C11713_at
EB683537_at
EB683394_at
EB682046_at
EB681993_at
EB681466_at
EB681159_at
EB680246_s_at
EB680547_at
EB680469_at
EB680464_at
EB680033_at
EB679778_at
EB679265_at
DV158569_s_at
DW003664_at
DW003621_at
DW002195_at
DW001903_at
DW001250_x_at
DW000797_at
DW000769_at
DW000447_at
DW000443_at
DW000228_at
DV999900_at
DV999747_at
DV999747_x_at
DV999589_at
DV999589_s_at
DV999455_at
DV999231_at
DV999116_x_at
DV998906_at
DV161740_at
DV159619_at
EB643500_x_at
EB451896_at
EB449532_at
EB448950_at
EB447566_at
EB446876_at
EB443696_at
EB442785_at
EB442037_at
EB441616_at
EB441308_at
EB438844_at
EB438766_at
EB437968_at
EB435435_at
EB434512_at
EB433275_at
EB433143_at
EB433079_at
EB432961_x_at
EB432600_at
EB432383_at
EB431944_at
EB431909_at
EB431634_at
EB431420_at
EB431330_x_at
EB431259_at
EB431216_at
EB431004_at
EB430884_at
EB430816_at
EB430336_at
EB429849_at
EB429798_at
EB429705_at
EB429679_at
EB429399_at
TT24_F19_at
EB427965_s_at
EB425524_at
DR109311_at
BP131547_x_at
BP530019_at
BP530009_at
BP529999_x_at
BP529985_at
BP529817_at
BP529767_at
BP529694_at
BP529692_at
BP529617_at
BP529581_at
BP529442_at
BP529391_at
BP529382_at
BP529251_at
BP529241_at
BP529215_at
BP529177_at
BP529154_at
BP529063_at
BP529057_at
BP528941_at
BP528784_at
BP528765_at
BP528760_at
BP528672_at
BP528646_at
BP528532_at
BP528418_at
BP528383_at
BP528288_at
BP528261_at
BP528230_at
BP528181_at
BP528140_at
BP527909_at
BP527875_at
BP527780_s_at
BP527666_at
BP527584_at
BP527445_at
BP527368_at
BP527360_at
BP527321_at
BP527303_at
BP527169_at
BP527036_at
BP527017_at
BP527013_at
BP526841_at
BP526816_at
BP526756_at
BP526656_at
BP526643_at
BP526585_at
BP526545_at
BP526207_at
BP526205_at
BP526141_at
BP526115_at
BP525983_at
BP525910_at
BP525825_at
BP525817_at
BP525778_at
BP525765_at
BP525655_at
BP137326_at
BP137311_at
BP137287_at
BP137243_at
BP137138_at
BP136843_at
BP136814_at
BP136807_at
BP136794_at
BP136762_at
BP136662_x_at
BP136642_at
BP136635_at
BP136628_at
BP136547_at
BP136501_at
BP136409_at
BP136378_at
BP136308_at
BP136036_at
BP135981_at
BP135886_at
BP135850_at
BP135804_at
BP135541_at
BP135534_at
BP135525_at
BP135472_at
BP135469_at
BP135351_at
BP135260_at
BP135254_at
BP135248_at
BP135203_at
BP135124_x_at
BP134998_at
BP134890_at
BP134726_at
BP134720_at
BP134586_at
BP134585_at
BP134562_at
BP134476_at
BP134396_at
BP134341_at
BP134320_at
BP134310_at
BP134293_at
BP134242_at
BP133907_at
BP133899_at
BP133861_at
BP133799_at
BP133788_at
BP133768_x_at
BP133737_at
BP133470_at
BP133440_at
BP133431_at
BP133426_at
BP133347_at
BP133297_at
BP133125_at
BP133091_at
BP133021_at
BP133019_at
BP133012_at
BP133007_at
BP132991_at
BP132838_at
BP132835_at
BP132826_at
BP132773_at
BP132766_at
BP132742_at
BP132672_at
BP132630_at
BP132516_at
BP132460_at
BP132314_at
BP132291_at
BP132288_at
BP132283_at
BP132155_at
BP132148_at
BP131960_at
BP131796_at
BP131737_at
BP131640_at
BP131493_at
BP131333_at
BP131207_at
BP131079_at
BP131070_at
BP131023_at
BP130862_at
BP130760_at
BP130689_at
BP130668_at
BP130429_at
BP130421_at
BP130179_at
BP130100_at
BP130073_at
BP129943_at
BP129922_at
BP129806_at
BP129788_at
BP129661_at
BP129639_at
BP129634_at
BP129480_at
BP129447_at
BP129412_at
BP129379_at
BP129375_at
BP129365_at
BP129308_at
BP129262_at
BP129232_at
BP129197_at
BP129125_at
BP129093_at
BP129072_at
BP129048_at
BP129015_at
BP128930_at
BP128917_at
BP128860_at
BP128636_at
BP128611_at
BP128535_at
AJ632927_at
CN498793_at
BP534687_at
BP534622_at
BP534599_at
BP533198_at
BP533037_at
BP532737_at
BP531947_at
BP531913_at
BP531851_at
BP531840_at
BP531762_at
BP531136_at
BP530731_at
BP530719_at
BP530381_at
BP530255_at
BP530089_at
CV021783_x_at
CV021767_x_at
CV021756_at
CV021655_at
CV021640_x_at
CV021633_x_at
CV021622_x_at
CV021585_at
CV021523_at
CV021493_at
CV021471_at
CV021440_x_at
CV021425_at
CV021391_at
CV021371_at
CV021349_at
CV021335_at
CV021315_at
CV021302_at
CV021292_x_at
CV021202_x_at
CV021188_x_at
CV021128_at
CV021119_x_at
CV021115_x_at
CV021085_at
CV021069_x_at
CV021050_at
CV021048_x_at
CV021021_x_at
CV021019_x_at
CV021015_x_at
CV021014_at
CV020933_x_at
CV020838_at
CV020785_at
CV020772_at
CV020751_at
CV020646_at
CV020572_x_at
CV020510_at
CV020491_at
CV020482_at
CV020388_at
CV020234_at
CV020205_at
CV020199_x_at
CV020101_at
CV020031_at
CV019940_at
CV019882_at
CV019835_x_at
CV019829_at
CV019809_at
CV019786_at
CV019710_at
CV019697_at
CV019674_at
CV019672_at
CV019657_at
CV019408_at
CV019319_at
CV019184_at
CV019166_at
CV019158_x_at
CV019120_x_at
CV019037_at
CV018961_at
CV018902_at
CV018858_x_at
CV018824_at
CV018788_x_at
CV018767_x_at
CV018739_x_at
CV018697_at
CV018672_at
CV018593_x_at
CV018480_x_at
CV018424_at
CV018379_x_at
CV018349_at
CV018344_at
CV018342_at
CV018214_x_at
CV018152_at
CV018058_at
CV017760_at
CV017724_at
CV017655_x_at
CV017571_x_at
CV017102_at
CV017090_at
CV017068_at
CV016946_at
CV016929_at
CV016895_at
CV016792_at
CV016760_x_at
CV016428_at
CV016251_at
CV016141_at
CV016141_x_at
CV016122_at
CV016073_x_at
CV016071_at
CV016024_at
CV016019_at
CV015923_at
BP192651_at
BP192632_at
BP192517_at
CB337266_at
CB322075_at
AF211580_at
AJ717905_at
DQ213015_at
AB017966_at
X64198_at
X83853_at
M60461_x_at
M60464_x_at
TT12_F19_at
TT19_H07_at
TT20_N21_at
TT47_K22_at
TT11_B12_at
TT15_M05_at
TT20_C13_at
TT26_I14_at
TT38_J01_at
TT39_J01_at
TT03_O09_at
TT05_K09_at
TT09_C05_s_at
TT10_D10_at
TT11_E03_at
TT16_B17_at
TT17_N05_at
TT18_D21_at
TT20_C14_at
TT22_N02_at
TT23_K03_x_at
TT36_I17_at
TT36_I20_at
TT36_I20_x_at
TT38_G11_at
TT39_B19_at
TT40_I01_at
TT40_J13_s_at
TT40_L13_at
TT41_J07_at
TT09_B02_at
TT14_C21_at
TT15_B21_at
TT17_G22_at
TT20_L07_at
TT21_N04_at
TT26_G10_at
TT29_J08_at
TT29_N10_at
TT30_A08_s_at
TT31_L06_at
TT36_K17_at
TT39_D11_at
TT39_P19_at
TT40_F14_at
TT40_O05_at
TT40_P11_at
TT50_K04_at
TT22_L09_at
TT25_C13_at
TT28_K11_at
TT06_G06_at
TT12_A23_at
TT22_M16_x_at
TT26_H13_at
TT26_J23_at
TT30_P07_at
TT07_A01_at
TT08_F15_s_at
TT02_B07_at
TT09_F04_at
TT09_I09_at
TT10_F07_at
TT11_F09_at
TT11_K05_at
TT12_B10_at
TT19_C24_at
TT34_G07_at
TT35_I16_at
TT39_A04_at
TT39_I10_at
ATAC135_at
GCCA307_at
GGGT195_at
GC313B_at
GC339_at
GC34_at
GC414C_at
BC3M4338_at
BC4M2243_at
BC4M3120_x_at
BC43M163_at
BT1M246_at
BT4M241_at
