# Supplementary material for: TobEA: an atlas of tobacco gene expression from seed to senescence
Source: BMC Genomics. 2010 Feb 26;11:142. doi: 10.1186/1471-2164-11-142 (PMC2841117; doi:10.1186/1471-2164-11-142)
Supplement: Additional file 5 — GO analysis of tissue specific genes. Zip file containing lists of probes sets and GO analysis results for genes showing tissue specific expression. [file 1471-2164-11-142-S5.ZIP › 3 specific genes.txt_Result_Over_2.txt]

GO_Number	GO_Term	Background	Background_with_GO	List_Total	List_with_GO	Raw_Fish_P	Adjusted_Fish_P	List																																																																																													
GO:0009535	comp_chloroplast thylakoid membrane	22448	827	244	40	0	0	BP133019_at	BP192632_at	BP526585_at	BP527445_at	C5398_at	C7046_at	C8554_x_at	C8575_at	C8590_x_at	C8661_at	C8668_x_at	C8881_at	CV016024_at	CV016251_at	CV016895_at	CV016929_at	CV017571_x_at	CV017655_x_at	CV017760_at	CV018214_x_at	CV018697_at	CV018767_x_at	CV018858_x_at	CV018961_at	CV019037_at	CV019672_at	CV019674_at	CV019829_at	CV019835_x_at	CV020491_at	CV020510_at	CV020646_at	CV021048_x_at	CV021050_at	CV021188_x_at	CV021335_at	CV021349_at	EB427965_s_at	EB435435_at	X64198_at																																																						
GO:0009573	comp_chloroplast ribulose bisphosphate carboxylase complex	22448	106	244	21	6.95E-14	4.31E-12	C5655_x_at	C8554_x_at	C8655_x_at	C8714_x_at	C8820_x_at	C8861_at	CV016141_at	CV016141_x_at	CV017102_at	CV018480_x_at	CV018902_at	CV019037_at	CV019882_at	CV020751_at	CV021115_x_at	CV021119_x_at	CV021292_x_at	CV021440_x_at	CV021585_at	CV021622_x_at	CV021640_x_at																																																																									
GO:0015977	proc_carbon utilization by fixation of carbon dioxide	22448	106	244	21	6.95E-14	2.87E-12	C5655_x_at	C8554_x_at	C8655_x_at	C8714_x_at	C8820_x_at	C8861_at	CV016141_at	CV016141_x_at	CV017102_at	CV018480_x_at	CV018902_at	CV019037_at	CV019882_at	CV020751_at	CV021115_x_at	CV021119_x_at	CV021292_x_at	CV021440_x_at	CV021585_at	CV021622_x_at	CV021640_x_at																																																																									
GO:0016984	func_ribulose-bisphosphate carboxylase activity	22448	106	244	21	6.95E-14	2.15E-12	C5655_x_at	C8554_x_at	C8655_x_at	C8714_x_at	C8820_x_at	C8861_at	CV016141_at	CV016141_x_at	CV017102_at	CV018480_x_at	CV018902_at	CV019037_at	CV019882_at	CV020751_at	CV021115_x_at	CV021119_x_at	CV021292_x_at	CV021440_x_at	CV021585_at	CV021622_x_at	CV021640_x_at																																																																									
GO:0009579	comp_thylakoid	22448	802	244	55	3.27E-13	8.10E-12	BP192632_at	BP526585_at	BT4M241_at	C5398_at	C5655_x_at	C5681_x_at	C8554_x_at	C8575_at	C8590_x_at	C8655_x_at	C8661_at	C8668_x_at	C8714_x_at	C8820_x_at	C8861_at	CV016019_at	CV016024_at	CV016141_at	CV016141_x_at	CV016251_at	CV016895_at	CV017102_at	CV017571_x_at	CV017655_x_at	CV017760_at	CV018424_at	CV018480_x_at	CV018672_at	CV018697_at	CV018858_x_at	CV018902_at	CV018961_at	CV019037_at	CV019120_x_at	CV019672_at	CV019829_at	CV019835_x_at	CV019882_at	CV020482_at	CV020491_at	CV020510_at	CV020646_at	CV020751_at	CV021050_at	CV021115_x_at	CV021119_x_at	CV021292_x_at	CV021349_at	CV021440_x_at	CV021585_at	CV021622_x_at	CV021640_x_at	EB427965_s_at	EB430816_at	X64198_at																																							
GO:0010114	proc_response to red light	22448	177	244	23	6.04E-13	1.25E-11	C5655_x_at	C8554_x_at	C8655_x_at	C8714_x_at	C8820_x_at	C8861_at	CV016141_at	CV016141_x_at	CV016251_at	CV017102_at	CV018480_x_at	CV018902_at	CV019037_at	CV019882_at	CV020751_at	CV021115_x_at	CV021119_x_at	CV021292_x_at	CV021440_x_at	CV021585_at	CV021622_x_at	CV021640_x_at	X64198_at																																																																							
GO:0010218	proc_response to far red light	22448	180	244	23	8.05E-13	1.43E-11	C5655_x_at	C8554_x_at	C8655_x_at	C8714_x_at	C8820_x_at	C8861_at	CV016141_at	CV016141_x_at	CV016251_at	CV017102_at	CV018480_x_at	CV018902_at	CV019037_at	CV019882_at	CV020751_at	CV021115_x_at	CV021119_x_at	CV021292_x_at	CV021440_x_at	CV021585_at	CV021622_x_at	CV021640_x_at	X64198_at																																																																							
GO:0009637	proc_response to blue light	22448	178	244	23	9.21E-13	1.43E-11	C5655_x_at	C8554_x_at	C8655_x_at	C8714_x_at	C8820_x_at	C8861_at	CV016141_at	CV016141_x_at	CV016251_at	CV017102_at	CV018480_x_at	CV018902_at	CV019037_at	CV019882_at	CV020751_at	CV021115_x_at	CV021119_x_at	CV021292_x_at	CV021440_x_at	CV021585_at	CV021622_x_at	CV021640_x_at	X64198_at																																																																							
GO:0009507	comp_chloroplast	22448	4078	244	94	1.94E-12	2.67E-11	BC3M4338_at	BP129072_at	BP129125_at	BP129197_at	BP130429_at	BP131079_at	BP131493_at	BP132516_at	BP132773_at	BP133019_at	BP133021_at	BP134586_at	BP136409_at	BP137326_at	BP192632_at	BP526585_at	BP526756_at	BP527445_at	BP528765_at	BT4M241_at	C11235_at	C11334_at	C11713_at	C2092_at	C428_at	C5398_at	C5655_x_at	C5681_x_at	C5782_at	C5834_at	C7059_at	C705_at	C7328_at	C7398_at	C8554_x_at	C8575_at	C8590_x_at	C8655_x_at	C8661_at	C8668_x_at	C8714_x_at	C8820_x_at	C8861_at	C8881_at	C9511_at	CV015923_at	CV016019_at	CV016024_at	CV016141_at	CV016141_x_at	CV016251_at	CV016895_at	CV017102_at	CV017571_x_at	CV017655_x_at	CV017760_at	CV018424_at	CV018480_x_at	CV018672_at	CV018697_at	CV018858_x_at	CV018902_at	CV018961_at	CV019037_at	CV019120_x_at	CV019672_at	CV019829_at	CV019835_x_at	CV019882_at	CV020482_at	CV020491_at	CV020510_at	CV020646_at	CV020751_at	CV021050_at	CV021115_x_at	CV021119_x_at	CV021188_x_at	CV021292_x_at	CV021335_at	CV021349_at	CV021440_x_at	CV021585_at	CV021622_x_at	CV021640_x_at	DW000769_at	EB427965_s_at	EB429399_at	EB430816_at	EB431216_at	EB434512_at	EB435435_at	EB447566_at	X64198_at
GO:0048046	comp_apoplast	22448	697	244	32	6.04E-12	7.49E-11	BP133019_at	BP192632_at	BT4M241_at	C5655_x_at	C8554_x_at	C8655_x_at	C8714_x_at	C8820_x_at	C8861_at	CV016141_at	CV016141_x_at	CV016251_at	CV017102_at	CV018424_at	CV018480_x_at	CV018672_at	CV018902_at	CV019037_at	CV019120_x_at	CV019882_at	CV020751_at	CV021115_x_at	CV021119_x_at	CV021292_x_at	CV021440_x_at	CV021585_at	CV021622_x_at	CV021640_x_at	DW000433_at	EB427965_s_at	M60461_x_at	M60464_x_at																																																														
GO:0009570	comp_chloroplast stroma	22448	915	244	37	7.34E-12	8.28E-11	BP133019_at	BP137326_at	BP192632_at	BP526756_at	BT4M241_at	C11334_at	C2092_at	C5655_x_at	C5681_x_at	C7046_at	C705_at	C8554_x_at	C8655_x_at	C8714_x_at	C8820_x_at	C8861_at	CV016141_at	CV016141_x_at	CV017102_at	CV018480_x_at	CV018672_at	CV018902_at	CV019037_at	CV019882_at	CV020646_at	CV020751_at	CV021115_x_at	CV021119_x_at	CV021292_x_at	CV021349_at	CV021440_x_at	CV021585_at	CV021622_x_at	CV021640_x_at	EB427965_s_at	EB430816_at	EB447566_at																																																									
GO:0015979	proc_photosynthesis	22448	311	244	20	2.33E-10	2.41E-09	C8575_at	C8590_x_at	C8661_at	CV016024_at	CV016251_at	CV016895_at	CV017571_x_at	CV017655_x_at	CV017760_at	CV018214_x_at	CV018697_at	CV018858_x_at	CV019672_at	CV019674_at	CV019829_at	CV019835_x_at	CV020491_at	CV021050_at	CV021188_x_at	X64198_at																																																																										
GO:0030076	comp_light-harvesting complex	22448	164	244	14	3.44E-09	3.28E-08	C8575_at	C8590_x_at	C8661_at	CV016251_at	CV016895_at	CV017571_x_at	CV017655_x_at	CV017760_at	CV018697_at	CV019672_at	CV019835_x_at	CV020491_at	CV021050_at	X64198_at																																																																																
GO:0016168	func_chlorophyll binding	22448	172	244	13	5.42E-08	4.80E-07	C8575_at	C8590_x_at	C8661_at	CV016251_at	CV016895_at	CV017571_x_at	CV017655_x_at	CV017760_at	CV018697_at	CV019672_at	CV020491_at	CV021050_at	X64198_at																																																																																	
GO:0022626	comp_cytosolic ribosome	22448	663	244	24	2.89E-07	2.39E-06	BP192632_at	C5655_x_at	C8554_x_at	C8655_x_at	C8714_x_at	C8820_x_at	C8861_at	CV016141_at	CV016141_x_at	CV017102_at	CV018480_x_at	CV018672_at	CV018824_at	CV018902_at	CV019037_at	CV019882_at	CV020751_at	CV021115_x_at	CV021119_x_at	CV021292_x_at	CV021440_x_at	CV021585_at	CV021622_x_at	CV021640_x_at																																																																						
GO:0016020	comp_membrane	22448	2335	244	46	4.91E-05	0.000380347	BP132516_at	BP132742_at	BP192632_at	BP192651_at	BP526205_at	BP528532_at	BP529241_at	C5398_at	C5655_x_at	C7878_at	C8554_x_at	C8655_x_at	C8668_x_at	C8714_x_at	C8820_x_at	C8861_at	C8881_at	CV016141_at	CV016141_x_at	CV017102_at	CV017571_x_at	CV017655_x_at	CV017760_at	CV018480_x_at	CV018672_at	CV018858_x_at	CV018902_at	CV018961_at	CV019037_at	CV019672_at	CV019809_at	CV019829_at	CV019882_at	CV020510_at	CV020751_at	CV021050_at	CV021115_x_at	CV021119_x_at	CV021292_x_at	CV021440_x_at	CV021585_at	CV021622_x_at	CV021640_x_at	EB431634_at	EB679265_at	X64198_at
GO:0010287	comp_plastoglobule	22448	209	244	10	0.000102142	0.000745036	C5398_at	C8668_x_at	CV017571_x_at	CV017655_x_at	CV017760_at	CV019672_at	CV020510_at	EB427965_s_at	EB430816_at	X64198_at																																				
GO:0005618	comp_cell wall	22448	896	244	23	0.000128397	0.000884512	AB017966_at	C5655_x_at	C8655_x_at	C8714_x_at	C8820_x_at	C8861_at	CV016141_at	CV016141_x_at	CV017102_at	CV018480_x_at	CV018902_at	CV019882_at	CV021115_x_at	CV021119_x_at	CV021292_x_at	CV021493_at	CV021585_at	CV021622_x_at	CV021640_x_at	DV999747_at	DV999747_x_at	M60461_x_at	M60464_x_at																							
GO:0030095	comp_chloroplast photosystem II	22448	47	244	5	0.000153926	0.001004568	CV016929_at	CV019674_at	CV020646_at	CV021349_at	EB427965_s_at																																									
GO:0015198	func_oligopeptide transporter activity	22448	11	244	3	0.000196236	0.001216662	BP528532_at	DV999589_at	DV999589_s_at																																											
GO:0031977	comp_thylakoid lumen	22448	110	244	7	0.000202358	0.001194877	C5681_x_at	C8554_x_at	CV016019_at	CV019037_at	CV020646_at	CV021349_at	EB427965_s_at																																							
GO:0009543	comp_chloroplast thylakoid lumen	22448	118	244	7	0.000311574	0.001756143	BP526585_at	C5681_x_at	CV016019_at	CV016929_at	CV020646_at	CV021349_at	EB427965_s_at																																							
GO:0019684	"proc_photosynthesis, light reaction"	22448	35	244	4	0.000547193	0.002950083	C5398_at	C8668_x_at	CV020510_at	EB427965_s_at																																										
GO:0006857	proc_oligopeptide transport	22448	45	244	4	0.001430363	0.007390211	BP132742_at	BP528532_at	DV999589_at	DV999589_s_at																																										
GO:0009941	comp_chloroplast envelope	22448	877	244	20	0.001521403	0.007546161	BP131079_at	BP132516_at	BP133019_at	BP137326_at	BP192632_at	BT4M241_at	C5398_at	C7398_at	C8554_x_at	C8668_x_at	C8881_at	CV017760_at	CV018672_at	CV018961_at	CV019037_at	CV020510_at	CV020751_at	CV021440_x_at	EB447566_at	X64198_at																										
GO:0009769	"proc_photosynthesis, light harvesting in photosystem II"	22448	22	244	3	0.001676666	0.007996407	CV017655_x_at	CV017760_at	CV019672_at																																											
GO:0009538	comp_photosystem I reaction center	22448	49	244	4	0.001966287	0.009030354	C5398_at	C8668_x_at	CV020510_at	CV021188_x_at																																										
GO:0030528	func_transcription regulator activity	22448	82	244	5	0.002012848	0.008914043	BP128535_at	BP128917_at	BP131640_at	BP132291_at	BP528760_at																																									
GO:0006139	"proc_nucleobase, nucleoside, nucleotide and nucleic acid metabolic process"	22448	27	244	3	0.003059744	0.013083045	C11235_at	C7268_at	EB681466_at																																											
GO:0009902	proc_chloroplast relocation	22448	8	244	2	0.003155459	0.013042562	C5782_at	C5834_at																																												
GO:0009624	proc_response to nematode	22448	56	244	4	0.0032128	0.012851202	BP132516_at	C7878_at	DV999589_at	DV999589_s_at																																										
GO:0009768	"proc_photosynthesis, light harvesting in photosystem I"	22448	30	244	3	0.004146559	0.016067914	CV020482_at	CV021050_at	X64198_at			
GO:0009654	comp_oxygen evolving complex	22448	30	244	3	0.004146559	0.015581008	CV020646_at	CV021349_at	EB427965_s_at			
GO:0009707	comp_chloroplast outer membrane	22448	34	244	3	0.005919927	0.021590322	BP129232_at	C5782_at	C5834_at			
GO:0042651	comp_thylakoid membrane	22448	36	244	3	0.006952097	0.024630287	CV017655_x_at	CV017760_at	CV019672_at			
GO:0004338	"func_glucan 1,3-beta-glucosidase activity"	22448	12	244	2	0.007227694	0.024895392	M60461_x_at	M60464_x_at				
GO:0045036	proc_protein targeting to chloroplast	22448	12	244	2	0.007227694	0.024222543	BP131640_at	BP132291_at				
GO:0031224	comp_intrinsic to membrane	22448	12	244	2	0.007227694	0.023585108	BP130689_at	C5401_at				
GO:0016481	proc_negative regulation of transcription	22448	40	244	3	0.009319297	0.029630586	BP128917_at	BP133788_at	BP528760_at			
GO:0004888	func_transmembrane receptor activity	22448	15	244	2	0.011254803	0.034889888	BP130689_at	C5401_at				
GO:0004356	func_glutamate-ammonia ligase activity	22448	16	244	2	0.012771238	0.038625207	BP129943_at	BP192632_at				
GO:0004674	func_protein serine/threonine kinase activity	22448	180	244	6	0.014086685	0.04158926	BP129093_at	BP129806_at	BP134562_at	BP135850_at	BP526545_at	C8165_at
GO:0009522	comp_photosystem I	22448	48	244	3	0.015313745	0.044160567	CV018858_x_at	CV019829_at	CV020482_at			
GO:0008810	func_cellulase activity	22448	18	244	2	0.016053062	0.045240449	M60461_x_at	M60464_x_at				
