# Supplementary material for: TobEA: an atlas of tobacco gene expression from seed to senescence
Source: BMC Genomics. 2010 Feb 26;11:142. doi: 10.1186/1471-2164-11-142 (PMC2841117; doi:10.1186/1471-2164-11-142)
Supplement: Additional file 5 — GO analysis of tissue specific genes. Zip file containing lists of probes sets and GO analysis results for genes showing tissue specific expression. [file 1471-2164-11-142-S5.ZIP › 4 specific genes.txt]

C1194_at
C9913_at
C7194_at
C7299_at
C7307_at
C7414_at
C7584_at
C7656_at
C7699_at
C7730_x_at
C7788_at
C8349_at
C10203_at
C11270_at
C11375_at
EB683980_at
EB679406_at
DW001281_at
DW000632_at
DW000627_at
DV159282_at
EB643517_at
EB643437_at
EB452184_at
EB450871_at
EB449534_at
EB446482_at
EB446287_at
EB444269_at
EB442044_at
EB441473_at
EB440873_at
EB431611_at
EB427021_at
EB425749_at
BP529536_at
BP529517_at
BP529113_at
BP528804_at
BP527721_at
BP527239_at
BP527224_at
BP526981_at
BP526314_at
BP526007_at
BP525754_at
BP525632_at
BP137198_at
BP136940_at
BP136769_at
BP136664_at
BP136592_at
BP136571_at
BP136415_at
BP136393_at
BP136158_at
BP135860_at
BP135829_at
BP135698_at
BP135606_at
BP135202_at
BP134718_at
BP134595_at
BP134569_at
BP134273_at
BP134011_at
BP133797_at
BP133602_at
BP133427_at
BP132562_at
BP132495_at
BP132435_at
BP132409_at
BP132164_at
BP131994_at
BP131354_at
BP131341_at
BP130903_at
BP130678_at
BP130626_at
BP130430_at
BP130314_at
BP130291_at
BP130154_at
BP129745_at
BP129556_at
BP129517_at
BP129382_at
BP129278_at
BP128503_at
BP128473_at
CN498854_at
BP534982_at
BP533951_at
BP533829_at
BP533684_at
BP532639_at
BP531980_at
BP531440_at
CV021761_at
CV021534_at
CV021124_at
CV020872_at
CV020714_at
CV020639_x_at
CV019812_x_at
CV019791_at
CV018753_at
CV018599_at
CV018484_at
CV018403_at
CV018396_at
CV018331_at
CV018204_x_at
CV017758_at
CV017585_x_at
CV017477_at
CV016573_at
CV016248_at
CV015961_x_at
BP192538_at
AB053089_at
TT14_D11_at
TT22_F07_at
TT24_P09_at
TT40_B18_at
TT41_D21_x_at
TT47_D22_at
TT48_P12_at
TT03_O18_at
TT04_E11_at
TT18_D14_at
TT30_E11_at
TT34_H13_at
TT39_N05_at
GC368_at
BC4M4242_at
