# Supplementary material for: TobEA: an atlas of tobacco gene expression from seed to senescence
Source: BMC Genomics. 2010 Feb 26;11:142. doi: 10.1186/1471-2164-11-142 (PMC2841117; doi:10.1186/1471-2164-11-142)
Supplement: Additional file 5 — GO analysis of tissue specific genes. Zip file containing lists of probes sets and GO analysis results for genes showing tissue specific expression. [file 1471-2164-11-142-S5.ZIP › 4 specific genes.txt_Result_Over_2.txt]

GO_Number	GO_Term	Background	Background_with_GO	List_Total	List_with_GO	Raw_Fish_P	Adjusted_Fish_P	List
GO:0003777	func_microtubule motor activity	22448	61	60	3	0.000585118	0.020479122	AB053089_at	BP134569_at	BP527721_at
GO:0042732	proc_D-xylose metabolic process	22448	15	60	2	0.000721329	0.012623249	CV017758_at	CV018331_at
GO:0009736	proc_cytokinin mediated signaling	22448	19	60	2	0.001166683	0.013611297	BP525754_at	DW000627_at
GO:0048040	func_UDP-glucuronate decarboxylase activity	22448	20	60	2	0.001294088	0.011323269	CV017758_at	CV018331_at
GO:0005875	comp_microtubule associated complex	22448	41	60	2	0.005387417	0.037711916	AB053089_at	BP134569_at
GO:0007018	proc_microtubule-based movement	22448	41	60	2	0.005387417	0.031426597	AB053089_at	BP527721_at
GO:0009225	proc_nucleotide-sugar metabolic process	22448	51	60	2	0.008234727	0.041173637	CV017758_at	CV018331_at
