# Supplementary material for: TobEA: an atlas of tobacco gene expression from seed to senescence
Source: BMC Genomics. 2010 Feb 26;11:142. doi: 10.1186/1471-2164-11-142 (PMC2841117; doi:10.1186/1471-2164-11-142)
Supplement: Additional file 5 — GO analysis of tissue specific genes. Zip file containing lists of probes sets and GO analysis results for genes showing tissue specific expression. [file 1471-2164-11-142-S5.ZIP › 5 specific genes.txt]

C396_at
C824_at
C1068_at
C4101_at
C5362_at
C7050_at
C7067_at
C7489_at
C7537_at
C7610_at
C7675_at
C7716_at
C7759_at
C7950_at
C8071_at
C8142_at
C8169_at
C8538_at
C9016_at
C9370_at
C9593_at
C9751_at
C9889_at
C10813_at
C11034_at
C11542_at
EB682657_at
EB682490_at
EB681575_at
EB681378_at
EB680147_at
EB679509_at
EB677788_at
DW003601_at
DW003177_at
DW002861_at
DW001408_at
DV162015_at
EB643438_at
EB451797_at
EB449424_at
EB445022_at
EB444926_at
EB444859_at
EB441727_at
EB440044_at
EB439260_at
EB439058_at
EB436448_at
EB436043_at
EB435872_at
EB435868_at
EB432253_at
EB431811_at
EB430452_at
EB429220_at
EB428128_at
EB425026_at
CV507133_x_at
BP131685_at
BP529952_at
BP529683_at
BP529669_at
BP529540_at
BP529439_at
BP529427_at
BP529273_at
BP529098_at
BP529097_at
BP529005_at
BP528978_at
BP528832_at
BP528806_at
BP528445_at
BP528355_at
BP528353_at
BP528341_at
BP528260_at
BP528187_at
BP528144_at
BP528037_at
BP527955_at
BP527952_at
BP527822_at
BP527573_at
BP527422_at
BP527400_at
BP527140_at
BP527092_at
BP527063_at
BP526965_at
BP526950_at
BP526905_at
BP526896_at
BP526716_at
BP526557_at
BP526476_at
BP526354_at
BP526306_at
BP526273_at
BP526201_at
BP526192_at
BP526182_at
BP526129_at
BP526091_at
BP525988_at
BP525964_at
BP525939_at
BP525918_at
BP525849_at
BP525836_at
BP525716_at
BP525652_at
BP525648_at
BP525594_at
BP525584_at
BP525580_at
BP525544_at
BP137416_at
BP137159_at
BP136945_at
BP136939_at
BP136927_at
BP136906_at
BP136893_at
BP136685_at
BP136577_at
BP136518_at
BP136457_at
BP136394_at
BP136126_at
BP136065_at
BP136037_at
BP136017_at
BP135912_at
BP135842_at
BP135773_at
BP135607_at
BP135584_at
BP135498_at
BP135429_at
BP135392_at
BP135375_at
BP135330_at
BP135302_at
BP135224_at
BP135210_at
BP135158_at
BP134960_at
BP134733_at
BP134575_at
BP134552_at
BP134472_at
BP134428_at
BP134406_at
BP134375_at
BP134319_at
BP134316_at
BP134131_at
BP134111_at
BP133979_at
BP133977_at
BP133900_at
BP133894_at
BP133893_at
BP133860_at
BP133616_at
BP133559_at
BP133416_at
BP133243_at
BP133231_at
BP133211_at
BP133165_at
BP133148_at
BP133115_at
BP133107_at
BP132985_at
BP132921_at
BP132647_at
BP132639_at
BP132391_at
BP132253_at
BP132100_at
BP131983_at
BP131922_at
BP131895_at
BP131856_at
BP131854_at
BP131749_at
BP131689_at
BP131672_at
BP131623_at
BP131596_at
BP131585_at
BP131555_at
BP131429_at
BP131428_at
BP131418_at
BP131329_at
BP131071_at
BP130904_at
BP130890_at
BP130800_at
BP130754_at
BP130714_at
BP130657_at
BP130554_at
BP130447_at
BP130074_at
BP130016_at
BP130013_at
BP130007_at
BP129952_at
BP129906_at
BP129761_at
BP129656_at
BP129649_at
BP129618_at
BP129550_at
BP129498_at
BP129380_at
BP129353_at
BP129230_at
BP129089_at
BP129071_at
BP129052_at
BP128907_at
BP128838_at
BP128746_at
BP128606_at
BP128593_at
BP128548_at
BP128536_at
BP128500_at
BP128457_at
BP128448_at
BP128426_at
CN498826_at
BP535234_at
BP534916_at
BP534774_at
BP534053_at
BP533401_at
BP533292_at
BP533215_s_at
BP532603_at
BP532462_at
BP532288_s_at
BP531485_at
BP531450_at
BP531187_at
BP530813_x_at
BP530530_at
BP530370_at
CV021735_at
CV021314_x_at
CV021215_at
CV021095_at
CV021086_at
CV020955_x_at
CV020833_at
CV020732_at
CV020394_at
CV020274_at
CV020226_at
CV019950_at
CV019874_at
CV019445_at
CV019433_at
CV019351_at
CV019329_at
CV019296_at
CV018641_at
CV018492_at
CV018466_x_at
CV018453_at
CV018138_at
CV018134_at
CV017951_at
CV017609_at
CV017555_at
CV017535_at
CV017517_x_at
CV017298_at
CV017176_x_at
CV016857_at
CV016678_at
CV016529_at
CV016263_x_at
CV015990_at
CV015932_x_at
BQ843149_at
BP192458_at
AJ719166_at
AJ719113_at
AJ718903_x_at
AJ718818_x_at
AJ718758_at
AJ718433_at
AJ718225_at
AJ718186_x_at
AJ718163_s_at
AJ718120_at
AJ717942_x_at
AJ717780_at
AF154669_at
AF145262_at
TT16_B05_at
TT23_C16_at
TT34_C22_at
TT13_K13_at
TT05_O09_at
TT08_G10_at
TT05_J21_at
TT10_N05_at
TT13_L04_at
TT29_F05_at
TT04_F07_x_at
TT08_O19_at
TT22_C24_at
TT31_I14_s_at
TT10_F03_at
TT16_I10_at
TT17_A03_at
TT18_J24_at
TT23_E06_at
TT24_D24_at
TT28_A05_at
TT34_H10_at
TT36_K06_at
TT39_J20_at
TT48_P16_at
T332_at
T370A_at
BC31M29_at
BT3M414_at
BT4M2117_x_at
