# Supplementary material for: TobEA: an atlas of tobacco gene expression from seed to senescence
Source: BMC Genomics. 2010 Feb 26;11:142. doi: 10.1186/1471-2164-11-142 (PMC2841117; doi:10.1186/1471-2164-11-142)
Supplement: Additional file 5 — GO analysis of tissue specific genes. Zip file containing lists of probes sets and GO analysis results for genes showing tissue specific expression. [file 1471-2164-11-142-S5.ZIP › 5 specific genes.txt_Result_Over_2.txt]

GO_Number	GO_Term	Background	Background_with_GO	List_Total	List_with_GO	Raw_Fish_P	Adjusted_Fish_P	List
GO:0006541	proc_glutamine metabolic process	22448	7	97	2	0.000382644	0.021045404	BP134111_at	BP525648_at
GO:0007059	proc_chromosome segregation	22448	14	97	2	0.001625732	0.044707621	BP525964_at	BP527422_at
