# Supplementary material for: TobEA: an atlas of tobacco gene expression from seed to senescence
Source: BMC Genomics. 2010 Feb 26;11:142. doi: 10.1186/1471-2164-11-142 (PMC2841117; doi:10.1186/1471-2164-11-142)
Supplement: Additional file 5 — GO analysis of tissue specific genes. Zip file containing lists of probes sets and GO analysis results for genes showing tissue specific expression. [file 1471-2164-11-142-S5.ZIP › 6 specific genes.txt]

C52_at
C356_at
C724_at
C854_at
C3038_at
C3541_at
C3610_at
C4256_at
BP532985_at
C5437_s_at
C6150_at
C6152_at
C6154_at
C6168_at
C6171_at
C6172_at
C6180_at
C6184_s_at
C6185_at
C6187_at
C6200_s_at
C6206_at
C6212_at
C6222_at
C6222_s_at
C6230_at
C6234_at
C6234_s_at
C6251_at
C6251_x_at
C6256_at
C6261_at
C6273_at
C6290_at
C6307_at
C6307_x_at
C6386_s_at
C6397_at
C6405_at
C6406_at
C6441_at
C6445_at
C6454_at
C6462_s_at
C6472_at
C6475_at
C6533_at
C6541_at
C6594_x_at
C6637_s_at
C6696_at
C6698_at
C6700_at
C6705_at
C6705_s_at
C6721_at
C6729_at
C6733_at
C6806_at
C6806_x_at
C6810_at
C6810_s_at
C6846_at
C6861_at
C6882_at
C6901_at
C6901_s_at
C6927_at
C6935_at
C6936_at
C6943_at
C6949_at
C6962_at
C7123_at
C7412_at
C7541_at
C7673_at
C7888_at
C7940_at
C7956_at
C8012_at
C8016_at
C8206_at
C8249_at
C8572_at
C8889_at
C8895_at
C8917_at
C8977_s_at
C9042_at
C9113_at
C9211_at
C9234_at
C9341_at
C9346_at
C9398_at
C9465_at
C9489_at
EB425504_at
EB425504_s_at
C9513_at
C9975_at
C10324_at
C10324_x_at
C10538_at
C10757_at
C11719_at
EB683472_at
EB680277_at
EB678711_at
EB678403_at
DW004418_at
DW002061_at
DW000014_at
DV999585_at
DV162464_at
DV162414_at
DV162402_at
DV161898_at
DV159690_at
EB643472_at
EB643455_at
EB449491_at
EB441300_at
EB440980_s_at
EB440397_at
EB437979_at
EB435774_at
EB434062_at
EB432235_at
EB431233_at
EB430606_at
EB428930_at
EB428907_at
EB428907_s_at
EB428808_at
EB428742_at
EB428515_s_at
EB428512_at
EB428503_at
EB428434_at
EB428428_at
EB428417_at
EB428338_at
EB428277_at
EB428210_at
EB428210_s_at
EB428200_at
EB428130_at
EB428119_at
EB428101_at
EB428011_at
EB427949_at
EB427941_at
EB427916_at
EB427716_at
EB427708_at
EB427678_at
EB427631_at
EB427631_x_at
EB427619_at
EB427582_at
EB427582_s_at
EB427526_at
EB427510_at
EB427468_at
EB427450_at
EB427396_at
EB427369_at
EB427326_at
EB427240_at
EB427240_s_at
EB427165_at
EB427118_at
EB427114_s_at
EB427027_at
EB427017_at
EB427004_at
EB426990_at
EB426949_at
EB426935_at
EB426854_at
EB426752_at
EB426718_at
EB426686_at
EB426685_at
EB426634_at
EB426622_at
EB426548_at
EB426525_at
EB426443_at
EB426388_at
EB426330_at
EB426290_at
EB426231_at
EB426200_at
EB426152_at
EB426017_at
EB426017_x_at
EB426013_at
EB425970_at
EB425895_at
EB425885_at
EB425810_at
EB425728_at
EB425600_at
EB425543_at
EB425483_at
EB425480_at
EB425409_at
EB424698_at
EB424698_s_at
EB425387_at
EB425337_at
EB425309_at
EB425207_at
EB425199_at
EB425138_at
EB425075_at
EB425028_at
EB424895_at
EB424893_at
EB424892_at
EB424846_at
EB424818_at
EB424685_at
EB424671_at
EB424637_at
EB424615_at
BP128768_at
BP529960_at
BP529675_at
BP529596_at
BP529352_at
BP529338_at
BP528831_at
BP528546_at
BP528381_at
BP528374_at
BP528031_at
BP527911_at
BP527832_s_at
BP527523_at
BP527497_at
BP527489_at
BP527435_at
BP527231_at
BP527198_at
BP526898_at
BP526492_at
BP526380_at
BP526344_at
BP526265_at
BP526242_at
BP526138_at
BP525962_at
BP525796_at
BP525575_at
BP137485_at
BP137374_at
BP137074_at
BP137060_at
BP136903_at
BP136274_at
BP136271_at
BP135866_at
BP135674_at
BP135564_at
BP135543_at
BP135294_at
BP135256_at
BP135174_at
BP135135_at
BP135118_at
BP135059_at
BP134984_at
BP134652_at
BP134630_at
BP134565_at
BP134481_s_at
BP134363_at
BP134296_at
BP134068_at
BP133916_at
BP133549_at
BP133533_at
BP133389_at
BP133361_at
BP133305_at
BP133117_at
BP133077_at
BP132951_at
BP132941_at
BP132936_at
BP132791_at
BP132737_at
BP132728_at
BP132726_at
BP132663_at
BP132636_at
BP132517_at
BP132497_at
BP132455_at
BP132343_at
BP132292_at
BP131986_at
BP131462_at
BP131170_at
BP131032_at
BP130879_at
BP130709_at
BP130632_at
BP130607_x_at
BP130576_at
BP130405_at
BP130380_at
BP130101_at
BP130024_at
BP129974_at
BP129717_at
BP129674_at
BP129464_at
BP129253_at
BP129130_at
BP129016_at
BP128912_at
BP128892_at
BP128833_at
BP128658_at
BP128634_at
BP535423_at
BP535076_x_at
BP534153_at
BP533777_at
BP533619_at
BP533416_s_at
BP533329_at
BP533072_at
BP532722_at
BP532643_at
BP532587_at
BP531730_at
BP531631_at
BP531266_at
BP531238_at
BP531162_at
BP531143_at
BP530772_at
BP530654_at
CV021637_x_at
CV021307_at
CV021111_at
CV020716_at
CV020549_at
CV020540_at
CV020502_s_at
CV020461_x_at
CV019749_at
CV019666_at
CV019636_at
CV019608_at
CV019380_x_at
CV019011_at
CV018602_at
CV018496_x_at
CV018384_x_at
CV017934_at
CV017793_at
CV017720_x_at
CV017403_at
CV016922_at
CV016851_at
CV016698_x_at
CV016410_x_at
CV016081_x_at
CV015955_at
CV015931_at
CO133036_at
CN949786_at
CN949759_at
CN949744_at
CN949744_x_at
CN949740_at
CN949721_at
CN824907_at
CN824903_s_at
CN824898_at
CN824895_at
CN824893_at
CN824849_at
CN824846_at
CK720588_at
CK720586_at
BP192576_at
AB032548_at
AB032547_at
AF211689_x_at
AJ718880_at
AJ718686_at
AJ718243_x_at
AJ717943_at
X98492_at
X82120_at
X65982_at
X61146_at
AJ608157_at
AF213464_at
AY183722_at
AB032528_at
AJ250431_at
AY081941_at
AB080971_at
AB017533_at
AF252414_at
AF246967_at
AB035705_at
AF248538_at
AF149981_at
U95924_at
A21101_at
A10063_at
U14168_at
TT04_G22_at
TT40_M21_at
TT17_H13_at
TT36_L01_at
TT39_O15_at
TT26_O21_at
TT04_C19_at
TT11_J08_at
TT12_A16_at
TT12_A16_x_at
TT31_D21_at
TT35_K04_at
TT38_J12_s_at
TT04_K20_at
TT10_F14_at
TT12_F09_at
TT25_J08_x_at
TT31_D19_at
TT31_K20_at
TT04_F10_at
TT13_K14_at
TT14_I19_at
TT27_N09_at
TT41_B17_at
TT50_F18_at
GACC270_at
GC471A_x_at
MT301A_at
T371_at
BC1M3241_at
BC1M4323_x_at
BC2M3231_at
BC4M1234_x_at
BT4M4321_at
actin5_s_at
