# Supplementary material for: TobEA: an atlas of tobacco gene expression from seed to senescence
Source: BMC Genomics. 2010 Feb 26;11:142. doi: 10.1186/1471-2164-11-142 (PMC2841117; doi:10.1186/1471-2164-11-142)
Supplement: Additional file 5 — GO analysis of tissue specific genes. Zip file containing lists of probes sets and GO analysis results for genes showing tissue specific expression. [file 1471-2164-11-142-S5.ZIP › 6 specific genes.txt_Result_Over_2.txt]

GO_Number	GO_Term	Background	Background_with_GO	List_Total	List_with_GO	Raw_Fish_P	Adjusted_Fish_P	List																																																									
GO:0030570	func_pectate lyase activity	22448	23	269	10	7.77E-16	1.03E-13	C6187_at	C6212_at	C6222_at	C6222_s_at	C6441_at	C8016_at	EB427619_at	EB428011_at	EB428101_at	U95924_at																																																
GO:0012505	comp_endomembrane system	22448	1707	269	58	2.66E-13	1.76E-11	A21101_at	AF248538_at	AF252414_at	AJ250431_at	BP133361_at	BP134481_s_at	BP527198_at	BP527832_s_at	BP529352_at	C10538_at	C6152_at	C6154_at	C6168_at	C6185_at	C6187_at	C6200_s_at	C6212_at	C6222_at	C6222_s_at	C6230_at	C6234_at	C6234_s_at	C6256_at	C6441_at	C6533_at	C6541_at	C6935_at	C7673_at	C8016_at	C8889_at	C9211_at	C9465_at	C9489_at	C9513_at	C9975_at	CN824893_at	CN824907_at	CV016081_x_at	CV017793_at	CV020716_at	EB424818_at	EB425199_at	EB425600_at	EB426752_at	EB426854_at	EB427118_at	EB427326_at	EB427619_at	EB428011_at	EB428417_at	EB428428_at	EB428434_at	EB428503_at	EB440397_at	EB678403_at	U14168_at	U95924_at	X61146_at
GO:0016829	func_lyase activity	22448	30	269	10	1.21E-12	5.33E-11	C6187_at	C6212_at	C6222_at	C6222_s_at	C6441_at	C8016_at	EB427619_at	EB428011_at	EB428101_at	U95924_at																																																
GO:0004091	func_carboxylesterase activity	22448	99	269	11	2.96E-08	9.78E-07	BP527832_s_at	C10538_at	EB424698_at	EB424698_s_at	EB425199_at	EB425409_at	EB425600_at	EB426752_at	EB427326_at	EB427631_at	EB427631_x_at																																															
GO:0005507	func_copper ion binding	22448	238	269	13	6.50E-06	0.000171554	AB017533_at	AB032528_at	AB080971_at	C6185_at	C6200_s_at	C6234_at	C6234_s_at	C6846_at	C9211_at	C9341_at	CV016698_x_at	EB426854_at	X61146_at																																													
GO:0031225	comp_anchored to membrane	22448	181	269	11	1.24E-05	0.000273458	AB017533_at	AB032528_at	AB080971_at	BP133533_at	BP134363_at	BP531143_at	C6454_at	C6637_s_at	C6696_at	C6729_at	C9341_at																																															
GO:0042545	proc_cell wall modification	22448	32	269	5	3.68E-05	0.000693713	C6171_at	C6273_at	C6386_s_at	C6472_at	EB428200_at																																																					
GO:0009664	proc_plant-type cell wall organization	22448	18	269	4	5.41E-05	0.000891916	C6187_at	C8016_at	EB427619_at	U95924_at																																																						
GO:0005199	func_structural constituent of cell wall	22448	20	269	4	8.40E-05	0.001231811	C6901_at	C6901_s_at	EB428428_at	EB428503_at																																																						
GO:0030599	func_pectinesterase activity	22448	40	269	5	0.000111165	0.001467378	C6171_at	C6273_at	C6386_s_at	C6472_at	EB428200_at																																																					
GO:0015144	func_carbohydrate transmembrane transporter activity	22448	65	269	6	0.00012794	0.00153528	AF149981_at	C6184_s_at	CN824895_at	EB425028_at	EB425970_at	GC471A_x_at																																																				
GO:0005351	func_sugar:hydrogen symporter activity	22448	67	269	6	0.000151521	0.001666729	AF149981_at	C6184_s_at	CN824895_at	EB425028_at	EB425970_at	GC471A_x_at																																																				
GO:0006810	proc_transport	22448	432	269	15	0.000244346	0.002481048	BP128912_at	BP133077_at	C356_at	C6184_s_at	C6406_at	C9113_at	CK720586_at	CK720588_at	CN824895_at	CN949759_at	EB425028_at	EB425970_at	EB427114_s_at	EB427510_at	EB441300_at																																											
GO:0009505	comp_plant-type cell wall	22448	359	269	13	0.000424092	0.003998582	BC4M1234_x_at	BP525575_at	C6171_at	C6273_at	C6386_s_at	C6472_at	C7541_at	EB424698_at	EB424698_s_at	EB425409_at	EB427631_at	EB427631_x_at	EB428200_at																																													
GO:0006913	proc_nucleocytoplasmic transport	22448	30	269	4	0.000432359	0.003804762	EB426017_at	EB426017_x_at	EB427582_at	EB427582_s_at																																																						
GO:0007165	proc_signal transduction	22448	187	269	9	0.000442861	0.003653605	BP525575_at	BP529352_at	C8012_at	EB425810_at	EB426017_at	EB426017_x_at	EB427582_at	EB427582_s_at	EB440397_at		
GO:0008272	proc_sulfate transport	22448	13	269	3	0.000445261	0.003457317	BP133077_at	C6406_at	EB427114_s_at								
GO:0009504	comp_cell plate	22448	33	269	4	0.000627639	0.004602689	EB426017_at	EB426017_x_at	EB427582_at	EB427582_s_at							
GO:0015116	func_sulfate transmembrane transporter activity	22448	15	269	3	0.000695907	0.004834722	BP133077_at	C6406_at	EB427114_s_at								
GO:0005768	comp_endosome	22448	35	269	4	0.000788174	0.005201946	EB426017_at	EB426017_x_at	EB427582_at	EB427582_s_at							
GO:0008643	proc_carbohydrate transport	22448	35	269	4	0.000788174	0.004954235	C6184_s_at	CN824895_at	EB425028_at	EB425970_at							
GO:0009753	proc_response to jasmonic acid stimulus	22448	164	269	8	0.000837617	0.0050257	C3038_at	C6475_at	C6901_at	C6901_s_at	EB425483_at	EB426548_at	EB427369_at	X98492_at			
GO:0003779	func_actin binding	22448	66	269	5	0.001172385	0.006728473	AY081941_at	BP130380_at	C6172_at	C7888_at	X82120_at						
GO:0005975	proc_carbohydrate metabolic process	22448	317	269	11	0.001628044	0.00895424	AF248538_at	AJ250431_at	BC4M1234_x_at	BP134481_s_at	C6454_at	C6541_at	C7541_at	C7673_at	CV020716_at	EB427118_at	EB428434_at
GO:0043090	proc_amino acid import	22448	6	269	2	0.00207889	0.01097654	C6150_at	C6445_at									
GO:0004553	"func_hydrolase activity, hydrolyzing O-glycosyl compounds"	22448	149	269	7	0.002173015	0.011032228	BC4M1234_x_at	C6307_at	C6307_x_at	C6454_at	C7673_at	EB427118_at	EB428434_at				
GO:0004565	func_beta-galactosidase activity	22448	23	269	3	0.002523568	0.012337445	AJ250431_at	BP134481_s_at	C7541_at								
GO:0009718	proc_anthocyanin biosynthetic process	22448	7	269	2	0.002887455	0.013612289	EB427369_at	EB427916_at									
GO:0003785	func_actin monomer binding	22448	7	269	2	0.002887455	0.0131429	C6172_at	X82120_at									
GO:0009556	proc_microsporogenesis	22448	8	269	2	0.003819558	0.016806054	CN824893_at	EB425885_at									
GO:0016847	func_1-aminocyclopropane-1-carboxylate synthase activity	22448	9	269	2	0.004872143	0.020745899	X65982_at	X98492_at									
GO:0004650	func_polygalacturonase activity	22448	29	269	3	0.004938595	0.020371705	AF248538_at	C6541_at	CN824893_at					
GO:0009055	func_electron carrier activity	22448	105	269	5	0.008698843	0.03479537	BP128892_at	CV019749_at	EB427240_at	EB427240_s_at	EB427526_at			
GO:0004338	"func_glucan 1,3-beta-glucosidase activity"	22448	12	269	2	0.008723067	0.033866024	C6307_at	C6307_x_at						
GO:0016021	comp_integral to membrane	22448	241	269	8	0.008814279	0.033242425	BP130709_at	BP133077_at	C6406_at	C6705_at	C6705_s_at	C6962_at	C9975_at	EB427114_s_at
GO:0008393	func_fatty acid (omega-1)-hydroxylase activity	22448	13	269	2	0.010228123	0.037503116	EB424895_at	EB428742_at						
GO:0048440	proc_carpel development	22448	13	269	2	0.010228123	0.036489518	EB426231_at	EB428277_at						
GO:0016491	func_oxidoreductase activity	22448	251	269	8	0.011083999	0.038502314	BP135059_at	C6185_at	C6200_s_at	C6234_at	C6234_s_at	C9211_at	EB426854_at	X61146_at
GO:0006014	proc_D-ribose metabolic process	22448	14	269	2	0.011839195	0.040071122	DV162414_at	EB427949_at						
GO:0009341	comp_beta-galactosidase complex	22448	14	269	2	0.011839195	0.039069344	AJ250431_at	BP134481_s_at						
GO:0004805	func_trehalose-phosphatase activity	22448	15	269	2	0.013553547	0.043635811	BP129464_at	BP132726_at						
GO:0005992	proc_trehalose biosynthetic process	22448	15	269	2	0.013553547	0.042596863	BP129464_at	BP132726_at						
