# Supplementary material for: TobEA: an atlas of tobacco gene expression from seed to senescence
Source: BMC Genomics. 2010 Feb 26;11:142. doi: 10.1186/1471-2164-11-142 (PMC2841117; doi:10.1186/1471-2164-11-142)
Supplement: Additional file 5 — GO analysis of tissue specific genes. Zip file containing lists of probes sets and GO analysis results for genes showing tissue specific expression. [file 1471-2164-11-142-S5.ZIP › 1 specific genes.txt]

C358_at
C358_x_at
C846_at
C855_at
C879_at
C879_x_at
C918_at
C931_at
C947_at
C947_s_at
C1093_at
C1097_at
C3036_at
C1139_at
C1172_at
C1216_at
C1217_at
C1226_at
C1248_at
C1273_at
C1273_s_at
C3033_at
C3039_at
C3074_at
C3077_at
C3088_s_at
C3117_at
C3121_at
C3144_at
C3170_at
C3170_x_at
C3171_at
C3171_x_at
C3182_at
C3192_x_at
C3238_at
C3252_at
C3255_at
C3265_at
C3275_at
C3302_at
C3342_at
C3404_at
C5962_at
C6135_at
C6181_at
C7042_at
C7304_at
C7339_at
C7443_at
C7480_at
C7844_at
C7889_at
C7971_at
C8071_s_at
C9128_at
C9128_x_at
C10210_at
C10942_x_at
C11290_at
C11666_at
EB683908_at
EB682710_at
EB679589_at
EB679498_at
EB679338_at
EB679262_at
EB679262_x_at
EB679209_at
EB679202_at
EB678954_at
EB678755_at
EB678702_at
EB678601_at
EB678419_at
EB678250_at
EB678025_at
EB678012_at
EB677856_at
EB677547_at
DW004391_x_at
DW003291_at
DV162441_at
DV158952_at
DV158832_at
DV158688_at
DV158668_at
DV158588_at
DV158547_at
DV158486_at
DV158373_at
DV158314_at
DV158295_s_at
DV158222_at
DV158122_s_at
DV158097_at
DV157927_at
DV157917_at
DV157808_at
DV157697_at
DV157657_at
DV157630_at
DV157487_at
EB448668_at
EB446151_at
EB443783_at
EB439690_at
EB431196_at
BP131186_at
BP130575_at
BP529887_at
BP529732_at
BP529730_at
BP529571_at
BP529451_at
BP529441_at
BP529433_at
BP529381_at
BP529127_at
BP528825_at
BP528575_at
BP528318_at
BP528099_at
BP527900_at
BP527532_at
BP527456_at
BP527440_at
BP527142_at
BP526828_at
BP526685_at
BP526652_at
BP526058_at
BP526000_at
BP525933_at
BP525875_at
BP525812_at
BP137310_at
BP137268_at
BP136960_at
BP136759_at
BP136278_at
BP136015_at
BP135947_at
BP135155_at
BP134815_at
BP134154_at
BP133898_at
BP133738_at
BP133541_at
BP133129_at
BP133011_at
BP132803_at
BP132762_at
BP132553_at
BP132428_s_at
BP132280_at
BP132228_at
BP132076_at
BP131696_at
BP131441_at
BP131181_at
BP130991_at
BP130458_at
BP130238_at
BP130123_at
BP130097_at
BP129842_at
BP129690_at
BP129148_at
BP128795_at
BP128783_at
BP128650_at
BP535430_at
BP535264_at
BP535108_at
BP533542_at
BP533487_at
BP532949_at
BP532715_at
BP532571_at
BP532397_at
BP531876_at
BP531597_at
BP530266_at
CV020942_x_at
CV019637_at
CV019265_at
CV017896_at
CV017555_x_at
CV016691_at
CV016131_at
CB329254_at
AF211651_s_at
AF030071_at
AJ719093_at
AJ718665_at
AJ718623_at
TT30_K23_at
TT41_H09_at
TT47_G18_at
TT35_E02_at
TT35_G04_at
TT36_A01_at
TT06_O22_at
TT09_H18_at
TT36_G21_at
TT15_N14_at
TT04_A10_at
TT06_K21_at
TT17_I06_at
GC174_at
