# Supplementary material for: TobEA: an atlas of tobacco gene expression from seed to senescence
Source: BMC Genomics. 2010 Feb 26;11:142. doi: 10.1186/1471-2164-11-142 (PMC2841117; doi:10.1186/1471-2164-11-142)
Supplement: Additional file 5 — GO analysis of tissue specific genes. Zip file containing lists of probes sets and GO analysis results for genes showing tissue specific expression. [file 1471-2164-11-142-S5.ZIP › 1 specific genes.txt_Result_Over_2.txt]

GO_Number	GO_Term	Background	Background_with_GO	List_Total	List_with_GO	Raw_Fish_P	Adjusted_Fish_P	List																																				
GO:0012505	comp_endomembrane system	22448	1707	110	37	1.53E-13	8.25E-12	BP130991_at	BP527456_at	BP529732_at	BP529887_at	C11290_at	C1139_at	C1226_at	C1248_at	C1273_at	C1273_s_at	C3088_s_at	C3117_at	C3171_at	C3171_x_at	C3192_x_at	C3252_at	C3265_at	C3275_at	C3404_at	C358_at	C358_x_at	C5962_at	C6135_at	C7304_at	C855_at	C918_at	DV157630_at	DV157657_at	DV157808_at	DV157917_at	DV157927_at	DV158222_at	DV158952_at	EB678954_at	EB679202_at	EB679498_at	EB679589_at
GO:0006869	proc_lipid transport	22448	143	110	13	3.70E-13	1.00E-11	C11290_at	C1139_at	C1172_at	C1226_at	C1248_at	C3192_x_at	C3252_at	C358_at	C358_x_at	C6135_at	C918_at	C947_at	C947_s_at																								
GO:0008289	func_lipid binding	22448	123	110	13	4.22E-13	7.60E-12	C11290_at	C1139_at	C1172_at	C1226_at	C1248_at	C3192_x_at	C3252_at	C358_at	C358_x_at	C6135_at	C918_at	C947_at	C947_s_at																								
GO:0009415	proc_response to water	22448	6	110	3	2.27E-06	3.06E-05	C3342_at	C879_at	C879_x_at																																		
GO:0006972	proc_hyperosmotic response	22448	5	110	2	0.000235667	0.002545204	C3170_at	C3170_x_at																																			
GO:0009793	proc_embryonic development ending in seed dormancy	22448	438	110	9	0.000308222	0.002774001	BP529433_at	C1093_at	C1217_at	C3077_at	C6181_at	C931_at	DV158122_s_at	DV158295_s_at	EB679338_at																												
GO:0004021	func_L-alanine:2-oxoglutarate aminotransferase activity	22448	8	110	2	0.000653547	0.005041651	BP130458_at	DV158688_at																																			
GO:0004553	"func_hydrolase activity, hydrolyzing O-glycosyl compounds"	22448	149	110	5	0.000842605	0.005687585	C3117_at	DV157927_at	DV158222_at	EB679202_at	EB679589_at																																
GO:0004091	func_carboxylesterase activity	22448	99	110	4	0.001437046	0.008622276	C3088_s_at	C3404_at	C7304_at	EB678702_at																																	
GO:0006950	proc_response to stress	22448	111	110	4	0.002186051	0.011804676	C3342_at	C879_at	C879_x_at	CV020942_x_at																																	
GO:0009737	proc_response to abscisic acid stimulus	22448	288	110	6	0.002976499	0.014611905	C1216_at	C3144_at	C6181_at	DV158832_at	EB678025_at	EB679338_at																															
GO:0016762	func_xyloglucan:xyloglucosyl transferase activity	22448	17	110	2	0.003084229	0.01387903	DV157917_at	EB678954_at																																			
GO:0010311	proc_lateral root formation	22448	19	110	2	0.003853268	0.016005883	EB678250_at	EB678419_at																																			
GO:0005975	proc_carbohydrate metabolic process	22448	317	110	6	0.004748009	0.01831375	BP528318_at	C3117_at	DV157927_at	DV158222_at	EB679202_at	EB679589_at																															
GO:0006629	proc_lipid metabolic process	22448	145	110	4	0.005681433	0.020453159	C3088_s_at	C3404_at	C7304_at	EB678702_at																																	
GO:0009408	proc_response to heat	22448	260	110	5	0.009164065	0.03092872	C3170_at	C3170_x_at	C5962_at	EB679262_at	EB679262_x_at
GO:0031225	comp_anchored to membrane	22448	181	110	4	0.012173053	0.038667345	C1172_at	C947_at	C947_s_at	EB677547_at	
