# Supplementary material for: TobEA: an atlas of tobacco gene expression from seed to senescence
Source: BMC Genomics. 2010 Feb 26;11:142. doi: 10.1186/1471-2164-11-142 (PMC2841117; doi:10.1186/1471-2164-11-142)
Supplement: Additional file 5 — GO analysis of tissue specific genes. Zip file containing lists of probes sets and GO analysis results for genes showing tissue specific expression. [file 1471-2164-11-142-S5.ZIP › 2 specific genes.txt]

C17_at
C32_at
C115_at
C179_at
C202_at
C207_at
C224_at
C224_x_at
C297_s_at
C1300_at
C1400_at
C1428_at
C1428_x_at
C4377_at
C1511_at
C1531_at
C1540_at
C1725_at
C1761_at
C1766_at
C1790_at
C1830_at
C2599_at
C3103_at
EB440322_at
C3761_at
C4300_at
C4319_at
C4332_at
C4371_at
C4422_s_at
C4426_at
C4437_at
C4457_at
C4475_at
C4521_at
C4521_x_at
C4525_at
C4525_s_at
C4533_at
C4533_x_at
C4565_at
C4591_at
C4598_at
C4598_s_at
C4604_at
C4608_s_at
C4608_x_at
DW004235_s_at
C4676_at
C4684_x_at
C4693_at
C4768_s_at
C5190_at
C5356_at
C5364_at
C5574_at
C6623_at
C6887_at
C7026_at
C7131_at
C7441_at
C7466_at
C7521_at
C7588_at
C7970_at
C8132_at
C8202_at
C8420_at
C8439_at
C8632_at
C8646_at
C8687_at
C8778_s_at
C8920_at
C8921_at
C8940_at
C8974_at
C8976_at
C9022_at
C9022_x_at
C9138_at
C9197_at
C9241_at
C9322_at
C9333_at
C9446_at
C9460_at
C9625_at
C9933_at
C10062_at
C10174_at
C10224_at
C10265_at
C10288_at
C10305_at
C10314_at
C10395_at
C10437_at
C10466_at
C10545_at
C10651_at
C10692_at
C10717_at
C10731_at
C10794_at
C11376_at
C11667_at
C11699_at
C11714_at
EB684164_at
EB684148_at
EB684131_at
EB684083_at
EB684028_at
EB683981_at
EB683937_at
EB683887_at
EB683738_at
EB683679_at
EB683641_at
EB683559_at
EB683531_at
EB683474_at
EB683427_at
EB683185_at
EB683141_at
EB683065_at
EB682978_at
EB682922_at
EB682893_at
EB682883_at
EB682883_x_at
DW005012_at
DW004957_at
DW004937_at
DW004900_at
DW004804_at
DW004590_at
DW004556_at
DW004316_at
DW003963_at
DW003943_at
DW003943_x_at
DW003832_at
DW003786_at
DW003293_at
DW003237_at
DW003189_at
DW002994_at
DW002983_at
DW002959_at
DW002873_at
DW002615_at
DW002589_at
DW002056_at
DW002011_at
DW001983_at
DW001957_at
DW001879_at
DW001672_at
DW001583_at
DW001510_at
DW000508_at
DV999870_at
DV162688_at
DV162650_at
DV161743_at
DV161099_at
DV160926_at
DV160871_at
DV160404_at
DV157587_at
EB452232_at
EB450973_at
EB450248_at
EB448680_at
EB448680_x_at
EB447376_at
EB447337_x_at
EB447242_x_at
EB445915_s_at
EB447203_at
EB447080_at
EB447080_x_at
EB447063_at
EB446997_at
EB446997_x_at
EB446970_at
EB446943_at
EB446934_at
EB446857_at
EB446735_s_at
EB446684_at
EB446582_at
EB446488_at
EB446486_at
EB446456_s_at
EB446455_at
EB446447_at
EB446445_at
EB446391_at
EB446291_at
EB446267_at
EB446225_at
EB446078_at
EB445971_at
EB445962_at
EB445858_at
EB445734_at
EB445611_at
EB445523_at
EB445478_x_at
EB445461_at
EB445373_at
EB445269_at
EB445231_at
EB445231_x_at
EB445126_at
EB445039_at
EB445010_at
EB444943_at
EB444943_s_at
EB444916_at
EB444887_at
EB444887_x_at
EB444868_at
EB444757_at
EB444699_at
EB444453_at
EB444154_at
EB443961_at
EB443961_x_at
EB443941_s_at
EB443912_at
EB443655_at
EB443613_at
EB443541_at
EB443538_at
EB443414_at
EB443226_x_at
EB443071_at
EB439757_at
EB433041_at
AB210290_at
DR109310_at
CV507112_at
BP137411_at
BP134409_at
BP128517_at
BP530011_at
BP529888_at
BP529615_at
BP529356_at
BP529032_at
BP528899_at
BP528759_at
BP528462_s_at
BP528249_at
BP528207_at
BP528167_at
BP527932_at
BP527878_at
BP527742_at
BP527739_at
BP527737_at
BP527727_at
BP527663_at
BP527554_at
BP527495_at
BP527389_at
BP527109_at
BP526975_at
BP526960_at
BP526466_s_at
BP526334_at
BP526316_at
BP525573_at
BP525563_at
BP525532_at
BP136773_at
BP136633_at
BP135950_at
BP135923_at
BP135632_at
BP135465_at
BP135335_at
BP135241_at
BP135140_at
BP135058_at
BP135013_at
BP134899_at
BP134885_at
BP134602_at
BP134517_at
BP134497_at
BP134433_at
BP134370_at
BP134325_at
BP134149_at
BP133457_at
BP133137_at
BP132717_at
BP132646_at
BP132527_at
BP132480_at
BP132031_at
BP131978_at
BP131741_at
BP131718_at
BP131619_at
BP131391_at
BP131163_at
BP131012_at
BP130906_at
BP130551_at
BP130483_at
BP130464_at
BP130370_at
BP130368_at
BP130312_at
BP130304_at
BP130296_at
BP130269_at
BP130002_at
BP129988_at
BP129975_at
BP129615_at
BP129491_at
BP129166_at
BP128902_at
BP128890_at
BP128773_at
BP128604_at
CN498907_at
CN498883_at
CN498809_at
BP535490_at
BP535490_s_at
BP534977_at
BP534956_at
BP534943_s_at
BP534917_at
BP534590_at
BP534496_x_at
BP534426_at
BP534336_at
BP534259_at
BP533807_at
BP533693_at
BP533606_s_at
BP533233_at
BP533217_s_at
BP533200_at
BP532826_x_at
BP532312_at
BP532126_x_at
BP531940_at
BP531711_at
BP531157_at
BP531129_at
BP531100_at
BP531065_at
BP530824_at
BP530660_at
BP530292_at
BP530272_at
BP530035_at
CV021765_at
CV021763_at
CV021716_at
CV021660_at
CV021491_at
CV020988_x_at
CV020613_at
CV019902_x_at
CV019669_at
CV019585_x_at
CV019292_at
CV018926_at
CV018693_at
CV018575_at
CV018302_at
CV018262_at
CV018183_x_at
CV017895_at
CV017750_at
CV017731_at
CV017698_at
CV017662_at
CV017496_at
CV017466_at
CV016962_at
CV016879_x_at
CV016536_at
CV016121_x_at
CV016004_at
CV016004_x_at
BQ843211_s_at
BQ843101_at
BQ843039_s_at
BQ842958_at
BQ842937_at
BQ842839_at
BQ842824_at
BP192591_at
AJ344619_at
AF211776_at
AF211697_at
AF211544_s_at
AF057374_at
AA523555_at
T18331_at
AJ717927_at
DQ218337_at
AJ557584_at
AY775032_at
AB196435_x_at
AF353615_at
AB005877_at
AF307095_at
AF158254_at
AF368377_at
AB028652_at
U66265_at
D50034_at
U72762_at
TT15_H12_at
TT18_F01_at
TT26_A18_at
TT33_B19_at
TT33_M19_at
TT47_C17_at
TT06_A20_at
TT11_F11_at
TT20_K08_at
TT20_K20_at
TT21_C09_at
TT40_I08_at
TT41_G20_at
TT47_B10_at
TT02_E09_at
TT08_J06_at
TT12_K24_at
TT15_C18_at
TT16_G13_at
TT16_K11_at
TT18_F02_at
TT19_L19_at
TT25_L17_at
TT37_N06_at
TT39_L01_s_at
TT48_O07_at
TT07_J13_at
TT07_J13_x_at
TT28_N03_at
TT39_J11_at
TT40_I19_at
GC183_at
GC334_x_at
GC441A_at
T112_at
T121_at
T148_x_at
T213_s_at
T221_at
T224_at
T323_at
T350A_at
T409B_at
T421_x_at
T423_at
T423_x_at
BC1M4448_s_at
BC2M4336_at
BC4M4159_at
BC4M4226_at
BT34M316_at
BT4M339_s_at
BT42M15_at
