# Supplementary material for: TobEA: an atlas of tobacco gene expression from seed to senescence
Source: BMC Genomics. 2010 Feb 26;11:142. doi: 10.1186/1471-2164-11-142 (PMC2841117; doi:10.1186/1471-2164-11-142)
Supplement: Additional file 7 — GO analysis of K-means clusters. Zip file containing lists of probes sets and GO analysis results for in each of the 30 K-means clusters (K0- K29). [file 1471-2164-11-142-S7.ZIP]

Archive with 60 entries (60 files):
- Cluster 26 of 30 K-means on Index.txt
- Cluster 26 of 30 K-means on Index.txt_Result_Over_2.txt
- Cluster 27 of 30 K-means on Index.txt
- Cluster 27 of 30 K-means on Index.txt_Result_Over_2.txt
- Cluster 28 of 30 K-means on Index.txt
- Cluster 28 of 30 K-means on Index.txt_Result_Over_2.txt
- Cluster 29 of 30 K-means on Index.txt
- Cluster 29 of 30 K-means on Index.txt_Result_Over_2.txt
- Cluster 0 of 30 K-means on Index.txt
- Cluster 0 of 30 K-means on Index.txt_Result_Over_2.txt
- Cluster 1 of 30 K-means on Index.txt
- Cluster 1 of 30 K-means on Index.txt_Result_Over_2.txt
- Cluster 2 of 30 K-means on Index.txt
- Cluster 2 of 30 K-means on Index.txt_Result_Over_2.txt
- Cluster 3 of 30 K-means on Index.txt
- Cluster 3 of 30 K-means on Index.txt_Result_Over_2.txt
- Cluster 4 of 30 K-means on Index.txt
- Cluster 4 of 30 K-means on Index.txt_Result_Over_2.txt
- Cluster 5 of 30 K-means on Index.txt
- Cluster 5 of 30 K-means on Index.txt_Result_Over_2.txt
- Cluster 6 of 30 K-means on Index.txt
- Cluster 6 of 30 K-means on Index.txt_Result_Over_2.txt
- Cluster 7 of 30 K-means on Index.txt
- Cluster 7 of 30 K-means on Index.txt_Result_Over_2.txt
- Cluster 8 of 30 K-means on Index.txt
- Cluster 8 of 30 K-means on Index.txt_Result_Over_2.txt
- Cluster 9 of 30 K-means on Index.txt
- Cluster 9 of 30 K-means on Index.txt_Result_Over_2.txt
- Cluster 10 of 30 K-means on Index.txt
- Cluster 10 of 30 K-means on Index.txt_Result_Over_2.txt
- Cluster 11 of 30 K-means on Index.txt
- Cluster 11 of 30 K-means on Index.txt_Result_Over_2.txt
- Cluster 12 of 30 K-means on Index.txt
- Cluster 12 of 30 K-means on Index.txt_Result_Over_2.txt
- Cluster 13 of 30 K-means on Index.txt
- Cluster 13 of 30 K-means on Index.txt_Result_Over_2.txt
- Cluster 14 of 30 K-means on Index.txt
- Cluster 14 of 30 K-means on Index.txt_Result_Over_2.txt
- Cluster 15 of 30 K-means on Index.txt
- Cluster 15 of 30 K-means on Index.txt_Result_Over_2.txt
- Cluster 16 of 30 K-means on Index.txt
- Cluster 16 of 30 K-means on Index.txt_Result_Over_2.txt
- Cluster 17 of 30 K-means on Index.txt
- Cluster 17 of 30 K-means on Index.txt_Result_Over_2.txt
- Cluster 18 of 30 K-means on Index.txt
- Cluster 18 of 30 K-means on Index.txt_Result_Over_2.txt
- Cluster 19 of 30 K-means on Index.txt
- Cluster 19 of 30 K-means on Index.txt_Result_Over_2.txt
- Cluster 20 of 30 K-means on Index.txt
- Cluster 20 of 30 K-means on Index.txt_Result_Over_2.txt
- Cluster 21 of 30 K-means on Index.txt
- Cluster 21 of 30 K-means on Index.txt_Result_Over_2.txt
- Cluster 22 of 30 K-means on Index.txt
- Cluster 22 of 30 K-means on Index.txt_Result_Over_2.txt
- Cluster 23 of 30 K-means on Index.txt
- Cluster 23 of 30 K-means on Index.txt_Result_Over_2.txt
- Cluster 24 of 30 K-means on Index.txt
- Cluster 24 of 30 K-means on Index.txt_Result_Over_2.txt
- Cluster 25 of 30 K-means on Index.txt
- Cluster 25 of 30 K-means on Index.txt_Result_Over_2.txt
