# Supplementary material for: TobEA: an atlas of tobacco gene expression from seed to senescence
Source: BMC Genomics. 2010 Feb 26;11:142. doi: 10.1186/1471-2164-11-142 (PMC2841117; doi:10.1186/1471-2164-11-142)
Supplement: Additional file 7 — GO analysis of K-means clusters. Zip file containing lists of probes sets and GO analysis results for in each of the 30 K-means clusters (K0- K29). [file 1471-2164-11-142-S7.ZIP › Cluster 26 of 30 K-means on Index.txt]

C17_at
C32_at
C55_s_at
C61_at
C96_at
C111_at
C113_at
C114_at
C115_at
C115_s_at
C125_at
C136_at
C165_s_at
C168_at
C184_at
C202_s_at
C218_at
C218_x_at
C224_x_at
C263_at
C284_at
C945_at
C1101_at
C1300_at
C1324_at
C1324_s_at
C1327_at
C1333_at
C1335_at
C1335_s_at
C1341_at
C1357_at
C1400_at
C1404_at
C1417_at
C1417_x_at
C1428_at
C1428_x_at
C4377_s_at
C1455_at
C1501_at
C1515_s_at
C1523_at
C1531_at
C1540_at
C1543_at
C1603_at
C1614_at
C1719_at
C1730_at
C1731_at
C1761_at
C1766_at
C1808_at
C1808_x_at
C1821_at
C1849_at
C1850_s_at
C2437_at
C2496_at
C2516_at
C2543_s_at
C2575_at
C2599_s_at
C2871_at
C3103_at
C3410_at
C4319_at
C4332_at
C4356_at
C4371_at
C4373_at
C4396_at
C4422_s_at
C4426_at
C4437_at
C4440_at
C4440_x_at
C4457_at
C4475_at
C4489_at
C4494_s_at
C4507_at
C4521_at
C4521_x_at
C4525_at
C4525_s_at
C4533_at
C4533_x_at
C4542_at
C4565_at
C4578_at
C4591_at
C4598_at
C4598_s_at
C4606_at
C4608_s_at
C4608_x_at
C4611_at
C4646_x_at
C4662_at
DW004235_s_at
C4676_at
C4684_s_at
C4684_x_at
C4691_at
C4693_at
C4722_at
C4741_at
C4744_at
C4755_at
C4768_s_at
C4789_at
C6092_at
C6687_at
C6887_at
C7026_at
C7131_at
C8099_x_at
C8113_s_at
C8319_at
C8327_s_at
C8340_at
C8340_s_at
C8442_at
C8455_at
C8682_s_at
C8687_at
C8711_at
C8850_at
C8850_x_at
C8939_at
C8940_x_at
C9112_at
C9241_at
C9290_at
C9290_s_at
C9322_at
C9333_at
C9423_s_at
C9446_at
C9460_at
C9625_at
C9680_at
C9941_x_at
C10021_at
C10419_x_at
C10466_at
C10651_at
C10904_at
C10910_at
C11689_x_at
EB684248_at
EB684131_at
EB684071_s_at
EB683937_at
EB683887_at
EB683878_x_at
EB683842_at
EB683712_at
EB683680_s_at
EB683520_s_at
EB683428_at
EB683427_at
EB683234_at
EB683210_at
EB683176_at
EB683100_at
EB683095_at
EB683095_s_at
EB682978_at
EB682942_at
EB682883_at
EB682883_x_at
EB682057_at
EB682057_x_at
EB679797_at
DW005198_at
DW005051_at
DW005012_at
DW004937_at
DW004809_at
DW004804_at
DW004590_at
DW004370_at
DW003963_at
DW003950_at
DW003943_at
DW003943_x_at
DW003911_at
DW003843_at
DW003799_at
DW003611_s_at
DW003505_s_at
DW003367_at
DW003237_at
DW003220_at
DW003189_at
DW003095_at
DW002994_at
DW002835_at
DW002621_at
DW002436_at
DW002251_at
DW002221_s_at
DW002020_at
DW002011_at
DW001983_at
DW001957_at
DW001704_at
DW001672_at
DW001599_s_at
DV161157_at
DV160926_at
DV160871_at
DV160620_at
DV160404_at
DV160111_at
DV159323_at
DV158673_at
DV157701_at
EB448680_at
EB448680_x_at
EB448321_at
EB447768_at
EB447407_at
EB447376_at
EB447351_at
EB447307_s_at
EB447242_x_at
EB445915_s_at
EB447210_at
EB447101_at
EB447080_at
EB447080_x_at
EB447067_at
EB447063_at
EB446997_at
EB446997_x_at
EB446970_at
EB446934_at
EB446857_at
EB446846_at
EB446793_at
EB446735_s_at
EB446684_at
EB446582_at
EB446488_at
EB446486_at
EB446456_s_at
EB446455_at
EB446445_at
EB446426_at
EB446391_at
EB446291_at
EB446225_at
EB446133_at
EB445971_at
EB445957_at
EB445734_at
EB445696_at
EB445680_s_at
EB445523_at
EB445478_x_at
EB445461_at
EB445269_at
EB445209_at
EB445126_at
EB445068_at
EB444943_at
EB444943_s_at
EB444887_at
EB444887_x_at
EB444844_at
EB444757_at
EB444699_at
EB444649_at
EB444587_at
EB444556_at
EB444556_s_at
EB444520_at
EB444476_at
EB444302_at
EB444154_at
EB444154_x_at
EB443912_at
EB443825_at
EB443799_at
EB443720_at
EB443655_at
EB443613_at
EB443538_at
EB443414_at
EB443226_s_at
EB443226_x_at
EB443119_at
EB438552_at
EB436417_at
EB436417_x_at
EB424959_at
EB424792_at
BP528462_s_at
BP528237_at
BP528207_at
BP134885_at
BP130906_at
BP130156_at
BP535490_s_at
BP535068_at
BP535068_s_at
BP534943_s_at
BP534426_at
BP534259_at
BP533678_at
BP533606_s_at
BP532517_s_at
BP532414_at
BP532007_at
BP530824_at
BP530191_at
CV021491_at
CV020386_s_at
CV020147_at
CV019292_at
CV017750_at
CV017667_at
CV017008_at
AF057377_at
AF030070_s_at
AJ831380_at
AY998018_at
AJ557584_at
AY775032_at
AF307095_at
AY032675_at
AF123503_at
TT49_M10_at
TT24_N19_at
TT24_N19_x_at
GC111_s_at
GC302_s_at
GC441A_at
MT212_at
T121_at
T404_s_at
T409B_at
T423_at
T423_x_at
T426_x_at
