# Supplementary material for: TobEA: an atlas of tobacco gene expression from seed to senescence
Source: BMC Genomics. 2010 Feb 26;11:142. doi: 10.1186/1471-2164-11-142 (PMC2841117; doi:10.1186/1471-2164-11-142)
Supplement: Additional file 7 — GO analysis of K-means clusters. Zip file containing lists of probes sets and GO analysis results for in each of the 30 K-means clusters (K0- K29). [file 1471-2164-11-142-S7.ZIP › Cluster 26 of 30 K-means on Index.txt_Result_Over_2.txt]

GO_Number	GO_Term	Background	Background_with_GO	List_Total	List_with_GO	Raw_Fish_P	Adjusted_Fish_P	List																																																																
GO:0004601	func_peroxidase activity	22448	71	241	21	2.56E-13	2.94E-11	AY032675_at	C10021_at	C1766_at	C3410_at	C4437_at	C4598_at	C4598_s_at	C9112_at	C9322_at	DW002020_at	DW002835_at	DW003943_at	DW003943_x_at	DW005012_at	EB443119_at	EB445957_at	EB446486_at	EB447351_at	EB683520_s_at	EB683937_at	T121_at																																												
GO:0012505	comp_endomembrane system	22448	1707	241	65	1.34E-12	7.68E-11	AF307095_at	AY032675_at	BP130156_at	BP134885_at	BP532414_at	BP534426_at	C10904_at	C1333_at	C1357_at	C1400_at	C1614_at	C1719_at	C1730_at	C17_at	C1850_s_at	C202_s_at	C2575_at	C2599_s_at	C3103_at	C4319_at	C4356_at	C4373_at	C4437_at	C4494_s_at	C4542_at	C4693_at	C55_s_at	C8327_s_at	C8442_at	C8455_at	C8682_s_at	C8939_at	C9290_at	C9290_s_at	C9322_at	C9460_at	C9625_at	CV017667_at	DV158673_at	DW002020_at	DW002251_at	DW003237_at	DW003611_s_at	DW003911_at	DW005012_at	DW005051_at	EB424792_at	EB443119_at	EB443613_at	EB443912_at	EB444520_at	EB446391_at	EB446456_s_at	EB446486_at	EB446846_at	EB447407_at	EB448680_at	EB448680_x_at	EB682057_at	EB682057_x_at	EB683210_at	EB683520_s_at	EB683887_at	T121_at	T409B_at
GO:0008289	func_lipid binding	22448	123	241	15	4.81E-12	1.84E-10	BP532414_at	C115_at	C115_s_at	C1333_at	C1850_s_at	C8327_s_at	C8455_at	C8682_s_at	DW001957_at	DW003220_at	DW003611_s_at	DW004937_at	EB444844_at	EB445461_at	EB446456_s_at																																																		
GO:0006869	proc_lipid transport	22448	143	241	15	4.18E-11	1.20E-09	BP532414_at	C115_at	C115_s_at	C1333_at	C1850_s_at	C8327_s_at	C8455_at	C8682_s_at	DW001957_at	DW003220_at	DW003611_s_at	DW004937_at	EB444844_at	EB445461_at	EB446456_s_at																																																		
GO:0006979	proc_response to oxidative stress	22448	320	241	21	4.45E-11	1.02E-09	AY032675_at	C1327_at	C1766_at	C3410_at	C4437_at	C4507_at	C4598_at	C4598_s_at	C9112_at	C9322_at	DW002020_at	DW002835_at	DW003943_at	DW003943_x_at	DW005012_at	EB443119_at	EB446486_at	EB447351_at	EB683520_s_at	EB683937_at	T121_at																																												
GO:0005576	comp_extracellular region	22448	76	241	11	5.39E-10	1.03E-08	C4494_s_at	C4521_at	C4521_x_at	C4542_at	C4606_at	C4608_s_at	C4608_x_at	C8939_at	C9460_at	CV017750_at	EB444520_at																																																						
GO:0006952	proc_defense response	22448	267	241	18	7.37E-10	1.21E-08	BP535068_at	BP535068_s_at	C1543_at	C165_s_at	C1808_at	C1808_x_at	C4693_at	C55_s_at	C8442_at	C8850_at	C8850_x_at	CV017667_at	DV161157_at	DW003095_at	DW003237_at	DW005051_at	EB438552_at	EB447067_at																																															
GO:0030145	func_manganese ion binding	22448	20	241	6	4.92E-08	7.07E-07	C4684_s_at	C4684_x_at	C9625_at	EB447080_at	EB447080_x_at	EB447242_x_at																																																											
GO:0045735	func_nutrient reservoir activity	22448	50	241	8	5.72E-08	7.31E-07	C3103_at	C4684_s_at	C4684_x_at	C9625_at	EB447080_at	EB447080_x_at	EB447242_x_at	EB683878_x_at																																																									
GO:0004866	func_endopeptidase inhibitor activity	22448	22	241	6	9.30E-08	1.07E-06	C218_at	C218_x_at	C61_at	C8113_s_at	C9446_at	DW003505_s_at																																																											
GO:0050162	func_oxalate oxidase activity	22448	13	241	5	1.64E-07	1.72E-06	C1428_at	C1428_x_at	C4768_s_at	EB443226_s_at	EB443226_x_at																																																												
GO:0031012	comp_extracellular matrix	22448	14	241	5	2.53E-07	2.43E-06	C1428_at	C1428_x_at	C4768_s_at	EB443226_s_at	EB443226_x_at																																																												
GO:0009978	func_allene oxide synthase activity	22448	9	241	4	1.57E-06	1.38E-05	BP535068_at	BP535068_s_at	C165_s_at	DV161157_at																																																													
GO:0019373	proc_epoxygenase P450 pathway	22448	9	241	4	1.57E-06	1.29E-05	BP535068_at	BP535068_s_at	C165_s_at	DV161157_at																																																													
GO:0004766	func_spermidine synthase activity	22448	9	241	4	1.57E-06	1.20E-05	C2543_s_at	C4533_at	C4533_x_at	C8687_at																																																													
GO:0031407	proc_oxylipin metabolic process	22448	9	241	4	1.57E-06	1.12E-05	BP535068_at	BP535068_s_at	C165_s_at	DV161157_at																					
GO:0009407	proc_toxin catabolic process	22448	76	241	8	1.58E-06	1.07E-05	C1808_at	C1808_x_at	C2871_at	C4440_at	C4440_x_at	C4507_at	DW001704_at	EB444302_at																	
GO:0019825	func_oxygen binding	22448	166	241	11	1.90E-06	1.21E-05	BP535068_at	BP535068_s_at	C165_s_at	C1719_at	C8940_x_at	DV160111_at	DV161157_at	EB445068_at	EB446846_at	EB447407_at	EB683680_s_at														
GO:0004364	func_glutathione transferase activity	22448	83	241	8	3.10E-06	1.88E-05	C1808_at	C1808_x_at	C2871_at	C4440_at	C4440_x_at	C4507_at	DW001704_at	EB444302_at																	
GO:0016836	func_hydro-lyase activity	22448	12	241	4	5.99E-06	3.45E-05	BP535068_at	BP535068_s_at	C165_s_at	DV161157_at																					
GO:0046872	func_metal ion binding	22448	97	241	8	9.98E-06	5.46E-05	C4662_at	C4684_s_at	C4684_x_at	C9625_at	DW002621_at	EB447080_at	EB447080_x_at	EB447242_x_at																	
GO:0005618	comp_cell wall	22448	896	241	25	1.34E-05	7.02E-05	BP533606_s_at	C10021_at	C10466_at	C1766_at	C218_at	C218_x_at	C284_at	C3410_at	C4422_s_at	C61_at	C8113_s_at	C8319_at	C8940_x_at	C9112_at	C9446_at	DW002835_at	DW003505_s_at	EB445957_at	EB446133_at	EB447067_at	EB447351_at	EB448680_at	EB448680_x_at	EB683680_s_at	EB683937_at
GO:0008295	proc_spermidine biosynthetic process	22448	15	241	4	1.61E-05	8.06E-05	C2543_s_at	C4533_at	C4533_x_at	C8687_at																					
GO:0031225	comp_anchored to membrane	22448	181	241	10	2.75E-05	0.000131536	BP528207_at	C115_at	C115_s_at	C32_at	C4691_at	DW001957_at	DW003220_at	DW004937_at	EB445461_at	EB683427_at															
GO:0009828	proc_plant-type cell wall loosening	22448	34	241	5	2.95E-05	0.000135815	C4494_s_at	C4542_at	C8939_at	C9460_at	EB444520_at																				
GO:0009607	proc_response to biotic stimulus	22448	56	241	6	2.98E-05	0.000131899	AJ831380_at	C1543_at	C8850_at	C8850_x_at	DW003095_at	EB438552_at																			
GO:0015250	func_water channel activity	22448	89	241	7	4.91E-05	0.000209296	C1335_at	C1335_s_at	C1417_at	C1417_x_at	C945_at	C9941_x_at	EB683176_at																		
GO:0009695	proc_jasmonic acid biosynthetic process	22448	38	241	5	5.14E-05	0.000211229	BP535068_at	BP535068_s_at	C165_s_at	C1821_at	DV161157_at																				
GO:0048046	comp_apoplast	22448	697	241	20	6.93E-05	0.00027469	C10021_at	C1766_at	C218_at	C218_x_at	C3410_at	C4684_s_at	C4684_x_at	C61_at	C8113_s_at	C9112_at	C9446_at	C9625_at	DW002835_at	DW003505_s_at	EB447080_at	EB447080_x_at	EB447242_x_at	EB448680_at	EB448680_x_at	EB683937_at					
GO:0009753	proc_response to jasmonic acid stimulus	22448	164	241	9	7.30E-05	0.000279713	AJ831380_at	BP535068_at	BP535068_s_at	C165_s_at	C4521_at	C4521_x_at	C4608_s_at	C4608_x_at	DV161157_at																
GO:0008734	func_L-aspartate oxidase activity	22448	2	241	2	0.000114787	0.000425822	C263_at	C4489_at																							
GO:0009740	proc_gibberellic acid mediated signaling	22448	38	241	4	0.00071806	0.002580527	C1417_at	C1417_x_at	C9941_x_at	EB445068_at				
GO:0004867	func_serine-type endopeptidase inhibitor activity	22448	18	241	3	0.000885137	0.003084569	BP533606_s_at	C10466_at	C4422_s_at					
GO:0009620	proc_response to fungus	22448	70	241	5	0.000938614	0.003174725	BP535068_at	BP535068_s_at	C165_s_at	DV161157_at	EB682978_at			
GO:0043295	func_glutathione binding	22448	21	241	3	0.001408815	0.004628962	C1808_at	C1808_x_at	C4507_at					
GO:0015112	func_nitrate transmembrane transporter activity	22448	22	241	3	0.001618405	0.005169904	AJ557584_at	C168_at	C7131_at					
GO:0009751	proc_response to salicylic acid stimulus	22448	84	241	5	0.002120986	0.006592255	AJ831380_at	C4521_at	C4521_x_at	C4608_s_at	C4608_x_at			
GO:0001666	proc_response to hypoxia	22448	27	241	3	0.002954882	0.008942407	C1101_at	C8940_x_at	EB683680_s_at					
GO:0005344	func_oxygen transporter activity	22448	8	241	2	0.003079835	0.009081565	C8940_x_at	EB683680_s_at						
GO:0009809	proc_lignin biosynthetic process	22448	58	241	4	0.003491762	0.010038815	C2516_at	C4525_at	C4525_s_at	C4591_at				
GO:0009611	proc_response to wounding	22448	231	241	8	0.003611204	0.010128987	BP533606_s_at	BP535068_at	BP535068_s_at	C10466_at	C165_s_at	C168_at	C4422_s_at	DV161157_at
GO:0030755	func_quercetin 3-O-methyltransferase activity	22448	9	241	2	0.003931825	0.010765711	C4525_at	C4525_s_at						
GO:0033799	func_myricetin 3'-O-methyltransferase activity	22448	9	241	2	0.003931825	0.010515346	C4525_at	C4525_s_at						
GO:0047763	func_caffeate O-methyltransferase activity	22448	9	241	2	0.003931825	0.010276361	C4525_at	C4525_s_at						
GO:0009826	proc_unidimensional cell growth	22448	101	241	5	0.004700113	0.012011399	C4494_s_at	C4542_at	C8939_at	C9460_at	EB444520_at			
GO:0006629	proc_lipid metabolic process	22448	145	241	6	0.004847082	0.012117706	C4373_at	DW005198_at	EB443613_at	EB443912_at	EB683878_x_at	MT212_at		
GO:0051707	proc_response to other organism	22448	66	241	4	0.005549706	0.013579069	C10904_at	C17_at	C4356_at	EB445957_at				
GO:0050832	proc_defense response to fungus	22448	110	241	5	0.006722243	0.016105375	BP533606_s_at	C10021_at	C10466_at	C4422_s_at	C8682_s_at										
GO:0006817	proc_phosphate transport	22448	12	241	2	0.007056975	0.016562288	C9333_at	EB444649_at													
GO:0009435	proc_NAD biosynthetic process	22448	12	241	2	0.007056975	0.016231043	C263_at	C4489_at													
GO:0009651	proc_response to salt stress	22448	682	241	15	0.007125	0.016066177	C10904_at	C1101_at	C1335_at	C1335_s_at	C1417_at	C1417_x_at	C17_at	C1808_at	C1808_x_at	C3103_at	C4356_at	C8319_at	C945_at	C9941_x_at	EB683176_at
GO:0005975	proc_carbohydrate metabolic process	22448	317	241	9	0.007515756	0.016621384	C1357_at	C2599_s_at	EB424792_at	EB446133_at	EB448680_at	EB448680_x_at	EB682057_at	EB682057_x_at	EB683210_at						
GO:0016740	func_transferase activity	22448	75	241	4	0.008686246	0.018847516	DW003963_at	EB445269_at	EB446426_at	EB679797_at											
GO:0006073	proc_cellular glucan metabolic process	22448	40	241	3	0.009011353	0.019190844	EB446133_at	EB448680_at	EB448680_x_at												
GO:0051555	proc_flavonol biosynthetic process	22448	14	241	2	0.009593672	0.020059497	C4525_at	C4525_s_at													
GO:0004022	func_alcohol dehydrogenase activity	22448	14	241	2	0.009593672	0.019701292	C1101_at	EB683712_at													
GO:0015706	proc_nitrate transport	22448	14	241	2	0.009593672	0.019355655	C168_at	C7131_at													
GO:0009816	"proc_defense response to bacterium, incompatible interaction"	22448	49	241	3	0.015663035	0.031056018	C10904_at	C17_at	C4356_at												
GO:0010167	proc_response to nitrate	22448	19	241	2	0.017404413	0.033923855	C168_at	C7131_at													
GO:0008171	func_O-methyltransferase activity	22448	19	241	2	0.017404413	0.033358458	C4591_at	EB684248_at													
GO:0006810	proc_transport	22448	432	241	10	0.018807623	0.035456994	AJ557584_at	C1335_at	C1335_s_at	C1417_at	C1417_x_at	C1455_at	C9333_at	C945_at	C9941_x_at	EB683176_at					
GO:0009705	comp_plant-type vacuole membrane	22448	55	241	3	0.021286179	0.039482429	C1417_at	C1417_x_at	C9941_x_at												
GO:0004553	"func_hydrolase activity, hydrolyzing O-glycosyl compounds"	22448	149	241	5	0.022520579	0.041108993	C1357_at	C2599_s_at	EB682057_at	EB682057_x_at	EB683210_at										
GO:0004806	func_triacylglycerol lipase activity	22448	22	241	2	0.023021836	0.041367361	DW005198_at	MT212_at			
GO:0016798	"func_hydrolase activity, acting on glycosyl bonds"	22448	60	241	3	0.026708737	0.047253919	EB446133_at	EB448680_at	EB448680_x_at		
GO:0009723	proc_response to ethylene stimulus	22448	157	241	5	0.027430258	0.047795147	AJ831380_at	C4521_at	C4521_x_at	C4608_s_at	C4608_x_at
