# Supplementary material for: TobEA: an atlas of tobacco gene expression from seed to senescence
Source: BMC Genomics. 2010 Feb 26;11:142. doi: 10.1186/1471-2164-11-142 (PMC2841117; doi:10.1186/1471-2164-11-142)
Supplement: Additional file 7 — GO analysis of K-means clusters. Zip file containing lists of probes sets and GO analysis results for in each of the 30 K-means clusters (K0- K29). [file 1471-2164-11-142-S7.ZIP › Cluster 27 of 30 K-means on Index.txt]

C356_at
C1384_at
C1384_s_at
C1608_at
C1698_at
C2681_at
C3420_at
C3610_at
C3902_at
C4184_at
C4732_s_at
C5202_at
C5455_x_at
C5560_at
C6150_at
C6152_at
C6154_at
C6168_at
C6444_s_at
C6171_at
C6172_at
C6180_at
C6184_s_at
C6185_at
C6187_at
C6188_at
C6200_s_at
C6206_at
C6212_at
C6222_at
C6222_s_at
C6225_s_at
C6230_at
C6234_at
C6234_s_at
C6249_at
C6251_at
C6251_x_at
C6256_at
C6259_at
C6261_at
C6273_at
C6290_at
C6341_at
C6386_s_at
C6397_at
C6405_at
C6406_at
C6436_at
C6441_at
C6445_at
C6454_at
C6457_at
C6462_s_at
C6472_at
C6475_at
C6526_at
C6533_at
C6594_x_at
C6637_s_at
C6673_at
C6696_at
C6698_at
C6700_at
C6709_at
C6721_at
C6729_at
C6733_at
C6746_at
C6765_at
C6794_at
C6806_at
C6806_x_at
C6810_s_at
C6828_at
C6828_s_at
C6861_at
C6882_at
C6901_at
C6925_at
C6927_at
C6935_at
C6943_at
C6949_at
C6958_at
C6961_at
C6966_at
C7673_at
C9113_at
C9211_at
C9231_at
C9346_at
C9398_at
C9465_at
C10355_at
C10355_x_at
C10498_at
C10538_at
C10577_at
C11125_at
EB683472_at
EB678083_s_at
DV162305_s_at
EB449491_at
EB446838_at
EB445702_at
EB441300_at
EB431233_s_at
EB430394_at
EB429112_s_at
EB428930_at
EB428907_at
EB428907_s_at
EB428823_at
EB428808_at
EB428742_at
EB428742_s_at
EB428515_s_at
EB428512_at
EB428434_at
EB428428_at
EB428417_at
EB428338_at
EB428332_at
EB428321_s_at
EB428210_at
EB428210_s_at
EB428200_at
EB428130_at
EB428119_at
EB428114_at
EB428101_at
EB428011_at
EB427949_at
EB427941_at
EB427916_at
EB427882_s_at
EB427716_at
EB427708_at
EB427678_at
EB427631_at
EB427631_x_at
EB427619_at
EB427593_at
EB427582_at
EB427582_s_at
EB427526_at
EB427510_s_at
EB427468_at
EB427450_at
EB427369_at
EB427326_at
EB427240_at
EB427240_s_at
EB427118_at
EB427114_s_at
EB427027_at
EB427017_at
EB426990_at
EB426949_at
EB426935_at
EB426854_at
EB426793_at
EB426686_at
EB426685_at
EB426634_at
EB426622_at
EB426539_at
EB426525_at
EB426443_at
EB426388_at
EB426331_at
EB426331_x_at
EB426290_at
EB426200_at
EB425970_at
EB425968_at
EB425885_at
EB425810_at
EB425728_at
EB425720_s_at
EB425682_at
EB425600_at
EB425543_at
EB425409_at
EB424698_at
EB424698_s_at
EB425387_at
EB425317_at
EB425309_at
EB425210_at
EB425028_at
EB424895_at
EB424893_at
EB424846_at
EB424818_at
EB424685_at
EB424637_at
BP527832_s_at
BP526138_at
BP525796_at
BP137217_s_at
BP135674_at
BP134481_s_at
BP133533_at
BP133389_at
BP132951_at
BP130405_at
BP130380_at
BP129717_at
BP129464_at
CN498906_s_at
BP531143_at
CV016517_at
AB032547_at
DQ116563_s_at
DQ131887_at
DQ007343_at
X61146_at
AJ238880_at
AB125232_at
AF213464_at
AY183722_at
AJ250431_at
AY081941_at
AF252414_at
AF246967_at
AB035706_at
AB035705_at
AF248538_at
U95924_at
TT35_O24_s_at
TT47_F09_s_at
TT31_D21_at
TT35_K04_at
TT09_M02_at
TT04_G11_at
TT39_L17_at
GC336A_at
T2_at
T371_at
actin5_s_at
actinM_at
actin3_at
