# Supplementary material for: TobEA: an atlas of tobacco gene expression from seed to senescence
Source: BMC Genomics. 2010 Feb 26;11:142. doi: 10.1186/1471-2164-11-142 (PMC2841117; doi:10.1186/1471-2164-11-142)
Supplement: Additional file 7 — GO analysis of K-means clusters. Zip file containing lists of probes sets and GO analysis results for in each of the 30 K-means clusters (K0- K29). [file 1471-2164-11-142-S7.ZIP › Cluster 27 of 30 K-means on Index.txt_Result_Over_2.txt]

GO_Number	GO_Term	Background	Background_with_GO	List_Total	List_with_GO	Raw_Fish_P	Adjusted_Fish_P	List																																											
GO:0030570	func_pectate lyase activity	22448	23	187	9	7.16E-14	7.81E-12	C6187_at	C6212_at	C6222_at	C6222_s_at	C6441_at	EB427619_at	EB428011_at	EB428101_at	U95924_at																																			
GO:0016829	func_lyase activity	22448	30	187	9	1.91E-12	1.04E-10	C6187_at	C6212_at	C6222_at	C6222_s_at	C6441_at	EB427619_at	EB428011_at	EB428101_at	U95924_at																																			
GO:0012505	comp_endomembrane system	22448	1707	187	44	1.07E-11	3.88E-10	AF248538_at	AF252414_at	AJ250431_at	BP134481_s_at	BP527832_s_at	C10538_at	C6152_at	C6154_at	C6168_at	C6185_at	C6187_at	C6200_s_at	C6212_at	C6222_at	C6222_s_at	C6230_at	C6234_at	C6234_s_at	C6256_at	C6441_at	C6444_s_at	C6533_at	C6709_at	C6828_at	C6828_s_at	C6935_at	C6958_at	C7673_at	C9211_at	C9465_at	DQ131887_at	EB424818_at	EB425600_at	EB426854_at	EB427118_at	EB427326_at	EB427619_at	EB428011_at	EB428417_at	EB428428_at	EB428434_at	GC336A_at	U95924_at	X61146_at
GO:0004091	func_carboxylesterase activity	22448	99	187	10	1.04E-08	2.83E-07	BP527832_s_at	C10538_at	C6925_at	EB424698_at	EB424698_s_at	EB425409_at	EB425600_at	EB427326_at	EB427631_at	EB427631_x_at																																		
GO:0008393	func_fatty acid (omega-1)-hydroxylase activity	22448	13	187	4	3.14E-06	6.85E-05	EB424895_at	EB428742_at	EB428742_s_at	T2_at																																								
GO:0042545	proc_cell wall modification	22448	32	187	5	6.38E-06	0.000115888	C6171_at	C6273_at	C6386_s_at	C6472_at	EB428200_at																																							
GO:0050017	func_L-3-cyanoalanine synthase activity	22448	6	187	3	1.12E-05	0.000173931	C4732_s_at	EB425720_s_at	EB446838_at																																									
GO:0030599	func_pectinesterase activity	22448	40	187	5	1.97E-05	0.000269078	C6171_at	C6273_at	C6386_s_at	C6472_at	EB428200_at																																							
GO:0031225	comp_anchored to membrane	22448	181	187	9	2.19E-05	0.000264878	BP133533_at	BP531143_at	C6454_at	C6637_s_at	C6696_at	C6729_at	EB425682_at	EB426331_at	EB426331_x_at																																			
GO:0019499	proc_cyanide metabolic process	22448	9	187	3	4.61E-05	0.000501998	C4732_s_at	EB425720_s_at	EB446838_at																																									
GO:0019344	proc_cysteine biosynthetic process	22448	9	187	3	4.61E-05	0.000456362	C4732_s_at	EB425720_s_at	EB446838_at																																									
GO:0051410	proc_detoxification of nitrogen compound	22448	9	187	3	4.61E-05	0.000418331	C4732_s_at	EB425720_s_at	EB446838_at																																									
GO:0009505	comp_plant-type cell wall	22448	359	187	12	5.07E-05	0.000425376	C3902_at	C6171_at	C6273_at	C6386_s_at	C6472_at	C6925_at	EB424698_at	EB424698_s_at	EB425409_at	EB427631_at	EB427631_x_at	EB428200_at																																
GO:0016491	func_oxidoreductase activity	22448	251	187	10	5.11E-05	0.00039776	C1384_at	C1384_s_at	C6185_at	C6200_s_at	C6234_at	C6234_s_at	C9211_at	EB426854_at	EB427882_s_at	X61146_at																																		
GO:0004124	func_cysteine synthase activity	22448	11	187	3	8.94E-05	0.000649339	C4732_s_at	EB425720_s_at	EB446838_at																																									
GO:0008643	proc_carbohydrate transport	22448	35	187	4	0.000199509	0.001359154	C6184_s_at	C6188_at	EB425028_at	EB425970_at					
GO:0045543	func_gibberellin 2-beta-dioxygenase activity	22448	3	187	2	0.000205943	0.001320458	AB125232_at	DQ116563_s_at							
GO:0045487	proc_gibberellin catabolic process	22448	3	187	2	0.000205943	0.001247099	AB125232_at	DQ116563_s_at							
GO:0032928	proc_regulation of superoxide release	22448	4	187	2	0.000409624	0.00234995	BP137217_s_at	EB426622_at							
GO:0016860	func_intramolecular oxidoreductase activity	22448	4	187	2	0.000409624	0.002232452	BP137217_s_at	EB426622_at							
GO:0009664	proc_plant-type cell wall organization	22448	18	187	3	0.000423323	0.002197248	C6187_at	EB427619_at	U95924_at						
GO:0009688	proc_abscisic acid biosynthetic process	22448	20	187	3	0.0005842	0.002894445	BP137217_s_at	EB426622_at	EB445702_at						
GO:0015171	func_amino acid transmembrane transporter activity	22448	49	187	4	0.00073726	0.003493969	C6150_at	C6445_at	C6794_at	DV162305_s_at					
GO:0015802	proc_basic amino acid transport	22448	6	187	2	0.001012856	0.004600055	C6259_at	C6794_at							
GO:0043090	proc_amino acid import	22448	6	187	2	0.001012856	0.004416053	C6150_at	C6445_at							
GO:0009718	proc_anthocyanin biosynthetic process	22448	7	187	2	0.001410228	0.005912109	EB427369_at	EB427916_at							
GO:0016122	proc_xanthophyll metabolic process	22448	7	187	2	0.001410228	0.005693142	BP137217_s_at	EB426622_at							
GO:0005975	proc_carbohydrate metabolic process	22448	317	187	9	0.001411352	0.005494192	AF248538_at	AJ250431_at	BP134481_s_at	C3902_at	C6454_at	C6709_at	C7673_at	EB427118_at	EB428434_at
GO:0015144	func_carbohydrate transmembrane transporter activity	22448	65	187	4	0.002124578	0.007985482	C6184_s_at	C6188_at	EB425028_at	EB425970_at					
GO:0030036	proc_actin cytoskeleton organization	22448	31	187	3	0.002153639	0.00782489	C6172_at	C6436_at	EB428321_s_at						
GO:0005351	func_sugar:hydrogen symporter activity	22448	67	187	4	0.002374447	0.008348862	C6184_s_at	C6188_at	EB425028_at	EB425970_at					
GO:0009517	comp_PSII associated light-harvesting complex II	22448	10	187	2	0.002972571	0.010125322	BP137217_s_at	EB426622_at								
GO:0010117	proc_photoprotection	22448	10	187	2	0.002972571	0.009818494	BP137217_s_at	EB426622_at								
GO:0006810	proc_transport	22448	432	187	10	0.003469437	0.011122606	C356_at	C6184_s_at	C6188_at	C6406_at	C9113_at	EB425028_at	EB425970_at	EB427114_s_at	EB427510_s_at	EB441300_at
GO:0005507	func_copper ion binding	22448	238	187	7	0.003899797	0.012145081	C6185_at	C6200_s_at	C6234_at	C6234_s_at	C9211_at	EB426854_at	X61146_at			
GO:0008272	proc_sulfate transport	22448	13	187	2	0.00506849	0.01534626	C6406_at	EB427114_s_at								
GO:0009341	comp_beta-galactosidase complex	22448	14	187	2	0.005880983	0.017325058	AJ250431_at	BP134481_s_at								
GO:0015116	func_sulfate transmembrane transporter activity	22448	15	187	2	0.00674876	0.019358286	C6406_at	EB427114_s_at								
GO:0006865	proc_amino acid transport	22448	49	187	3	0.007912266	0.022113769	C6150_at	C6445_at	DV162305_s_at							
GO:0004553	"func_hydrolase activity, hydrolyzing O-glycosyl compounds"	22448	149	187	5	0.008289934	0.022590071	C3902_at	C6454_at	C7673_at	EB427118_at	EB428434_at					
GO:0005792	comp_microsome	22448	51	187	3	0.008835739	0.023490134	EB428742_at	EB428742_s_at	T2_at							
GO:0019513	"proc_lactose catabolic process, using glucoside 3-dehydrogenase"	22448	19	187	2	0.010753543	0.027908004	AJ250431_at	BP134481_s_at								
GO:0019575	"proc_sucrose catabolic process, using beta-fructofuranosidase"	22448	19	187	2	0.010753543	0.02725898	EB427118_at	EB427949_at								
GO:0019515	proc_lactose catabolic process via UDP-galactose	22448	20	187	2	0.01188347	0.029438595	AJ250431_at	BP134481_s_at								
GO:0005199	func_structural constituent of cell wall	22448	20	187	2	0.01188347	0.028784404	C6901_at	EB428428_at								
GO:0019825	func_oxygen binding	22448	166	187	5	0.012809094	0.030351983	DQ131887_at	EB428742_at	EB428742_s_at	GC336A_at	T2_at					
GO:0004866	func_endopeptidase inhibitor activity	22448	22	187	2	0.014291404	0.033143894	C10498_at	C6746_at								
GO:0005990	proc_lactose catabolic process	22448	23	187	2	0.015567629	0.035351492	AJ250431_at	BP134481_s_at																																																								
GO:0004565	func_beta-galactosidase activity	22448	23	187	2	0.015567629	0.034630033	AJ250431_at	BP134481_s_at																																																								
GO:0008150	proc_biological_process	22448	5385	187	58	0.01671918	0.036447812	AB032547_at	AB035705_at	AB035706_at	AY081941_at	BP129717_at	BP130380_at	BP133389_at	BP133533_at	BP527832_s_at	C10498_at	C10538_at	C11125_at	C4184_at	C6154_at	C6168_at	C6212_at	C6222_at	C6222_s_at	C6230_at	C6249_at	C6256_at	C6290_at	C6341_at	C6441_at	C6444_s_at	C6526_at	C6700_at	C6733_at	C6746_at	C6810_s_at	C6828_at	C6828_s_at	C6925_at	C6927_at	C6961_at	C9398_at	C9465_at	EB424698_at	EB424698_s_at	EB424818_at	EB425387_at	EB425409_at	EB425543_at	EB425600_at	EB425682_at	EB425728_at	EB426331_at	EB426331_x_at	EB426388_at	EB426793_at	EB427326_at	EB427631_at	EB427631_x_at	EB427882_s_at	EB428011_at	EB428101_at	EB428210_at	EB428210_s_at
GO:0003779	func_actin binding	22448	66	187	3	0.0177354	0.037905071	AY081941_at	BP130380_at	C6172_at																																																							
GO:0005200	func_structural constituent of cytoskeleton	22448	67	187	3	0.018455445	0.038685452	C6436_at	EB426200_at	EB428321_s_at																																																							
GO:0005856	comp_cytoskeleton	22448	26	187	2	0.019674884	0.040463442	EB426200_at	EB428321_s_at																																																								
GO:0004650	func_polygalacturonase activity	22448	29	187	2	0.02418223	0.048812278	AF248538_at	C6709_at																																																								
