# Supplementary material for: TobEA: an atlas of tobacco gene expression from seed to senescence
Source: BMC Genomics. 2010 Feb 26;11:142. doi: 10.1186/1471-2164-11-142 (PMC2841117; doi:10.1186/1471-2164-11-142)
Supplement: Additional file 7 — GO analysis of K-means clusters. Zip file containing lists of probes sets and GO analysis results for in each of the 30 K-means clusters (K0- K29). [file 1471-2164-11-142-S7.ZIP › Cluster 28 of 30 K-means on Index.txt]

C74_at
C74_s_at
C149_at
C149_s_at
C173_at
C217_at
C312_at
C312_s_at
C320_at
C378_s_at
C419_at
C457_s_at
C463_at
C496_at
C562_at
C564_at
C565_at
C586_at
C589_at
C592_at
C607_at
C625_at
C642_at
C736_at
C736_s_at
C740_s_at
C767_at
C767_x_at
C768_at
C777_at
C782_at
C782_s_at
C785_at
C791_at
C805_at
C809_at
C926_at
C929_at
C1003_at
C9317_at
C9317_s_at
C1071_at
C1083_x_at
C1133_at
C1159_at
C1181_s_at
C1477_s_at
C1778_at
C1874_at
C1874_s_at
C1969_at
C1977_at
C1990_s_at
C2005_at
C2054_at
C2066_at
C2090_at
C2102_at
C2102_x_at
C2118_at
C2157_at
C2160_at
C2190_at
C2205_at
C2205_s_at
C2206_at
DW000433_at
DW000433_s_at
TT07_E13_s_at
C2269_at
C2277_at
C2283_at
C2288_at
C2289_at
C2343_at
C2354_x_at
C2394_at
C2419_s_at
C2430_at
C2430_s_at
C2485_x_at
C2500_at
C2502_at
C2535_at
C2612_x_at
C2630_at
C2640_at
C2642_at
C2664_x_at
C2773_at
CV019309_at
C2807_at
C2828_at
C2851_at
C2915_at
C2950_at
C2966_at
C2969_at
C2982_at
C2987_at
C2987_s_at
C3051_at
C3051_s_at
C3085_at
C3085_s_at
C3099_at
C3156_at
C3168_at
C3168_x_at
C3202_s_at
C3318_at
C3346_s_at
C3497_at
C3515_s_at
C3530_at
C3534_at
C3535_at
C3540_at
C3645_at
C3754_at
C3756_s_at
C3833_at
C3907_at
C3916_at
C3916_s_at
C4009_s_at
C4070_at
C4131_at
C4201_at
C4216_at
C4220_at
C4247_at
C4492_at
C4856_at
C4859_at
C4873_at
C4928_at
C4928_s_at
C4959_at
C4959_x_at
C4963_at
C5025_at
C5047_at
C5118_at
C5121_at
C5302_at
C5281_at
C5373_at
C5403_s_at
C5412_at
C5461_s_at
C5483_at
C5520_at
C5523_at
C5530_at
C5610_at
C5679_at
C5695_at
C5702_at
C5712_at
C5733_at
C5751_at
C5751_s_at
C5760_s_at
C5814_at
C5817_at
C5833_at
C5833_s_at
EB432392_at
C5890_at
C5899_at
C5899_s_at
C5910_at
C5919_at
C5919_s_at
C5933_at
C5988_at
C5988_s_at
C6037_s_at
C6042_at
C6043_at
C6059_at
C8695_at
C6074_s_at
C6079_at
C6079_s_at
C6085_s_at
C6209_x_at
C6294_at
C6337_at
C6337_s_at
C6357_at
C6428_at
C6429_at
C6536_at
AJ001771_s_at
C6560_at
C6649_at
C6683_at
C6683_s_at
C6948_at
C7186_at
C7350_at
C7500_at
C7600_at
C7603_at
C7668_at
C7775_at
C7779_at
C8005_at
C8042_at
C8109_at
C8376_at
C8532_at
C8554_x_at
C8555_at
C8569_s_at
C8576_s_at
C8576_x_at
C8578_at
C8590_x_at
C8603_at
C8661_at
C8674_at
C8717_at
C8725_at
C8725_x_at
C8775_at
C8802_at
C8835_s_at
C8840_at
C8969_at
C8969_s_at
C9129_at
C9162_at
C9166_at
C9166_s_at
C9167_at
C9205_at
C9266_at
C9267_at
C9381_at
C9381_x_at
C9416_at
C9455_at
C9467_at
C9467_s_at
C9486_at
C9498_at
C9517_x_at
C9599_at
C9630_s_at
C9650_at
C9651_at
C9667_at
C9667_x_at
C9677_s_at
C9694_at
C9811_at
C9740_at
C9740_s_at
C9790_at
C9866_x_at
C9872_at
C9929_at
C9968_at
C10017_at
C10030_at
C10237_x_at
C10243_at
C10358_at
C10394_at
C10422_at
C10631_at
C10639_at
C10639_s_at
C10655_at
C10655_s_at
C10668_at
C10710_at
C10778_at
C10778_s_at
C10790_at
C10809_at
C10830_at
C10833_at
C10856_at
C10931_at
C10947_at
C11102_at
C11116_at
C11291_at
C11348_at
C11373_s_at
C11385_at
C11519_at
C11528_at
C11545_at
C11600_at
C11600_s_at
C11649_at
C11649_s_at
EB682733_s_at
EB682732_at
EB682679_at
EB682292_at
EB682292_x_at
EB682222_s_at
EB682127_x_at
EB681688_at
EB681688_s_at
EB681553_s_at
EB681198_at
EB681084_at
EB681038_s_at
EB680910_at
EB680613_at
EB680520_at
EB680520_s_at
EB680481_at
EB680456_at
EB680254_at
EB680163_at
EB680104_at
EB679993_at
EB679791_s_at
EB679385_at
DW004336_at
DW003661_at
DW002433_s_at
DW001916_at
DW001916_x_at
DW001139_at
DW001082_at
DW001066_at
DW001044_at
DW001004_at
DW000915_at
DW000915_s_at
DW000869_at
DW000486_at
DW000470_at
DW000470_x_at
DW000418_at
DW000059_at
DV999555_at
DV999440_at
DV162428_at
DV162363_at
DV162287_x_at
DV162030_s_at
DV161990_at
DV161898_at
DV161695_at
DV161674_at
DV161198_at
DV160533_at
DV160518_at
DV160074_at
DV159970_at
DV159619_at
DV159548_at
DV159022_at
DV157941_at
DV157553_at
DV157553_s_at
EB643472_x_at
EB451398_at
EB450183_at
EB449609_at
EB449196_at
EB449139_s_at
EB448692_s_at
EB448674_s_at
EB448366_at
EB447576_s_at
EB446307_at
EB446307_x_at
EB445943_at
EB442842_x_at
EB442615_at
EB442403_at
EB442401_at
EB442279_at
EB441847_at
EB441815_at
EB441656_at
EB441593_s_at
EB441586_at
EB441501_at
EB441128_at
EB441066_at
EB441066_s_at
EB440986_at
EB440982_at
EB440954_at
EB440846_s_at
EB440524_at
EB440515_at
EB440206_at
EB439571_at
EB439537_at
EB439381_at
EB439170_at
EB439170_x_at
EB437373_at
EB437203_at
EB436976_at
EB436974_at
EB436668_at
EB436576_s_at
EB436375_x_at
EB436328_x_at
EB436202_at
EB436084_at
EB435513_at
EB435213_at
EB435016_at
EB434434_at
EB433224_x_at
EB433170_at
EB432812_at
EB432704_at
EB432205_at
EB432066_at
EB431777_at
EB431695_s_at
EB431579_at
EB431439_at
EB431415_at
EB431318_at
EB430982_at
EB430848_at
EB430661_at
EB430356_at
EB430338_at
EB429978_at
EB429801_s_at
EB429317_x_at
EB428622_at
EB428263_x_at
EB427965_s_at
EB427525_at
EB426235_at
EB425725_at
EB425679_at
EB425502_at
EB425170_at
EB424746_at
BP529962_at
BP529776_at
BP529603_at
BP529528_at
BP529082_at
BP528941_at
BP528723_at
BP528532_at
BP527148_at
BP527044_at
BP527030_at
BP526926_at
BP526778_at
BP526531_at
BP526512_at
BP526155_at
BP526115_at
BP525912_at
BP525765_at
BP137194_at
BP137148_at
BP136917_at
BP136884_at
BP136526_at
BP135478_s_at
BP135472_at
BP135248_at
BP134714_at
BP134499_at
BP134085_s_at
BP133845_at
BP133765_at
BP133620_at
BP133470_at
BP133398_at
BP133188_at
BP132460_at
BP132410_at
BP131862_at
BP131454_at
TT16_J20_s_at
BP131400_at
BP131281_at
BP131000_at
BP130907_at
BP130668_at
BP129757_at
BP128364_at
BP128363_s_at
AJ632911_at
AJ632831_at
AJ632831_x_at
AJ632807_at
AJ632724_at
BP534756_at
BP534419_at
BP534286_at
BP533849_at
BP533198_at
BP532702_at
BP532025_at
BP531912_at
BP531865_at
BP531414_at
BP531162_at
BP530782_at
CV021767_x_at
CV021734_at
CV021683_x_at
CV021633_x_at
CV021622_x_at
CV021597_at
CV021584_x_at
CV021440_x_at
CV021335_at
CV021326_at
CV021196_at
CV021188_x_at
CV021136_at
CV021115_x_at
CV021095_at
CV021050_at
CV021021_x_at
CV021015_x_at
CV020992_x_at
CV020972_x_at
CV020937_at
CV020937_s_at
CV020933_x_at
CV020848_x_at
CV020844_at
CV020838_at
CV020779_at
CV020772_at
CV020772_x_at
CV020756_at
CV020689_at
CV020646_at
CV020550_at
CV020500_at
CV020491_at
CV020491_x_at
CV020482_at
CV020460_at
CV020460_s_at
CV020431_at
CV020418_x_at
CV020347_at
CV020336_at
CV020311_x_at
CV020266_at
CV020247_x_at
CV020234_at
CV019882_at
CV019839_x_at
CV019835_x_at
CV019829_at
CV019756_at
CV019752_at
CV019749_at
CV018551_s_at
CV019680_at
CV019672_at
CV019629_x_at
CV019604_x_at
CV019561_at
CV019517_x_at
CV019477_at
CV019451_at
CV019348_at
CV019333_x_at
CV019285_at
CV019285_x_at
CV019256_at
CV019230_at
CV019184_at
CV019148_s_at
CV019115_at
CV019050_at
CV019007_at
CV018947_at
CV018902_at
CV018863_at
CV018858_x_at
CV018854_x_at
CV018805_x_at
CV018672_s_at
CV018600_at
CV018567_x_at
CV018404_x_at
CV018391_at
CV018391_x_at
CV018349_at
CV018349_x_at
CV018344_at
CV018297_at
CV018240_at
CV018164_x_at
CV018079_at
CV018068_x_at
CV017942_at
CV017938_at
CV017897_at
CV017877_at
CV017870_x_at
CV017869_at
CV017863_at
CV017795_at
CV017795_x_at
CV017790_x_at
CV017784_s_at
CV017752_at
CV017650_at
CV017644_at
CV017631_at
CV017568_at
CV017568_x_at
CV017484_at
CV017482_at
CV017450_at
CV017377_x_at
CV017363_x_at
CV017332_at
CV017332_x_at
CV017328_at
CV017304_x_at
CV017226_at
CV017226_s_at
CV017219_s_at
CV017194_s_at
CV017099_x_at
CV017075_at
CV016982_x_at
CV016924_at
CV016895_at
CV016895_x_at
CV016830_at
CV016760_x_at
CV016739_x_at
CV016725_x_at
CV016659_x_at
CV016620_x_at
CV016581_x_at
CV016385_x_at
CV016251_at
CV016233_at
CV016224_at
CV016108_at
CV016092_at
CV016073_x_at
CV016019_at
CV015923_at
CN949702_x_at
AY547441_x_at
BP192632_at
AF211736_x_at
AB001559_s_at
AB001542_s_at
AJ718571_x_at
AJ718353_at
X61115_at
AF154658_s_at
AB017966_at
AJ291721_s_at
AB023571_at
AF014051_at
AF131232_at
AF131231_at
U35620_at
X64198_at
X64198_x_at
TT05_B15_at
TT11_O02_at
TT13_J23_at
TT15_K21_at
TT16_D15_at
TT20_O07_at
TT25_P16_at
TT29_M21_at
TT30_N06_at
TT33_L22_at
TT41_E05_at
TT47_C07_at
TT49_A21_at
TT11_B12_at
TT11_B12_x_at
TT38_L05_at
TT02_H10_s_at
TT05_A07_at
TT06_J12_at
TT06_J12_s_at
TT10_C10_at
TT16_B17_at
TT16_H17_at
TT16_H17_x_at
TT21_B06_at
TT35_B13_at
TT35_M02_at
TT37_I19_at
TT38_C21_at
TT07_J15_at
TT18_C02_at
TT24_P18_at
TT26_C16_s_at
TT31_B19_s_at
TT38_M22_at
TT33_E11_at
TT03_D15_at
TT04_C10_at
TT08_O09_at
TT11_H01_at
TT11_H01_s_at
TT12_D23_at
TT12_D23_s_at
TT23_H22_s_at
TT26_J23_at
TT28_B11_at
TT31_H03_at
TT02_D19_at
TT03_J16_at
TT04_O11_at
TT06_D12_at
TT06_E17_at
TT06_G05_at
TT06_H09_s_at
TT06_P10_at
TT08_A01_at
TT08_D16_at
TT10_H12_at
TT11_C07_at
TT14_A22_at
TT14_A22_s_at
TT14_O16_at
TT14_P23_at
TT19_I04_at
TT21_O22_at
TT23_D23_s_at
TT24_D24_at
TT26_M24_s_at
TT30_C21_at
TT30_E03_at
TT32_G05_at
TT32_M07_at
TT34_N13_s_at
TT37_N22_at
TT39_L14_s_at
TT48_I10_at
TT50_M16_at
GACC260_at
T228_at
T40_at
BC3M1280_at
BT31M214_at
