# Supplementary material for: TobEA: an atlas of tobacco gene expression from seed to senescence
Source: BMC Genomics. 2010 Feb 26;11:142. doi: 10.1186/1471-2164-11-142 (PMC2841117; doi:10.1186/1471-2164-11-142)
Supplement: Additional file 7 — GO analysis of K-means clusters. Zip file containing lists of probes sets and GO analysis results for in each of the 30 K-means clusters (K0- K29). [file 1471-2164-11-142-S7.ZIP › Cluster 28 of 30 K-means on Index.txt_Result_Over_2.txt]

GO_Number	GO_Term	Background	Background_with_GO	List_Total	List_with_GO	Raw_Fish_P	Adjusted_Fish_P	List
GO:0009579	comp_thylakoid	22448	802	511	136	0	0	AF154658_s_at	AY547441_x_at	BP134085_s_at	BP192632_at	BT31M214_at	C1003_at	C10778_at	C10778_s_at	C10830_at	C10833_at	C10856_at	C10947_at	C11385_at	C11649_at	C11649_s_at	C1477_s_at	C2160_at	C2190_at	C2283_at	C2288_at	C2289_at	C2354_x_at	C2419_s_at	C2851_at	C2950_at	C3051_at	C3051_s_at	C312_at	C312_s_at	C3346_s_at	C3515_s_at	C3530_at	C3645_at	C3754_at	C378_s_at	C4009_s_at	C419_at	C5118_at	C5373_at	C5523_at	C564_at	C565_at	C5695_at	C5899_at	C5899_s_at	C5910_at	C6043_at	C6294_at	C736_at	C736_s_at	C7600_at	C767_at	C767_x_at	C782_at	C782_s_at	C791_at	C805_at	C809_at	C8554_x_at	C8578_at	C8590_x_at	C8661_at	C8725_at	C8725_x_at	C8802_at	C8835_s_at	C8840_at	C8969_at	C8969_s_at	C9162_at	C929_at	C9317_at	C9317_s_at	C9455_at	C9667_at	C9667_x_at	C9811_at	CV016019_at	CV016224_at	CV016251_at	CV016581_x_at	CV016620_x_at	CV016739_x_at	CV016830_at	CV016895_at	CV016895_x_at	CV017194_s_at	CV017219_s_at	CV017304_x_at	CV017332_at	CV017332_x_at	CV017363_x_at	CV017377_x_at	CV017631_at	CV017752_at	CV017790_x_at	CV017863_at	CV017869_at	CV017938_at	CV018079_at	CV018672_s_at	CV018805_x_at	CV018858_x_at	CV018902_at	CV019148_s_at	CV019309_at	CV019348_at	CV019477_at	CV019604_x_at	CV019672_at	CV019829_at	CV019835_x_at	CV019882_at	CV020266_at	CV020311_x_at	CV020482_at	CV020491_at	CV020491_x_at	CV020500_at	CV020646_at	CV020992_x_at	CV021050_at	CV021115_x_at	CV021326_at	CV021440_x_at	CV021584_x_at	CV021597_at	CV021622_x_at	DW004336_at	EB427965_s_at	EB432392_at	EB440206_at	GACC260_at	X61115_at	X64198_at	X64198_x_at	
GO:0009570	comp_chloroplast stroma	22448	915	511	153	0	0	AF154658_s_at	AY547441_x_at	BP131281_at	BP134085_s_at	BP134714_at	BP137148_at	BP192632_at	BP526926_at	BP532025_at	BP532702_at	BT31M214_at	C10030_at	C1003_at	C10394_at	C10422_at	C10631_at	C10655_at	C10655_s_at	C1071_at	C10830_at	C10833_at	C11373_s_at	C11385_at	C11600_at	C11600_s_at	C11649_at	C11649_s_at	C1477_s_at	C1874_at	C1874_s_at	C1977_at	C1990_s_at	C2066_at	C2160_at	C217_at	C2277_at	C2288_at	C2354_x_at	C2642_at	C2828_at	C2950_at	C2982_at	C2987_at	C2987_s_at	C3051_at	C3051_s_at	C312_at	C312_s_at	C3156_at	C320_at	C3346_s_at	C3497_at	C3515_s_at	C3530_at	C3645_at	C3754_at	C378_s_at	C3916_at	C3916_s_at	C4131_at	C4201_at	C4216_at	C4220_at	C457_s_at	C496_at	C5281_at	C5373_at	C5461_s_at	C5523_at	C5610_at	C564_at	C5817_at	C5833_at	C5833_s_at	C586_at	C5890_at	C5899_at	C5899_s_at	C5988_at	C5988_s_at	C6042_at	C6043_at	C6074_s_at	C6079_at	C6079_s_at	C6649_at	C6683_at	C6683_s_at	C6948_at	C736_at	C736_s_at	C740_s_at	C74_at	C74_s_at	C7600_at	C767_at	C767_x_at	C782_at	C782_s_at	C791_at	C805_at	C8376_at	C8554_x_at	C8695_at	C8802_at	C8835_s_at	C8840_at	C8969_at	C8969_s_at	C9162_at	C9166_at	C9166_s_at	C9167_at	C929_at	C9317_at	C9317_s_at	C9416_at	C9455_at	C9486_at	C9498_at	C9599_at	C9650_at	C9667_at	C9667_x_at	CV016620_x_at	CV017219_s_at	CV017631_at	CV017650_at	CV017784_s_at	CV017790_x_at	CV018672_s_at	CV018902_at	CV019348_at	CV019749_at	CV019882_at	CV020646_at	CV021115_x_at	CV021440_x_at	CV021597_at	CV021622_x_at	EB427965_s_at	EB431415_at	EB432066_at	EB432392_at	EB440206_at	EB440846_s_at	EB441656_at	EB449139_s_at	EB679791_s_at	EB682679_at	GACC260_at	U35620_at	X61115_at	
GO:0005840	comp_ribosome	22448	667	511	56	0	0	C10030_at	C10237_x_at	C10631_at	C10655_at	C10655_s_at	C10710_at	C1071_at	C10778_at	C10778_s_at	C10947_at	C1159_at	C11600_at	C11600_s_at	C149_at	C149_s_at	C1874_at	C1874_s_at	C2205_at	C2205_s_at	C2277_at	C2288_at	C2419_s_at	C2915_at	C312_at	C312_s_at	C320_at	C3346_s_at	C419_at	C4201_at	C5047_at	C5760_s_at	C5833_at	C5833_s_at	C5890_at	C5933_at	C6043_at	C6074_s_at	C625_at	C6649_at	C74_at	C74_s_at	C782_at	C782_s_at	C8109_at	C8576_s_at	C8576_x_at	C8695_at	C8717_at	C9455_at	C9650_at	C9929_at	C9968_at	CV017784_s_at	CV020460_at	CV020460_s_at	EB449139_s_at	
GO:0006412	proc_translation	22448	930	511	76	0	0	C10030_at	C10237_x_at	C10422_at	C10631_at	C10655_at	C10655_s_at	C10710_at	C10778_at	C10778_s_at	C10947_at	C1159_at	C11600_at	C11600_s_at	C11649_at	C11649_s_at	C149_at	C149_s_at	C1874_at	C1874_s_at	C217_at	C2205_at	C2205_s_at	C2277_at	C2288_at	C2419_s_at	C2915_at	C312_at	C312_s_at	C3156_at	C320_at	C3346_s_at	C419_at	C4201_at	C457_s_at	C5047_at	C5461_s_at	C5610_at	C5760_s_at	C5833_at	C5833_s_at	C586_at	C5890_at	C5899_at	C5899_s_at	C5919_at	C5919_s_at	C5933_at	C6043_at	C6074_s_at	C6079_at	C6079_s_at	C625_at	C6649_at	C6683_at	C6683_s_at	C74_at	C74_s_at	C7600_at	C782_at	C782_s_at	C8109_at	C8569_s_at	C8576_s_at	C8576_x_at	C8695_at	C8717_at	C8835_s_at	C9455_at	C9650_at	C9667_at	C9667_x_at	C9929_at	C9968_at	CV020460_at	CV020460_s_at	EB449139_s_at	
GO:0009941	comp_chloroplast envelope	22448	877	511	110	0	0	AF154658_s_at	AJ632831_at	AJ632831_x_at	AY547441_x_at	BP135478_s_at	BP192632_at	BP532025_at	BP532702_at	BT31M214_at	C10030_at	C1003_at	C10422_at	C1071_at	C10833_at	C11519_at	C1477_s_at	C2054_at	C2066_at	C2157_at	C2160_at	C217_at	C2283_at	C2630_at	C2640_at	C3156_at	C3318_at	C3515_s_at	C3530_at	C3645_at	C3754_at	C378_s_at	C3916_at	C3916_s_at	C4131_at	C4201_at	C4216_at	C4220_at	C457_s_at	C5118_at	C5461_s_at	C5523_at	C564_at	C5890_at	C5933_at	C6042_at	C6074_s_at	C6079_at	C6079_s_at	C6357_at	C740_s_at	C74_at	C74_s_at	C767_at	C767_x_at	C777_at	C805_at	C8554_x_at	C8569_s_at	C8695_at	C8802_at	C8969_at	C8969_s_at	C9166_at	C9166_s_at	C9167_at	C9317_at	C9317_s_at	C9467_at	C9467_s_at	C9486_at	C9599_at	C9651_at	C9790_at	CV016620_x_at	CV016830_at	CV017194_s_at	CV017219_s_at	CV017363_x_at	CV017377_x_at	CV017650_at	CV017784_s_at	CV018079_at	CV018672_s_at	CV019148_s_at	CV019309_at	CV019477_at	CV020311_x_at	CV020992_x_at	CV021326_at	CV021440_x_at	CV021597_at	DV157553_at	DV157553_s_at	EB425725_at	EB431415_at	EB432392_at	EB435213_at	EB439381_at	EB440206_at	EB440524_at	EB441066_at	EB441066_s_at	EB441656_at	EB448674_s_at	EB449139_s_at	EB680520_at	EB680520_s_at	EB681038_s_at	X64198_at	X64198_x_at	
GO:0009507	comp_chloroplast	22448	4078	511	354	1.07089034952012e-145	4.08723150066847e-144	AB023571_at	AF014051_at	AF131231_at	AF131232_at	AF154658_s_at	AJ001771_s_at	AJ291721_s_at	AJ718353_at	AJ718571_x_at	AY547441_x_at	BP128363_s_at	BP128364_at	BP131000_at	BP131281_at	BP133188_at	BP133620_at	BP134085_s_at	BP134714_at	BP135478_s_at	BP137148_at	BP192632_at	BP526155_at	BP526531_at	BP526926_at	BP529082_at	BP529528_at	BP532025_at	BP532702_at	BP533849_at	BT31M214_at	C10030_at	C1003_at	C10243_at	C10358_at	C10394_at	C10422_at	C10631_at	C10655_at	C10655_s_at	C10668_at	C10710_at	C1071_at	C10778_at	C10778_s_at	C10809_at	C10830_at	C10833_at	C10856_at	C10947_at	C11102_at	C11373_s_at	C11385_at	C11519_at	C1159_at	C11600_at	C11600_s_at	C11649_at	C11649_s_at	C1477_s_at	C149_at	C149_s_at	C1874_at	C1874_s_at	C1977_at	C1990_s_at	C2005_at	C2054_at	C2066_at	C2090_at	C2118_at	C2157_at	C2160_at	C217_at	C2190_at	C2205_at	C2205_s_at	C2269_at	C2277_at	C2283_at	C2288_at	C2289_at	C2354_x_at	C2394_at	C2419_s_at	C2500_at	C2502_at	C2535_at	C2630_at	C2640_at	C2642_at	C2807_at	C2828_at	C2851_at	C2915_at	C2950_at	C2969_at	C2982_at	C2987_at	C2987_s_at	C3051_at	C3051_s_at	C3085_at	C3085_s_at	C312_at	C312_s_at	C3156_at	C320_at	C3318_at	C3346_s_at	C3497_at	C3515_s_at	C3530_at	C3535_at	C3540_at	C3645_at	C3754_at	C378_s_at	C3907_at	C3916_at	C3916_s_at	C4009_s_at	C4131_at	C419_at	C4201_at	C4216_at	C4220_at	C457_s_at	C463_at	C496_at	C5025_at	C5047_at	C5118_at	C5281_at	C5373_at	C5461_s_at	C5483_at	C5523_at	C5610_at	C564_at	C565_at	C5695_at	C5733_at	C5760_s_at	C5814_at	C5817_at	C5833_at	C5833_s_at	C586_at	C5890_at	C5899_at	C5899_s_at	C589_at	C5910_at	C5919_at	C5919_s_at	C5933_at	C5988_at	C5988_s_at	C6037_s_at	C6042_at	C6043_at	C6074_s_at	C6079_at	C6079_s_at	C6085_s_at	C625_at	C6294_at	C6357_at	C642_at	C6560_at	C6649_at	C6683_at	C6683_s_at	C6948_at	C736_at	C736_s_at	C740_s_at	C74_at	C74_s_at	C7600_at	C7668_at	C767_at	C767_x_at	C777_at	C782_at	C782_s_at	C785_at	C791_at	C805_at	C809_at	C8109_at	C8376_at	C8532_at	C8554_x_at	C8569_s_at	C8578_at	C8590_x_at	C8661_at	C8674_at	C8695_at	C8725_at	C8725_x_at	C8775_at	C8802_at	C8835_s_at	C8840_at	C8969_at	C8969_s_at	C9129_at	C9162_at	C9166_at	C9166_s_at	C9167_at	C926_at	C929_at	C9317_at	C9317_s_at	C9416_at	C9455_at	C9467_at	C9467_s_at	C9486_at	C9498_at	C9599_at	C9650_at	C9651_at	C9667_at	C9667_x_at	C9677_s_at	C9740_at	C9740_s_at	C9790_at	C9811_at	C9929_at	C9968_at	CV015923_at	CV016019_at	CV016224_at	CV016251_at	CV016581_x_at	CV016620_x_at	CV016725_x_at	CV016739_x_at	CV016830_at	CV016895_at	CV016895_x_at	CV017194_s_at	CV017219_s_at	CV017304_x_at	CV017332_at	CV017332_x_at	CV017377_x_at	CV017484_at	CV017631_at	CV017650_at	CV017752_at	CV017784_s_at	CV017790_x_at	CV017863_at	CV017869_at	CV017938_at	CV018079_at	CV018551_s_at	CV018672_s_at	CV018805_x_at	CV018858_x_at	CV018902_at	CV018947_at	CV019148_s_at	CV019309_at	CV019348_at	CV019477_at	CV019604_x_at	CV019672_at	CV019749_at	CV019829_at	CV019835_x_at	CV019882_at	CV020266_at	CV020431_at	CV020482_at	CV020491_at	CV020491_x_at	CV020500_at	CV020646_at	CV020992_x_at	CV021050_at	CV021115_x_at	CV021188_x_at	CV021326_at	CV021335_at	CV021440_x_at	CV021584_x_at	CV021597_at	CV021622_x_at	DV157553_at	DV157553_s_at	DV159970_at	DV161198_at	DV161695_at	DV162030_s_at	DV999555_at	DW000059_at	DW000915_at	DW000915_s_at	DW001044_at	DW001139_at	DW002433_s_at	DW004336_at	EB425679_at	EB425725_at	EB427965_s_at	EB429978_at	EB430356_at	EB431415_at	EB432066_at	EB432392_at	EB433170_at	EB435213_at	EB436084_at	EB436668_at	EB436974_at	EB439170_at	EB439170_x_at	EB439381_at	EB440206_at	EB440524_at	EB440846_s_at	EB441501_at	EB441593_s_at	EB441656_at	EB441815_at	EB441847_at	EB442279_at	EB449139_s_at	EB679791_s_at	EB679993_at	EB680163_at	EB680520_at	EB680520_s_at	EB681038_s_at	EB681198_at	EB681688_at	EB681688_s_at	EB682222_s_at	EB682679_at	EB682732_at	EB682733_s_at	GACC260_at	T228_at	U35620_at	X61115_at	X64198_at	X64198_x_at	
GO:0000311	comp_plastid large ribosomal subunit	22448	12	511	12	1.70481653671305e-020	5.57718552724697e-019	C10655_at	C10655_s_at	C11649_at	C11649_s_at	C2277_at	C5610_at	C6683_at	C6683_s_at	C8835_s_at	C9455_at	C9667_at	C9667_x_at	
GO:0006779	proc_porphyrin biosynthetic process	22448	19	511	12	7.42947639571951e-016	2.12668761827471e-014	C2642_at	C2982_at	C9166_at	C9166_s_at	C9167_at	C9467_at	C9467_s_at	C9599_at	DV157553_at	DV157553_s_at	EB680520_at	EB680520_s_at	
GO:0030076	comp_light-harvesting complex	22448	164	511	27	9.99200722162641e-016	2.54241072639161e-014	C8590_x_at	C8661_at	CV016224_at	CV016251_at	CV016830_at	CV016895_at	CV016895_x_at	CV017194_s_at	CV017332_at	CV017332_x_at	CV017363_x_at	CV017752_at	CV017863_at	CV017869_at	CV017938_at	CV018805_x_at	CV019604_x_at	CV019672_at	CV019835_x_at	CV020311_x_at	CV020491_at	CV020491_x_at	CV020500_at	CV020992_x_at	CV021050_at	X64198_at	X64198_x_at	
GO:0016168	func_chlorophyll binding	22448	172	511	25	5.6976645623763e-013	1.30476518478417e-011	C8590_x_at	C8661_at	CV016224_at	CV016251_at	CV016830_at	CV016895_at	CV016895_x_at	CV017194_s_at	CV017332_at	CV017332_x_at	CV017363_x_at	CV017752_at	CV017863_at	CV017869_at	CV017938_at	CV018805_x_at	CV019604_x_at	CV019672_at	CV020311_x_at	CV020491_at	CV020491_x_at	CV020992_x_at	CV021050_at	X64198_at	X64198_x_at	
GO:0009535	comp_chloroplast thylakoid membrane	22448	827	511	125	1.80089276824447e-012	3.74913130843621e-011	AF131231_at	AF131232_at	AF154658_s_at	BP128363_s_at	BP128364_at	BP133620_at	BP135478_s_at	BP192632_at	BT31M214_at	C10668_at	C10778_at	C10778_s_at	C10830_at	C10833_at	C10947_at	C11385_at	C11649_at	C11649_s_at	C1477_s_at	C2066_at	C2118_at	C2157_at	C2160_at	C2190_at	C2283_at	C2289_at	C2394_at	C2419_s_at	C2500_at	C2640_at	C2851_at	C2950_at	C312_at	C312_s_at	C3318_at	C3515_s_at	C3645_at	C378_s_at	C4131_at	C419_at	C5118_at	C5281_at	C5483_at	C5523_at	C564_at	C565_at	C5814_at	C6043_at	C6357_at	C6429_at	C6649_at	C767_at	C767_x_at	C777_at	C805_at	C8554_x_at	C8578_at	C8590_x_at	C8661_at	C8835_s_at	C8969_at	C8969_s_at	C926_at	C9455_at	C9651_at	C9667_at	C9667_x_at	C9811_at	CV016224_at	CV016251_at	CV016581_x_at	CV016620_x_at	CV016725_x_at	CV016830_at	CV016895_at	CV016895_x_at	CV017194_s_at	CV017219_s_at	CV017332_at	CV017332_x_at	CV017363_x_at	CV017377_x_at	CV017650_at	CV017752_at	CV017863_at	CV017869_at	CV017938_at	CV018079_at	CV018805_x_at	CV018858_x_at	CV018947_at	CV019148_s_at	CV019309_at	CV019477_at	CV019604_x_at	CV019629_x_at	CV019672_at	CV019829_at	CV019835_x_at	CV020266_at	CV020311_x_at	CV020336_at	CV020491_at	CV020491_x_at	CV020500_at	CV020646_at	CV020992_x_at	CV021050_at	CV021136_at	CV021188_x_at	CV021326_at	CV021335_at	CV021584_x_at	CV021597_at	DW000059_at	DW004336_at	EB425725_at	EB427965_s_at	EB432392_at	EB681038_s_at	EB682733_s_at	GACC260_at	T228_at	X64198_at	X64198_x_at	
GO:0015979	proc_photosynthesis	22448	311	511	41	1.87316828714756e-012	3.5746294813066e-011	C11385_at	C8578_at	C8590_x_at	C8661_at	CV016224_at	CV016251_at	CV016581_x_at	CV016725_x_at	CV016830_at	CV016895_at	CV016895_x_at	CV017194_s_at	CV017332_at	CV017332_x_at	CV017363_x_at	CV017377_x_at	CV017752_at	CV017863_at	CV017869_at	CV017938_at	CV018079_at	CV018805_x_at	CV018858_x_at	CV018863_at	CV019309_at	CV019604_x_at	CV019629_x_at	CV019672_at	CV019829_at	CV019835_x_at	CV020266_at	CV020311_x_at	CV020491_at	CV020491_x_at	CV020500_at	CV020992_x_at	CV021050_at	CV021188_x_at	CV021584_x_at	X64198_at	X64198_x_at	
GO:0003735	func_structural constituent of ribosome	22448	957	511	75	2.14617212890289e-012	3.78056475014432e-011	C10030_at	C10237_x_at	C10422_at	C10631_at	C10655_at	C10655_s_at	C10710_at	C1071_at	C10778_at	C10778_s_at	C10947_at	C1159_at	C11600_at	C11600_s_at	C11649_at	C11649_s_at	C149_at	C149_s_at	C1874_at	C1874_s_at	C217_at	C2205_at	C2205_s_at	C2277_at	C2288_at	C2419_s_at	C2915_at	C312_at	C312_s_at	C3156_at	C320_at	C3346_s_at	C419_at	C4201_at	C457_s_at	C5047_at	C5461_s_at	C5610_at	C5760_s_at	C5833_at	C5833_s_at	C586_at	C5890_at	C5919_at	C5919_s_at	C5933_at	C6043_at	C6074_s_at	C6079_at	C6079_s_at	C625_at	C6649_at	C6683_at	C6683_s_at	C74_at	C74_s_at	C782_at	C782_s_at	C8109_at	C8569_s_at	C8576_s_at	C8576_x_at	C8695_at	C8717_at	C8835_s_at	C9455_at	C9650_at	C9667_at	C9667_x_at	C9929_at	C9968_at	CV017784_s_at	CV020460_at	CV020460_s_at	EB449139_s_at	
GO:0009543	comp_chloroplast thylakoid lumen	22448	118	511	20	2.92144086699864e-012	4.7786425610192e-011	C10830_at	C10856_at	C2190_at	C2269_at	C2289_at	C5373_at	C5814_at	C6294_at	C809_at	C8725_at	C8725_x_at	C9694_at	C9811_at	CV016019_at	CV016739_x_at	CV020646_at	CV021136_at	DW004336_at	EB427965_s_at	GACC260_at	
GO:0048046	comp_apoplast	22448	697	511	57	2.99749114418546e-012	4.57616981345647e-011	AJ718571_x_at	AY547441_x_at	BP134085_s_at	BP192632_at	BP530782_at	BP532702_at	BT31M214_at	C1133_at	C2066_at	C2354_x_at	C3051_at	C3051_s_at	C4959_at	C4959_x_at	C5403_s_at	C5523_at	C5751_at	C5751_s_at	C5988_at	C5988_s_at	C6042_at	C607_at	C6560_at	C6948_at	C768_at	C791_at	C8554_x_at	C8802_at	C8840_at	C929_at	C9498_at	C9599_at	C9677_s_at	C9866_x_at	CV016251_at	CV016620_x_at	CV017304_x_at	CV017631_at	CV017650_at	CV017790_x_at	CV018672_s_at	CV018902_at	CV019348_at	CV019882_at	CV021115_x_at	CV021440_x_at	CV021597_at	CV021622_x_at	DW000433_at	DW000433_s_at	DW001916_at	DW001916_x_at	EB427965_s_at	EB432392_at	EB440846_s_at	EB440982_at	EB679791_s_at	
GO:0031977	comp_thylakoid lumen	22448	110	511	19	6.56197318704699e-012	9.391824123961e-011	C10830_at	C10856_at	C2190_at	C2269_at	C2289_at	C5373_at	C6294_at	C809_at	C8554_x_at	C8725_at	C8725_x_at	C9811_at	CV016019_at	CV016620_x_at	CV016739_x_at	CV020646_at	CV021597_at	EB427965_s_at	GACC260_at	
GO:0045038	proc_protein import into chloroplast thylakoid membrane	22448	11	511	8	1.06130792109354e-011	1.42964419959071e-010	C1977_at	C2157_at	C4131_at	C496_at	C565_at	C9651_at	EB441847_at	EB681038_s_at	
GO:0042742	proc_defense response to bacterium	22448	304	511	30	1.98288052644102e-011	2.52266466974997e-010	AF154658_s_at	AY547441_x_at	BP135478_s_at	C11649_at	C11649_s_at	C2640_at	C3515_s_at	C3530_at	C3754_at	C5520_at	C5899_at	C5899_s_at	C5988_at	C5988_s_at	C6948_at	C7600_at	C767_at	C767_x_at	C791_at	C8674_at	C8835_s_at	C9381_at	C9381_x_at	C9599_at	CV017304_x_at	CV019309_at	EB427965_s_at	EB432392_at	EB679791_s_at	GACC260_at	
GO:0010114	proc_response to red light	22448	177	511	22	1.14994569422322e-010	1.38598717882693e-009	C1181_s_at	C2354_x_at	C8554_x_at	C8840_at	C9517_x_at	CV016224_at	CV016251_at	CV016620_x_at	CV017194_s_at	CV017363_x_at	CV017631_at	CV017790_x_at	CV018902_at	CV019348_at	CV019882_at	CV020311_x_at	CV021115_x_at	CV021440_x_at	CV021597_at	CV021622_x_at	X64198_at	X64198_x_at	
GO:0015995	proc_chlorophyll biosynthetic process	22448	56	511	13	2.92903257204102e-010	3.35374229498697e-009	AF014051_at	AJ291721_s_at	C1990_s_at	C2987_at	C2987_s_at	C6357_at	C642_at	C9129_at	C9599_at	CV017484_at	EB425725_at	EB440524_at	EB441593_s_at	
GO:0004729	func_protoporphyrinogen oxidase activity	22448	7	511	6	9.28100400953013e-010	1.01207138961067e-008	C9467_at	C9467_s_at	DV157553_at	DV157553_s_at	EB680520_at	EB680520_s_at	
GO:0016020	comp_membrane	22448	2335	511	97	3.12390513457217e-009	3.25170125371376e-008	AJ718353_at	AJ718571_x_at	BP192632_at	BP526155_at	BP528532_at	BP532702_at	BT31M214_at	C10422_at	C1071_at	C11600_at	C11600_s_at	C149_at	C149_s_at	C1874_at	C1874_s_at	C2005_at	C2066_at	C217_at	C2354_x_at	C2502_at	C2630_at	C2966_at	C3085_at	C3085_s_at	C312_at	C312_s_at	C320_at	C3530_at	C3540_at	C3754_at	C457_s_at	C5461_s_at	C5890_at	C592_at	C6043_at	C6357_at	C6649_at	C736_at	C736_s_at	C8554_x_at	C8578_at	C8674_at	C8840_at	C9455_at	C9650_at	C9677_s_at	CV016224_at	CV016581_x_at	CV016620_x_at	CV016830_at	CV017194_s_at	CV017377_x_at	CV017631_at	CV017650_at	CV017784_s_at	CV017790_x_at	CV017863_at	CV018079_at	CV018672_s_at	CV018858_x_at	CV018902_at	CV019309_at	CV019348_at	CV019477_at	CV019672_at	CV019829_at	CV019882_at	CV020266_at	CV021050_at	CV021115_x_at	CV021326_at	CV021440_x_at	CV021584_x_at	CV021597_at	CV021622_x_at	DV160518_at	DV161898_at	DW002433_s_at	EB425725_at	EB432392_at	EB440524_at	EB441066_at	EB441066_s_at	EB441586_at	EB442401_at	EB448674_s_at	EB449139_s_at	EB450183_at	EB679993_at	EB680104_at	EB680254_at	EB680456_at	EB681198_at	EB681688_at	EB681688_s_at	X64198_at	X64198_x_at	
GO:0009637	proc_response to blue light	22448	178	511	20	4.80056194795964e-009	4.77968993949025e-008	C2354_x_at	C8554_x_at	C8840_at	CV016224_at	CV016251_at	CV016620_x_at	CV017194_s_at	CV017363_x_at	CV017631_at	CV017790_x_at	CV018902_at	CV019348_at	CV019882_at	CV020311_x_at	CV021115_x_at	CV021440_x_at	CV021597_at	CV021622_x_at	X64198_at	X64198_x_at	
GO:0010218	proc_response to far red light	22448	180	511	20	5.82906767299107e-009	5.56190207131232e-008	C2354_x_at	C8554_x_at	C8840_at	CV016224_at	CV016251_at	CV016620_x_at	CV017194_s_at	CV017363_x_at	CV017631_at	CV017790_x_at	CV018902_at	CV019348_at	CV019882_at	CV020311_x_at	CV021115_x_at	CV021440_x_at	CV021597_at	CV021622_x_at	X64198_at	X64198_x_at	
GO:0042254	proc_ribosome biogenesis	22448	335	511	27	1.59203320526657e-008	1.45830241602418e-007	C10030_at	C10237_x_at	C10655_at	C10655_s_at	C1071_at	C10778_at	C10778_s_at	C10947_at	C1874_at	C1874_s_at	C2277_at	C2419_s_at	C320_at	C419_at	C5760_s_at	C5890_at	C5933_at	C6074_s_at	C74_at	C74_s_at	C8576_s_at	C8576_x_at	C8695_at	CV017784_s_at	CV020460_at	CV020460_s_at	EB449139_s_at	
GO:0051920	func_peroxiredoxin activity	22448	10	511	6	2.62639467227274e-008	2.31324761519406e-007	AY547441_x_at	C5988_at	C5988_s_at	C6948_at	C777_at	EB679791_s_at	
GO:0000312	comp_plastid small ribosomal subunit	22448	6	511	5	3.53020311088068e-008	2.99413523108028e-007	C217_at	C3156_at	C457_s_at	C6079_at	C6079_s_at	
GO:0004751	func_ribose-5-phosphate isomerase activity	22448	6	511	5	3.53020311088068e-008	2.88720182997027e-007	AF154658_s_at	C3515_s_at	C589_at	C767_at	C767_x_at	
GO:0045087	proc_innate immune response	22448	30	511	8	2.57100268963306e-007	2.03020557215852e-006	C10833_at	C1477_s_at	C2160_at	C378_s_at	C564_at	C805_at	C8969_at	C8969_s_at	
GO:0008887	func_glycerate kinase activity	22448	4	511	4	2.65447134982231e-007	2.0262464636977e-006	C3916_at	C3916_s_at	C740_s_at	EB431415_at	
GO:0010287	comp_plastoglobule	22448	209	511	19	3.47176677517602e-007	2.56462771456551e-006	C2283_at	C5118_at	C777_at	C8578_at	CV016224_at	CV016830_at	CV017194_s_at	CV017863_at	CV019148_s_at	CV019309_at	CV019477_at	CV019672_at	CV020992_x_at	CV021326_at	CV021584_x_at	EB427965_s_at	EB432392_at	X64198_at	X64198_x_at	
GO:0008266	func_poly(U) binding	22448	55	511	10	3.99385496452354e-007	2.85810245898716e-006	C10833_at	C1477_s_at	C2160_at	C378_s_at	C564_at	C805_at	C8969_at	C8969_s_at	C9455_at	EB427965_s_at	
GO:0009295	comp_nucleoid	22448	45	511	9	6.54044822745448e-007	4.53867467905174e-006	C10030_at	C2066_at	C6074_s_at	C74_at	C74_s_at	C9667_at	C9667_x_at	CV017650_at	EB682732_at	
GO:0016984	func_ribulose-bisphosphate carboxylase activity	22448	106	511	13	8.75692479196388e-007	5.8980464039992e-006	C2354_x_at	C8554_x_at	C8840_at	CV016620_x_at	CV017631_at	CV017790_x_at	CV018902_at	CV019348_at	CV019882_at	CV021115_x_at	CV021440_x_at	CV021597_at	CV021622_x_at	
GO:0015977	proc_carbon utilization by fixation of carbon dioxide	22448	106	511	13	8.75692479196388e-007	5.72953079245637e-006	C2354_x_at	C8554_x_at	C8840_at	CV016620_x_at	CV017631_at	CV017790_x_at	CV018902_at	CV019348_at	CV019882_at	CV021115_x_at	CV021440_x_at	CV021597_at	CV021622_x_at	
GO:0009573	comp_chloroplast ribulose bisphosphate carboxylase complex	22448	106	511	13	8.75692479196388e-007	5.57037715933258e-006	C2354_x_at	C8554_x_at	C8840_at	CV016620_x_at	CV017631_at	CV017790_x_at	CV018902_at	CV019348_at	CV019882_at	CV021115_x_at	CV021440_x_at	CV021597_at	CV021622_x_at	
GO:0010007	comp_magnesium chelatase complex	22448	10	511	5	1.37449228243547e-006	8.50699277507358e-006	AF014051_at	C1990_s_at	C2987_at	C2987_s_at	C9129_at	
GO:0016851	func_magnesium chelatase activity	22448	10	511	5	1.37449228243547e-006	8.28312454415059e-006	AF014051_at	C1990_s_at	C2987_at	C2987_s_at	C9129_at	
GO:0010319	comp_stromule	22448	117	511	13	2.71396825424208e-006	1.59358648774727e-005	AY547441_x_at	BP532702_at	C10833_at	C1477_s_at	C378_s_at	C4131_at	C5988_at	C5988_s_at	C6948_at	C805_at	CV019309_at	EB432392_at	EB679791_s_at	
GO:0042286	func_glutamate-1-semialdehyde 2,1-aminomutase activity	22448	3	511	3	1.17282695761342e-005	6.71443433233685e-005	C9166_at	C9166_s_at	C9167_at	
GO:0016209	func_antioxidant activity	22448	27	511	6	2.66267422084354e-005	0.000148720096725164	AY547441_x_at	C5988_at	C5988_s_at	C6948_at	C777_at	EB679791_s_at	
GO:0004312	func_fatty-acid synthase activity	22448	9	511	4	3.05355806761165e-005	0.00016649161844835	DV999555_at	DW000915_at	DW000915_s_at	EB682222_s_at	
GO:0019253	proc_reductive pentose-phosphate cycle	22448	28	511	6	3.32402553793187e-005	0.000177023685624744	AF154658_s_at	C3515_s_at	C589_at	C767_at	C767_x_at	C8802_at	
GO:0042372	proc_phylloquinone biosynthetic process	22448	4	511	3	4.61167368995903e-005	0.000240016653409231	C7668_at	C9205_at	EB442279_at	
GO:0004853	func_uroporphyrinogen decarboxylase activity	22448	4	511	3	4.61167368995903e-005	0.000234682950000137	BP134714_at	C9486_at	EB441656_at	
GO:0008661	func_1-deoxy-D-xylulose-5-phosphate synthase activity	22448	4	511	3	4.61167368995903e-005	0.000229581146739265	AJ291721_s_at	C642_at	EB441593_s_at	
GO:0004315	func_3-oxoacyl-[acyl-carrier-protein] synthase activity	22448	10	511	4	4.99763062778991e-005	0.000243501577396572	DV999555_at	DW000915_at	DW000915_s_at	EB682222_s_at	
GO:0008964	func_phosphoenolpyruvate carboxylase activity	22448	10	511	4	4.99763062778991e-005	0.000238428627867477	BP530782_at	C5751_at	C5751_s_at	EB440982_at	
GO:0010207	proc_photosystem II assembly	22448	20	511	5	7.00201208332363e-005	0.000327236891241043	AJ718353_at	C10856_at	C4131_at	EB427965_s_at	GACC260_at	
GO:0009522	comp_photosystem I	22448	48	511	7	9.97549244241558e-005	0.000456877553862634	CV016581_x_at	CV017377_x_at	CV018079_at	CV018858_x_at	CV019829_at	CV020266_at	CV020482_at	
GO:0009409	proc_response to cold	22448	522	511	26	0.000179574989109699	0.000806326911884726	AF211736_x_at	AJ718571_x_at	AY547441_x_at	BP532702_at	C10833_at	C1477_s_at	C312_at	C312_s_at	C378_s_at	C4201_at	C4856_at	C5523_at	C562_at	C5988_at	C5988_s_at	C6043_at	C6948_at	C8005_at	C805_at	C8554_x_at	CV016620_x_at	CV019309_at	CV021597_at	DW001004_at	EB432392_at	EB679791_s_at	
GO:0006099	proc_tricarboxylic acid cycle	22448	14	511	4	0.000221552001093639	0.000975680927893141	BP530782_at	C5751_at	C5751_s_at	EB440982_at	
GO:0046688	proc_response to copper ion	22448	27	511	5	0.000319673342608962	0.0013812301029708	BP134085_s_at	C3051_at	C3051_s_at	C929_at	EB450183_at	
GO:0003755	func_peptidyl-prolyl cis-trans isomerase activity	22448	77	511	8	0.000362599057036173	0.00153768859372747	BP532025_at	C10856_at	C2190_at	C2269_at	C809_at	C9811_at	DW004336_at	GACC260_at	
GO:0042646	comp_plastid nucleoid	22448	2	511	2	0.000517195950699233	0.00215341586745681	AF131231_at	AF131232_at	
GO:0010338	proc_leaf formation	22448	2	511	2	0.000517195950699233	0.00211496201268079	C3202_s_at	C9266_at	
GO:0004109	func_coproporphyrinogen oxidase activity	22448	2	511	2	0.000517195950699233	0.00207785741596709	C9498_at	EB440846_s_at	
GO:0005048	func_signal sequence binding	22448	2	511	2	0.000517195950699233	0.00204203228810559	C1977_at	C496_at	
GO:0009946	proc_proximal/distal axis specification	22448	2	511	2	0.000517195950699233	0.00200742157135804	C3202_s_at	C9266_at	
GO:0008356	proc_asymmetric cell division	22448	2	511	2	0.000517195950699233	0.00197396454516874	C3202_s_at	C9266_at	
GO:0004655	func_porphobilinogen synthase activity	22448	2	511	2	0.000517195950699233	0.00194160447065778	C2642_at	C2982_at	
GO:0015822	proc_ornithine transport	22448	2	511	2	0.000517195950699233	0.00191028826951813	C2090_at	C6037_s_at	
GO:0009768	proc_photosynthesis, light harvesting in photosystem I	22448	30	511	5	0.000533456427522561	0.0019390717762328	CV017194_s_at	CV020482_at	CV021050_at	X64198_at	X64198_x_at	
GO:0000254	func_C-4 methylsterol oxidase activity	22448	8	511	3	0.000603016475289708	0.00215766832564599	AJ632831_at	AJ632831_x_at	EB437373_at	
GO:0005528	func_FK506 binding	22448	32	511	5	0.000726150207297938	0.00255828303801889	C10856_at	C2190_at	C2269_at	C809_at	DW004336_at	
GO:0019288	proc_isopentenyl diphosphate biosynthetic process, mevalonate-independent pathway	22448	19	511	4	0.000783759606443946	0.00271940833144945	AJ291721_s_at	C11373_s_at	C642_at	EB441593_s_at	
GO:0010039	proc_response to iron ion	22448	19	511	4	0.000783759606443946	0.00267882014739796	BP134085_s_at	C3051_at	C3051_s_at	C929_at	
GO:0009538	comp_photosystem I reaction center	22448	49	511	6	0.0008239488711832	0.00277476899266107	C8578_at	CV016725_x_at	CV019477_at	CV021188_x_at	CV021326_at	CV021584_x_at	
GO:0009772	proc_photosynthetic electron transport in photosystem II	22448	9	511	3	0.000889256922601334	0.00295130196051747	CV019309_at	EB441847_at	EB442279_at	
GO:0019430	proc_removal of superoxide radicals	22448	20	511	4	0.000962194477801548	0.00314775050595078	BP134085_s_at	C3051_at	C3051_s_at	C929_at	
GO:0006633	proc_fatty acid biosynthetic process	22448	70	511	7	0.00105694617649243	0.00340902358333475	C2054_at	C9790_at	DV999555_at	DW000915_at	DW000915_s_at	EB436976_at	EB682222_s_at	
GO:0006636	proc_unsaturated fatty acid biosynthetic process	22448	21	511	4	0.00116737239696696	0.00371289276257547	DV999555_at	DW000915_at	DW000915_s_at	EB682222_s_at	
GO:0005275	func_amine transmembrane transporter activity	22448	3	511	2	0.00152813131294543	0.00479372699540417	C592_at	EB441586_at	
GO:0004784	func_superoxide dismutase activity	22448	23	511	4	0.00166611493442748	0.0051559502700526	BP134085_s_at	C3051_at	C3051_s_at	C929_at	
GO:0010027	proc_thylakoid membrane organization	22448	23	511	4	0.00166611493442748	0.00508720426645189	AJ718353_at	C4131_at	C6429_at	EB441847_at	
GO:0008508	func_bile acid:sodium symporter activity	22448	11	511	3	0.00168838388254455	0.00508736722503556	EB441066_at	EB441066_s_at	EB448674_s_at	
GO:0009416	proc_response to light stimulus	22448	170	511	11	0.00183485917739967	0.00545691885226656	AJ718353_at	AJ718571_x_at	BP134085_s_at	C3051_at	C3051_s_at	C4856_at	C5712_at	C929_at	CV019749_at	DW001004_at	EB432392_at	
GO:0009831	proc_plant-type cell wall modification during multidimensional cell growth	22448	24	511	4	0.00196372737922312	0.00576530217746276	C1181_s_at	C9267_at	C9517_x_at	EB441815_at	
GO:0006457	proc_protein folding	22448	356	511	17	0.00349156053319977	0.0101211058494019	BP133620_at	BP137148_at	BP532025_at	C11102_at	C2190_at	C2269_at	C3497_at	C5281_at	C7350_at	C809_at	C9694_at	C9811_at	CV018551_s_at	CV018672_s_at	DW004336_at	EB429978_at	GACC260_at	
GO:0005786	comp_signal recognition particle, endoplasmic reticulum targeting	22448	15	511	3	0.0043509167642023	0.0124544992375291	C1977_at	C496_at	EB441847_at	
GO:0031072	func_heat shock protein binding	22448	139	511	9	0.00461539525457566	0.0130484631271337	BP128363_s_at	BP128364_at	BP133620_at	C11102_at	C5281_at	C7350_at	C9694_at	CV018551_s_at	EB429978_at	
GO:0004475	func_mannose-1-phosphate guanylyltransferase activity	22448	5	511	2	0.00494135183716338	0.0137996289111026	C9381_at	C9381_x_at	
GO:0006949	proc_syncytium formation	22448	16	511	3	0.00526531926978957	0.0145272061780941	C1181_s_at	C9267_at	C9517_x_at	
GO:0006869	proc_lipid transport	22448	143	511	9	0.00554717151648887	0.015122646158047	C1083_x_at	C1133_at	C3168_at	C3168_x_at	C4959_at	C4959_x_at	C768_at	DW000433_at	DW000433_s_at	
GO:0042550	proc_photosystem I stabilization	22448	17	511	3	0.00628668469325588	0.0169370681735953	C7668_at	CV017377_x_at	CV018079_at	
GO:0004550	func_nucleoside diphosphate kinase activity	22448	17	511	3	0.00628668469325588	0.0167401255204139	C1003_at	C9317_at	C9317_s_at	
GO:0010025	proc_wax biosynthetic process	22448	17	511	3	0.00628668469325588	0.0165477102845471	BP531162_at	C4856_at	DW001004_at	
GO:0009536	comp_plastid	22448	260	511	13	0.00690257576202158	0.0179623846534425	C11373_s_at	C2090_at	C6037_s_at	C9205_at	C9498_at	C9929_at	C9968_at	DV999555_at	DW000915_at	DW000915_s_at	EB435213_at	EB440846_s_at	EB682222_s_at	
GO:0009828	proc_plant-type cell wall loosening	22448	34	511	4	0.0071664910914131	0.0184396231453213	C1181_s_at	C9267_at	C9517_x_at	EB441815_at	
GO:0004618	func_phosphoglycerate kinase activity	22448	6	511	2	0.00730061036250285	0.0185759974779239	C736_at	C736_s_at	
GO:0006617	proc_SRP-dependent cotranslational protein targeting to membrane, signal sequence recognition	22448	6	511	2	0.00730061036250285	0.0183718656375072	C1977_at	C496_at	
GO:0016462	func_pyrophosphatase activity	22448	6	511	2	0.00730061036250285	0.0181721714457951	C3530_at	C3754_at	
GO:0009638	proc_phototropism	22448	18	511	3	0.00741801693005972	0.0182658696449858	C6337_at	C6337_s_at	EB447576_s_at	
GO:0004091	func_carboxylesterase activity	22448	99	511	7	0.00749072452455668	0.0182486799587604	BP529603_at	C2206_at	C4963_at	DV159022_at	DW000869_at	DW001916_at	DW001916_x_at	
GO:0051082	func_unfolded protein binding	22448	151	511	9	0.00784102335940107	0.0189009931505563	BP128363_s_at	BP128364_at	BP133620_at	C11102_at	C5281_at	C9694_at	CV018551_s_at	CV018672_s_at	EB429978_at	
GO:0019684	proc_photosynthesis, light reaction	22448	35	511	4	0.00794838479136539	0.0189602095544029	C8775_at	CV019477_at	CV021326_at	EB427965_s_at	
GO:0019676	proc_ammonia assimilation cycle	22448	7	511	2	0.010067509065082	0.0237676244938534	BP192632_at	BT31M214_at	
GO:0009773	proc_photosynthetic electron transport in photosystem I	22448	39	511	4	0.0116292226427205	0.0271744080120713	CV017377_x_at	CV018079_at	CV019309_at	CV021335_at	
GO:0009585	proc_red, far-red light phototransduction	22448	22	511	3	0.0130902146846343	0.030279385482639	C1003_at	C9317_at	C9317_s_at	
GO:0003729	func_mRNA binding	22448	8	511	2	0.0132223399283367	0.0302791584358909	C1977_at	C496_at	
GO:0005516	func_calmodulin binding	22448	196	511	10	0.0146587161752738	0.0332360990508683	C1133_at	C4959_at	C4959_x_at	C5523_at	C768_at	C9872_at	DV159548_at	DW000433_at	DW000433_s_at	EB680910_at	
GO:0004427	func_inorganic diphosphatase activity	22448	9	511	2	0.0167460779299793	0.0375965867251496	C3530_at	C3754_at	
GO:0010190	proc_cytochrome b6f complex assembly	22448	9	511	2	0.0167460779299793	0.037231571320051	C2118_at	EB682733_s_at	
GO:0003935	func_GTP cyclohydrolase II activity	22448	9	511	2	0.0167460779299793	0.0368735754419736	C2005_at	DW002433_s_at	
GO:0008686	func_3,4-dihydroxy-2-butanone-4-phosphate synthase activity	22448	9	511	2	0.0167460779299793	0.0365223985330024	C2005_at	DW002433_s_at	
GO:0009780	proc_photosynthetic NADP+ reduction	22448	9	511	2	0.0167460779299793	0.0361778476034458	CV017377_x_at	CV018079_at	
GO:0015934	comp_large ribosomal subunit	22448	117	511	7	0.0176771927417673	0.037832496615558	C11649_at	C11649_s_at	C5461_s_at	C586_at	C8835_s_at	C9667_at	C9667_x_at	
GO:0006629	proc_lipid metabolic process	22448	145	511	8	0.0181327998691356	0.0384482515743709	BP529603_at	C2206_at	C4873_at	C4963_at	DV159022_at	DW000869_at	DW001916_at	DW001916_x_at	
GO:0008324	func_cation transmembrane transporter activity	22448	10	511	2	0.0206203602586494	0.043321674304869	EB450183_at	EB680456_at	
GO:0000038	proc_very-long-chain fatty acid metabolic process	22448	10	511	2	0.0206203602586494	0.0429278409020975	C4856_at	DW001004_at	
