# Supplementary material for: TobEA: an atlas of tobacco gene expression from seed to senescence
Source: BMC Genomics. 2010 Feb 26;11:142. doi: 10.1186/1471-2164-11-142 (PMC2841117; doi:10.1186/1471-2164-11-142)
Supplement: Additional file 7 — GO analysis of K-means clusters. Zip file containing lists of probes sets and GO analysis results for in each of the 30 K-means clusters (K0- K29). [file 1471-2164-11-142-S7.ZIP › Cluster 29 of 30 K-means on Index.txt]

C7_at
C23_at
C47_at
C47_s_at
C60_at
C67_at
C159_at
C440_at
C440_x_at
C489_at
C539_s_at
C547_at
C547_x_at
C581_at
C635_s_at
C676_x_at
C716_s_at
C723_at
C774_at
C784_at
C816_at
C1306_s_at
C1329_at
C1371_at
C1481_at
C1530_at
C1532_at
C1541_at
C1586_at
C1586_s_at
C1621_at
C1665_at
C1665_s_at
C1685_at
C1701_s_at
C1755_at
C1784_at
C1840_at
C1841_at
C1889_x_at
C2032_at
C2032_x_at
C2140_at
C2151_at
C2164_at
C2184_at
C2253_at
C2253_x_at
C2266_s_at
C2273_at
C2281_at
C2373_at
C2411_at
C4643_at
C4643_s_at
C2629_at
C2639_at
C2740_at
C2821_at
C2919_at
C3425_at
C3425_s_at
C3431_at
C3435_s_at
C3463_at
C3502_at
C3519_at
C3519_s_at
C3552_at
C3637_at
C6412_s_at
C3668_at
C3693_s_at
C3822_at
C3836_at
C3881_at
C3896_at
C3937_s_at
C3942_at
C4113_at
C4116_at
C4116_s_at
C4144_at
C4251_x_at
C4264_x_at
C4282_at
C4282_x_at
C4296_s_at
C4323_at
C4461_at
C4543_at
C4543_s_at
C4678_at
C4695_at
C4736_at
C4739_x_at
C4758_at
C4761_at
C5087_s_at
C5319_at
C5381_at
C5381_s_at
C5488_at
C5553_at
C5567_at
C5573_x_at
C5651_x_at
C5745_at
C5776_at
C5786_at
C5887_at
C5920_at
C5934_at
C5979_at
C5990_at
C6050_at
C6122_at
C6439_at
C6490_at
C6511_s_at
C6603_at
C6603_x_at
C6621_at
C6629_at
C6716_at
C6804_at
C6814_at
C6960_at
C7002_at
C7069_at
C7069_s_at
C7177_s_at
C7468_at
C7887_at
C7967_at
C8396_at
C8764_x_at
C9149_at
C9199_at
C9590_at
C9641_at
C9668_at
C9719_at
C9852_s_at
C10052_at
C10070_s_at
C10254_at
C10314_s_at
C10356_at
C10383_at
C10409_at
C10491_s_at
C10573_at
C10592_at
C10807_at
C10817_at
C10865_at
C11124_x_at
C11281_at
C11321_at
C11321_x_at
C11364_at
C11411_at
C11633_at
C11696_at
C11696_x_at
EB684045_at
EB684045_s_at
EB683695_at
EB683228_at
EB683068_at
EB681452_at
EB681371_at
EB680317_at
EB679798_at
DW004974_at
DW003122_at
DW002924_at
DW002222_at
DW001026_at
DW000327_x_at
DW000075_at
DV999483_at
DV999024_at
DV999024_s_at
EB452228_at
EB452082_at
EB451626_at
EB451334_at
EB451309_at
EB450152_at
EB449645_s_at
EB449562_at
EB448414_at
EB447049_at
EB446807_at
EB446543_s_at
EB446140_at
EB446140_x_at
EB446069_at
EB445609_at
EB445527_at
EB445506_at
EB445334_at
EB444976_at
EB444903_at
EB443959_s_at
EB442775_at
EB442600_at
EB442360_at
EB441890_s_at
EB441740_at
EB441321_at
EB439644_s_at
EB441116_at
EB439866_s_at
EB438521_at
EB438393_x_at
EB435670_s_at
EB435250_at
EB433819_s_at
EB433358_at
EB432468_at
EB432055_at
EB430511_at
EB429899_at
EB429304_at
EB425871_s_at
BP136371_at
BP132982_at
BP534649_at
BP531592_at
BP531141_at
CV021402_s_at
CV019784_at
CV019567_x_at
CV019449_s_at
CV018931_s_at
CV018637_at
CV018623_at
CV017812_at
CV017812_x_at
CV017432_x_at
CV016813_s_at
CV016615_at
CV016615_x_at
CV016323_at
CV016038_x_at
CN949777_at
AW351425_s_at
AJ871280_at
AF392979_at
AF392979_x_at
TT16_M03_s_at
TT17_K21_s_at
TT04_P10_at
TT10_D10_at
TT17_H13_at
TT20_A09_at
TT23_G22_at
TT39_N14_at
TT02_M21_at
TT04_O08_s_at
TT07_L03_at
TT31_I01_at
TT32_I05_at
TT38_H23_at
TT47_H19_at
TT02_N22_at
TT25_L01_at
TT27_F14_at
TT28_B13_at
TT30_A22_at
TT23_L21_at
TT48_C19_at
T406_x_at
BC1M137_x_at
BT1M3319_at
