# Supplementary material for: TobEA: an atlas of tobacco gene expression from seed to senescence
Source: BMC Genomics. 2010 Feb 26;11:142. doi: 10.1186/1471-2164-11-142 (PMC2841117; doi:10.1186/1471-2164-11-142)
Supplement: Additional file 7 — GO analysis of K-means clusters. Zip file containing lists of probes sets and GO analysis results for in each of the 30 K-means clusters (K0- K29). [file 1471-2164-11-142-S7.ZIP › Cluster 29 of 30 K-means on Index.txt_Result_Over_2.txt]

GO_Number	GO_Term	Background	Background_with_GO	List_Total	List_with_GO	Raw_Fish_P	Adjusted_Fish_P	List																																																					
GO:0006508	proc_proteolysis	22448	362	184	15	3.30E-07	3.36E-05	AW351425_s_at	C10807_at	C1532_at	C2253_at	C2253_x_at	C2411_at	C3431_at	C4643_at	C4643_s_at	C6439_at	C6511_s_at	C7177_s_at	EB442360_at	EB442600_at	EB680317_at																																							
GO:0005980	proc_glycogen catabolic process	22448	4	184	3	2.15E-06	0.000109865	C5567_at	C635_s_at	EB449645_s_at																																																			
GO:0009407	proc_toxin catabolic process	22448	76	184	7	3.01E-06	0.000102304	C1701_s_at	C2821_at	C440_at	C440_x_at	C5990_at	EB446140_at	EB446140_x_at																																															
GO:0016787	func_hydrolase activity	22448	195	184	10	5.02E-06	0.000127997	C1665_at	C1665_s_at	C1840_at	C2629_at	C3693_s_at	C3881_at	C6603_at	C6603_x_at	CV018931_s_at	EB445609_at																																												
GO:0006863	proc_purine transport	22448	5	184	3	5.35E-06	0.000109201	BP531592_at	C6814_at	C7002_at																																																			
GO:0005345	func_purine transmembrane transporter activity	22448	5	184	3	5.35E-06	9.10E-05	BP531592_at	C6814_at	C7002_at																																																			
GO:0004364	func_glutathione transferase activity	22448	83	184	7	5.45E-06	7.93E-05	C1701_s_at	C2821_at	C440_at	C440_x_at	C5990_at	EB446140_at	EB446140_x_at																																															
GO:0004556	func_alpha-amylase activity	22448	9	184	3	4.39E-05	0.000559579	C5567_at	C635_s_at	EB449645_s_at																																																			
GO:0004629	func_phospholipase C activity	22448	9	184	3	4.39E-05	0.000497404	C10383_at	C2919_at	C3668_at																																																			
GO:0046470	proc_phosphatidylcholine metabolic process	22448	2	184	2	6.68E-05	0.000681606	C1586_at	C1586_s_at																																																				
GO:0009693	proc_ethylene biosynthetic process	22448	31	184	4	0.000115613	0.001072052	AF392979_at	AF392979_x_at	C6412_s_at	C9149_at																																																		
GO:0015706	proc_nitrate transport	22448	14	184	3	0.000184518	0.001568407	C4461_at	C7468_at	EB435670_s_at																																																			
GO:0005575	comp_cellular_component	22448	4176	184	54	0.000256726	0.002014315	AF392979_at	AF392979_x_at	C10070_s_at	C10314_s_at	C10383_at	C10409_at	C10817_at	C10865_at	C11321_at	C11321_x_at	C11411_at	C11633_at	C1621_at	C1665_at	C1665_s_at	C1784_at	C1840_at	C1889_x_at	C2140_at	C2266_s_at	C23_at	C2639_at	C2919_at	C3519_at	C3519_s_at	C3668_at	C4113_at	C4144_at	C4296_s_at	C4758_at	C547_at	C547_x_at	C5786_at	C5934_at	C6490_at	C6603_at	C6603_x_at	C6716_at	C676_x_at	C6804_at	C716_s_at	C7887_at	C816_at	C9668_at	CV021402_s_at	DV999024_at	DV999024_s_at	DV999483_at	DW001026_at	EB430511_at	EB442775_at	EB445506_at	EB445609_at	EB451626_at
GO:0004601	func_peroxidase activity	22448	71	184	5	0.000294477	0.002145475	C3896_at	C489_at	C5381_at	C5381_s_at	DW002924_at																																																	
GO:0005576	comp_extracellular region	22448	76	184	5	0.000404301	0.002749244	C3431_at	C5567_at	C635_s_at	EB442600_at	EB449645_s_at																																																	
GO:0010167	proc_response to nitrate	22448	19	184	3	0.000476599	0.003038319	C4461_at	C7468_at	EB435670_s_at																					
GO:0006857	proc_oligopeptide transport	22448	45	184	4	0.000500646	0.003003877	C4461_at	C7468_at	CN949777_at	EB435670_s_at																				
GO:0015112	func_nitrate transmembrane transporter activity	22448	22	184	3	0.00074387	0.004215261	C4461_at	C7468_at	EB435670_s_at																					
GO:0006979	proc_response to oxidative stress	22448	320	184	9	0.001346269	0.007227341	C2184_at	C440_at	C440_x_at	C4543_at	C4543_s_at	C489_at	C5381_at	C5381_s_at	EB683068_at															
GO:0008631	proc_induction of apoptosis by oxidative stress	22448	7	184	2	0.001365833	0.006965749	AF392979_at	AF392979_x_at																						
GO:0048359	proc_mucilage metabolic process during seed coat development	22448	7	184	2	0.001365833	0.006634047	C3431_at	EB442600_at																						
GO:0007242	proc_intracellular signaling cascade	22448	30	184	3	0.001868978	0.008665262	C10383_at	C2919_at	C3668_at																					
GO:0016847	func_1-aminocyclopropane-1-carboxylate synthase activity	22448	9	184	2	0.002316273	0.010272167	AF392979_at	AF392979_x_at																						
GO:0009605	proc_response to external stimulus	22448	10	184	2	0.002879761	0.012238985	AF392979_at	AF392979_x_at																						
GO:0010214	proc_seed coat development	22448	11	184	2	0.003500781	0.014283186	C3431_at	EB442600_at																						
GO:0009612	proc_response to mechanical stimulus	22448	11	184	2	0.003500781	0.013733833	AF392979_at	AF392979_x_at																						
GO:0004630	func_phospholipase D activity	22448	12	184	2	0.004178361	0.01578492	C1586_at	C1586_s_at																						
GO:0006624	proc_vacuolar protein processing	22448	12	184	2	0.004178361	0.015221173	C10807_at	C6511_s_at																						
GO:0004252	func_serine-type endopeptidase activity	22448	14	184	2	0.005699381	0.0200461	C3431_at	EB442600_at																						
GO:0012505	comp_endomembrane system	22448	1707	184	24	0.006662608	0.022652868	C10807_at	C2253_at	C2253_x_at	C2373_at	C3693_s_at	C3896_at	C4761_at	C47_at	C47_s_at	C489_at	C5381_at	C5381_s_at	C5979_at	C60_at	C6122_at	C67_at	C7_at	CV018931_s_at	DW000075_at	DW002924_at	EB438521_at	EB447049_at	EB452082_at	EB683068_at
GO:0008794	func_arsenate reductase (glutaredoxin) activity	22448	18	184	2	0.009378748	0.030859106	C6122_at	DW000075_at																						
GO:0042631	proc_cellular response to water deprivation	22448	18	184	2	0.009378748	0.029894759	C440_at	C440_x_at									
GO:0009723	proc_response to ethylene stimulus	22448	157	184	5	0.009602375	0.029680067	AF392979_at	AF392979_x_at	C2411_at	C4643_at	C4643_s_at						
GO:0009815	func_1-aminocyclopropane-1-carboxylate oxidase activity	22448	20	184	2	0.011522585	0.034567754	C6412_s_at	C9149_at									
GO:0043295	func_glutathione binding	22448	21	184	2	0.012667455	0.036916583	C440_at	C440_x_at									
GO:0006833	proc_water transport	22448	22	184	2	0.013859814	0.039269472	C2273_at	C3637_at									
GO:0007568	proc_aging	22448	67	184	3	0.017687607	0.04876043	C2411_at	C4643_at	C4643_s_at								
GO:0008152	proc_metabolic process	22448	647	184	11	0.018014566	0.048354887	C10314_s_at	C1586_at	C1586_s_at	C1665_at	C1665_s_at	C1840_at	C4113_at	C6603_at	C6603_x_at	C7887_at	EB445609_at
