# Supplementary material for: TobEA: an atlas of tobacco gene expression from seed to senescence
Source: BMC Genomics. 2010 Feb 26;11:142. doi: 10.1186/1471-2164-11-142 (PMC2841117; doi:10.1186/1471-2164-11-142)
Supplement: Additional file 7 — GO analysis of K-means clusters. Zip file containing lists of probes sets and GO analysis results for in each of the 30 K-means clusters (K0- K29). [file 1471-2164-11-142-S7.ZIP › Cluster 0 of 30 K-means on Index.txt]

C98_at
C98_s_at
C186_at
C239_s_at
C270_s_at
C491_at
C640_x_at
C700_at
C964_x_at
C1240_at
C1264_at
C1431_at
C1487_at
C1623_at
C1701_at
C1725_at
C1725_x_at
C1747_s_at
C1767_at
C1790_at
C1886_at
C1886_s_at
C1911_at
C1912_s_at
C1938_at
C1938_x_at
C2172_at
C2172_s_at
C2332_at
C2447_at
C2447_x_at
C2454_at
C2471_s_at
C2620_at
C2901_s_at
C2961_at
C2989_s_at
C3007_at
C3681_at
C3940_at
C4162_at
C4162_s_at
C4308_at
C4417_at
C4424_x_at
C4455_x_at
C4513_at
C4585_s_at
C4586_s_at
C4655_at
C4687_at
C4706_at
C4718_at
C4769_at
C4784_at
C4796_at
C4874_at
C4904_at
C5203_at
C5203_s_at
C5230_at
C5347_s_at
C5378_at
C5466_at
C5466_x_at
C5771_at
C5959_s_at
C6197_at
C6362_at
C6381_at
C6381_s_at
C6393_s_at
C6912_at
C6972_at
C6980_at
C7025_at
C7177_at
C7300_at
C8276_at
C8276_s_at
C8546_at
C8692_at
C8692_x_at
C8797_at
C8797_x_at
C8856_at
C9058_at
C9058_s_at
C9059_at
C9059_s_at
C9084_at
C9090_at
C9090_x_at
C9104_at
C9105_s_at
C9116_at
C9160_at
C9160_x_at
C9161_at
C9196_at
C9196_x_at
C9200_at
C9351_at
C9378_at
C9510_at
C9519_at
C9956_at
C10021_s_at
C10057_at
C10090_at
C10111_at
C10174_at
C10265_at
C10280_at
C10414_at
C10524_s_at
C10541_at
C10543_at
C10613_at
C10613_x_at
C10658_at
C10720_s_at
C10794_at
C11092_at
C11092_x_at
C11112_at
C11112_x_at
C11144_s_at
C11681_s_at
EB684182_at
EB684160_at
EB684132_s_at
EB684080_at
EB683559_at
EB683271_at
EB682949_s_at
EB682552_s_at
EB680760_at
EB680304_at
DW005103_x_at
DW004795_at
DW004753_at
DW004574_at
DW003435_at
DW003125_at
DW002980_at
DW002936_s_at
DW002467_at
DW002143_at
DW000812_at
DW000362_at
DV162510_at
DV162190_at
DV160544_s_at
DV160045_x_at
EB449867_at
EB449867_x_at
EB449570_at
EB449426_at
EB448325_at
EB448325_s_at
EB447049_s_at
EB446763_at
EB446755_at
EB446673_at
EB446271_at
EB446153_at
EB445901_at
EB445839_s_at
EB445802_at
EB445802_s_at
EB445451_at
EB444345_at
EB444143_at
EB443689_at
EB443368_at
EB443120_at
EB443094_at
EB439923_at
EB439396_at
EB439155_at
EB438978_at
EB438978_x_at
EB438537_at
EB437555_at
EB436530_at
EB436205_x_at
EB435758_at
EB435758_s_at
EB433819_at
EB432642_at
EB431827_at
EB431366_at
EB429745_at
EB429139_s_at
EB426667_at
EB425081_at
CV507103_at
BP528570_at
BP528167_at
BP131703_at
CN498803_at
CN498803_s_at
BP535042_at
BP534728_at
BP534653_s_at
BP534110_at
BP532414_s_at
BP531765_s_at
BP531639_at
BP531639_s_at
BP530241_at
CV021763_at
CV021763_s_at
CV019693_x_at
CV018626_at
CV018626_x_at
BQ843211_s_at
BQ843119_s_at
BQ843119_x_at
BQ843105_s_at
AW351428_at
AJ718098_s_at
S44870_at
S44870_x_at
U81157_at
M29274_at
TT06_F10_at
TT15_A14_s_at
TT39_M08_at
TT10_H13_at
TT02_F04_at
TT09_G01_at
TT10_K08_s_at
TT11_A18_at
TT11_F11_at
TT16_D19_at
TT17_C04_at
TT21_C13_at
TT21_E03_at
TT37_A10_at
TT37_C20_at
TT37_H19_at
TT38_L10_at
TT02_I02_at
TT02_K07_at
TT05_B21_at
TT05_B21_s_at
TT11_L12_at
TT16_L09_at
TT24_M16_at
TT33_H06_at
TT41_N20_at
TT48_C16_at
TT49_J02_at
TT50_D22_at
TT09_M20_at
TT34_A09_at
TT10_I21_at
TT16_J08_at
TT22_N10_at
TT23_J20_at
TT24_D22_at
TT36_I15_s_at
TT36_J06_at
TT36_N10_at
T164_s_at
BC4M4328_s_at
BT21M116_s_at
