# Supplementary material for: TobEA: an atlas of tobacco gene expression from seed to senescence
Source: BMC Genomics. 2010 Feb 26;11:142. doi: 10.1186/1471-2164-11-142 (PMC2841117; doi:10.1186/1471-2164-11-142)
Supplement: Additional file 7 — GO analysis of K-means clusters. Zip file containing lists of probes sets and GO analysis results for in each of the 30 K-means clusters (K0- K29). [file 1471-2164-11-142-S7.ZIP › Cluster 0 of 30 K-means on Index.txt_Result_Over_2.txt]

GO_Number	GO_Term	Background	Background_with_GO	List_Total	List_with_GO	Raw_Fish_P	Adjusted_Fish_P	List																			
GO:0009627	proc_systemic acquired resistance	22448	45	170	9	4.63E-11	5.70E-09	C8276_at	C8276_s_at	C9058_at	C9058_s_at	C9059_at	C9059_s_at	EB684080_at	S44870_at	S44870_x_at											
GO:0009407	proc_toxin catabolic process	22448	76	170	10	2.95E-10	1.82E-08	BQ843105_s_at	BQ843119_s_at	BQ843119_x_at	C1701_at	C2447_at	C2447_x_at	C4513_at	C5466_at	C5466_x_at	M29274_at										
GO:0004364	func_glutathione transferase activity	22448	83	170	10	7.19E-10	2.95E-08	BQ843105_s_at	BQ843119_s_at	BQ843119_x_at	C1701_at	C2447_at	C2447_x_at	C4513_at	C5466_at	C5466_x_at	M29274_at										
GO:0009409	proc_response to cold	22448	522	170	20	3.08E-09	9.48E-08	AJ718098_s_at	C10111_at	C1938_at	C1938_x_at	C4874_at	C5203_at	C5203_s_at	C5230_at	C8276_at	C8276_s_at	C8692_at	C8692_x_at	C9084_at	C9196_at	C9196_x_at	EB433819_at	EB448325_at	EB448325_s_at	S44870_at	S44870_x_at
GO:0019825	func_oxygen binding	22448	166	170	12	5.35E-09	1.31E-07	BP131703_at	C2620_at	C4308_at	C6980_at	C9090_at	C9090_x_at	DW000362_at	DW003125_at	EB435758_at	EB435758_s_at	EB444345_at	EB449570_at								
GO:0015692	proc_lead ion transport	22448	12	170	5	1.78E-08	3.65E-07	C2471_s_at	C9351_at	DW005103_x_at	EB444143_at	EB682949_s_at															
GO:0006855	proc_multidrug transport	22448	47	170	7	6.15E-08	1.08E-06	C2471_s_at	C2961_at	C700_at	C9351_at	DW005103_x_at	EB444143_at	EB682949_s_at													
GO:0009916	func_alternative oxidase activity	22448	7	170	4	1.09E-07	1.68E-06	AJ718098_s_at	C5203_at	C5203_s_at	C5230_at																
GO:0009607	proc_response to biotic stimulus	22448	56	170	7	2.14E-07	2.93E-06	C11144_s_at	C2471_s_at	C6362_at	C9351_at	DW005103_x_at	EB444143_at	EB682949_s_at													
GO:0045333	proc_cellular respiration	22448	8	170	4	2.17E-07	2.67E-06	AJ718098_s_at	C5203_at	C5203_s_at	C5230_at																
GO:0009723	proc_response to ethylene stimulus	22448	157	170	10	3.42E-07	3.82E-06	C10090_at	C2471_s_at	C9058_at	C9058_s_at	C9059_at	C9059_s_at	C9351_at	DW005103_x_at	EB444143_at	EB682949_s_at										
GO:0008061	func_chitin binding	22448	10	170	4	6.43E-07	6.60E-06	C9058_at	C9058_s_at	C9059_at	C9059_s_at																
GO:0004338	"func_glucan 1,3-beta-glucosidase activity"	22448	12	170	4	1.50E-06	1.42E-05	C8276_at	C8276_s_at	S44870_at	S44870_x_at																
GO:0010193	proc_response to ozone	22448	49	170	6	1.84E-06	1.62E-05	C2471_s_at	C9351_at	DW005103_x_at	EB444143_at	EB682949_s_at	EB684080_at														
GO:0050832	proc_defense response to fungus	22448	110	170	8	1.95E-06	1.60E-05	BP534110_at	C10021_s_at	C9116_at	C9160_at	C9160_x_at	C9161_at	C9196_at	C9196_x_at												
GO:0047172	func_shikimate O-hydroxycinnamoyltransferase activity	22448	13	170	4	2.15E-06	1.65E-05	BP531765_s_at	C2989_s_at	C5378_at	C640_x_at																									
GO:0047205	func_quinate O-hydroxycinnamoyltransferase activity	22448	13	170	4	2.15E-06	1.56E-05	BP531765_s_at	C2989_s_at	C5378_at	C640_x_at																									
GO:0010200	proc_response to chitin	22448	123	170	8	4.51E-06	3.08E-05	C10090_at	C2332_at	C6912_at	C8692_at	C8692_x_at	C9084_at	C9196_at	C9196_x_at																					
GO:0009651	proc_response to salt stress	22448	682	170	18	4.55E-06	2.94E-05	C10090_at	C6381_at	C6381_s_at	C6393_s_at	C8692_at	C8692_x_at	C9058_at	C9058_s_at	C9059_at	C9059_s_at	C9084_at	C9196_at	C9196_x_at	C98_at	C98_s_at	EB432642_at	EB449867_at	EB449867_x_at											
GO:0009963	proc_positive regulation of flavonoid biosynthetic process	22448	17	170	4	7.00E-06	4.30E-05	BP531765_s_at	C2989_s_at	C5378_at	C640_x_at																									
GO:0043090	proc_amino acid import	22448	6	170	3	8.39E-06	4.92E-05	C4655_at	DW000812_at	EB684132_s_at																										
GO:0035264	proc_multicellular organism growth	22448	6	170	3	8.39E-06	4.69E-05	C8692_at	C8692_x_at	C9084_at																										
GO:0042631	proc_cellular response to water deprivation	22448	18	170	4	8.94E-06	4.78E-05	BQ843105_s_at	C10111_at	C1938_at	C1938_x_at																									
GO:0008810	func_cellulase activity	22448	18	170	4	8.94E-06	4.58E-05	C8276_at	C8276_s_at	S44870_at	S44870_x_at																									
GO:0004867	func_serine-type endopeptidase inhibitor activity	22448	18	170	4	8.94E-06	4.40E-05	BP534110_at	C9160_at	C9160_x_at	C9161_at																									
GO:0009611	proc_response to wounding	22448	231	170	10	1.11E-05	5.24E-05	BP534110_at	C10541_at	C8692_at	C8692_x_at	C9084_at	C9160_at	C9160_x_at	C9161_at	EB432642_at	EB684080_at																			
GO:0012505	comp_endomembrane system	22448	1707	170	29	3.27E-05	0.000149024	BP131703_at	BP532414_s_at	C10265_at	C10794_at	C11681_s_at	C1747_s_at	C2620_at	C3681_at	C4904_at	C6393_s_at	C9058_at	C9058_s_at	C9059_at	C9059_s_at	C9090_at	C9090_x_at	C9510_at	C98_at	C98_s_at	CV018626_at	CV018626_x_at	CV021763_at	CV021763_s_at	DV160544_s_at	DW003125_at	EB431827_at	EB444345_at	EB447049_s_at	EB449570_at
GO:0009751	proc_response to salicylic acid stimulus	22448	84	170	6	4.31E-05	0.000189195	C10090_at	C2471_s_at	C9351_at	DW005103_x_at	EB444143_at	EB682949_s_at																							
GO:0010117	proc_photoprotection	22448	10	170	3	4.92E-05	0.000208864	C8692_at	C8692_x_at	C9084_at																										
GO:0055114	proc_oxidation reduction	22448	33	170	4	0.000109442	0.000448713	AJ718098_s_at	C5203_at	C5203_s_at	C5230_at																									
GO:0051707	proc_response to other organism	22448	66	170	5	0.000144497	0.000573325	C4904_at	C6393_s_at	C98_at	C98_s_at	EB431827_at																								
GO:0009753	proc_response to jasmonic acid stimulus	22448	164	170	7	0.000259234	0.000996431	C10090_at	C2471_s_at	C9351_at	DW005103_x_at	EB444143_at	EB682949_s_at	EB684080_at											
GO:0016740	func_transferase activity	22448	75	170	5	0.000264182	0.000984678	BP531765_s_at	C10265_at	C2989_s_at	C5378_at	C640_x_at													
GO:0005576	comp_extracellular region	22448	76	170	5	0.000281072	0.001016818	C11092_at	C11092_x_at	C11112_at	C11112_x_at	EB439396_at													
GO:0045730	proc_respiratory burst	22448	4	170	2	0.000338694	0.001190267	C10021_s_at	C9116_at																
GO:0010120	proc_camalexin biosynthetic process	22448	19	170	3	0.000378189	0.001292146	C9196_at	C9196_x_at	EB432642_at															
GO:0010252	proc_auxin homeostasis	22448	51	170	4	0.000601178	0.001998511	BP531765_s_at	C2989_s_at	C5378_at	C640_x_at														
GO:0009615	proc_response to virus	22448	54	170	4	0.000747513	0.002419581	C9058_at	C9058_s_at	C9059_at	C9059_s_at														
GO:0006979	proc_response to oxidative stress	22448	320	170	9	0.000771716	0.002433873	BQ843105_s_at	C10111_at	C11681_s_at	C1911_at	C1938_at	C1938_x_at	C8692_at	C8692_x_at	C9084_at									
GO:0003700	func_transcription factor activity	22448	1026	170	18	0.000807552	0.002483221	C10057_at	C10090_at	C186_at	C2332_at	C4769_at	C4874_at	C6912_at	C8692_at	C8692_x_at	C9084_at	C9196_at	C9196_x_at	DW002936_s_at	DW003435_at	EB433819_at	EB448325_at	EB448325_s_at	U81157_at
GO:0042626	"func_ATPase activity, coupled to transmembrane movement of substances"	22448	98	170	5	0.000904006	0.002712017	C2471_s_at	C9351_at	DW005103_x_at	EB444143_at	EB682949_s_at													
GO:0009809	proc_lignin biosynthetic process	22448	58	170	4	0.000979573	0.00286875	BP531765_s_at	C2989_s_at	C5378_at	C640_x_at														
GO:0000302	proc_response to reactive oxygen species	22448	30	170	3	0.001490636	0.004263913	C10111_at	C1938_at	C1938_x_at															
GO:0015696	proc_ammonium transport	22448	8	170	2	0.001549325	0.004331067	C5959_s_at	EB443094_at																
GO:0016564	func_transcription repressor activity	22448	69	170	4	0.001871463	0.005115332	C10057_at	C8692_at	C8692_x_at	C9084_at														
GO:0008519	func_ammonium transmembrane transporter activity	22448	9	170	2	0.001982085	0.005299922	C5959_s_at	EB443094_at																
GO:0006073	proc_cellular glucan metabolic process	22448	40	170	3	0.003432147	0.008982003	C3681_at	DV160544_s_at	EB447049_s_at															
GO:0008194	func_UDP-glycosyltransferase activity	22448	84	170	4	0.003826716	0.009805961	C4904_at	C9200_at	EB431827_at	EB684160_at										
GO:0009414	proc_response to water deprivation	22448	269	170	7	0.004510144	0.011321381	C8692_at	C8692_x_at	C9084_at	C9196_at	C9196_x_at	EB449867_at	EB449867_x_at							
GO:0004553	"func_hydrolase activity, hydrolyzing O-glycosyl compounds"	22448	149	170	5	0.005596206	0.013766666	C8276_at	C8276_s_at	C9510_at	S44870_at	S44870_x_at									
GO:0006499	proc_N-terminal protein myristoylation	22448	353	170	8	0.005602143	0.01351105	C10021_s_at	C1886_at	C1886_s_at	C4784_at	C9116_at	DW003435_at	EB438978_at	EB438978_x_at						
GO:0015171	func_amino acid transmembrane transporter activity	22448	49	170	3	0.00609024	0.014405759	C4655_at	DW000812_at	EB684132_s_at											
GO:0006865	proc_amino acid transport	22448	49	170	3	0.00609024	0.014133952	C4655_at	DW000812_at	EB684132_s_at											
GO:0009816	"proc_defense response to bacterium, incompatible interaction"	22448	49	170	3	0.00609024	0.013872213	C6393_s_at	C98_at	C98_s_at											
GO:0009790	proc_embryonic development	22448	51	170	3	0.006808546	0.015226384	C10111_at	C1938_at	C1938_x_at											
GO:0005618	comp_cell wall	22448	896	170	14	0.008369204	0.018382358	BP534110_at	C10021_s_at	C3681_at	C4796_at	C8276_at	C8276_s_at	C9116_at	C9160_at	C9160_x_at	C9161_at	DV160544_s_at	EB447049_s_at	S44870_at	S44870_x_at
GO:0006950	proc_response to stress	22448	111	170	4	0.010153799	0.021910829	AJ718098_s_at	C5203_at	C5203_s_at	C5230_at										
GO:0005737	comp_cytoplasm	22448	829	170	13	0.01060724	0.022494663	BQ843105_s_at	BQ843119_s_at	BQ843119_x_at	C1701_at	C2447_at	C2447_x_at	C4513_at	C5466_at	C5466_x_at	C6381_at	C6381_s_at	EB684080_at	M29274_at	
GO:0016798	"func_hydrolase activity, acting on glycosyl bonds"	22448	60	170	3	0.010648254	0.022198903	C3681_at	DV160544_s_at	EB447049_s_at											
GO:0006833	proc_water transport	22448	22	170	2	0.011923674	0.024443531	EB449867_at	EB449867_x_at												
GO:0009750	proc_response to fructose stimulus	22448	23	170	2	0.012994882	0.026202794	C1912_s_at	C964_x_at												
GO:0009864	"proc_induced systemic resistance, jasmonic acid mediated signaling pathway"	22448	23	170	2	0.012994882	0.025780168	C2332_at	EB684080_at												
GO:0004601	func_peroxidase activity	22448	71	170	3	0.016745928	0.03269443	C10021_s_at	C11681_s_at	C9116_at											
GO:0005516	func_calmodulin binding	22448	196	170	5	0.016915485	0.032509448	C4874_at	C6197_at	EB433819_at	EB448325_at	EB448325_s_at						
GO:0048046	comp_apoplast	22448	697	170	11	0.017369055	0.032867597	C10021_s_at	C3681_at	C6381_at	C6381_s_at	C8276_at	C8276_s_at	C9116_at	DV160544_s_at	EB447049_s_at	S44870_at	S44870_x_at
GO:0008415	func_acyltransferase activity	22448	31	170	2	0.022960542	0.042790102	BP528167_at	EB439396_at									
GO:0009644	proc_response to high light intensity	22448	83	170	3	0.025216599	0.04629316	C8692_at	C8692_x_at	C9084_at								
