# Supplementary material for: TobEA: an atlas of tobacco gene expression from seed to senescence
Source: BMC Genomics. 2010 Feb 26;11:142. doi: 10.1186/1471-2164-11-142 (PMC2841117; doi:10.1186/1471-2164-11-142)
Supplement: Additional file 7 — GO analysis of K-means clusters. Zip file containing lists of probes sets and GO analysis results for in each of the 30 K-means clusters (K0- K29). [file 1471-2164-11-142-S7.ZIP › Cluster 1 of 30 K-means on Index.txt]

C51_at
C100_s_at
C169_at
C171_at
C282_at
C290_at
C311_at
C319_at
C380_at
C386_at
C398_at
C402_at
C433_s_at
C454_at
C464_at
C464_s_at
C468_at
C474_at
C481_at
C482_s_at
C1675_s_at
C501_at
C510_at
C524_at
C530_at
C538_at
C538_s_at
C561_at
C561_s_at
C562_s_at
EB431253_s_at
C597_at
C623_at
C623_s_at
C624_at
C650_at
C663_at
C665_at
C673_at
C678_at
C686_at
C691_at
C709_at
C10248_s_at
C725_at
C726_s_at
C733_at
C751_s_at
C753_at
C760_at
C765_at
C779_s_at
C786_at
C792_at
C799_at
C821_at
C3886_at
C3886_s_at
C984_at
C1189_at
C1189_x_at
C1246_s_at
C1477_at
C1537_at
C1615_at
C1648_at
C1723_at
C1738_at
C1741_at
C1748_at
C1801_at
C1858_at
C1908_at
C1908_x_at
C1930_at
C1930_s_at
C1940_at
C1942_at
C2298_at
C2298_s_at
C1945_at
C1956_at
C1960_at
C1967_at
C1973_at
C1978_at
C1988_at
C1996_at
C2015_at
C2043_s_at
C2046_at
C2053_at
C2056_at
C2057_s_at
C2077_at
C2093_at
C2094_at
C2094_s_at
C2121_at
C2125_at
C2139_at
C2148_s_at
C2162_at
C2166_at
C2167_s_at
C2186_at
C2187_at
C2203_at
C2207_s_at
C2210_at
C2214_at
C2234_at
C2234_x_at
C2243_at
C2246_at
C2254_at
C2256_at
C2275_s_at
C2329_at
C2335_at
C2344_at
C2391_at
C2404_at
C2410_at
C2418_at
C2435_at
C2449_at
C2459_at
C2463_at
C2505_at
C2534_at
C2538_at
C2559_at
C2604_s_at
C2610_at
C2614_at
C2619_at
C2626_at
C2655_at
C2672_at
C2696_at
C2703_at
C2708_at
C2708_s_at
C2738_at
C2739_at
C2780_at
C2793_at
C2833_at
C2837_at
C2842_at
C2860_at
C2865_at
C2867_at
C2883_at
C2899_at
C2932_at
C2947_at
C2955_at
C2968_at
C3009_s_at
C3021_s_at
C3023_at
C3046_at
C3176_at
C3237_s_at
C3240_at
C3273_at
C3321_at
C3353_at
C3353_x_at
C3421_at
C3433_at
C3433_s_at
C3445_at
C3453_at
C3453_s_at
C3478_at
C3478_s_at
C3480_at
C3562_at
C3579_at
C3579_s_at
C3615_at
C3646_at
C3647_s_at
C3705_at
C3717_at
C3729_at
C3731_at
C3784_at
C3814_at
C3818_at
C3832_at
C3855_at
C3887_at
C3901_at
C3935_at
C3935_s_at
C3960_at
C4438_at
C3998_at
C4046_at
C4071_at
C4077_at
C4077_s_at
C4086_at
C4086_s_at
C4109_at
C4109_x_at
C4119_at
C4124_at
C4269_x_at
C4286_at
C4286_x_at
C4329_at
C4395_at
C4413_at
C4443_s_at
C4468_at
C4504_at
C4561_at
C4595_s_at
C4669_at
C4692_at
C4726_at
C4727_s_at
C4790_at
C4795_at
C4799_at
C4819_s_at
C4843_at
C4887_at
C4923_at
C4974_at
C4981_s_at
C5012_at
C5020_at
C5039_at
C5053_at
C5063_at
C5064_at
C5084_at
C5112_s_at
C5115_at
C5171_at
C5173_at
C5182_at
C5185_at
C5189_at
C5197_at
C5198_at
C5200_at
C5240_at
C5284_at
C5301_at
C5308_at
C5341_at
C5382_at
C5401_at
C5441_at
C5448_at
C5479_at
C5492_at
C5527_at
C5543_at
C5562_at
C5597_s_at
C5609_at
C5609_x_at
C5616_s_at
C5631_s_at
C5638_at
C5641_at
C5647_at
C5650_at
C5653_at
C5663_s_at
C5676_at
C5696_at
C5698_at
C5710_at
C5711_at
C5726_at
C5740_at
C5759_at
C5761_at
C5793_at
C5793_s_at
C5800_at
C5810_x_at
C5812_at
C5812_s_at
C5829_at
C5830_at
C5834_at
C5841_at
C5860_at
C5863_at
C5884_at
C5909_at
C5918_at
C5918_s_at
C5921_s_at
C5929_s_at
C5938_at
C5947_at
C5956_at
C6002_at
C6025_s_at
C6046_at
C6059_s_at
C6069_s_at
C6081_at
C6094_at
C6097_at
C6113_at
C6113_s_at
C6124_at
C6128_s_at
C6136_at
C6146_at
C6158_at
C6158_s_at
C6162_at
C6175_at
C6178_at
C6205_at
C6223_at
C6240_s_at
C6241_at
C6260_at
C6274_at
C6278_at
C6278_s_at
EB428235_at
C6363_at
C6378_at
C6426_at
C6430_at
C6470_at
C6481_s_at
C6484_at
C6500_at
C6509_at
C6518_at
C6523_at
C6577_at
C6608_s_at
C6624_at
C6634_at
C6717_at
C6723_at
C6723_s_at
C6726_at
C6744_at
C6755_at
C6790_at
C6797_at
C6815_at
C6818_at
C6836_s_at
C6909_at
C6911_at
C6937_at
C6955_s_at
C6977_at
C6977_x_at
C6979_at
C6979_s_at
C6994_s_at
C6996_s_at
C7010_s_at
C7060_at
C7083_at
C7088_at
C7089_at
C7203_at
C7220_at
C7232_at
C7232_s_at
C7275_at
C7312_at
C7373_at
C7422_at
C7458_at
C7477_at
C7516_at
C7536_at
C7547_at
C7585_at
C7602_at
C7656_at
C7697_at
C7708_at
C7742_at
C7756_at
C7789_at
C7795_at
C7795_x_at
C7823_at
C7861_at
C7874_at
C7879_at
C7895_at
C7953_at
C8005_x_at
C8012_at
C8022_at
C8143_at
C8153_at
C8166_at
C8177_at
C8249_at
C8344_at
C8367_at
C8452_s_at
C8454_at
C8454_x_at
C8498_at
C8601_at
C8752_x_at
C8753_at
C8774_at
C8776_at
C8776_x_at
C8782_at
C8787_at
C8814_at
C8843_at
C8843_s_at
C8919_at
C8966_at
C9082_at
C9098_at
C9108_at
C9152_at
C9154_s_at
C9177_at
C9214_at
C9224_at
C9252_at
C9277_at
C9338_at
C9340_at
C9360_at
C9411_at
C9478_at
C9478_s_at
C9509_at
C9516_at
C9536_at
C9543_at
C9594_s_at
C9606_at
C9607_at
C9645_at
C9701_at
C9779_s_at
C9793_at
C9849_at
C9875_at
C9901_at
C9902_at
C9937_s_at
C9991_at
C9991_x_at
C10006_at
C10084_at
C10110_at
C10811_at
C10811_s_at
C10118_at
C10127_at
C10138_s_at
C10153_at
C10172_at
C10201_at
C10223_s_at
C10246_at
C10261_x_at
C10269_at
C10272_at
C10293_at
C10312_s_at
C10317_at
DW004064_at
DW004064_s_at
C10321_s_at
C10416_at
C10442_at
C10442_s_at
C10444_at
C10455_at
DV160714_at
DV160714_s_at
C10460_at
C10535_at
C10556_at
C10567_at
C10606_at
C10606_x_at
C10660_s_at
C10664_at
C10664_s_at
C10712_s_at
C10733_at
C10744_at
C10749_at
C10749_s_at
C10754_at
C10860_at
C10860_s_at
C10784_at
C10795_at
C10810_at
C10818_at
C10820_at
C10867_at
C10881_at
C10923_s_at
C10960_s_at
C10965_s_at
C11064_at
C11082_at
C11170_at
C11176_at
C11176_x_at
C11189_at
C11239_at
C11250_at
C11308_at
C11308_x_at
C11310_at
C11320_at
C11327_at
C11367_at
C11395_at
C11433_at
C11441_at
C11502_at
C11532_at
C11532_x_at
C11535_at
C11547_at
C11555_at
C11569_at
C11591_at
C11591_s_at
C11608_at
C11614_at
C11622_at
C11623_at
C11713_at
C11723_at
EB684057_at
EB683478_at
EB683154_at
EB683135_at
EB683085_at
EB682934_at
EB682850_at
EB682733_at
EB682662_s_at
EB682625_at
EB682575_at
EB682572_at
EB682437_at
EB682422_s_at
EB682253_at
EB682253_s_at
EB682248_at
EB682228_at
EB682209_at
EB682191_at
EB682188_at
EB682158_at
EB682046_at
EB681935_at
EB681927_at
EB681897_at
EB681876_at
EB681755_at
EB681462_s_at
EB681435_at
EB681249_at
EB681168_s_at
EB681121_at
EB681051_at
EB680989_at
EB680919_at
EB680911_at
EB680825_s_at
EB680777_at
EB680776_at
EB680665_at
EB680616_at
EB680512_at
EB680468_s_at
EB680428_at
EB680397_at
EB680369_x_at
EB680352_at
EB680235_at
EB680139_at
EB680064_at
EB680033_at
EB679985_at
EB679967_at
EB679817_at
EB679814_at
EB679778_at
EB679743_at
EB679502_at
EB679464_at
EB679332_at
EB677945_at
EB677908_at
EB677835_at
EB677831_at
EB677638_at
DV158569_s_at
DW005236_s_at
DW005190_at
DW005031_at
DW004639_at
DW004348_s_at
DW003670_at
DW003548_at
DW003517_at
DW003409_at
DW003094_at
DW003094_x_at
DW002682_at
DW001947_at
DW001336_s_at
DW001250_x_at
DW001183_at
DW001180_at
DW000994_at
DW000924_at
DW000906_at
DW000894_at
DW000876_at
DW000845_at
DW000797_at
DW000785_x_at
DW000769_at
DW000742_at
DW000729_at
DW000705_at
DW000590_at
DW000586_at
DW000565_at
DW000543_at
DW000511_at
DW000447_at
DW000400_at
DW000342_at
DW000342_x_at
DW000325_at
DW000041_at
EB429173_at
DV999975_at
DV999861_at
DV999804_at
DV999747_at
DV999672_at
DV999599_at
DV999580_at
DV999563_at
DV999448_at
DV999397_at
DV999364_s_at
DV999285_at
DV999261_at
DV999241_at
DV999115_s_at
DV998941_at
DV998805_at
DV998801_at
DV162581_at
DV162375_at
DV162318_at
DV162147_at
DV162046_at
DV162030_at
DV161944_at
DV161923_at
DV161904_s_at
DV161764_at
DV161625_at
DV161606_at
DV161589_at
DV161433_at
DV161337_at
DV161317_at
DV161275_at
DV161224_s_at
DV161166_at
DV161132_at
DV161103_at
DV160882_at
DV160812_at
DV160465_at
DV160317_at
DV160165_s_at
DV159865_at
DV159809_at
DV159803_at
DV159663_at
DV159358_at
DV159325_at
DV159318_at
DV159292_at
DV159023_s_at
DV157718_at
EB643507_x_at
EB451887_at
EB451616_at
EB451511_at
EB451090_at
EB451038_at
EB451026_s_at
EB450993_at
EB450974_at
EB450974_x_at
EB450944_at
EB450569_at
EB450427_at
EB450241_at
EB450189_s_at
EB450183_s_at
EB449474_at
EB449282_at
EB449254_at
EB449254_s_at
EB449161_at
EB449118_at
EB448950_at
EB448685_at
EB448475_at
EB448369_at
EB448369_s_at
EB448205_at
EB448040_at
EB447728_at
EB447640_at
EB447566_at
EB447248_at
EB446925_at
EB446720_at
EB446569_at
EB446369_at
EB446350_at
EB446320_at
EB446179_at
EB446027_at
EB445843_at
EB445661_at
EB445574_at
EB445531_at
EB445505_at
EB445226_at
EB445036_at
EB444613_at
EB444540_s_at
EB444300_at
EB444218_s_at
EB442984_at
EB442943_s_at
EB442806_at
EB442636_at
EB442636_s_at
EB442579_at
EB442449_at
EB442309_at
EB442299_at
EB440798_s_at
EB442227_at
EB442219_at
EB442205_at
EB442078_at
EB441893_at
EB441859_at
EB441769_at
EB441767_at
EB441692_at
EB441609_at
EB441391_s_at
EB441256_at
EB441245_at
EB441231_at
EB441228_at
EB441208_s_at
BP528217_s_at
EB440938_at
EB440907_s_at
EB440863_at
EB440837_s_at
EB440788_at
EB440788_s_at
EB440764_at
EB440122_at
EB440122_x_at
EB439898_at
EB439852_at
EB439736_at
EB439722_at
EB439679_at
EB439347_at
EB439274_s_at
EB439257_at
EB439127_at
EB438782_at
EB438738_at
EB438416_s_at
EB438377_x_at
EB438153_at
EB438023_x_at
EB437956_at
EB437619_at
EB437619_x_at
EB437359_at
EB437359_x_at
EB436613_at
EB436613_x_at
EB436402_at
EB436169_at
EB435653_at
EB435630_at
EB435559_at
EB435559_x_at
EB435435_at
EB435424_at
EB435348_s_at
EB435127_at
EB435076_at
EB435006_at
EB434809_at
EB434799_s_at
EB434785_s_at
EB434634_at
EB434519_at
EB434217_at
EB433550_at
EB433514_at
EB433444_s_at
EB433362_x_at
EB433079_at
EB433069_at
EB433014_at
EB433007_at
EB432941_at
EB432932_at
EB432864_at
EB432864_s_at
EB432796_s_at
EB432649_at
EB432600_at
EB432513_at
EB432484_at
EB432481_at
EB432417_at
EB432339_at
EB432327_at
EB432136_at
EB431655_at
EB431655_s_at
EB431557_at
EB431491_s_at
EB431445_at
EB431409_at
EB431362_at
EB431311_at
EB431311_s_at
EB431290_at
EB431169_x_at
EB431141_x_at
EB431070_at
EB431028_at
EB431004_at
EB430979_s_at
EB430922_at
EB430915_at
EB430846_at
EB430739_at
EB430591_at
EB430442_at
EB430336_at
EB430304_at
EB430258_at
EB430228_at
EB430050_at
EB430024_at
EB430012_at
EB429987_x_at
EB429925_at
EB429811_at
EB429798_at
EB429796_at
EB429705_at
EB429679_at
EB429669_at
EB429659_at
EB429592_at
EB429481_at
EB429475_at
EB429150_at
EB429137_at
EB428994_s_at
EB428896_at
EB428824_at
EB428800_at
EB428735_at
EB428169_at
EB428076_at
EB427793_s_at
EB427714_at
EB427700_at
EB427624_at
EB427541_x_at
EB427540_at
EB427510_at
EB427203_at
EB426166_at
EB426166_s_at
EB426154_at
EB426016_at
EB425501_at
EB425483_at
EB425327_at
EB425182_at
EB425075_at
EB425042_at
EB424886_at
EB424808_at
EB424784_at
BP135887_at
BP529999_at
BP529999_x_at
BP529812_at
BP529812_s_at
BP529757_at
BP529727_at
BP529706_at
BP529694_at
BP529392_at
BP529382_at
BP529333_at
BP529241_at
BP529197_at
BP529074_at
BP528920_at
BP528859_at
BP528765_at
BP528609_at
BP528589_at
BP528504_at
BP528499_at
BP528289_at
BP528210_at
BP528140_at
BP527926_at
BP527875_at
BP527584_at
BP527445_at
BP527400_at
BP527332_at
BP527332_s_at
BP527321_at
BP527256_at
BP527245_at
BP527191_at
BP527160_at
BP527069_at
BP527042_at
BP527042_x_at
BP527036_at
BP527013_at
BP526950_at
BP526787_at
BP526681_at
BP526663_at
BP526503_at
BP526298_at
BP526271_at
BP526177_at
BP526141_at
BP526132_at
BP526022_at
BP526021_at
BP525955_at
BP525825_at
BP525801_at
BP525795_at
BP525761_at
BP525703_at
BP525667_at
BP525623_at
BP525612_at
BP525572_at
BP525568_at
BP137283_at
BP137266_at
BP137201_at
BP137122_at
BP137091_at
BP136955_at
BP136948_at
BP136794_at
BP136400_at
BP136145_at
BP136054_at
BP136040_at
BP135982_at
BP135930_at
BP135886_at
BP135804_at
BP135749_at
BP135680_at
BP135660_at
BP135541_at
BP135525_at
BP135351_at
BP135346_at
BP135230_at
BP135206_at
BP134946_at
BP134867_at
BP134799_at
BP134772_at
BP134760_at
BP134726_at
BP134601_at
BP134562_at
BP134294_at
BP134192_at
BP134181_at
BP134113_at
BP134093_at
BP133955_at
BP133902_at
BP133889_at
BP133861_at
BP133799_at
BP133768_x_at
BP133657_at
BP133602_at
BP133536_at
BP133493_at
BP133311_at
BP133145_at
BP133073_at
BP133021_at
BP132991_at
BP132922_at
BP132773_at
BP132766_at
BP132611_at
BP132427_at
BP132385_at
BP132368_at
BP132355_at
BP131860_at
BP131731_at
BP131707_at
BP131605_at
BP131493_at
BP131477_at
BP131475_at
BP131399_at
BP131398_s_at
BP131347_at
BP131266_at
BP131221_at
BP131200_at
BP131010_s_at
BP130825_at
BP130805_at
BP130716_at
BP130585_at
BP130574_at
BP130478_x_at
BP130433_at
BP130421_at
BP130333_at
BP130325_s_at
BP130244_at
BP130119_at
BP129943_at
BP129634_at
BP129528_at
BP129441_at
BP129410_at
BP129405_at
BP129345_at
BP129317_at
BP129232_at
BP129197_at
BP129125_at
BP129048_at
BP129004_at
BP128930_at
BP128636_at
BP128546_at
BP128461_x_at
AJ632913_at
AJ632895_at
AJ632892_x_at
AJ632885_at
BP535311_at
BP535252_at
BP535195_at
BP535095_at
BP534874_at
BP534818_at
BP534704_at
BP534622_at
BP534038_at
BP533900_at
BP533687_at
BP533478_at
BP533174_at
BP533104_at
BP533103_at
BP533037_at
BP533008_at
BP532765_at
BP532290_at
BP532283_at
BP532221_at
BP532220_s_at
BP532066_at
BP532037_at
BP531742_at
BP531663_s_at
BP531485_at
BP531238_at
BP530912_at
BP530912_s_at
BP530907_at
BP530876_at
BP530591_at
BP530529_at
BP530511_at
BP530305_at
BP530201_at
CV021783_x_at
CV021670_x_at
CV021536_at
CV021523_at
CV021516_at
CV021322_x_at
CV021276_x_at
CV021128_at
CV021104_s_at
CV021081_s_at
CV021048_x_at
CV020999_x_at
CV020954_x_at
CV020775_at
CV020764_at
CV020744_at
CV020711_x_at
CV020676_at
CV020585_s_at
CV020572_x_at
CV020451_at
CV020426_s_at
CV020370_at
CV020255_at
CV020220_at
CV020212_s_at
CV020200_at
CV020199_x_at
CV020101_at
CV020071_at
CV020011_x_at
CV019995_at
CV019992_at
CV019955_at
CV019940_at
CV019926_x_at
CV019880_at
CV019817_at
CV019809_at
CV019713_x_at
CV019710_at
CV019657_at
CV019617_at
CV019598_at
CV019408_at
CV019400_s_at
CV019378_x_at
CV019346_at
CV019239_at
CV019185_s_at
CV019174_x_at
CV019166_at
CV019054_at
CV018961_at
CV018873_x_at
CV018840_at
CV018788_x_at
CV018667_at
CV018593_x_at
CV018573_at
CV018534_at
CV018507_at
CV018474_at
CV018379_x_at
CV018329_x_at
CV018214_x_at
CV018070_at
CV018047_at
CV017920_at
CV017910_s_at
CV017742_at
CV017728_at
CV017724_at
CV017716_x_at
CV017715_at
CV017663_x_at
CV017437_x_at
CV017361_x_at
CV017297_at
CV017133_at
CV017075_x_at
CV016946_at
CV016926_at
CV016889_at
CV016875_x_at
CV016850_at
CV016804_at
CV016758_at
CV016695_s_at
CV016609_at
CV016529_at
CV016510_at
CV016509_at
CV016360_at
CV016325_at
CV016285_at
CV016226_at
CV016214_at
CV016187_s_at
CV015997_at
CV015932_x_at
CV015906_at
CN824875_at
CN824873_at
BP192649_at
CB322075_at
AJ344592_at
AJ344592_x_at
AF211650_s_at
AF211656_x_at
AF211580_at
AF211580_x_at
AJ718931_at
AJ718753_at
DQ340760_s_at
AY570725_at
AJ005002_at
AB055501_at
AF213399_at
AF213399_s_at
AB024510_at
AB004797_at
AF067189_at
D63331_at
X64348_x_at
TT02_M11_at
TT04_M19_at
TT05_L19_at
TT07_J10_s_at
TT09_L04_at
TT10_L11_x_at
TT11_M22_at
TT13_L13_at
TT13_M18_at
TT14_B22_at
TT14_I24_at
TT15_J04_at
TT16_C18_at
TT19_O05_at
TT20_I24_s_at
TT20_J09_at
TT23_C15_at
TT24_G06_at
TT24_G06_x_at
TT30_E12_at
TT31_E05_at
TT33_C09_at
TT33_F16_at
TT37_F03_at
TT38_A19_at
TT40_M21_at
TT41_P24_at
TT48_K02_at
TT49_F14_at
TT30_G03_at
TT18_I05_at
TT01_E03_at
TT02_A09_at
TT02_D05_s_at
TT03_C08_at
TT03_O09_at
TT04_B20_at
TT04_H05_at
TT05_K09_at
TT06_J09_at
TT07_D18_at
TT07_F15_at
TT07_K14_s_at
TT07_O07_at
TT08_J02_at
TT09_H08_at
TT09_L11_at
TT10_C07_at
TT10_E05_at
TT11_E03_at
TT16_A22_at
TT18_D21_at
TT18_L05_at
TT19_M07_x_at
TT20_A19_at
TT20_A19_s_at
TT22_D13_at
TT23_L18_at
TT23_L18_s_at
TT36_F11_at
TT36_F11_s_at
TT38_P20_at
TT38_P23_at
TT39_C17_at
TT39_E15_at
TT41_M15_at
TT47_D21_at
TT48_H05_at
TT02_N16_at
TT02_O06_at
TT03_E19_at
TT05_A04_at
TT05_O03_at
TT08_E08_at
TT08_F06_at
TT08_N03_at
TT08_O21_at
TT09_M03_at
TT10_E20_at
TT12_B23_s_at
TT13_I06_at
TT14_A20_s_at
TT14_C21_at
TT15_C11_at
TT16_G07_at
TT17_B05_at
TT17_G09_at
TT19_F23_at
TT20_B18_at
TT20_C19_at
TT20_C19_s_at
TT20_L09_at
TT21_D15_s_at
TT22_P08_at
TT27_N05_at
TT29_A08_at
TT29_J08_at
TT30_C11_at
TT30_F06_at
TT30_H03_at
TT35_P05_at
TT31_A15_at
TT33_L23_at
TT34_D08_at
TT34_D24_at
TT34_O23_at
TT36_K17_at
TT38_E21_s_at
TT38_I05_s_at
TT38_N01_at
TT39_D03_at
TT40_O05_at
TT48_O01_s_at
TT49_A12_at
TT49_E10_at
TT33_H21_at
TT06_N20_at
TT21_C20_at
TT22_L09_at
TT16_E05_at
TT05_A03_at
TT06_E13_at
TT06_I08_at
TT07_G20_at
TT07_J16_at
TT09_H20_at
TT22_O03_at
TT32_J14_at
TT33_B05_at
TT33_E02_at
TT33_F19_at
TT33_J12_at
TT26_I23_at
TT08_F15_s_at
TT02_H18_at
TT06_D09_at
TT06_F04_at
TT07_D12_at
TT09_H19_s_at
TT09_K08_at
TT10_F07_at
TT11_F02_at
TT11_K22_at
TT12_C23_at
TT12_M14_at
TT13_N04_at
TT13_P12_at
TT15_E19_s_at
TT15_G04_at
TT15_O23_at
TT16_H06_at
TT17_I01_at
TT18_J08_at
TT18_O17_at
TT19_K12_at
TT19_O03_at
TT20_K15_at
TT20_L21_s_at
TT21_L17_at
TT22_C15_at
TT24_C09_at
TT24_F03_at
TT24_G04_at
TT25_A12_s_at
TT25_H03_at
TT26_E09_at
TT27_H22_at
TT29_K14_at
TT30_O08_at
TT31_L03_at
TT31_L03_s_at
TT36_E06_at
TT36_O22_at
TT37_F10_at
TT37_J08_at
TT39_H04_at
TT39_K19_at
TT39_K20_at
TT39_K20_x_at
TT40_F19_at
TT41_B17_at
TT41_C08_at
TT41_H14_at
TT41_L15_at
TT48_H20_at
ATTT124_at
GTCA248_at
GC34_at
MC101_at
MT301A_at
T103_at
T147A_at
T343_s_at
BC1M3128_at
BC2M338_at
BC2M412_at
BC2M412_s_at
BC3M2121_at
BC4M1234_x_at
BT1M246_at
