# Supplementary material for: TobEA: an atlas of tobacco gene expression from seed to senescence
Source: BMC Genomics. 2010 Feb 26;11:142. doi: 10.1186/1471-2164-11-142 (PMC2841117; doi:10.1186/1471-2164-11-142)
Supplement: Additional file 7 — GO analysis of K-means clusters. Zip file containing lists of probes sets and GO analysis results for in each of the 30 K-means clusters (K0- K29). [file 1471-2164-11-142-S7.ZIP › Cluster 1 of 30 K-means on Index.txt_Result_Over_2.txt]

GO_Number	GO_Term	Background	Background_with_GO	List_Total	List_with_GO	Raw_Fish_P	Adjusted_Fish_P	List
GO:0009507	comp_chloroplast	22448	4078	935	393	0	0	AB055501_at	AY570725_at	BC2M338_at	BC3M2121_at	BP128461_x_at	BP128546_at	BP129004_at	BP129125_at	BP129197_at	BP129345_at	BP129405_at	BP129441_at	BP131493_at	BP132773_at	BP133021_at	BP133311_at	BP133602_at	BP134192_at	BP134601_at	BP135930_at	BP137201_at	BP137266_at	BP525612_at	BP525667_at	BP525703_at	BP526298_at	BP527069_at	BP527245_at	BP527400_at	BP527445_at	BP527926_at	BP528210_at	BP528217_s_at	BP528499_at	BP528765_at	BP529197_at	BP529727_at	BP530591_at	BP530876_at	BP530907_at	BP533103_at	BP534704_at	BP534874_at	C10006_at	C10110_at	C10153_at	C10172_at	C10201_at	C10312_s_at	C10416_at	C10444_at	C10455_at	C10535_at	C10556_at	C10664_at	C10664_s_at	C10754_at	C10784_at	C10795_at	C10811_at	C10811_s_at	C10860_at	C10860_s_at	C10867_at	C10923_s_at	C10965_s_at	C11064_at	C11082_at	C11170_at	C11250_at	C11308_at	C11308_x_at	C11395_at	C11535_at	C11547_at	C11555_at	C11569_at	C11608_at	C11614_at	C11713_at	C1189_at	C1189_x_at	C1246_s_at	C1477_at	C1615_at	C1648_at	C1675_s_at	C1741_at	C1940_at	C1942_at	C1945_at	C1978_at	C1988_at	C2015_at	C2043_s_at	C2056_at	C2093_at	C2094_at	C2094_s_at	C2121_at	C2139_at	C2148_s_at	C2166_at	C2167_s_at	C2207_s_at	C2214_at	C2243_at	C2246_at	C2256_at	C2298_at	C2298_s_at	C2335_at	C2391_at	C2410_at	C2418_at	C2435_at	C2610_at	C2626_at	C2696_at	C2703_at	C2708_at	C2708_s_at	C282_at	C2842_at	C2865_at	C2883_at	C2932_at	C2955_at	C3237_s_at	C3240_at	C3321_at	C3421_at	C3433_at	C3433_s_at	C3478_at	C3478_s_at	C3480_at	C3562_at	C3579_at	C3579_s_at	C3717_at	C3729_at	C3731_at	C3818_at	C3855_at	C386_at	C3887_at	C3901_at	C398_at	C3998_at	C4086_at	C4086_s_at	C4119_at	C4124_at	C4286_at	C4286_x_at	C433_s_at	C4395_at	C4413_at	C4438_at	C4443_s_at	C4468_at	C464_at	C464_s_at	C468_at	C4692_at	C4727_s_at	C482_s_at	C501_at	C510_at	C5115_at	C5182_at	C5197_at	C524_at	C5284_at	C5382_at	C538_at	C538_s_at	C5479_at	C5492_at	C5527_at	C5543_at	C5597_s_at	C5609_at	C5609_x_at	C561_at	C561_s_at	C5631_s_at	C5638_at	C5647_at	C5676_at	C5698_at	C5726_at	C5793_at	C5793_s_at	C5829_at	C5834_at	C5860_at	C5863_at	C5918_at	C5918_s_at	C5921_s_at	C5947_at	C5956_at	C597_at	C6002_at	C6025_s_at	C6069_s_at	C6081_at	C6097_at	C6113_at	C6113_s_at	C6205_at	C623_at	C623_s_at	C6241_at	C6278_at	C6278_s_at	C6363_at	C6426_at	C6470_at	C650_at	C6518_at	C6624_at	C665_at	C673_at	C6744_at	C6797_at	C6815_at	C6836_s_at	C6911_at	C6955_s_at	C6977_at	C6977_x_at	C6979_at	C6979_s_at	C7010_s_at	C7060_at	C7089_at	C709_at	C7312_at	C733_at	C7422_at	C751_s_at	C765_at	C7697_at	C7708_at	C7789_at	C7795_at	C7795_x_at	C7823_at	C786_at	C7874_at	C7879_at	C7953_at	C799_at	C8022_at	C8166_at	C8344_at	C8452_s_at	C8454_at	C8454_x_at	C8498_at	C8601_at	C8774_at	C8814_at	C8919_at	C9098_at	C9108_at	C9152_at	C9154_s_at	C9177_at	C9340_at	C9478_at	C9478_s_at	C9594_s_at	C984_at	C9991_at	C9991_x_at	CV015932_x_at	CV015997_at	CV016187_s_at	CV016285_at	CV016695_s_at	CV016889_at	CV017663_x_at	CV017728_at	CV017920_at	CV018534_at	CV018873_x_at	CV018961_at	CV019713_x_at	CV019880_at	CV019955_at	CV020255_at	CV020585_s_at	CV021104_s_at	CV021276_x_at	DV159023_s_at	DV159325_at	DV159803_at	DV161103_at	DV161224_s_at	DV161764_at	DV161904_s_at	DV162030_at	DV162046_at	DV162318_at	DV162581_at	DV998805_at	DV999115_s_at	DV999672_at	DV999975_at	DW000586_at	DW000769_at	DW000845_at	DW001183_at	DW003670_at	EB425042_at	EB425327_at	EB427510_at	EB428800_at	EB429173_at	EB429592_at	EB429669_at	EB429811_at	EB430024_at	EB430228_at	EB430258_at	EB430922_at	EB431028_at	EB431311_at	EB431311_s_at	EB431445_at	EB431557_at	EB432339_at	EB433007_at	EB435127_at	EB435348_s_at	EB435435_at	EB436613_at	EB436613_x_at	EB437619_at	EB437619_x_at	EB438023_x_at	EB438416_s_at	EB439274_s_at	EB441391_s_at	EB441692_at	EB441767_at	EB441893_at	EB442219_at	EB442449_at	EB442579_at	EB444540_s_at	EB445226_at	EB445531_at	EB446027_at	EB446569_at	EB447566_at	EB447640_at	EB447728_at	EB448369_at	EB448369_s_at	EB449161_at	EB449282_at	EB450189_s_at	EB450427_at	EB450993_at	EB451026_s_at	EB451616_at	EB677908_at	EB679464_at	EB679743_at	EB679814_at	EB680064_at	EB680139_at	EB680369_x_at	EB680397_at	EB680919_at	EB681168_s_at	EB681435_at	EB681935_at	EB682188_at	EB682191_at	EB682209_at	EB682437_at	EB682572_at	EB682733_at	EB682850_at	EB683135_at	T103_at	X64348_x_at	
GO:0009570	comp_chloroplast stroma	22448	915	935	119	0	0	AB055501_at	BC3M2121_at	BP129004_at	BP129405_at	BP129441_at	BP133602_at	BP134601_at	BP525667_at	BP525703_at	BP528210_at	BP528217_s_at	C10153_at	C10416_at	C10535_at	C10784_at	C10795_at	C10867_at	C11064_at	C11170_at	C11555_at	C1477_at	C2015_at	C2043_s_at	C2056_at	C2094_at	C2094_s_at	C2167_s_at	C2207_s_at	C2246_at	C2418_at	C2610_at	C2708_at	C2708_s_at	C3237_s_at	C3433_at	C3433_s_at	C3480_at	C3818_at	C3855_at	C386_at	C3901_at	C398_at	C4086_at	C4086_s_at	C4286_at	C4286_x_at	C433_s_at	C4413_at	C4468_at	C4727_s_at	C482_s_at	C5115_at	C5197_at	C5597_s_at	C5609_at	C5609_x_at	C5676_at	C5793_at	C5793_s_at	C5863_at	C6002_at	C6025_s_at	C6069_s_at	C6097_at	C6113_at	C6113_s_at	C6205_at	C6223_at	C6241_at	C673_at	C6797_at	C6836_s_at	C6955_s_at	C7312_at	C733_at	C7795_at	C7795_x_at	C8344_at	C8498_at	C8774_at	C8814_at	C9108_at	C9152_at	C9154_s_at	C9177_at	C9991_at	C9991_x_at	CV016187_s_at	CV016695_s_at	CV017728_at	CV018873_x_at	CV020585_s_at	CV021104_s_at	DV161764_at	DV161904_s_at	DW001183_at	EB429592_at	EB430024_at	EB430922_at	EB431028_at	EB431311_at	EB431311_s_at	EB432339_at	EB437619_at	EB437619_x_at	EB438416_s_at	EB441692_at	EB447566_at	EB448369_at	EB448369_s_at	EB449161_at	EB450189_s_at	EB451616_at	EB680369_x_at	EB681168_s_at	EB681435_at	EB682188_at	EB682437_at	X64348_x_at	
GO:0009532	comp_plastid stroma	22448	34	935	20	1.62272286689017e-019	2.32049369965295e-017	C10535_at	C2418_at	C3818_at	C386_at	C3901_at	C4086_at	C4086_s_at	C5197_at	C5609_at	C5609_x_at	C6002_at	C6069_s_at	C6113_at	C6113_s_at	C6797_at	C7312_at	CV016695_s_at	EB432339_at	EB449161_at	EB681168_s_at	
GO:0009941	comp_chloroplast envelope	22448	877	935	95	7.90922882742962e-013	8.48264791741826e-011	AB055501_at	BP129004_at	BP133311_at	BP134192_at	BP530876_at	C10784_at	C10867_at	C10923_s_at	C11082_at	C11170_at	C11250_at	C11535_at	C1477_at	C1942_at	C1945_at	C1978_at	C2043_s_at	C2056_at	C2167_s_at	C2246_at	C2298_at	C2298_s_at	C2391_at	C2418_at	C2626_at	C2708_at	C2708_s_at	C2860_at	C3321_at	C3818_at	C386_at	C3901_at	C398_at	C4086_at	C4086_s_at	C4286_at	C4286_x_at	C4443_s_at	C4468_at	C4727_s_at	C5182_at	C5197_at	C5492_at	C5609_at	C5609_x_at	C5759_at	C5956_at	C6002_at	C6025_s_at	C6097_at	C6113_at	C6113_s_at	C663_at	C6797_at	C6836_s_at	C6955_s_at	C6979_at	C6979_s_at	C7010_s_at	C7232_at	C7232_s_at	C7312_at	C7795_at	C7795_x_at	C8344_at	C8452_s_at	C8454_at	C8454_x_at	C9108_at	C9701_at	C9991_at	C9991_x_at	CV016695_s_at	CV017920_at	CV018961_at	CV020585_s_at	DV159023_s_at	DV159803_at	DV162581_at	DW000586_at	DW001183_at	EB425182_at	EB429173_at	EB430024_at	EB431557_at	EB437619_at	EB437619_x_at	EB438416_s_at	EB440863_at	EB441893_at	EB447566_at	EB449161_at	EB680139_at	EB681168_s_at	X64348_x_at	
GO:0009534	comp_chloroplast thylakoid	22448	29	935	13	3.81324971598929e-011	3.27176825631881e-009	C10535_at	C10867_at	C2056_at	C3579_at	C3579_s_at	C3818_at	C5726_at	C5947_at	C6069_s_at	C6797_at	CV016695_s_at	EB435435_at	X64348_x_at	
GO:0010380	proc_regulation of chlorophyll biosynthetic process	22448	8	935	6	1.3393786082149e-007	9.57655704873656e-006	C2418_at	C2968_at	C4086_at	C4086_s_at	C6113_at	C6113_s_at	
GO:0009840	comp_chloroplastic endopeptidase Clp complex	22448	12	935	7	1.40234497572788e-007	8.59437135124655e-006	C10535_at	C10867_at	C3818_at	C5197_at	C6069_s_at	C6797_at	CV016695_s_at	
GO:0045037	proc_protein import into chloroplast stroma	22448	15	935	7	1.02053340444996e-006	5.47261038136293e-005	C2418_at	C4086_at	C4086_s_at	C4443_s_at	C5956_at	C6113_at	C6113_s_at	
GO:0016120	proc_carotene biosynthetic process	22448	15	935	7	1.02053340444996e-006	4.86454256121149e-005	C1978_at	C5863_at	C7010_s_at	C9478_at	C9478_s_at	CV016804_at	EB431557_at	
GO:0009658	proc_chloroplast organization	22448	52	935	12	1.12468375323971e-006	4.82489330139835e-005	C10867_at	C11082_at	C2256_at	C2418_at	C4086_at	C4086_s_at	C5197_at	C6113_at	C6113_s_at	C751_s_at	CV016695_s_at	EB432339_at	
GO:0009001	func_serine O-acetyltransferase activity	22448	7	935	5	2.42896551927732e-006	9.47296552518156e-005	C11308_at	C11308_x_at	C9338_at	C9340_at	C9937_s_at	
GO:0009508	comp_plastid chromosome	22448	23	935	8	2.46669869663485e-006	8.81844784046959e-005	C2056_at	C2696_at	C5115_at	C5812_at	C5812_s_at	EB442636_at	EB442636_s_at	EB682422_s_at	
GO:0051605	proc_protein maturation via proteolysis	22448	4	935	4	2.99131063231954e-006	9.87132508665448e-005	C7795_at	C7795_x_at	EB437619_at	EB437619_x_at	
GO:0006879	proc_cellular iron ion homeostasis	22448	13	935	6	6.85567030056511e-006	0.000210077325638745	BP128461_x_at	BP129197_at	C1741_at	C468_at	C9108_at	EB441391_s_at	
GO:0008138	func_protein tyrosine/serine/threonine phosphatase activity	22448	13	935	6	6.85567030056511e-006	0.000196072170596162	BP133602_at	DV162318_at	EB436613_at	EB436613_x_at	EB448369_at	EB448369_s_at	
GO:0019288	proc_isopentenyl diphosphate biosynthetic process, mevalonate-independent pathway	22448	19	935	7	6.90141603509886e-006	0.000185044217441088	C11064_at	C2207_s_at	C482_s_at	C5793_at	C5793_s_at	C673_at	CV016187_s_at	
GO:0008152	proc_metabolic process	22448	647	935	51	1.05254157105605e-005	0.000265611961166498	AF211656_x_at	BP128546_at	BP130716_at	BP133955_at	BP134601_at	BP526271_at	BP533687_at	C10118_at	C10660_s_at	C10881_at	C2015_at	C2404_at	C2932_at	C3021_s_at	C3453_at	C3453_s_at	C4395_at	C4887_at	C4923_at	C5301_at	C538_at	C538_s_at	C6205_at	C650_at	C6818_at	C6909_at	C7060_at	C7516_at	C7602_at	C779_s_at	C9082_at	C9543_at	DV161589_at	DV999861_at	DV999975_at	EB428735_at	EB430922_at	EB431311_at	EB431311_s_at	EB431491_s_at	EB435127_at	EB444300_at	EB445226_at	EB446179_at	EB447728_at	EB449474_at	EB450241_at	EB450427_at	EB680369_x_at	EB680512_at	EB683478_at	
GO:0009295	comp_nucleoid	22448	45	935	10	1.26621868538068e-005	0.000301782120015729	C10784_at	C2056_at	C2167_s_at	C2696_at	C5115_at	C5812_at	C5812_s_at	EB442636_at	EB442636_s_at	EB682422_s_at	
GO:0010190	proc_cytochrome b6f complex assembly	22448	9	935	5	1.35870545361011e-005	0.000306781389262492	C3579_at	C3579_s_at	C5726_at	DW005190_at	EB682733_at	
GO:0016123	proc_xanthophyll biosynthetic process	22448	9	935	5	1.35870545361011e-005	0.000291442319799368	C3731_at	C5382_at	C5863_at	C8454_at	C8454_x_at	
GO:0009535	comp_chloroplast thylakoid membrane	22448	827	935	60	2.2454278629791e-005	0.00045870883486573	BP133311_at	BP134192_at	BP527400_at	BP527445_at	C10321_s_at	C10784_at	C10923_s_at	C10965_s_at	C11176_at	C11176_x_at	C11614_at	C1477_at	C2056_at	C2167_s_at	C2186_at	C2391_at	C2418_at	C282_at	C3579_at	C3579_s_at	C3717_at	C3887_at	C3998_at	C4086_at	C4086_s_at	C4124_at	C501_at	C5197_at	C524_at	C561_at	C561_s_at	C5698_at	C5726_at	C6113_at	C6113_s_at	C6836_s_at	C7089_at	C765_at	C8452_s_at	C8752_x_at	C9991_at	C9991_x_at	CV015932_x_at	CV015997_at	CV016285_at	CV016926_at	CV017663_x_at	CV018214_x_at	CV018961_at	CV019617_at	CV019880_at	CV019955_at	CV021048_x_at	DW001183_at	EB435435_at	EB450993_at	EB682188_at	EB682572_at	EB682733_at	X64348_x_at	
GO:0010157	proc_response to chlorate	22448	6	935	4	4.19430944769321e-005	0.000817890342300176	BP129004_at	C398_at	C4468_at	EB430024_at	
GO:0019200	func_carbohydrate kinase activity	22448	6	935	4	4.19430944769321e-005	0.000782329892634951	C2094_at	C2094_s_at	C3421_at	C3480_at	
GO:0018131	proc_oxazole or thiazole biosynthetic process	22448	6	935	4	4.19430944769321e-005	0.000749732813775162	C2708_at	C2708_s_at	C6955_s_at	CV020585_s_at	
GO:0031897	comp_Tic complex	22448	11	935	5	4.64528105204032e-005	0.000797130228530119	C2418_at	C4086_at	C4086_s_at	C6113_at	C6113_s_at	
GO:0016787	func_hydrolase activity	22448	195	935	21	6.81300369188564e-005	0.00112414560916113	AF211656_x_at	BP134181_at	BP134601_at	C10127_at	C10442_at	C10442_s_at	C2015_at	C4395_at	C5647_at	C6205_at	C9793_at	DV161923_at	EB430591_at	EB430922_at	EB431311_at	EB431311_s_at	EB442299_at	EB447728_at	EB680369_x_at	EB680512_at	EB682158_at	
GO:0004445	func_inositol-polyphosphate 5-phosphatase activity	22448	3	935	3	7.20385913545193e-005	0.00114461317374403	BP529999_at	BP529999_x_at	C5039_at	
GO:0051752	func_phosphoglucan, water dikinase activity	22448	3	935	3	7.20385913545193e-005	0.0011037341318246	C2094_at	C2094_s_at	C3480_at	
GO:0019685	proc_photosynthesis, dark reaction	22448	3	935	3	7.20385913545193e-005	0.00106567433417548	C7422_at	DW000769_at	EB441767_at	
GO:0019252	proc_starch biosynthetic process	22448	19	935	6	8.74099697945052e-005	0.00124996256806142	AB055501_at	C1940_at	C3433_at	C3433_s_at	C6518_at	EB431028_at	
GO:0042651	comp_thylakoid membrane	22448	36	935	8	9.40624372269827e-005	0.0013017027603347	BP527400_at	BP532290_at	C10110_at	C10811_at	C10811_s_at	C2614_at	C3784_at	DW005190_at	
GO:0009228	proc_thiamin biosynthetic process	22448	7	935	4	9.46285997538051e-005	0.00126861466544945	C2708_at	C2708_s_at	C6955_s_at	CV020585_s_at	
GO:0005983	proc_starch catabolic process	22448	13	935	5	0.000120677770867883	0.00156881102128248	C2094_at	C2094_s_at	C3480_at	C5740_at	C6223_at	
GO:0006865	proc_amino acid transport	22448	49	935	9	0.000166267930683639	0.00209791006656709	BP136054_at	BP527332_at	BP527332_s_at	C4077_at	C4077_s_at	DV161625_at	DW000041_at	EB680428_at	EB681462_s_at	
GO:0048573	proc_photoperiodism, flowering	22448	31	935	7	0.000232515979118664	0.00284998157262591	C3433_at	C3433_s_at	C4795_at	C7458_at	EB428076_at	EB431028_at	EB439127_at	
GO:0030931	comp_heterotetrameric ADPG pyrophosphorylase complex	22448	4	935	3	0.000279180433521119	0.00332690016612666	C3433_at	C3433_s_at	EB431028_at	
GO:0030385	func_ferredoxin:thioredoxin reductase activity	22448	4	935	3	0.000279180433521119	0.00323698394542054	C10860_at	C10860_s_at	CV021276_x_at	
GO:0016987	func_sigma factor activity	22448	9	935	4	0.000318536094585431	0.00359610485729342	C7422_at	DW000769_at	EB441767_at	EB682191_at	
GO:0009704	proc_de-etiolation	22448	9	935	4	0.000318536094585431	0.00350389704043974	BP129004_at	C398_at	C4468_at	EB430024_at	
GO:0010319	comp_stromule	22448	117	935	14	0.000366722772732975	0.00393310173756115	AB055501_at	C1477_at	C2708_at	C2708_s_at	C3855_at	C5676_at	C6025_s_at	C6836_s_at	C6955_s_at	C9991_at	C9991_x_at	CV020585_s_at	EB438416_s_at	EB441692_at	
GO:0008113	func_peptide-methionine-(S)-S-oxide reductase activity	22448	16	935	5	0.000368952548049695	0.00386050349056876	C10416_at	C10795_at	C3237_s_at	CV021104_s_at	EB430846_at	
GO:0009657	proc_plastid organization	22448	17	935	5	0.000504836417679067	0.00515654340915046	C10455_at	C6278_at	C6278_s_at	EB431445_at	EB442219_at	
GO:0016117	proc_carotenoid biosynthetic process	22448	26	935	6	0.000577817274197034	0.00576473513094251	C11064_at	C1978_at	C2207_s_at	C3731_at	CV016187_s_at	EB431557_at	
GO:0016671	func_oxidoreductase activity, acting on sulfur group of donors, disulfide as acceptor	22448	18	935	5	0.000675163418314195	0.0065828433285634	C2121_at	C3579_at	C3579_s_at	C5726_at	DV999672_at	
GO:0003711	func_transcription elongation regulator activity	22448	5	935	3	0.000676260749747089	0.00644701914758892	EB442636_at	EB442636_s_at	EB682422_s_at	
GO:0010486	func_manganese:hydrogen antiporter activity	22448	5	935	3	0.000676260749747089	0.00630686655742394	EB450183_s_at	EB450974_at	EB450974_x_at	
GO:0006535	proc_cysteine biosynthetic process from serine	22448	5	935	3	0.000676260749747089	0.00617267790726598	C9338_at	C9937_s_at	EB430258_at	
GO:0046677	proc_response to antibiotic	22448	5	935	3	0.000676260749747089	0.00604408045086461	C5793_at	C5793_s_at	C6146_at	
GO:0008685	func_2-C-methyl-D-erythritol 2,4-cyclodiphosphate synthase activity	22448	5	935	3	0.000676260749747089	0.00592073187023472	C11064_at	C2207_s_at	CV016187_s_at	
GO:0018106	proc_peptidyl-histidine phosphorylation	22448	5	935	3	0.000676260749747089	0.00580231723283002	BP131475_at	BP535195_at	C4974_at	
GO:0046688	proc_response to copper ion	22448	27	935	6	0.000716959531886441	0.0060308948858683	C4286_at	C4286_x_at	C4727_s_at	EB450183_s_at	EB450974_at	EB450974_x_at	
GO:0016226	proc_iron-sulfur cluster assembly	22448	38	935	7	0.000865919136408211	0.00714383287536774	BP128461_x_at	BP129197_at	C1741_at	C2256_at	C468_at	C751_s_at	EB441391_s_at	
GO:0015171	func_amino acid transmembrane transporter activity	22448	49	935	8	0.000869092200475818	0.00703472743404011	BP527332_at	BP527332_s_at	C4077_at	C4077_s_at	C6274_at	DV161625_at	DW000041_at	EB680428_at	
GO:0004564	func_beta-fructofuranosidase activity	22448	12	935	4	0.0011318916321893	0.00899225018905941	BP534874_at	C10664_at	C10664_s_at	DV999563_at	
GO:0006725	proc_cellular aromatic compound metabolic process	22448	12	935	4	0.0011318916321893	0.00882875473107652	C10881_at	C3453_at	C3453_s_at	EB444300_at	
GO:0005216	func_ion channel activity	22448	12	935	4	0.0011318916321893	0.00867109839659301	DW000906_at	EB431445_at	EB442219_at	EB679817_at	
GO:0051287	func_NAD or NADH binding	22448	20	935	5	0.00113993898295717	0.0085795407664671	C4109_at	C4109_x_at	C4887_at	C779_s_at	EB431491_s_at	
GO:0010042	proc_response to manganese ion	22448	6	935	3	0.0013105784050339	0.00969376096137145	EB450183_s_at	EB450974_at	EB450974_x_at	
GO:0000304	proc_response to singlet oxygen	22448	6	935	3	0.0013105784050339	0.00952945992812786	BP532290_at	C2614_at	C3784_at	
GO:0046283	proc_anthocyanin metabolic process	22448	6	935	3	0.0013105784050339	0.0093706355959924	C7458_at	DV161944_at	EB428076_at	
GO:0009753	proc_response to jasmonic acid stimulus	22448	164	935	16	0.00140158795333123	0.00985706937670651	AJ005002_at	C10567_at	C1967_at	C4443_s_at	C5053_at	C5112_s_at	C5616_s_at	C5638_at	C5711_at	C5956_at	C6240_s_at	C9411_at	CN824875_at	EB425483_at	EB451887_at	EB680919_at	
GO:0016166	func_phytoene dehydrogenase activity	22448	2	935	2	0.00173309562866403	0.0119919036241431	C1978_at	EB431557_at	
GO:0010276	func_phytol kinase activity	22448	2	935	2	0.00173309562866403	0.0118015559475694	C1615_at	DV161224_s_at	
GO:0046408	func_chlorophyll synthetase activity	22448	2	935	2	0.00173309562866403	0.0116171566358886	C10965_s_at	C5698_at	
GO:0010335	proc_response to non-ionic osmotic stress	22448	2	935	2	0.00173309562866403	0.0114384311491826	C10810_at	C6996_s_at	
GO:0030604	func_1-deoxy-D-xylulose-5-phosphate reductoisomerase activity	22448	2	935	2	0.00173309562866403	0.0112651215863162	C482_s_at	C673_at	
GO:0006982	proc_response to lipid hydroperoxide	22448	2	935	2	0.00173309562866403	0.0110969854432369	C10810_at	C6996_s_at	
GO:0016657	func_oxidoreductase activity, acting on NADH or NADPH, nitrogenous group as acceptor	22448	2	935	2	0.00173309562866403	0.0109337944808363	C7060_at	EB435127_at	
GO:0008150	proc_biological_process	22448	5385	935	262	0.00206519199467203	0.0128401067494826	BP129317_at	BP129345_at	BP131266_at	BP131493_at	BP131605_at	BP132355_at	BP133021_at	BP134799_at	BP135206_at	BP135346_at	BP137122_at	BP137283_at	BP525568_at	BP525612_at	BP525667_at	BP525795_at	BP526503_at	BP526681_at	BP527445_at	BP527926_at	BP528217_s_at	BP528289_at	BP528499_at	BP528609_at	BP529241_at	BP529694_at	BP529727_at	BP529999_at	BP529999_x_at	BP532066_at	BP534704_at	BP534874_at	C10138_s_at	C10201_at	C10246_at	C10248_s_at	C10312_s_at	C10321_s_at	C10556_at	C10664_at	C10664_s_at	C10712_s_at	C10749_at	C10749_s_at	C10923_s_at	C10960_s_at	C11176_at	C11176_x_at	C11320_at	C11535_at	C11591_at	C11591_s_at	C11614_at	C11622_at	C1189_at	C1189_x_at	C1648_at	C171_at	C1858_at	C1908_at	C1908_x_at	C1930_at	C1930_s_at	C1960_at	C2046_at	C2056_at	C2125_at	C2148_s_at	C2162_at	C2166_at	C2186_at	C2210_at	C2234_at	C2234_x_at	C2243_at	C2275_s_at	C2335_at	C2435_at	C2538_at	C2559_at	C2604_s_at	C2672_at	C2703_at	C2739_at	C2780_at	C2793_at	C2860_at	C2865_at	C3237_s_at	C3445_at	C3562_at	C3647_s_at	C3705_at	C3832_at	C3886_at	C3886_s_at	C3887_at	C3935_at	C3935_s_at	C4071_at	C4119_at	C4413_at	C4561_at	C4981_s_at	C5012_at	C501_at	C5039_at	C510_at	C5173_at	C5185_at	C5189_at	C5200_at	C5240_at	C524_at	C5284_at	C5448_at	C5562_at	C561_at	C561_s_at	C5641_at	C5647_at	C5759_at	C5761_at	C5812_at	C5812_s_at	C5841_at	C5921_s_at	C6046_at	C6081_at	C6124_at	C6136_at	C6162_at	C6175_at	C623_at	C623_s_at	C6241_at	C624_at	C6378_at	C6426_at	C6430_at	C6481_s_at	C6484_at	C6509_at	C6624_at	C6717_at	C6723_at	C6723_s_at	C6744_at	C6755_at	C678_at	C6790_at	C6815_at	C6911_at	C6977_at	C6977_x_at	C6979_at	C6979_s_at	C6994_s_at	C7088_at	C7089_at	C7203_at	C765_at	C7697_at	C7756_at	C7823_at	C7874_at	C792_at	C8177_at	C8452_s_at	C8601_at	C9360_at	C9645_at	C9701_at	C9793_at	CV016226_at	CV016850_at	CV017742_at	CV018507_at	CV019346_at	CV019955_at	CV020954_x_at	CV021081_s_at	CV021104_s_at	DV160714_at	DV160714_s_at	DV161103_at	DV161275_at	DV161317_at	DV161337_at	DV162030_at	DV162375_at	DV998805_at	DV998941_at	DV999580_at	DV999599_at	DV999804_at	DW000511_at	DW000705_at	DW000845_at	DW003409_at	DW003548_at	DW003670_at	DW004064_at	DW004064_s_at	DW004639_at	DW005031_at	EB425042_at	EB426154_at	EB427540_at	EB427624_at	EB428169_at	EB428896_at	EB428994_s_at	EB429150_at	EB429811_at	EB430846_at	EB431655_at	EB431655_s_at	EB432484_at	EB432864_at	EB432864_s_at	EB435348_s_at	EB438023_x_at	EB439274_s_at	EB439679_at	EB440788_at	EB440788_s_at	EB440837_s_at	EB440863_at	EB440907_s_at	EB441256_at	EB441893_at	EB442299_at	EB442943_s_at	EB442984_at	EB444540_s_at	EB445531_at	EB448040_at	EB450189_s_at	EB450993_at	EB451026_s_at	EB451616_at	EB677831_at	EB677908_at	EB677945_at	EB679502_at	EB679743_at	EB679814_at	EB680033_at	EB680064_at	EB680139_at	EB680777_at	EB680911_at	EB680989_at	EB681249_at	EB682228_at	EB682253_at	EB682253_s_at	EB682572_at	EB682662_s_at	EB682934_at	MC101_at	
GO:0003913	func_DNA photolyase activity	22448	7	935	3	0.00222254075898065	0.0136209997943243	BP130805_at	EB427700_at	EB431362_at	
GO:0046409	func_p-coumarate 3-hydroxylase activity	22448	7	935	3	0.00222254075898065	0.0134291547267986	BP525801_at	C4819_s_at	C8753_at	
GO:0004605	func_phosphatidate cytidylyltransferase activity	22448	7	935	3	0.00222254075898065	0.0132426386889264	C1615_at	DV161224_s_at	DW000586_at	
GO:0031365	proc_N-terminal protein amino acid modification	22448	7	935	3	0.00222254075898065	0.013061232679489	C10754_at	C5918_at	C5918_s_at	
GO:0042626	func_ATPase activity, coupled to transmembrane movement of substances	22448	98	935	11	0.00253928874511	0.0147210117790837	BC2M412_at	BC2M412_s_at	BP128461_x_at	BP129197_at	BP527245_at	C1741_at	C1988_at	C4504_at	C468_at	C6634_at	EB441391_s_at	
GO:0009707	comp_chloroplast outer membrane	22448	34	935	6	0.00254201805636423	0.0145403432824034	BP129232_at	C5834_at	C760_at	C8452_s_at	EB429173_at	EB445505_at	
GO:0019853	proc_L-ascorbic acid biosynthetic process	22448	25	935	5	0.00328736242417471	0.0185562957890915	C4109_at	C4109_x_at	C5616_s_at	C5711_at	C6240_s_at	
GO:0005384	func_manganese ion transmembrane transporter activity	22448	8	935	3	0.00344626330160969	0.019200609823254	EB450183_s_at	EB450974_at	EB450974_x_at	
GO:0030026	proc_cellular manganese ion homeostasis	22448	8	935	3	0.00344626330160969	0.0189544481588533	EB450183_s_at	EB450974_at	EB450974_x_at	
GO:0005982	proc_starch metabolic process	22448	16	935	4	0.0036430094364629	0.0197829246612985	C10153_at	C2094_at	C2094_s_at	C3480_at	
GO:0010224	proc_response to UV-B	22448	62	935	8	0.00405450597035417	0.0217422882660242	C10810_at	C1973_at	C6996_s_at	C7458_at	EB426166_at	EB426166_s_at	EB428076_at	EB445574_at	
GO:0016491	func_oxidoreductase activity	22448	251	935	20	0.00436731597919537	0.0231305994453681	BP134192_at	C1996_at	C2077_at	C2947_at	C3453_at	C3453_s_at	C481_at	C4887_at	C5301_at	C6909_at	C779_s_at	DV999861_at	DV999975_at	EB431491_s_at	EB444300_at	EB446179_at	EB680468_s_at	EB681876_at	EB682188_at	EB683478_at	
GO:0007623	proc_circadian rhythm	22448	64	935	8	0.00493585114415296	0.025822928546849	BP526022_at	BP529812_at	BP529812_s_at	C2867_at	C4286_at	C4286_x_at	C4727_s_at	DV161944_at	
GO:0009706	comp_chloroplast inner membrane	22448	64	935	8	0.00493585114415296	0.0255118089258026	C10172_at	C10923_s_at	C11535_at	C6979_at	C6979_s_at	EB428800_at	EB441893_at	EB680139_at	
GO:0051410	proc_detoxification of nitrogen compound	22448	9	935	3	0.00501012690513702	0.0255874338369498	C2214_at	D63331_at	DV999115_s_at	
GO:0019499	proc_cyanide metabolic process	22448	9	935	3	0.00501012690513702	0.0252864052035739	C2214_at	D63331_at	DV999115_s_at	
GO:0019464	proc_glycine decarboxylation via glycine cleavage system	22448	9	935	3	0.00501012690513702	0.0249923772360905	C1942_at	C2298_at	C2298_s_at	
GO:0042819	proc_vitamin B6 biosynthetic process	22448	3	935	2	0.00505520970328306	0.0249274133644647	C10810_at	C6996_s_at	
GO:0009011	func_starch synthase activity	22448	3	935	2	0.00505520970328306	0.0246441473035049	C1940_at	C6518_at	
GO:0017118	func_lipoyltransferase activity	22448	3	935	2	0.00505520970328306	0.0243672467720049	C2899_at	C8153_at	
GO:0004106	func_chorismate mutase activity	22448	3	935	2	0.00505520970328306	0.0240964995856492	C9252_at	EB681051_at	
GO:0010474	func_glucose-1-phosphate guanylyltransferase (GDP) activity	22448	3	935	2	0.00505520970328306	0.0238317028869058	C5616_s_at	C6240_s_at	
GO:0045740	proc_positive regulation of DNA replication	22448	3	935	2	0.00505520970328306	0.0235726626381351	C10460_at	EB684057_at	
GO:0008301	func_DNA bending activity	22448	3	935	2	0.00505520970328306	0.0233191931474025	DV999261_at	EB680776_at	
GO:0009540	func_zeaxanthin epoxidase activity	22448	3	935	2	0.00505520970328306	0.0230711166245578	C8454_at	C8454_x_at	
GO:0016297	func_acyl-[acyl-carrier-protein] hydrolase activity	22448	3	935	2	0.00505520970328306	0.0228282627653519	BP530529_at	C6608_s_at	
GO:0008928	func_mannose-1-phosphate guanylyltransferase (GDP) activity	22448	3	935	2	0.00505520970328306	0.0225904683615462	C5616_s_at	C6240_s_at	
GO:0010291	func_carotene beta-ring hydroxylase activity	22448	3	935	2	0.00505520970328306	0.0223575769351385	C3731_at	C5382_at	
GO:0010473	func_GDP-galactose:myoinositol-1-phosphate guanyltransferase activity	22448	3	935	2	0.00505520970328306	0.022129438394984	C5616_s_at	C6240_s_at	
GO:0019674	proc_NAD metabolic process	22448	3	935	2	0.00505520970328306	0.0219059087142266	C10118_at	C10660_s_at	
GO:0010472	func_GDP-galactose:glucose-1-phosphate guanyltransferase activity	22448	3	935	2	0.00505520970328306	0.0216868496270843	C5616_s_at	C6240_s_at	
GO:0032582	proc_negative regulation of gene-specific transcription	22448	3	935	2	0.00505520970328306	0.0214721283436478	C753_at	C9536_at	
GO:0010471	func_GDP-galactose:mannose-1-phosphate guanyltransferase activity	22448	3	935	2	0.00505520970328306	0.0212616172814552	C5616_s_at	C6240_s_at	
GO:0032441	func_pheophorbide a oxygenase activity	22448	3	935	2	0.00505520970328306	0.0210551938127032	C10172_at	EB428800_at	
GO:0006508	proc_proteolysis	22448	362	935	26	0.00517483031387944	0.0213461750447527	BP129405_at	BP526021_at	BP527160_at	C10754_at	C1246_s_at	C1956_at	C2626_at	C4595_s_at	C5084_at	C5308_at	C5527_at	C5918_at	C5918_s_at	C7795_at	C7795_x_at	C7953_at	C799_at	C8966_at	CV018534_at	DW000400_at	EB429592_at	EB437619_at	EB437619_x_at	EB442449_at	EB447640_at	EB682437_at	
GO:0004462	func_lactoylglutathione lyase activity	22448	28	935	5	0.00548560937468645	0.0224126325880046	C3353_at	C3353_x_at	C3855_at	C5676_at	EB441692_at	
GO:0006470	proc_protein amino acid dephosphorylation	22448	52	935	7	0.0055484445731433	0.022455497376212	BP133602_at	C11555_at	DV162318_at	EB436613_at	EB436613_x_at	EB448369_at	EB448369_s_at	
GO:0051536	func_iron-sulfur cluster binding	22448	41	935	6	0.00664266068593	0.02663272368471	C10172_at	C8774_at	C8814_at	CV017728_at	EB428800_at	EB441256_at	
GO:0016208	func_AMP binding	22448	10	935	3	0.00693729535984899	0.0275564787905113	BP133955_at	C7516_at	C7861_at	
GO:0008324	func_cation transmembrane transporter activity	22448	10	935	3	0.00693729535984899	0.0273036670584882	EB450183_s_at	EB450974_at	EB450974_x_at	
GO:0051537	func_2 iron, 2 sulfur cluster binding	22448	10	935	3	0.00693729535984899	0.0270554519034111	C8774_at	C8814_at	CV017728_at	
GO:0010268	proc_brassinosteroid homeostasis	22448	10	935	3	0.00693729535984899	0.0268117090934704	C1973_at	EB426166_at	EB426166_s_at	
GO:0010311	proc_lateral root formation	22448	19	935	4	0.00702507118014029	0.0269085315739302	C10460_at	C4077_at	C4077_s_at	EB684057_at	
GO:0005516	func_calmodulin binding	22448	196	935	16	0.00810271524292461	0.0307616357452624	C10317_at	C11320_at	C1960_at	C2344_at	C4438_at	C6500_at	DV161337_at	DW000894_at	DW000906_at	DW004064_at	DW004064_s_at	EB431253_s_at	EB442205_at	EB679817_at	EB681755_at	EB681927_at	
GO:0009751	proc_response to salicylic acid stimulus	22448	84	935	9	0.00818513576267677	0.0308019582648099	AB024510_at	C10567_at	C1967_at	C5053_at	C5112_s_at	C5638_at	EB425483_at	EB451887_at	EB680919_at	
GO:0019430	proc_removal of superoxide radicals	22448	20	935	4	0.00849635422948181	0.0316950953430234	C100_s_at	C4286_at	C4286_x_at	C4727_s_at	
GO:0016616	func_oxidoreductase activity, acting on the CH-OH group of donors, NAD or NADP as acceptor	22448	11	935	3	0.00924619570675744	0.0341949823982668	C4887_at	C779_s_at	EB431491_s_at	
GO:0004124	func_cysteine synthase activity	22448	11	935	3	0.00924619570675744	0.033902717591444	C2214_at	DV999115_s_at	EB430258_at	
GO:0016311	proc_dephosphorylation	22448	11	935	3	0.00924619570675744	0.0336154064254148	DV162318_at	EB436613_at	EB436613_x_at	
GO:0008878	func_glucose-1-phosphate adenylyltransferase activity	22448	11	935	3	0.00924619570675744	0.0333329240184785	C3433_at	C3433_s_at	EB431028_at	
GO:0000160	proc_two-component signal transduction system (phosphorelay)	22448	11	935	3	0.00924619570675744	0.0330551496516579	BP529812_at	BP529812_s_at	EB434519_at	
GO:0016566	func_specific transcriptional repressor activity	22448	4	935	2	0.00983123897304861	0.0348562109044451	C753_at	C9536_at	
GO:0017004	proc_cytochrome complex assembly	22448	4	935	2	0.00983123897304861	0.0345705042576873	EB438153_at	EB682209_at	
GO:0004740	func_pyruvate dehydrogenase (acetyl-transferring) kinase activity	22448	4	935	2	0.00983123897304861	0.0342894432474622	BP535195_at	C4974_at	
GO:0042162	func_telomeric DNA binding	22448	4	935	2	0.00983123897304861	0.0340129154793375	DV999261_at	EB680776_at	
GO:0010475	func_galactose-1-phosphate guanylyltransferase (GDP) activity	22448	4	935	2	0.00983123897304861	0.0337408121555028	C5616_s_at	C6240_s_at	
GO:0045436	func_lycopene beta cyclase activity	22448	4	935	2	0.00983123897304861	0.0334730279320464	C9478_at	C9478_s_at	
GO:0000719	proc_photoreactive repair	22448	4	935	2	0.00983123897304861	0.0332094607829752	EB427700_at	EB431362_at	
GO:0010328	func_auxin influx transmembrane transporter activity	22448	4	935	2	0.00983123897304861	0.0329500118706082	C4077_at	C4077_s_at	
GO:0051745	func_4-hydroxy-3-methylbut-2-en-1-yl diphosphate reductase activity	22448	4	935	2	0.00983123897304861	0.0326945854219989	C5793_at	C5793_s_at	
GO:0030247	func_polysaccharide binding	22448	12	935	3	0.0119509637316009	0.0394381803142829	C464_at	C464_s_at	C8166_at	
GO:0000156	func_two-component response regulator activity	22448	12	935	3	0.0119509637316009	0.0391371255027235	BP529812_at	BP529812_s_at	EB434519_at	
GO:0010304	proc_PSII associated light-harvesting complex II catabolic process	22448	12	935	3	0.0119509637316009	0.0388406321277028	BP133311_at	C7789_at	T103_at	
GO:0003824	func_catalytic activity	22448	485	935	31	0.0125069519115247	0.0403419727070986	BP128546_at	BP526271_at	C10118_at	C10223_s_at	C10660_s_at	C1996_at	C2094_at	C2094_s_at	C311_at	C3480_at	C4109_at	C4109_x_at	C4887_at	C5240_at	C5341_at	C538_at	C538_s_at	C5543_at	C5631_s_at	C6124_at	C650_at	C665_at	C6717_at	C691_at	C779_s_at	EB431491_s_at	EB440938_at	EB441256_at	EB449474_at	EB450427_at	EB680468_s_at	
GO:0046777	proc_protein amino acid autophosphorylation	22448	34	935	5	0.0126530972068309	0.0405087962815707	C2094_at	C2094_s_at	C3480_at	DV159865_at	DV161944_at	
GO:0009536	comp_plastid	22448	260	935	19	0.0129456169460945	0.0411382938509226	BP530529_at	C10923_s_at	C11082_at	C11250_at	C11535_at	C11569_at	C2093_at	C2094_at	C2094_s_at	C3480_at	C6025_s_at	C6608_s_at	C8498_at	CV016804_at	DV159803_at	EB427510_at	EB438416_s_at	EB441893_at	EB680139_at	
GO:0006974	proc_response to DNA damage stimulus	22448	23	935	4	0.0140696365339716	0.0443814270078958	C2708_at	C2708_s_at	C6955_s_at	CV020585_s_at	
GO:0004784	func_superoxide dismutase activity	22448	23	935	4	0.0140696365339716	0.0440574749859404	C100_s_at	C4286_at	C4286_x_at	C4727_s_at	
GO:0004497	func_monooxygenase activity	22448	35	935	5	0.0142683557093832	0.0443559753574305	BP525801_at	C10881_at	C4819_s_at	C8753_at	EB445574_at	
GO:0009639	proc_response to red or far red light	22448	35	935	5	0.0142683557093832	0.0440368676210461	BP128461_x_at	BP129197_at	C1741_at	C468_at	EB441391_s_at	
GO:0016132	proc_brassinosteroid biosynthetic process	22448	13	935	3	0.0150618568465762	0.04615383276558	C1973_at	EB426166_at	EB426166_s_at	
GO:0004765	func_shikimate kinase activity	22448	5	935	2	0.0159345577885719	0.0484817396545911	C6937_at	EB445843_at	
GO:0009526	comp_plastid envelope	22448	5	935	2	0.0159345577885719	0.0481403189527982	EB431445_at	EB442219_at	
GO:0008936	func_nicotinamidase activity	22448	5	935	2	0.0159345577885719	0.0478036733657157	C10118_at	C10660_s_at	
GO:0046429	func_4-hydroxy-3-methylbut-2-en-1-yl diphosphate synthase activity	22448	5	935	2	0.0159345577885719	0.0474717034117871	C5793_at	C5793_s_at	
GO:0010617	proc_circadian regulation of calcium ion oscillation	22448	5	935	2	0.0159345577885719	0.0471443123537748	C9509_at	DV161944_at	
