# Supplementary material for: TobEA: an atlas of tobacco gene expression from seed to senescence
Source: BMC Genomics. 2010 Feb 26;11:142. doi: 10.1186/1471-2164-11-142 (PMC2841117; doi:10.1186/1471-2164-11-142)
Supplement: Additional file 7 — GO analysis of K-means clusters. Zip file containing lists of probes sets and GO analysis results for in each of the 30 K-means clusters (K0- K29). [file 1471-2164-11-142-S7.ZIP › Cluster 2 of 30 K-means on Index.txt]

C34_at
C37_at
C37_s_at
C104_at
C151_x_at
C165_at
C194_at
C200_at
C200_s_at
C202_at
C236_s_at
C273_at
C273_s_at
C284_s_at
C448_s_at
C743_at
C743_x_at
C1016_at
C1138_at
C1296_at
C1365_at
C1395_at
C1395_x_at
C1443_at
C1460_at
C1476_at
C1483_at
C1514_at
C1522_at
C1568_at
C1708_at
C1722_at
C1745_at
C1897_at
C2297_at
C2588_at
C2609_at
C2891_at
C2891_s_at
C3001_at
C3508_at
C3508_x_at
C3582_at
C3591_at
C3623_x_at
C3638_at
C3661_at
C3748_at
C3748_x_at
C3781_at
C3804_s_at
C3819_at
C3819_s_at
C3821_at
C4027_at
C4027_s_at
C4042_at
C4158_at
C4181_at
C4189_at
C4203_s_at
C4209_at
C4217_at
C4232_at
C4253_at
C4266_at
C4293_at
C4305_x_at
C4324_at
C4345_s_at
C4369_at
C4442_s_at
C4466_at
C4472_at
C4486_at
C4604_x_at
C4648_at
C4698_at
C4788_at
C4950_at
C5075_at
C5128_s_at
C5149_at
C5537_at
C5167_at
C5275_at
EB450224_at
C5532_at
C5532_x_at
C5541_at
C5545_at
C5680_at
C5885_s_at
C5950_at
C5973_s_at
C6151_at
C6166_at
C6315_at
C6315_s_at
C6388_at
C6388_x_at
C6476_at
C6561_at
C6601_at
C6627_at
C6727_at
C6823_at
C7129_at
C7316_at
C7479_at
C7521_at
C7580_at
C7683_at
C7721_at
C7752_at
C8439_at
C8716_at
C8779_at
C8783_at
C8906_at
C8906_s_at
C8938_at
C9158_at
C9165_at
C9246_at
C9306_at
C9310_at
C9379_at
BP530328_s_at
C9385_s_at
C9563_at
C9575_s_at
C9737_at
C9737_s_at
C9806_at
C9839_at
C9865_at
C9865_s_at
C9915_at
C10139_at
C10202_at
C10638_at
C11127_at
C11380_at
C11388_at
C11389_at
C11413_at
C11427_at
C11525_at
C11533_at
C11677_at
C11687_at
EB684268_at
EB684188_s_at
EB683928_at
EB683900_at
EB683878_at
EB683651_at
EB683636_at
EB683512_at
EB683421_at
EB683421_x_at
EB683357_s_at
EB683058_at
EB682451_at
EB682223_at
EB681658_at
EB681635_at
EB681635_s_at
EB681596_at
EB680593_s_at
EB680519_at
DW005177_at
DW004428_at
DW004353_at
DW004106_at
DW004033_s_at
DW003776_at
DW003533_at
DW003297_s_at
DW003204_at
DW003180_at
DW003139_at
DW002870_at
DW002628_at
DW002277_at
DW002274_at
DW002034_at
DW001896_at
DW001696_at
DW001339_at
DV999443_at
DV161859_at
DV161794_at
DV160934_at
DV160345_at
DV160322_at
DV159951_at
DV159951_x_at
DV159947_at
DV159714_s_at
DV157944_at
EB452161_at
EB451645_at
EB451602_at
EB451491_at
EB451217_at
EB451143_at
EB450877_at
EB450871_at
EB450751_at
EB450538_s_at
EB450474_at
EB450429_at
EB450384_at
EB450275_at
EB450269_s_at
EB450173_at
EB450173_x_at
EB449826_at
EB449624_at
EB449534_at
EB449414_at
EB449271_at
EB449271_x_at
EB449113_at
EB448935_at
EB448919_at
EB448321_s_at
EB447686_at
EB447064_at
EB446669_at
EB446508_at
EB446503_at
EB446418_at
EB446321_at
EB446287_at
EB446231_at
EB446055_at
EB445984_at
EB445905_at
EB445798_at
EB445617_at
EB444762_at
EB444701_at
EB444701_x_at
EB444623_at
EB444598_at
EB444571_at
EB444477_at
EB444477_s_at
EB443985_at
EB443695_at
EB443400_at
EB443268_at
EB443220_at
EB443175_at
EB442627_s_at
EB441958_at
EB441554_at
EB441095_at
EB440378_at
EB440310_at
EB440231_s_at
EB439603_at
EB439555_at
EB438588_at
EB435573_at
EB430244_x_at
EB428925_at
EB427250_at
EB427031_at
EB427021_at
EB426943_at
EB426151_at
EB426064_at
EB425888_at
EB425500_at
EB424922_at
EB424884_at
EB424773_at
EB424747_at
BP529616_at
BP528864_at
BP528781_at
BP528169_at
BP528064_at
BP527547_at
BP527490_at
BP527412_at
BP527357_at
BP527333_at
BP527214_at
BP526864_at
BP526761_at
BP525657_at
BP137198_at
BP136940_at
BP135166_at
BP134718_at
BP134497_at
BP134489_at
BP133473_at
BP133379_at
BP133191_at
BP132994_at
BP132852_at
BP132195_at
BP131619_at
BP130369_at
BP129626_at
BP129579_at
BP128792_at
BP128456_at
BP535451_at
BP534977_at
BP534213_at
BP533315_at
BP533067_at
BP532773_at
BP532607_s_at
BP532289_at
BP532080_at
BP531664_at
BP531453_at
BP530355_at
CV021165_at
CV021091_s_at
CV020150_x_at
CV019718_at
CV019516_at
CV019295_at
CV019241_x_at
CV018589_at
CV018402_x_at
CV018299_at
CV018299_s_at
CV018262_at
CV017945_at
CV017945_s_at
CV017758_at
CV017758_x_at
CV017539_x_at
CV017465_x_at
CV017264_at
CV017031_s_at
CV016825_at
CV016816_at
CV016546_x_at
CV016352_at
CV016014_x_at
CV015995_at
BQ843101_at
AF211776_at
AF211719_at
AW351426_at
AJ718898_at
AJ718133_at
AY578143_at
AB196437_at
AF390211_at
AB041520_at
AF368380_at
AF092916_at
AB053090_at
AB055497_at
TT05_B03_at
TT05_B23_s_at
TT10_P04_s_at
TT12_H08_at
TT16_M03_at
TT19_L05_at
TT20_B09_s_at
TT33_B19_at
TT35_G19_s_at
TT37_O03_at
TT39_O18_at
TT41_P05_at
TT48_K15_at
TT17_B07_at
TT23_F16_at
TT41_H19_at
TT06_G04_s_at
TT16_K11_at
TT17_M22_at
TT23_C01_at
TT47_C04_at
TT40_J19_at
TT04_C21_at
TT04_N07_at
TT09_M07_at
TT11_F21_at
TT11_K20_s_at
TT24_C05_at
TT28_N12_at
TT29_M16_at
TT04_M14_at
TT04_N18_at
TT05_L16_at
TT09_H21_at
TT11_E10_at
TT11_K16_s_at
TT13_D24_at
TT19_G09_s_at
TT19_J04_at
TT19_O17_at
TT22_G07_at
TT23_N23_at
TT24_G08_at
TT24_O09_at
TT26_H05_at
TT27_E04_at
TT28_N03_at
TT29_K13_at
TT36_H18_s_at
TT38_M05_at
TT39_A06_at
TT39_N05_at
TT40_F16_at
GC119_at
GC405_at
T106_s_at
T126_at
T14_at
T446B_at
BT2M4231_at
BT42M15_at
