# Supplementary material for: TobEA: an atlas of tobacco gene expression from seed to senescence
Source: BMC Genomics. 2010 Feb 26;11:142. doi: 10.1186/1471-2164-11-142 (PMC2841117; doi:10.1186/1471-2164-11-142)
Supplement: Additional file 7 — GO analysis of K-means clusters. Zip file containing lists of probes sets and GO analysis results for in each of the 30 K-means clusters (K0- K29). [file 1471-2164-11-142-S7.ZIP › Cluster 2 of 30 K-means on Index.txt_Result_Over_2.txt]

GO_Number	GO_Term	Background	Background_with_GO	List_Total	List_with_GO	Raw_Fish_P	Adjusted_Fish_P	List											
GO:0009809	proc_lignin biosynthetic process	22448	58	296	12	1.13E-11	1.75E-09	C273_at	C273_s_at	C4027_at	C4027_s_at	C4203_s_at	C4209_at	C4648_at	C5275_at	C6166_at	C9158_at	DW001896_at	DW003776_at
GO:0005986	proc_sucrose biosynthetic process	22448	24	296	7	1.84E-08	1.43E-06	AB055497_at	BP530355_at	C1016_at	C1708_at	C4181_at	CV019295_at	T106_s_at					
GO:0047763	func_caffeate O-methyltransferase activity	22448	9	296	5	4.65E-08	2.40E-06	C4027_at	C4027_s_at	C4209_at	C5275_at	C9158_at							
GO:0030755	func_quercetin 3-O-methyltransferase activity	22448	9	296	5	4.65E-08	1.80E-06	C4027_at	C4027_s_at	C4209_at	C5275_at	C9158_at							
GO:0033799	func_myricetin 3'-O-methyltransferase activity	22448	9	296	5	4.65E-08	1.44E-06	C4027_at	C4027_s_at	C4209_at	C5275_at	C9158_at							
GO:0016157	func_sucrose synthase activity	22448	12	296	5	2.83E-07	7.31E-06	AB055497_at	BP530355_at	C1708_at	C4181_at	CV019295_at							
GO:0009805	proc_coumarin biosynthetic process	22448	22	296	6	3.12E-07	6.91E-06	BQ843101_at	C3623_x_at	C4203_s_at	C448_s_at	C6166_at	DW003776_at						
GO:0009698	proc_phenylpropanoid metabolic process	22448	23	296	6	4.18E-07	8.09E-06	BP532773_at	C5128_s_at	C5537_at	C8906_at	C8906_s_at	EB441095_at						
GO:0051555	proc_flavonol biosynthetic process	22448	14	296	5	7.00E-07	1.21E-05	C4027_at	C4027_s_at	C4209_at	C5275_at	C9158_at							
GO:0016207	func_4-coumarate-CoA ligase activity	22448	18	296	5	2.87E-06	4.45E-05	C5128_s_at	C5537_at	C8906_at	C8906_s_at	EB441095_at							
GO:0030145	func_manganese ion binding	22448	20	296	5	5.08E-06	7.16E-05	C4217_at	C4293_at	C8783_at	CV017945_at	CV017945_s_at							
GO:0010181	func_FMN binding	22448	23	296	5	1.07E-05	0.000137852	C1138_at	C11413_at	C200_at	C200_s_at	EB451602_at							
GO:0009411	proc_response to UV	22448	42	296	6	1.76E-05	0.000209655	AF368380_at	C5128_s_at	C5537_at	C8906_at	C8906_s_at	EB441095_at						
GO:0047205	func_quinate O-hydroxycinnamoyltransferase activity	22448	13	296	4	1.93E-05	0.000213509	C273_at	C273_s_at	C4648_at	DW001896_at								
GO:0047172	func_shikimate O-hydroxycinnamoyltransferase activity	22448	13	296	4	1.93E-05	0.000199275	C273_at	C273_s_at	C4648_at	DW001896_at								
GO:0003700	func_transcription factor activity	22448	1026	296	30	4.10E-05	0.00039686	AB041520_at	BP129579_at	BP129626_at	BP133191_at	BP525657_at	BP527214_at	BP532080_at	C1897_at	C2588_at	C4042_at	C4232_at	C743_at	C743_x_at	DW002274_at	DW002628_at	DW003297_s_at	EB425500_at	EB426064_at	EB439555_at	EB440231_s_at	EB441958_at	EB443175_at	EB444571_at	EB445984_at	EB450173_at	EB450173_x_at	EB450871_at	EB451217_at	EB683421_at	EB683421_x_at
GO:0045735	func_nutrient reservoir activity	22448	50	296	6	4.88E-05	0.000444579	C4217_at	C4293_at	C8783_at	CV017945_at	CV017945_s_at	EB683878_at																								
GO:0009225	proc_nucleotide-sugar metabolic process	22448	51	296	6	5.47E-05	0.000470641	C3001_at	C6388_at	C6388_x_at	C6476_at	CV017758_at	CV017758_x_at																								
GO:0016740	func_transferase activity	22448	75	296	7	5.96E-05	0.000485838	AF390211_at	BP530328_s_at	C273_at	C273_s_at	C4648_at	C9379_at	DW001896_at																							
GO:0009963	proc_positive regulation of flavonoid biosynthetic process	22448	17	296	4	6.16E-05	0.000477185	C273_at	C273_s_at	C4648_at	DW001896_at																										
GO:0046409	func_p-coumarate 3-hydroxylase activity	22448	7	296	3	7.64E-05	0.000563756	C4203_s_at	C6166_at	DW003776_at																											
GO:0009607	proc_response to biotic stimulus	22448	56	296	6	9.32E-05	0.000656979	C3508_at	C3508_x_at	C4305_x_at	C4345_s_at	C4466_at	C8779_at																								
GO:0009624	proc_response to nematode	22448	56	296	6	9.32E-05	0.000628415	BP527490_at	BP528781_at	C3819_at	C3819_s_at	C7752_at	DW001696_at																								
GO:0009699	proc_phenylpropanoid biosynthetic process	22448	37	296	5	0.000118873	0.000767719	C3582_at	C4203_s_at	C6166_at	DW003776_at	T126_at																									
GO:0009813	proc_flavonoid biosynthetic process	22448	38	296	5	0.000135418	0.000839593	AF368380_at	C4203_s_at	C6166_at	DW003776_at	EB424773_at																									
GO:0015250	func_water channel activity	22448	89	296	7	0.000176739	0.001053634	C236_s_at	C3638_at	C37_at	C37_s_at	C7752_at	DV159951_at	DV159951_x_at																							
GO:0006952	proc_defense response	22448	267	296	12	0.000239022	0.001372164	C165_at	C3508_at	C3508_x_at	C4305_x_at	C4345_s_at	C4466_at	C5075_at	C8779_at	EB424884_at	EB440378_at	EB443985_at	T126_at																		
GO:0009620	proc_response to fungus	22448	70	296	6	0.000322793	0.001786887	C165_at	C5128_s_at	C5537_at	C8906_at	C8906_s_at	EB441095_at																								
GO:0007267	proc_cell-cell signaling	22448	14	296	3	0.000741709	0.003964305	C10638_at	CV018299_at	CV018299_s_at																											
GO:0042409	func_caffeoyl-CoA O-methyltransferase activity	22448	14	296	3	0.000741709	0.003832162	BQ843101_at	C3623_x_at	C448_s_at																											
GO:0042732	proc_D-xylose metabolic process	22448	15	296	3	0.000918122	0.004590609	C6476_at	CV017758_at	CV017758_x_at																											
GO:0005575	comp_cellular_component	22448	4176	296	77	0.00096121	0.004655862	AF390211_at	AJ718133_at	BP132994_at	BP134489_at	BP134497_at	BP527214_at	BP527333_at	BP529616_at	BP530328_s_at	BP530355_at	C1016_at	C104_at	C11687_at	C1365_at	C1460_at	C2297_at	C273_at	C273_s_at	C3508_at	C3508_x_at	C3591_at	C3781_at	C4158_at	C4305_x_at	C4345_s_at	C4466_at	C4486_at	C4648_at	C5075_at	C5128_s_at	C5537_at	C5950_at	C5973_s_at	C6315_at	C6315_s_at	C6823_at	C7129_at	C7521_at	C7683_at	C8906_at	C8906_s_at	C9306_at	C9379_at	C9385_s_at	C9806_at	C9865_at	C9865_s_at	CV016816_at	CV017031_s_at	CV019516_at	DW001896_at	DW002277_at	DW002870_at	DW003139_at	DW003204_at	DW005177_at	EB424773_at	EB424884_at	EB438588_at	EB439603_at	EB440378_at	EB441095_at	EB443695_at	EB444571_at	EB444623_at	EB446231_at	EB446418_at	EB446508_at	EB448919_at	EB449271_at	EB449271_x_at	EB451645_at	EB680519_at	EB682223_at	EB683878_at	EB683928_at	T106_s_at
GO:0015840	proc_urea transport	22448	4	296	2	0.001021681	0.004798804	C37_at	C37_s_at																																																																											
GO:0009505	comp_plant-type cell wall	22448	359	296	13	0.001029786	0.004694612	AW351426_at	C10638_at	C11525_at	C284_s_at	C3582_at	C4217_at	C6561_at	CV017945_at	CV017945_s_at	CV018299_at	CV018299_s_at	EB450275_at	EB683651_at																																																																
GO:0009611	proc_response to wounding	22448	231	296	10	0.001037613	0.004595145	BP129626_at	C165_at	C3582_at	C5128_s_at	C5537_at	C8906_at	C8906_s_at	EB440378_at	EB441095_at	T126_at																																																																			
GO:0005829	comp_cytosol	22448	331	296	12	0.00157578	0.006784608	BQ843101_at	C3623_x_at	C3748_at	C3748_x_at	C4027_at	C4027_s_at	C4209_at	C448_s_at	C5167_at	C5275_at	C9158_at	EB450538_s_at																																																																	
GO:0008361	proc_regulation of cell size	22448	5	296	2	0.001687964	0.007071201	C3819_at	C3819_s_at																																																																											
GO:0008171	func_O-methyltransferase activity	22448	19	296	3	0.001880476	0.007670361	C3748_at	C3748_x_at	EB450538_s_at																																																																										
GO:0045449	proc_regulation of transcription	22448	344	296	12	0.002169646	0.008622952	BP129626_at	BP133191_at	C1897_at	C2588_at	DV159714_s_at	DW003297_s_at	EB426064_at	EB441958_at	EB450173_at	EB450173_x_at	EB683421_at	EB683421_x_at																																																																	
GO:0048040	func_UDP-glucuronate decarboxylase activity	22448	20	296	3	0.002190885	0.008489678	C6476_at	CV017758_at	CV017758_x_at																																																																										
GO:0015204	func_urea transmembrane transporter activity	22448	6	296	2	0.002509908	0.009488676	C37_at	C37_s_at																																																																											
GO:0043481	proc_anthocyanin accumulation in tissues in response to UV light	22448	6	296	2	0.002509908	0.009262756	C3819_at	C3819_s_at																																																																											
GO:0006858	proc_extracellular transport	22448	6	296	2	0.002509908	0.009047343	EB450224_at	EB450269_s_at																																																																											
GO:0008429	func_phosphatidylethanolamine binding	22448	7	296	2	0.003483319	0.012270784	C9385_s_at	DW003139_at																																																																											
GO:0048196	comp_middle lamella-containing extracellular matrix	22448	7	296	2	0.003483319	0.0119981	C11380_at	EB446669_at																																																																											
GO:0005792	comp_microsome	22448	51	296	4	0.004549871	0.015331088	C4203_s_at	C6166_at	DW003776_at	EB424747_at																																																																									
GO:0010252	proc_auxin homeostasis	22448	51	296	4	0.004549871	0.015004895	C273_at	C273_s_at	C4648_at	DW001896_at																																																																									
GO:0019654	proc_acetate fermentation	22448	8	296	2	0.004604088	0.014867366	C1016_at	T106_s_at																																																					
GO:0008194	func_UDP-glycosyltransferase activity	22448	84	296	5	0.005094948	0.016116672	AB055497_at	BP530355_at	C1708_at	C4181_at	CV019295_at																																																		
GO:0010305	proc_leaf vascular tissue pattern formation	22448	9	296	2	0.005868184	0.018191371	C4158_at	C4266_at																																																					
GO:0010329	func_auxin efflux transmembrane transporter activity	22448	10	296	2	0.00727166	0.022100143	C3819_at	C3819_s_at																																																					
GO:0042545	proc_cell wall modification	22448	32	296	3	0.008485233	0.02529252	AW351426_at	C284_s_at	C6561_at																																																				
GO:0046872	func_metal ion binding	22448	97	296	5	0.009269218	0.027108089	C4217_at	C4293_at	C8783_at	CV017945_at	CV017945_s_at																																																		
GO:0042626	"func_ATPase activity, coupled to transmembrane movement of substances"	22448	98	296	5	0.009665029	0.027742214	BP134718_at	C3819_at	C3819_s_at	EB450224_at	EB450269_s_at																																																		
GO:0046983	func_protein dimerization activity	22448	34	296	3	0.010041333	0.028298302	C3748_at	C3748_x_at	EB450538_s_at																																																				
GO:0008471	func_laccase activity	22448	12	296	2	0.010481346	0.029010868	EB425888_at	EB427021_at																																																					
GO:0004497	func_monooxygenase activity	22448	35	296	3	0.010877337	0.029578724	C4203_s_at	C6166_at	DW003776_at																																																				
GO:0006014	proc_D-ribose metabolic process	22448	14	296	2	0.014203102	0.037956566	C1016_at	T106_s_at																																																					
GO:0030599	func_pectinesterase activity	22448	40	296	3	0.015648731	0.041111074	AW351426_at	C284_s_at	C6561_at																																																				
GO:0004871	func_signal transducer activity	22448	73	296	4	0.015833132	0.040902256	C10638_at	CV018299_at	CV018299_s_at	EB441554_at																																																			
GO:0048443	proc_stamen development	22448	15	296	2	0.016246945	0.041283221	C3819_at	C3819_s_at																																																					
GO:0005886	comp_plasma membrane	22448	3158	296	55	0.017810119	0.044525298	AB055497_at	AB196437_at	AW351426_at	BP130369_at	BP133473_at	BP134718_at	BP527490_at	BP528781_at	C1138_at	C11413_at	C1514_at	C1708_at	C200_at	C200_s_at	C236_s_at	C2609_at	C284_s_at	C3001_at	C3582_at	C3819_at	C3819_s_at	C4027_at	C4027_s_at	C4181_at	C4203_s_at	C4209_at	C4266_at	C5275_at	C5532_at	C5532_x_at	C6166_at	C6388_at	C6388_x_at	C6476_at	C6561_at	C7721_at	C7752_at	C8716_at	C9158_at	C9165_at	C9310_at	CV019295_at	DV159951_at	DV159951_x_at	DV160322_at	DW001696_at	DW003776_at	DW004106_at	DW004353_at	EB443220_at	EB445617_at	EB451491_at	EB451602_at	EB681658_at	EB683357_s_at
