# Supplementary material for: TobEA: an atlas of tobacco gene expression from seed to senescence
Source: BMC Genomics. 2010 Feb 26;11:142. doi: 10.1186/1471-2164-11-142 (PMC2841117; doi:10.1186/1471-2164-11-142)
Supplement: Additional file 7 — GO analysis of K-means clusters. Zip file containing lists of probes sets and GO analysis results for in each of the 30 K-means clusters (K0- K29). [file 1471-2164-11-142-S7.ZIP › Cluster 3 of 30 K-means on Index.txt]

C283_at
C384_x_at
C453_s_at
C560_at
C593_s_at
C608_at
C789_at
C831_at
C889_at
C1092_at
C1928_x_at
C1929_at
C1929_s_at
C2055_at
C2067_s_at
C2088_at
C2088_x_at
C2382_x_at
C2385_at
C2431_at
C2440_at
C2440_s_at
C2465_at
C2485_at
C2541_s_at
C2585_at
C2734_at
C2767_at
C2849_at
C2910_at
C2970_at
C3108_at
C3305_at
C3305_x_at
EB436193_s_at
C3674_at
C3777_x_at
C3862_at
C3867_at
C3990_s_at
C4139_at
C4151_at
C4899_at
C5233_at
C5605_x_at
C6364_x_at
C6562_at
C6984_s_at
C8403_at
C8541_at
C8587_at
C8608_x_at
C8622_at
C8626_x_at
C8629_x_at
C8689_at
C8701_at
C8734_at
C8736_at
C8747_at
C8748_x_at
C8767_x_at
C8792_s_at
C8799_s_at
C8857_x_at
C8881_at
C8902_s_at
C8967_at
C8967_x_at
C9052_at
C9103_at
C9114_at
C9206_at
C9206_s_at
C9298_at
C9352_at
C9493_x_at
C9496_x_at
C9551_x_at
C9596_at
C9623_at
C9630_at
C9750_at
C9752_at
C9830_at
C9843_at
C9879_at
C9879_s_at
C9899_x_at
C9946_at
C10761_at
C11003_at
C11117_at
C11261_at
C11317_x_at
C11462_at
C11631_at
C11631_s_at
EB680890_s_at
EB680496_at
EB680447_at
EB678836_at
DW001373_x_at
DW000743_at
DV999542_at
DV999248_at
TT23_D11_s_at
DV999096_at
DV161591_at
DV161109_at
DV161081_at
DV160993_x_at
DV160953_at
EB450354_at
EB449430_at
EB448258_x_at
EB442808_at
EB441239_at
EB439414_s_at
EB438956_at
EB437623_at
EB434938_at
EB431718_s_at
EB430064_at
EB429295_at
EB428937_at
EB425843_x_at
EB425713_at
EB425421_at
BP529849_at
BP134554_at
CV021554_at
CV021520_x_at
CV021493_at
CV021493_s_at
CV021206_at
CV021206_x_at
CV020881_x_at
CV020603_x_at
CV020561_x_at
CV020559_x_at
CV020379_x_at
CV020086_s_at
CV020067_x_at
CV019980_at
CV019917_x_at
CV019853_x_at
CV019827_x_at
CV019616_at
CV019616_x_at
CV019572_x_at
CV019451_s_at
CV019376_at
CV019068_x_at
CV018838_x_at
CV018697_at
CV018547_at
CV018285_x_at
CV018172_s_at
CV017961_x_at
CV017655_x_at
CV017623_s_at
CV017599_x_at
CV017581_x_at
CV017513_at
CV017513_x_at
CV017484_x_at
CV017417_at
CV016951_x_at
CV016814_x_at
CV016576_at
CV016010_at
AF014051_s_at
L13440_at
TT10_J24_at
TT16_L08_at
TT40_B22_at
TT48_D18_at
TT21_J09_at
TT10_C06_at
TT12_C01_at
TT23_B02_at
TT23_B02_x_at
TT27_L05_at
TT29_O04_at
TT33_N23_x_at
TT31_L23_s_at
TT05_C03_at
TT05_C03_x_at
TT09_D16_at
TT24_A06_s_at
TT26_L01_at
TT50_A09_at
TT50_A13_s_at
BT4M3141_s_at
BC3M2223_s_at
BT4M2229_at
BT4M2229_x_at
