# Supplementary material for: TobEA: an atlas of tobacco gene expression from seed to senescence
Source: BMC Genomics. 2010 Feb 26;11:142. doi: 10.1186/1471-2164-11-142 (PMC2841117; doi:10.1186/1471-2164-11-142)
Supplement: Additional file 7 — GO analysis of K-means clusters. Zip file containing lists of probes sets and GO analysis results for in each of the 30 K-means clusters (K0- K29). [file 1471-2164-11-142-S7.ZIP › Cluster 3 of 30 K-means on Index.txt_Result_Over_2.txt]

GO_Number	GO_Term	Background	Background_with_GO	List_Total	List_with_GO	Raw_Fish_P	Adjusted_Fish_P	List																																																																							
GO:0015995	proc_chlorophyll biosynthetic process	22448	56	136	12	0	0	AF014051_s_at	BC3M2223_s_at	C2970_at	C5605_x_at	C6562_at	C8881_at	C9352_at	CV016010_at	CV017484_x_at	CV019376_at	EB436193_s_at	EB680890_s_at																																																												
GO:0010287	comp_plastoglobule	22448	209	136	16	0	0	C2440_at	C2440_s_at	C3305_at	C3305_x_at	C3674_at	C3990_s_at	C4151_at	C831_at	C8857_x_at	CV016951_x_at	CV017513_at	CV017513_x_at	CV017599_x_at	CV017655_x_at	CV018172_s_at	CV018838_x_at																																																								
GO:0030076	comp_light-harvesting complex	22448	164	136	30	0	0	C2382_x_at	C2431_at	C2440_at	C2440_s_at	C3305_at	C3305_x_at	C3990_s_at	C8608_x_at	C8626_x_at	C8734_at	C8736_at	C8747_at	C8857_x_at	C8967_at	C8967_x_at	C9496_x_at	C9551_x_at	CV016814_x_at	CV016951_x_at	CV017417_at	CV017513_at	CV017513_x_at	CV017581_x_at	CV017599_x_at	CV017655_x_at	CV018172_s_at	CV018547_at	CV018697_at	CV020379_x_at	CV021554_at																																										
GO:0009535	comp_chloroplast thylakoid membrane	22448	827	136	58	0	0	C11317_x_at	C2382_x_at	C2431_at	C2440_at	C2440_s_at	C2970_at	C3305_at	C3305_x_at	C3674_at	C3867_at	C3990_s_at	C4151_at	C453_s_at	C608_at	C6364_x_at	C831_at	C8587_at	C8608_x_at	C8626_x_at	C8689_at	C8734_at	C8736_at	C8747_at	C8748_x_at	C8767_x_at	C8792_s_at	C8857_x_at	C8881_at	C8967_at	C8967_x_at	C9206_at	C9206_s_at	C9493_x_at	C9496_x_at	C9551_x_at	CV016010_at	CV016814_x_at	CV016951_x_at	CV017417_at	CV017513_at	CV017513_x_at	CV017581_x_at	CV017599_x_at	CV017655_x_at	CV018172_s_at	CV018547_at	CV018697_at	CV018838_x_at	CV019068_x_at	CV019376_at	CV020379_x_at	CV020603_x_at	CV021206_at	CV021206_x_at	CV021554_at	DW000743_at	EB436193_s_at	EB448258_x_at														
GO:0009579	comp_thylakoid	22448	802	136	51	0	0	BP529849_at	C11631_at	C11631_s_at	C2382_x_at	C2431_at	C2440_at	C2440_s_at	C2585_at	C3305_at	C3305_x_at	C3674_at	C384_x_at	C3867_at	C3990_s_at	C4139_at	C4151_at	C453_s_at	C6984_s_at	C8608_x_at	C8622_at	C8626_x_at	C8629_x_at	C8701_at	C8734_at	C8736_at	C8747_at	C8748_x_at	C8767_x_at	C8857_x_at	C8967_at	C8967_x_at	C9496_x_at	C9551_x_at	CV016814_x_at	CV016951_x_at	CV017417_at	CV017513_at	CV017513_x_at	CV017581_x_at	CV017599_x_at	CV017655_x_at	CV018172_s_at	CV018547_at	CV018697_at	CV018838_x_at	CV019827_x_at	CV019917_x_at	CV020067_x_at	CV020379_x_at	CV021554_at	DV160993_x_at																					
GO:0015979	proc_photosynthesis	22448	311	136	40	0	0	C2382_x_at	C2431_at	C2440_at	C2440_s_at	C3305_at	C3305_x_at	C3674_at	C3990_s_at	C4151_at	C8608_x_at	C8622_at	C8626_x_at	C8689_at	C8734_at	C8736_at	C8747_at	C8748_x_at	C8767_x_at	C8792_s_at	C8857_x_at	C8967_at	C8967_x_at	C9493_x_at	C9496_x_at	C9551_x_at	CV016814_x_at	CV016951_x_at	CV017417_at	CV017513_at	CV017513_x_at	CV017581_x_at	CV017599_x_at	CV017655_x_at	CV018172_s_at	CV018547_at	CV018697_at	CV018838_x_at	CV019068_x_at	CV020379_x_at	CV021554_at																																
GO:0009769	"proc_photosynthesis, light harvesting in photosystem II"	22448	22	136	9	0	0	C3305_at	C3305_x_at	C8857_x_at	CV016951_x_at	CV017513_at	CV017513_x_at	CV017599_x_at	CV017655_x_at	CV018172_s_at																																																															
GO:0009507	comp_chloroplast	22448	4078	136	72	5.20E-20	5.72E-19	AF014051_s_at	BC3M2223_s_at	BP529849_at	C11631_at	C11631_s_at	C2382_x_at	C2431_at	C2440_at	C2440_s_at	C2585_at	C2767_at	C2970_at	C3305_at	C3305_x_at	C3674_at	C384_x_at	C3867_at	C3990_s_at	C4151_at	C453_s_at	C5605_x_at	C608_at	C6364_x_at	C6562_at	C831_at	C8608_x_at	C8622_at	C8626_x_at	C8629_x_at	C8701_at	C8734_at	C8736_at	C8747_at	C8748_x_at	C8767_x_at	C8792_s_at	C8857_x_at	C8881_at	C8967_at	C8967_x_at	C9206_at	C9206_s_at	C9352_at	C9493_x_at	C9496_x_at	C9551_x_at	CV016010_at	CV016814_x_at	CV016951_x_at	CV017417_at	CV017484_x_at	CV017513_at	CV017513_x_at	CV017581_x_at	CV017599_x_at	CV017655_x_at	CV018172_s_at	CV018697_at	CV018838_x_at	CV019068_x_at	CV019376_at	CV019827_x_at	CV019917_x_at	CV020067_x_at	CV020379_x_at	CV021554_at	DV160993_x_at	EB429295_at	EB430064_at	EB436193_s_at	EB450354_at	EB680890_s_at
GO:0016630	func_protochlorophyllide reductase activity	22448	8	136	7	2.04E-15	1.99E-14	C2970_at	C8881_at	C9352_at	CV016010_at	CV017484_x_at	CV019376_at	EB436193_s_at																																																																	
GO:0016168	func_chlorophyll binding	22448	172	136	30	1.63E-13	1.44E-12	C2382_x_at	C2440_at	C2440_s_at	C3305_at	C3305_x_at	C3674_at	C3990_s_at	C4151_at	C8608_x_at	C8734_at	C8736_at	C8747_at	C8857_x_at	C8967_at	C8967_x_at	C9496_x_at	C9551_x_at	CV016814_x_at	CV016951_x_at	CV017417_at	CV017513_at	CV017513_x_at	CV017581_x_at	CV017599_x_at	CV017655_x_at	CV018172_s_at	CV018547_at	CV018697_at	CV020379_x_at	CV021554_at																																										
GO:0042651	comp_thylakoid membrane	22448	36	136	9	6.67E-13	5.34E-12	C3305_at	C3305_x_at	C8857_x_at	CV016951_x_at	CV017513_at	CV017513_x_at	CV017599_x_at	CV017655_x_at	CV018172_s_at																																																															
GO:0009543	comp_chloroplast thylakoid lumen	22448	118	136	11	1.48E-10	1.09E-09	C11317_x_at	C384_x_at	C3867_at	C453_s_at	C8622_at	C8629_x_at	CV019827_x_at	CV019917_x_at	DV160993_x_at	EB448258_x_at	EB450354_at																																																													
GO:0050162	func_oxalate oxidase activity	22448	13	136	4	8.83E-07	5.98E-06	C9298_at	C9899_x_at	CV017623_s_at	DV999542_at																																																																				
GO:0031012	comp_extracellular matrix	22448	14	136	4	1.23E-06	7.74E-06	C9298_at	C9899_x_at	CV017623_s_at	DV999542_at																																																																				
GO:0004091	func_carboxylesterase activity	22448	99	136	7	2.40E-06	1.41E-05	C2465_at	C2541_s_at	C2767_at	C789_at	C9052_at	EB441239_at	EB449430_at																																																																	
GO:0016491	func_oxidoreductase activity	22448	251	136	10	3.16E-06	1.74E-05	C2849_at	C2970_at	C4139_at	C6984_s_at	C8881_at	C9352_at	CV016010_at	CV017484_x_at	CV019376_at	EB436193_s_at																	
GO:0031977	comp_thylakoid lumen	22448	110	136	7	4.86E-06	2.51E-05	C384_x_at	C3867_at	C8622_at	C8629_x_at	CV019827_x_at	CV019917_x_at	DV160993_x_at																				
GO:0008289	func_lipid binding	22448	123	136	7	1.02E-05	4.97E-05	C6364_x_at	C8587_at	C9206_at	C9206_s_at	CV020603_x_at	CV021206_at	CV021206_x_at																				
GO:0009941	comp_chloroplast envelope	22448	877	136	17	2.33E-05	0.000107725	C2440_at	C2440_s_at	C2970_at	C3674_at	C3990_s_at	C4151_at	C608_at	C831_at	C8748_x_at	C8767_x_at	C8881_at	C9103_at	CV016010_at	CV016951_x_at	CV018547_at	CV019376_at	EB436193_s_at										
GO:0006869	proc_lipid transport	22448	143	136	7	2.70E-05	0.000118974	C6364_x_at	C8587_at	C9206_at	C9206_s_at	CV020603_x_at	CV021206_at	CV021206_x_at																				
GO:0006629	proc_lipid metabolic process	22448	145	136	7	2.96E-05	0.000123892	C2465_at	C2541_s_at	C2767_at	C789_at	C9052_at	EB441239_at	EB449430_at																				
GO:0009979	func_16:0 monogalactosyldiacylglycerol desaturase activity	22448	2	136	2	3.64E-05	0.000145746	C4139_at	C6984_s_at																									
GO:0005943	"comp_1-phosphatidylinositol-4-phosphate 3-kinase, class IA complex"	22448	2	136	2	3.64E-05	0.000139409	C8541_at	DV999248_at																									
GO:0018119	proc_peptidyl-cysteine S-nitrosylation	22448	39	136	4	8.99E-05	0.00032973	C9298_at	C9899_x_at	CV017623_s_at	DV999542_at																							
GO:0008883	func_glutamyl-tRNA reductase activity	22448	3	136	2	0.000108874	0.000383238	C6562_at	EB680890_s_at																									
GO:0009522	comp_photosystem I	22448	48	136	4	0.000203953	0.000690301	C8701_at	C8748_x_at	C8767_x_at	CV020067_x_at																							
GO:0009538	comp_photosystem I reaction center	22448	49	136	4	0.000221044	0.000720441	C8792_s_at	C9493_x_at	CV018838_x_at	CV019068_x_at																							
GO:0006631	proc_fatty acid metabolic process	22448	24	136	3	0.00040105	0.001260443	C2055_at	C593_s_at	C9103_at																								
GO:0006783	proc_heme biosynthetic process	22448	6	136	2	0.000537905	0.001632262	C6562_at	EB680890_s_at																									
GO:0016020	comp_membrane	22448	2335	136	27	0.00072896	0.002138282	C2440_at	C2440_s_at	C2970_at	C3305_at	C3305_x_at	C3674_at	C3990_s_at	C4151_at	C608_at	C6364_x_at	C8748_x_at	C8767_x_at	C8857_x_at	C8881_at	C9206_at	C9206_s_at	C9879_at	C9879_s_at	CV016010_at	CV016951_x_at	CV017513_at	CV017513_x_at	CV017599_x_at	CV017655_x_at	CV018172_s_at	CV018838_x_at	CV019376_at
GO:0042221	proc_response to chemical stimulus	22448	7	136	2	0.000750075	0.002129245	C384_x_at	DV160993_x_at																									
GO:0009783	comp_photosystem II antenna complex	22448	8	136	2	0.000996129	0.002739354	C3674_at	C4151_at										
GO:0055070	proc_copper ion homeostasis	22448	8	136	2	0.000996129	0.002656343	C384_x_at	DV160993_x_at										
GO:0048046	comp_apoplast	22448	697	136	12	0.001111162	0.002875949	C1092_at	C2541_s_at	C2767_at	C2849_at	C6364_x_at	C789_at	C9206_at	C9206_s_at	C9298_at	C9899_x_at	CV017623_s_at	DV999542_at
GO:0009780	proc_photosynthetic NADP+ reduction	22448	9	136	2	0.001275654	0.003207359	C8748_x_at	C8767_x_at										
GO:0016851	func_magnesium chelatase activity	22448	10	136	2	0.001588242	0.003882369	AF014051_s_at	BC3M2223_s_at										
GO:0010007	comp_magnesium chelatase complex	22448	10	136	2	0.001588242	0.00377744	AF014051_s_at	BC3M2223_s_at										
GO:0008393	func_fatty acid (omega-1)-hydroxylase activity	22448	13	136	2	0.002720351	0.006299761	C2055_at	C593_s_at										
GO:0030095	comp_chloroplast photosystem II	22448	47	136	3	0.002902657	0.006549584	C11317_x_at	C453_s_at	EB448258_x_at									
GO:0030093	comp_chloroplast photosystem I	22448	16	136	2	0.004135663	0.009098459	C8748_x_at	C8767_x_at										
GO:0042550	proc_photosystem I stabilization	22448	17	136	2	0.004668553	0.01002031	C8748_x_at	C8767_x_at										
GO:0010196	proc_nonphotochemical quenching	22448	17	136	2	0.004668553	0.009781731	C3674_at	C4151_at										
GO:0006779	proc_porphyrin biosynthetic process	22448	19	136	2	0.005823727	0.011918324	C6562_at	EB680890_s_at										
GO:0030145	func_manganese ion binding	22448	20	136	2	0.00644526	0.012890519	CV021493_at	CV021493_s_at										
GO:0006636	proc_unsaturated fatty acid biosynthetic process	22448	21	136	2	0.007095596	0.013875833	C4139_at	C6984_s_at										
GO:0010205	proc_photoinhibition	22448	21	136	2	0.007095596	0.013574184	C4139_at	C6984_s_at										
GO:0005618	comp_cell wall	22448	896	136	12	0.008361934	0.015656388	C2088_at	C2088_x_at	C2767_at	C9298_at	C9596_at	C9899_x_at	CV017623_s_at	CV021493_at	CV021493_s_at	DV999542_at	EB425421_at	EB439414_s_at
GO:0016740	func_transferase activity	22448	75	136	3	0.010691271	0.019600664	C1929_at	C1929_s_at	C9114_at		
GO:0050821	proc_protein stabilization	22448	26	136	2	0.010766616	0.019335963	C8748_x_at	C8767_x_at			
GO:0046688	proc_response to copper ion	22448	27	136	2	0.011582191	0.020384656	C384_x_at	DV160993_x_at			
GO:0009768	"proc_photosynthesis, light harvesting in photosystem I"	22448	30	136	2	0.014185382	0.024476737	C8701_at	CV020067_x_at			
GO:0005507	func_copper ion binding	22448	238	136	5	0.015073591	0.025509154	C384_x_at	C8629_x_at	CV019827_x_at	CV019917_x_at	DV160993_x_at
GO:0046872	func_metal ion binding	22448	97	136	3	0.021212679	0.035221051	C889_at	CV021493_at	CV021493_s_at		
GO:0009773	proc_photosynthetic electron transport in photosystem I	22448	39	136	2	0.023324881	0.038010917	C8748_x_at	C8767_x_at			
GO:0009739	proc_response to gibberellin stimulus	22448	102	136	3	0.024173399	0.038677438	C9830_at	C9843_at	C9946_at		
GO:0009411	proc_response to UV	22448	42	136	2	0.026785674	0.042091773	C384_x_at	DV160993_x_at			
