# Supplementary material for: TobEA: an atlas of tobacco gene expression from seed to senescence
Source: BMC Genomics. 2010 Feb 26;11:142. doi: 10.1186/1471-2164-11-142 (PMC2841117; doi:10.1186/1471-2164-11-142)
Supplement: Additional file 7 — GO analysis of K-means clusters. Zip file containing lists of probes sets and GO analysis results for in each of the 30 K-means clusters (K0- K29). [file 1471-2164-11-142-S7.ZIP › Cluster 4 of 30 K-means on Index.txt]

C42_at
C42_s_at
C121_at
C126_at
C215_s_at
C228_s_at
C304_s_at
C339_at
C409_at
C451_at
C461_at
C461_x_at
C593_at
C641_s_at
C1024_at
C1024_s_at
C1200_at
C1347_at
C1352_s_at
C1374_at
C1387_x_at
C1649_at
C1689_at
C1836_s_at
C1843_at
C1863_at
C1871_at
C1995_s_at
C2062_s_at
C2063_at
C2287_at
C2490_at
C2687_s_at
C2794_at
C2825_at
C2934_at
C3284_at
C3442_at
C3546_s_at
C3636_at
C3644_at
C3706_at
C3712_at
C3715_s_at
C3853_at
X95932_at
X95932_s_at
C4039_at
C4043_at
C4142_at
C4186_at
C4197_at
C4267_at
C4267_x_at
C4326_at
C4361_at
C4388_at
C4420_at
C4552_at
C4552_s_at
C4592_at
C4637_at
C4652_at
C4664_at
C4701_at
C9913_at
C9913_s_at
C4731_at
C4731_s_at
C4776_x_at
C4853_at
C4884_at
C4897_at
C4897_x_at
C4972_at
C4972_s_at
C4973_at
C4996_at
C4998_at
C5023_at
C5049_at
C5069_s_at
C5090_at
C5109_at
C5129_at
C5136_at
C5136_s_at
C5149_s_at
C5186_at
C5220_at
C5257_at
C5282_at
C5354_at
C5365_at
C5365_s_at
C5370_at
C5379_at
C5383_at
C5384_s_at
C5438_at
C5458_at
C5622_at
C5634_at
C5858_at
C5922_at
C6024_at
C6194_at
C6195_at
C6195_s_at
C6239_at
C6262_at
C6364_at
C6372_at
C6398_at
C6446_at
C6479_at
C6479_x_at
C6628_at
C6841_at
C6917_at
C6931_at
C7127_at
C7376_at
C7714_at
C7719_at
C7788_at
C8301_at
C8368_at
C8596_x_at
C8650_at
C8650_s_at
C8794_s_at
C8871_at
C8900_at
C8900_s_at
C8901_at
C8990_at
C9183_at
C9183_s_at
C9325_at
C9512_at
C9559_at
C9564_at
C9611_at
C9611_s_at
C9634_at
C9652_at
C9724_at
C9749_at
C9759_at
C9778_s_at
C9788_at
C9864_at
C9878_at
C9919_at
C9941_at
C10056_at
C10056_s_at
C10380_at
C10537_at
C10620_at
C10927_at
C10933_at
C10933_x_at
C11015_x_at
C11031_at
C11039_at
C11051_at
C11107_at
C11107_x_at
C11171_at
C11179_at
C11197_at
C11309_at
C11319_at
C11551_at
C11571_at
C11692_at
EB683995_at
EB683170_at
EB682827_at
EB682795_at
EB682778_at
EB682670_at
EB442423_s_at
EB682557_x_at
EB682498_at
EB682337_at
EB680828_s_at
EB680279_s_at
EB679953_at
EB679787_at
EB677804_at
DW003762_at
DW003471_at
DW003425_at
DW003425_s_at
DW003424_at
DW003117_at
DW003000_at
DW002759_at
DW001236_at
DW000576_at
DV162396_at
DV162367_at
DV162210_at
DV162013_at
DV161649_at
DV161391_at
DV161349_at
DV161182_at
DV161177_at
DV160835_x_at
DV160685_at
DV160448_at
DV160021_at
DV159335_at
EB643465_at
EB452104_s_at
EB451040_at
EB450857_at
EB450134_at
EB449864_at
EB449500_at
EB449071_at
EB449005_at
EB448303_at
EB446931_at
EB446892_at
EB446849_at
EB446736_at
EB446717_at
EB446714_at
EB446714_s_at
EB446669_s_at
EB446467_at
EB446217_at
EB444965_at
EB444607_at
EB444524_at
EB443826_at
EB443214_at
EB443214_s_at
EB442880_x_at
EB442676_at
EB442627_at
EB442369_at
EB442295_at
EB442003_at
EB441760_at
EB441600_at
EB441354_at
EB441283_at
EB441102_at
EB441023_x_at
EB440553_at
EB440553_s_at
EB440480_at
EB440347_s_at
EB439365_at
EB438905_at
EB438793_at
EB438787_s_at
EB438598_at
EB435934_at
EB433839_at
EB433189_s_at
EB432821_at
EB432235_at
EB431741_s_at
EB431476_at
EB430921_at
EB428861_s_at
EB428687_at
EB428482_at
EB428453_at
EB427707_at
EB427657_at
EB427628_at
EB427036_at
EB426743_at
EB426605_at
EB425229_at
EB425167_at
BP529899_at
BP529875_s_at
BP529755_at
BP529642_at
BP529642_x_at
BP529455_at
BP529000_at
BP528419_at
BP527968_at
BP527497_at
BP525948_at
BP135850_at
BP135317_at
BP135306_at
BP134568_at
BP134540_at
BP132819_at
BP132661_at
BP132618_at
BP130635_at
BP130332_at
BP130205_at
BP129992_at
BP129930_at
BP129910_at
BP129694_at
BP129581_at
AJ632795_at
BP535462_at
BP533981_at
BP533379_at
BP532888_at
BP532666_at
BP531797_at
BP530860_at
BP530801_at
BP530287_at
BP530287_x_at
BP530217_at
BP530217_x_at
BP530146_at
CV021200_s_at
CV021058_at
CV020901_x_at
CV020872_at
CV020638_x_at
CV019878_at
CV019160_at
CV019147_s_at
CV018976_at
CV018579_at
CV018548_x_at
CV018515_at
CV018216_x_at
CV018146_at
CV017677_at
CV017517_at
CV017418_at
CV017358_x_at
CV016881_at
CV016843_at
CN949722_at
CK720589_at
AJ718897_s_at
AJ718561_at
AJ718229_at
AJ718120_at
AB015222_at
X82120_at
AF435452_at
AB053096_at
AB053089_at
AY032674_at
AJ006180_s_at
D50034_at
Z14020_at
TT05_H11_at
TT08_M02_at
TT08_M15_at
TT11_A04_at
TT11_E24_at
TT12_E08_at
TT14_E01_at
TT15_M12_at
TT15_O06_at
TT16_G03_at
TT23_H07_s_at
TT25_O22_at
TT27_B13_at
TT36_C14_at
TT39_P06_at
TT40_I03_at
TT47_C01_at
TT03_C18_at
TT06_A21_at
TT07_B20_at
TT08_N21_at
TT10_B01_at
TT10_N01_at
TT24_P23_at
TT31_I15_at
TT32_H04_at
TT33_E19_s_at
TT33_N20_at
TT34_B15_at
TT02_K11_at
TT03_A03_at
TT03_L13_at
TT04_A03_s_at
TT04_C16_at
TT05_F02_at
TT05_F19_at
TT06_I17_at
TT06_O01_at
TT08_P16_at
TT09_L18_at
TT14_O11_at
TT16_F20_at
TT18_A04_at
TT20_D12_at
TT20_D12_x_at
TT21_N19_at
TT24_O09_x_at
TT26_G11_at
TT28_G11_at
TT29_F24_at
TT30_A19_at
TT35_O02_at
TT36_M21_at
TT37_J15_s_at
TT41_K12_at
TT47_A05_at
TT47_M01_at
TT50_L11_at
GC468_s_at
MC404_at
T349_at
T368_at
BT3M1416_at
