# Supplementary material for: TobEA: an atlas of tobacco gene expression from seed to senescence
Source: BMC Genomics. 2010 Feb 26;11:142. doi: 10.1186/1471-2164-11-142 (PMC2841117; doi:10.1186/1471-2164-11-142)
Supplement: Additional file 7 — GO analysis of K-means clusters. Zip file containing lists of probes sets and GO analysis results for in each of the 30 K-means clusters (K0- K29). [file 1471-2164-11-142-S7.ZIP › Cluster 4 of 30 K-means on Index.txt_Result_Over_2.txt]

GO_Number	GO_Term	Background	Background_with_GO	List_Total	List_with_GO	Raw_Fish_P	Adjusted_Fish_P	List																																																																																
GO:0009505	comp_plant-type cell wall	22448	359	291	25	5.92E-12	9.12E-10	AY032674_at	BP135850_at	BP533379_at	C11107_at	C11107_x_at	C11319_at	C3442_at	C409_at	C4884_at	C5186_at	C5379_at	C5383_at	C8901_at	CV019878_at	DV160835_x_at	DW003762_at	EB425229_at	EB427036_at	EB428453_at	EB440553_at	EB440553_s_at	EB441023_x_at	EB442369_at	EB446717_at	T349_at																																																								
GO:0007018	proc_microtubule-based movement	22448	41	291	10	9.03E-11	6.96E-09	AB053089_at	AB053096_at	BP130635_at	BP132618_at	C1374_at	C1863_at	DV161177_at	DV161349_at	EB441102_at	EB444965_at																																																																							
GO:0005886	comp_plasma membrane	22448	3158	291	81	5.47E-10	2.81E-08	AF435452_at	AJ718229_at	AJ718897_s_at	BP129910_at	BP129930_at	BP135850_at	BP525948_at	BP527968_at	BP529000_at	BP529642_at	BP529642_x_at	BP529755_at	BP529875_s_at	BP530801_at	BP532888_at	C10056_at	C10056_s_at	C10380_at	C11031_at	C11051_at	C11309_at	C11319_at	C11692_at	C2687_s_at	C2934_at	C3442_at	C3546_s_at	C3636_at	C3644_at	C3706_at	C409_at	C4142_at	C4267_at	C4267_x_at	C451_at	C4592_at	C4884_at	C5109_at	C5136_at	C5136_s_at	C5186_at	C5384_s_at	C5634_at	C5922_at	C641_s_at	C6446_at	C6479_at	C6479_x_at	C8901_at	C9183_at	C9183_s_at	C9559_at	C9634_at	C9778_s_at	C9941_at	CK720589_at	CV017358_x_at	CV019160_at	CV019878_at	DV159335_at	DV160021_at	DV160685_at	DV160835_x_at	DV161349_at	DV161391_at	DW003471_at	DW003762_at	EB427628_at	EB428687_at	EB428861_s_at	EB438787_s_at	EB440347_s_at	EB441023_x_at	EB442003_at	EB442369_at	EB442676_at	EB444965_at	EB446849_at	EB682778_at	X95932_at	X95932_s_at
GO:0003777	func_microtubule motor activity	22448	61	291	10	5.78E-09	2.23E-07	AB053089_at	AB053096_at	BP130635_at	BP132618_at	C1374_at	C1863_at	DV161177_at	DV161349_at	EB441102_at	EB444965_at																																																																							
GO:0015250	func_water channel activity	22448	89	291	11	2.14E-08	6.60E-07	C11692_at	C2934_at	C409_at	C4142_at	C5922_at	C641_s_at	C9941_at	CK720589_at	CV019160_at	DV160835_x_at	EB438787_s_at																																																																						
GO:0005975	proc_carbohydrate metabolic process	22448	317	291	19	3.79E-08	9.72E-07	BP529899_at	C11015_x_at	C1689_at	C2062_s_at	C2825_at	C42_at	C42_s_at	C4973_at	C5282_at	C6194_at	C6195_at	C6195_s_at	C6398_at	C9611_at	C9611_s_at	DW003762_at	EB441283_at	EB442423_s_at	EB446717_at																																																														
GO:0030599	func_pectinesterase activity	22448	40	291	8	3.89E-08	8.55E-07	C3442_at	C9183_at	C9183_s_at	EB425229_at	EB427036_at	EB440553_at	EB440553_s_at	EB442369_at																																																																									
GO:0005875	comp_microtubule associated complex	22448	41	291	8	4.78E-08	9.19E-07	AB053089_at	AB053096_at	BP130635_at	BP132618_at	C1374_at	C1863_at	DV161177_at	EB441102_at																																																																									
GO:0046658	comp_anchored to plasma membrane	22448	86	291	10	1.71E-07	2.92E-06	C10056_at	C10056_s_at	C11692_at	C3546_s_at	C5354_at	C641_s_at	C9778_s_at	CK720589_at	EB428861_s_at	EB442676_at																																																																							
GO:0030414	func_peptidase inhibitor activity	22448	24	291	6	4.99E-07	7.68E-06	C4884_at	C8901_at	CV018548_x_at	CV019878_at	EB426605_at	EB441023_x_at																																																																											
GO:0031225	comp_anchored to membrane	22448	181	291	13	7.41E-07	1.04E-05	BP532666_at	C10056_at	C10056_s_at	C3546_s_at	C4186_at	C5354_at	C5365_at	C5365_s_at	C6841_at	C6931_at	C9778_s_at	EB428861_s_at	EB442676_at																																																																				
GO:0009073	proc_aromatic amino acid family biosynthetic process	22448	26	291	6	8.34E-07	1.07E-05	BP533981_at	C1995_s_at	C4552_at	C4552_s_at	C6917_at	C9512_at																																																																											
GO:0004462	func_lactoylglutathione lyase activity	22448	28	291	6	1.34E-06	1.58E-05	BP529899_at	C1689_at	C2825_at	C42_at	C42_s_at	C5282_at																																																																											
GO:0006952	proc_defense response	22448	267	291	15	2.36E-06	2.59E-05	BP129930_at	BP530860_at	C11197_at	C1387_x_at	C4361_at	C4776_x_at	C4884_at	C5090_at	C8901_at	CV018548_x_at	CV019878_at	EB426605_at	EB441023_x_at	EB442295_at	EB444524_at																																																																		
GO:0042545	proc_cell wall modification	22448	32	291	6	3.08E-06	3.16E-05	C3442_at	EB425229_at	EB427036_at	EB440553_at	EB440553_s_at	EB442369_at																																																																											
GO:0003849	func_3-deoxy-7-phosphoheptulonate synthase activity	22448	9	291	4	3.31E-06	3.19E-05	C1995_s_at	C4552_at	C4552_s_at	C9512_at																																								
GO:0005199	func_structural constituent of cell wall	22448	20	291	5	4.68E-06	4.24E-05	C11107_at	C11107_x_at	C2490_at	C5379_at	C5383_at																																							
GO:0009705	comp_plant-type vacuole membrane	22448	55	291	7	6.82E-06	5.84E-05	C409_at	C4142_at	C5922_at	C9941_at	CV019160_at	DV160835_x_at	EB427628_at																																					
GO:0009699	proc_phenylpropanoid biosynthetic process	22448	37	291	6	7.47E-06	6.06E-05	C11319_at	C1387_x_at	C4361_at	C4776_x_at	C5090_at	C5186_at																																						
GO:0012505	comp_endomembrane system	22448	1707	291	44	9.31E-06	7.17E-05	BP134540_at	C1024_at	C1024_s_at	C11015_x_at	C11197_at	C121_at	C1649_at	C1836_s_at	C1843_at	C2062_s_at	C2287_at	C2490_at	C2825_at	C304_s_at	C3853_at	C42_at	C42_s_at	C4652_at	C4731_at	C4731_s_at	C4972_at	C4972_s_at	C4973_at	C5069_s_at	C5458_at	C6262_at	C6398_at	C7127_at	C7719_at	C8794_s_at	C9611_at	C9611_s_at	C9724_at	CV018548_x_at	DV162396_at	EB426605_at	EB427707_at	EB441283_at	EB441760_at	EB442423_s_at	EB446892_at	EB449864_at	EB679787_at	MC404_at
GO:0009611	proc_response to wounding	22448	231	291	13	1.09E-05	8.03E-05	C11319_at	C1387_x_at	C4361_at	C4776_x_at	C4897_at	C4897_x_at	C5090_at	C5186_at	C8650_at	C8650_s_at	D50034_at	EB440480_at	T349_at																															
GO:0045548	func_phenylalanine ammonia-lyase activity	22448	12	291	4	1.26E-05	8.83E-05	C1387_x_at	C4361_at	C4776_x_at	C5090_at																																								
GO:0004713	func_protein tyrosine kinase activity	22448	12	291	4	1.26E-05	8.45E-05	BP135850_at	BP527968_at	C5109_at	EB440347_s_at																																								
GO:0004650	func_polygalacturonase activity	22448	29	291	5	3.25E-05	0.000208835	C5069_s_at	C5458_at	C6195_at	C6195_s_at	EB442423_s_at																																							
GO:0006949	proc_syncytium formation	22448	16	291	4	4.45E-05	0.000274264	C11107_at	C11107_x_at	C5379_at	C5383_at																																								
GO:0005618	comp_cell wall	22448	896	291	26	0.000116409	0.000689502	AY032674_at	BP530860_at	C11015_x_at	C339_at	C3442_at	C3636_at	C409_at	C5149_s_at	C5384_s_at	C6024_at	C6194_at	C6195_at	C6195_s_at	C9183_at	C9183_s_at	C9611_at	C9611_s_at	C9778_s_at	DV160835_x_at	DW003762_at	EB428453_at	EB439365_at	EB442369_at	EB446717_at	X95932_at	X95932_s_at																		
GO:0019277	proc_UDP-N-acetylgalactosamine biosynthetic process	22448	2	291	2	0.000167477	0.000955239	BP530801_at	DV159335_at																																										
GO:0009506	comp_plasmodesma	22448	9	291	3	0.000170936	0.000940149	C5354_at	C5365_at	C5365_s_at																																									
GO:0009831	proc_plant-type cell wall modification during multidimensional cell growth	22448	24	291	4	0.000239543	0.001272058	C11107_at	C11107_x_at	C5379_at	C5383_at																																								
GO:0006508	proc_proteolysis	22448	362	291	14	0.000293254	0.001505373	C1024_at	C1024_s_at	C11571_at	C126_at	C2794_at	C304_s_at	C4637_at	C4998_at	DW003117_at	EB428453_at	EB432821_at	EB446669_s_at	EB679953_at	MC404_at																														
GO:0007155	proc_cell adhesion	22448	11	291	3	0.000329362	0.001636184	C1352_s_at	C4996_at	C5049_at																																									
GO:0030247	func_polysaccharide binding	22448	12	291	3	0.000434944	0.002093166	C5354_at	C5365_at	C5365_s_at																							
GO:0009252	proc_peptidoglycan biosynthetic process	22448	3	291	2	0.000498118	0.002324552	BP530801_at	DV159335_at																								
GO:0009827	proc_plant-type cell wall modification	22448	3	291	2	0.000498118	0.002256182	C2794_at	EB446669_s_at																								
GO:0009828	proc_plant-type cell wall loosening	22448	34	291	4	0.000944273	0.0041548	C11107_at	C11107_x_at	C5379_at	C5383_at																						
GO:0046473	proc_phosphatidic acid metabolic process	22448	4	291	2	0.000987694	0.004225136	BP529000_at	C5634_at																								
GO:0010583	proc_response to cyclopentenone	22448	62	291	5	0.00125184	0.005210362	AB015222_at	BP529755_at	C3546_s_at	EB428861_s_at	EB442676_at																					
GO:0009740	proc_gibberellic acid mediated signaling	22448	38	291	4	0.001443171	0.005848639	C4142_at	C5922_at	C9941_at	CV019160_at																						
GO:0016207	func_4-coumarate-CoA ligase activity	22448	18	291	3	0.001522941	0.006013663	C4897_at	C4897_x_at	D50034_at																							
GO:0016779	func_nucleotidyltransferase activity	22448	20	291	3	0.002087276	0.008036012	BP530801_at	C4326_at	DV159335_at																							
GO:0009294	proc_DNA mediated transformation	22448	43	291	4	0.002293654	0.008615188	BP529642_at	BP529642_x_at	EB442003_at	EB682827_at																						
GO:0005773	comp_vacuole	22448	1116	291	26	0.002921611	0.010712574	AY032674_at	BP529000_at	BP529875_s_at	C11571_at	C11692_at	C126_at	C1352_s_at	C3636_at	C4039_at	C409_at	C4142_at	C4637_at	C4996_at	C4998_at	C5049_at	C5384_s_at	C5634_at	C5922_at	C641_s_at	C9941_at	CK720589_at	CV019160_at	DV160835_x_at	DW003117_at	EB427628_at	EB432821_at
GO:0030570	func_pectate lyase activity	22448	23	291	3	0.003150917	0.011284679	C6262_at	C8794_s_at	DV160448_at																							
GO:0009698	proc_phenylpropanoid metabolic process	22448	23	291	3	0.003150917	0.011028209	C4897_at	C4897_x_at	D50034_at																							
GO:0048196	comp_middle lamella-containing extracellular matrix	22448	7	291	2	0.003368949	0.011529291	C2794_at	EB446669_s_at																								
GO:0051739	func_ammonia transporter activity	22448	7	291	2	0.003368949	0.011278655	C409_at	DV160835_x_at																								
GO:0018920	proc_glyphosate metabolic process	22448	7	291	2	0.003368949	0.011038683	BP533981_at	C6917_at																								
GO:0015200	func_methylammonium transmembrane transporter activity	22448	7	291	2	0.003368949	0.010808711	C409_at	DV160835_x_at										
GO:0003979	func_UDP-glucose 6-dehydrogenase activity	22448	7	291	2	0.003368949	0.010588125	BP134540_at	EB441760_at										
GO:0003866	func_3-phosphoshikimate 1-carboxyvinyltransferase activity	22448	7	291	2	0.003368949	0.010376362	BP533981_at	C6917_at										
GO:0015630	comp_microtubule cytoskeleton	22448	8	291	2	0.004453578	0.013448059	BP529000_at	C5634_at										
GO:0008289	func_lipid binding	22448	123	291	6	0.005408709	0.016018098	C11039_at	C121_at	C1843_at	C6364_at	CV020872_at	CV021200_s_at						
GO:0016710	func_trans-cinnamate 4-monooxygenase activity	22448	9	291	2	0.00567719	0.016495986	C11319_at	C5186_at										
GO:0004723	func_calcium-dependent protein serine/threonine phosphatase activity	22448	10	291	2	0.007036024	0.020065698	AF435452_at	AJ718897_s_at										
GO:0009423	proc_chorismate biosynthetic process	22448	10	291	2	0.007036024	0.019700867	BP533981_at	C6917_at										
GO:0016759	func_cellulose synthase activity	22448	32	291	3	0.00809985	0.022274588	BP529755_at	C3644_at	C6446_at									
GO:0004630	func_phospholipase D activity	22448	12	291	2	0.010144683	0.027408443	BP529000_at	C5634_at										
GO:0016998	proc_cell wall catabolic process	22448	12	291	2	0.010144683	0.026935884	C6628_at	EB680279_s_at										
GO:0006869	proc_lipid transport	22448	143	291	6	0.010988996	0.028683142	C11039_at	C121_at	C1843_at	C6364_at	CV020872_at	CV021200_s_at						
GO:0006810	proc_transport	22448	432	291	12	0.011156518	0.028635064	BP531797_at	C11692_at	C2934_at	C409_at	C4142_at	C5922_at	C641_s_at	C9941_at	CK720589_at	CV019160_at	DV160835_x_at	EB438787_s_at
GO:0009833	proc_primary cell wall biogenesis	22448	13	291	2	0.01188735	0.030010688	BP529755_at	C3644_at										
GO:0047205	func_quinate O-hydroxycinnamoyltransferase activity	22448	13	291	2	0.01188735	0.029526644	DW003425_at	DW003425_s_at										
GO:0047172	func_shikimate O-hydroxycinnamoyltransferase activity	22448	13	291	2	0.01188735	0.029057968	DW003425_at	DW003425_s_at										
GO:0005507	func_copper ion binding	22448	238	291	8	0.012759606	0.030702802	C339_at	C3636_at	C4186_at	C5384_s_at	C6239_at	C6931_at	X95932_at	X95932_s_at
GO:0009620	proc_response to fungus	22448	70	291	4	0.012989066	0.030774096	C3715_s_at	C4897_at	C4897_x_at	D50034_at				
GO:0006073	proc_cellular glucan metabolic process	22448	40	291	3	0.014957283	0.034900327	C11015_x_at	C9611_at	C9611_s_at					
GO:0009411	proc_response to UV	22448	42	291	3	0.01705457	0.039200056	C4897_at	C4897_x_at	D50034_at					
GO:0005576	comp_extracellular region	22448	76	291	4	0.017118857	0.038769175	C451_at	EB440553_at	EB440553_s_at	EB679787_at				
GO:0042128	proc_nitrate assimilation	22448	16	291	2	0.017827216	0.03978828	X95932_at	X95932_s_at						
GO:0004356	func_glutamate-ammonia ligase activity	22448	16	291	2	0.017827216	0.039219876	X95932_at	X95932_s_at						
GO:0009963	proc_positive regulation of flavonoid biosynthetic process	22448	17	291	2	0.020033333	0.043452581	DW003425_at	DW003425_s_at						
