# Supplementary material for: TobEA: an atlas of tobacco gene expression from seed to senescence
Source: BMC Genomics. 2010 Feb 26;11:142. doi: 10.1186/1471-2164-11-142 (PMC2841117; doi:10.1186/1471-2164-11-142)
Supplement: Additional file 7 — GO analysis of K-means clusters. Zip file containing lists of probes sets and GO analysis results for in each of the 30 K-means clusters (K0- K29). [file 1471-2164-11-142-S7.ZIP › Cluster 5 of 30 K-means on Index.txt]

C49_at
C63_at
C63_x_at
C116_at
C116_s_at
C143_at
C143_s_at
C153_at
C153_s_at
C182_at
C193_at
C193_x_at
C654_at
C1213_s_at
C1359_at
C1359_x_at
C1396_at
C1466_at
C1569_at
C1661_at
C1726_at
C1788_s_at
C1814_s_at
C1845_at
C1870_at
C1880_s_at
C2605_x_at
C3412_at
C3456_at
C3457_x_at
C3466_at
C3482_at
C3506_at
C3506_x_at
C3542_at
C3564_at
C3566_at
C3570_s_at
C3580_at
C3580_x_at
C3582_s_at
C3601_at
C3624_at
C3650_at
C3655_at
C3663_at
C3670_at
C3670_x_at
C3689_at
C3709_at
C3709_s_at
C3732_at
C3808_at
C3826_s_at
C3848_at
C3893_at
C3906_at
C3950_at
C3973_at
C3983_at
C4123_x_at
C4190_at
C4190_s_at
C4203_at
C4213_at
C4254_at
C4255_at
C4258_at
C4409_s_at
C4428_at
C4532_at
C4607_at
EB450224_s_at
C5329_at
C6151_s_at
C6156_at
C6191_at
C6202_at
C6416_at
C6612_s_at
C6619_at
C7260_at
C7752_s_at
C7833_at
C8613_at
C8671_at
C9094_at
C9095_s_at
C9279_at
C9280_s_at
C9307_at
C9422_at
C9447_at
C9448_at
C9494_at
C9569_at
C9569_x_at
C9576_x_at
C9721_at
C9771_at
C10896_at
C11012_at
C11032_at
C11111_at
C11201_at
C11271_at
C11271_x_at
EB684101_at
EB683281_at
EB683168_at
DW004955_at
DW004910_at
DW004150_at
DW004012_at
DW002937_at
DW002847_s_at
DW002839_at
DW001943_at
DW001804_at
DV162511_at
DV162023_at
DV161028_at
EB452104_at
EB451445_at
EB451445_x_at
EB451397_at
EB451268_at
EB451091_at
EB450771_at
EB450715_at
EB450709_at
EB450508_at
EB450069_s_at
EB449877_at
EB449462_at
EB449401_at
EB448742_at
EB448402_at
EB448089_at
EB447258_at
EB446635_at
EB445248_at
EB445166_at
EB445121_at
EB445015_at
EB445009_at
EB444682_at
EB444288_at
EB444015_s_at
EB443575_at
EB440475_at
EB433917_at
EB428913_at
EB428850_x_at
EB426761_at
EB425818_at
BP526812_at
BP526812_x_at
BP130839_at
BP128824_s_at
BP534341_at
BP533315_s_at
BP531140_at
CV021781_at
CV021418_at
CV019671_at
CV019175_at
CV018579_s_at
CV016799_x_at
CV015963_s_at
BP192650_at
BP192498_at
AJ718809_at
X82120_s_at
AF154654_at
AF154654_x_at
AF154651_x_at
AB004785_s_at
AB025713_at
AF362947_at
U43543_at
U43542_at
TT08_G22_at
TT08_G22_s_at
TT17_F09_at
TT23_M15_at
TT31_B05_s_at
TT47_E10_at
TT19_H04_at
TT05_J01_at
TT06_N17_at
TT07_A15_at
TT29_I12_at
TT33_F09_at
TT33_M13_at
TT02_G02_at
TT07_M15_at
TT10_A13_at
TT13_P04_at
TT17_L06_at
TT29_K13_s_at
GC301_s_at
