# Supplementary material for: TobEA: an atlas of tobacco gene expression from seed to senescence
Source: BMC Genomics. 2010 Feb 26;11:142. doi: 10.1186/1471-2164-11-142 (PMC2841117; doi:10.1186/1471-2164-11-142)
Supplement: Additional file 7 — GO analysis of K-means clusters. Zip file containing lists of probes sets and GO analysis results for in each of the 30 K-means clusters (K0- K29). [file 1471-2164-11-142-S7.ZIP › Cluster 5 of 30 K-means on Index.txt_Result_Over_2.txt]

GO_Number	GO_Term	Background	Background_with_GO	List_Total	List_with_GO	Raw_Fish_P	Adjusted_Fish_P	List																																									
GO:0012505	comp_endomembrane system	22448	1707	154	42	0	0	AF154654_at	AF154654_x_at	AJ718809_at	BP531140_at	C10896_at	C116_at	C116_s_at	C1359_at	C1359_x_at	C1396_at	C143_at	C143_s_at	C153_at	C153_s_at	C1569_at	C182_at	C1880_s_at	C3466_at	C3580_at	C3580_x_at	C3950_at	C3983_at	C4190_at	C4190_s_at	C4213_at	C4532_at	C7833_at	C8613_at	C9307_at	C9494_at	C9569_at	C9569_x_at	DW004910_at	DW004955_at	EB445009_at	EB445015_at	EB450508_at	EB450715_at	EB451091_at	EB684101_at	U43542_at	U43543_at
GO:0009834	proc_secondary cell wall biogenesis	22448	19	154	14	3.15E-27	1.83E-25	C3580_at	C3580_x_at	C3893_at	C4607_at	C6416_at	CV021418_at	DV161028_at	DV162023_at	DW004012_at	EB428913_at	EB450709_at	EB451268_at	U43542_at	U43543_at																												
GO:0009805	proc_coumarin biosynthetic process	22448	22	154	7	9.76E-11	3.77E-09	C3848_at	C4203_at	C4409_s_at	C9422_at	C9447_at	C9448_at	DW002847_s_at																																			
GO:0042409	func_caffeoyl-CoA O-methyltransferase activity	22448	14	154	6	2.71E-10	7.87E-09	C3848_at	C4409_s_at	C9422_at	C9447_at	C9448_at	DW002847_s_at																																				
GO:0031225	comp_anchored to membrane	22448	181	154	13	3.84E-10	8.92E-09	C1661_at	C3412_at	C3650_at	C3655_at	C3670_at	C3670_x_at	C3906_at	C4607_at	C5329_at	C63_at	C63_x_at	DV162023_at	EB450771_at																													
GO:0008471	func_laccase activity	22448	12	154	5	1.08E-08	2.10E-07	C3580_at	C3580_x_at	EB451091_at	U43542_at	U43543_at																																					
GO:0016759	func_cellulose synthase activity	22448	32	154	6	7.39E-08	1.23E-06	C3893_at	C6416_at	CV021418_at	DV161028_at	EB428913_at	EB451268_at																																				
GO:0009699	proc_phenylpropanoid biosynthetic process	22448	37	154	6	1.84E-07	2.67E-06	C1870_at	C3582_s_at	C4203_at	C654_at	C7260_at	DV162511_at																																				
GO:0009505	comp_plant-type cell wall	22448	359	154	14	1.94E-07	2.50E-06	AF362947_at	BP192498_at	BP192650_at	C1814_s_at	C193_at	C193_x_at	C3482_at	C3582_s_at	C3689_at	C7260_at	C8671_at	C9771_at	EB683168_at	EB683281_at																												
GO:0030244	proc_cellulose biosynthetic process	22448	43	154	6	4.67E-07	5.42E-06	C3893_at	C6416_at	CV021418_at	DV161028_at	EB428913_at	EB451268_at																																				
GO:0004601	func_peroxidase activity	22448	71	154	7	5.74E-07	6.06E-06	C3482_at	C3506_at	C3506_x_at	C6612_s_at	DW004955_at	EB683168_at	EB683281_at																																			
GO:0006869	proc_lipid transport	22448	143	154	8	6.64E-06	6.42E-05	C10896_at	C1814_s_at	C1880_s_at	C8613_at	C8671_at	C9569_at	C9569_x_at	EB450715_at																																		
GO:0030145	func_manganese ion binding	22448	20	154	4	9.47E-06	8.45E-05	C3466_at	C3624_at	C3689_at	C3950_at																																						
GO:0009832	proc_plant-type cell wall biogenesis	22448	42	154	5	9.87E-06	8.18E-05	C3893_at	C6416_at	CV021418_at	EB428913_at	EB451268_at																																					
GO:0016324	comp_apical plasma membrane	22448	7	154	3	1.09E-05	8.40E-05	CV018579_s_at	DW002937_at	EB448402_at																																							
GO:0010215	proc_cellulose microfibril organization	22448	8	154	3	1.73E-05	0.000125351	CV018579_s_at	DW002937_at	EB448402_at						
GO:0010417	proc_glucuronoxylan biosynthetic process	22448	8	154	3	1.73E-05	0.000117978	C1845_at	EB448089_at	EB450709_at						
GO:0008289	func_lipid binding	22448	123	154	7	2.28E-05	0.000146788	C10896_at	C11012_at	C1880_s_at	C8613_at	C9569_at	C9569_x_at	EB450715_at		
GO:0017157	proc_regulation of exocytosis	22448	9	154	3	2.58E-05	0.000157541	CV018579_s_at	DW002937_at	EB448402_at						
GO:0051650	proc_establishment of vesicle localization	22448	9	154	3	2.58E-05	0.000149664	CV018579_s_at	DW002937_at	EB448402_at						
GO:0030833	proc_regulation of actin filament polymerization	22448	9	154	3	2.58E-05	0.000142537	CV018579_s_at	DW002937_at	EB448402_at						
GO:0010051	proc_xylem and phloem pattern formation	22448	26	154	4	2.83E-05	0.000149278	C1845_at	C9279_at	C9280_s_at	EB448089_at					
GO:0009611	proc_response to wounding	22448	231	154	9	3.22E-05	0.000162327	BP526812_at	BP526812_x_at	C1870_at	C3582_s_at	C654_at	C7260_at	C9494_at	DV162511_at	EB447258_at
GO:0010400	proc_rhamnogalacturonan I side chain metabolic process	22448	2	154	2	4.68E-05	0.000226008	C6416_at	EB428913_at							
GO:0052386	proc_cell wall thickening	22448	2	154	2	4.68E-05	0.000216967	C1845_at	EB448089_at							
GO:0045548	func_phenylalanine ammonia-lyase activity	22448	12	154	3	6.66E-05	0.000296989	C1870_at	C654_at	DV162511_at						
GO:0031176	"func_endo-1,4-beta-xylanase activity"	22448	3	154	2	0.000139647	0.000599966	C9094_at	C9095_s_at							
GO:0001708	proc_cell fate specification	22448	3	154	2	0.000139647	0.000578539	C9279_at	C9280_s_at							
GO:0010623	proc_developmental programmed cell death	22448	4	154	2	0.000278034	0.001112137	C4428_at	EB444288_at							
GO:0009413	proc_response to flooding	22448	4	154	2	0.000278034	0.001075066	BP128824_s_at	C6191_at							
GO:0032504	proc_multicellular organism reproduction	22448	4	154	2	0.000278034	0.001040386	C1845_at	EB448089_at							
GO:0005199	func_structural constituent of cell wall	22448	20	154	3	0.000331307	0.001200987	AF154654_at	AF154654_x_at	C9494_at											
GO:0006979	proc_response to oxidative stress	22448	320	154	9	0.000377532	0.001327082	C1466_at	C1870_at	C3482_at	C3570_s_at	C654_at	DV162511_at	DW004955_at	EB683168_at	EB683281_at					
GO:0045735	func_nutrient reservoir activity	22448	50	154	4	0.000383791	0.001309405	C3466_at	C3624_at	C3689_at	C3950_at										
GO:0016757	"func_transferase activity, transferring glycosyl groups"	22448	276	154	8	0.00065594	0.002173973	C1845_at	C3893_at	C49_at	CV021418_at	DV161028_at	EB448089_at	EB450709_at	EB451268_at						
GO:0009809	proc_lignin biosynthetic process	22448	58	154	4	0.000677637	0.002183496	C4203_at	DW004012_at	DW004150_at	EB428850_x_at										
GO:0045165	proc_cell fate commitment	22448	6	154	2	0.000688832	0.002159582	C9279_at	C9280_s_at												
GO:0046910	func_pectinesterase inhibitor activity	22448	28	154	3	0.000914546	0.002791772	C182_at	C4190_at	C4190_s_at											
GO:0051739	func_ammonia transporter activity	22448	7	154	2	0.000960021	0.002855446	C193_at	C193_x_at												
GO:0003785	func_actin monomer binding	22448	7	154	2	0.000960021	0.00278406	C6151_s_at	X82120_s_at												
GO:0015200	func_methylammonium transmembrane transporter activity	22448	7	154	2	0.000960021	0.002716156	C193_at	C193_x_at												
GO:0016710	func_trans-cinnamate 4-monooxygenase activity	22448	9	154	2	0.001630967	0.004504576	C3582_s_at	C7260_at												
GO:0009269	proc_response to desiccation	22448	35	154	3	0.001764113	0.004759003	C3506_at	C3506_x_at	C6612_s_at											
GO:0005829	comp_cytosol	22448	331	154	8	0.002084502	0.005495505	C3848_at	C4409_s_at	C6619_at	C9422_at	C9447_at	C9448_at	CV019175_at	DW002847_s_at						
GO:0016627	"func_oxidoreductase activity, acting on the CH-CH group of donors"	22448	11	154	2	0.002469398	0.006365559	C4213_at	EB445015_at												
GO:0016157	func_sucrose synthase activity	22448	12	154	2	0.002949964	0.007439041	BP128824_s_at	C6191_at												
GO:0005618	comp_cell wall	22448	896	154	14	0.00353205	0.0087174	AF362947_at	BP192498_at	BP192650_at	C11012_at	C11111_at	C193_at	C193_x_at	C3624_at	C3689_at	C4428_at	C9094_at	C9095_s_at	DV161028_at	EB428850_x_at
GO:0046872	func_metal ion binding	22448	97	154	4	0.004503528	0.010883525	C3466_at	C3624_at	C3689_at	C3950_at		
GO:0006949	proc_syncytium formation	22448	16	154	2	0.005267959	0.012471087	BP531140_at	C9771_at				
GO:0042538	proc_hyperosmotic salinity response	22448	52	154	3	0.00547178	0.012694529	C3506_at	C3506_x_at	C6612_s_at			
GO:0005507	func_copper ion binding	22448	238	154	6	0.006094998	0.013863132	BP192498_at	C1661_at	C3412_at	C3655_at	C5329_at	C6202_at
GO:0009664	proc_plant-type cell wall organization	22448	18	154	2	0.00665661	0.014849361	AF154654_at	AF154654_x_at				
GO:0050832	proc_defense response to fungus	22448	110	154	4	0.007008491	0.015339339	C3893_at	CV021418_at	DV161028_at	EB451268_at		
GO:0008171	func_O-methyltransferase activity	22448	19	154	2	0.007406443	0.015910137	C6619_at	CV019175_at				
GO:0047262	func_polygalacturonate 4-alpha-galacturonosyltransferase activity	22448	20	154	2	0.008192569	0.017278873	C1845_at	EB448089_at				
GO:0006556	proc_S-adenosylmethionine biosynthetic process	22448	21	154	2	0.009014462	0.018672815	C6202_at	EB428850_x_at				
GO:0004478	func_methionine adenosyltransferase activity	22448	21	154	2	0.009014462	0.018345221	C6202_at	EB428850_x_at				
GO:0015629	comp_actin cytoskeleton	22448	22	154	2	0.009871601	0.019743202	C6151_s_at	X82120_s_at				
GO:0004866	func_endopeptidase inhibitor activity	22448	22	154	2	0.009871601	0.019408572	C1359_at	C1359_x_at				
GO:0009860	proc_pollen tube growth	22448	65	154	3	0.010138064	0.019600257	CV018579_s_at	DW002937_at	EB448402_at			
GO:0006952	proc_defense response	22448	267	154	6	0.010421963	0.019818816	C143_at	C143_s_at	C1870_at	C4532_at	C654_at	DV162511_at
GO:0009831	proc_plant-type cell wall modification during multidimensional cell growth	22448	24	154	2	0.011689558	0.021870786	BP531140_at	C9771_at				
GO:0005986	proc_sucrose biosynthetic process	22448	24	154	2	0.011689558	0.021523631	BP128824_s_at	C6191_at				
GO:0005783	comp_endoplasmic reticulum	22448	448	154	8	0.012339845	0.022365969	C1845_at	C3506_at	C3506_x_at	C3582_s_at	C4203_at	C6612_s_at	C7260_at	EB448089_at
GO:0006629	proc_lipid metabolic process	22448	145	154	4	0.017862093	0.031876966	C11111_at	C3983_at	C4213_at	EB445015_at				
GO:0030036	proc_actin cytoskeleton organization	22448	31	154	2	0.019088543	0.03354956	C6151_s_at	X82120_s_at						
GO:0004553	"func_hydrolase activity, hydrolyzing O-glycosyl compounds"	22448	149	154	4	0.019528121	0.033809882	AF362947_at	C9094_at	C9095_s_at	EB684101_at				
GO:0009828	proc_plant-type cell wall loosening	22448	34	154	2	0.022723935	0.03876436	BP531140_at	C9771_at						
GO:0046983	func_protein dimerization activity	22448	34	154	2	0.022723935	0.038202558	C6619_at	CV019175_at						
GO:0015250	func_water channel activity	22448	89	154	3	0.023411347	0.038795946	C193_at	C193_x_at	C7752_s_at					
GO:0003993	func_acid phosphatase activity	22448	37	154	2	0.026619847	0.043491581	C116_at	C116_s_at						
