# Supplementary material for: TobEA: an atlas of tobacco gene expression from seed to senescence
Source: BMC Genomics. 2010 Feb 26;11:142. doi: 10.1186/1471-2164-11-142 (PMC2841117; doi:10.1186/1471-2164-11-142)
Supplement: Additional file 7 — GO analysis of K-means clusters. Zip file containing lists of probes sets and GO analysis results for in each of the 30 K-means clusters (K0- K29). [file 1471-2164-11-142-S7.ZIP › Cluster 6 of 30 K-means on Index.txt]

C313_at
C313_x_at
C349_at
C368_at
C379_x_at
C393_at
C438_at
C445_at
C478_x_at
C487_at
C487_s_at
C497_at
C507_at
C519_s_at
C519_x_at
C536_at
C543_at
C552_at
C570_s_at
C585_s_at
C602_at
C605_at
C608_s_at
C609_at
C609_s_at
C616_s_at
C619_at
C619_s_at
C621_s_at
C627_at
C627_s_at
C639_at
C6443_s_at
C671_at
C680_at
C690_at
C715_at
C752_at
C773_at
C783_s_at
C811_s_at
C813_at
C813_x_at
C822_s_at
C832_s_at
C1915_at
C1916_at
C1918_at
C1920_s_at
C1921_at
C1933_s_at
DV999185_s_at
C1943_at
C1961_s_at
C1979_at
C1983_at
C1989_at
C1993_s_at
C2012_at
C2012_s_at
C2023_at
C2023_x_at
C2025_at
C2027_at
C2027_x_at
C2028_s_at
C2039_s_at
C2082_at
C2110_s_at
C2119_at
C2122_x_at
C2137_at
C2150_at
C2156_at
C2158_at
EB429818_at
EB429818_s_at
C2161_s_at
C2176_at
C2240_at
C2250_at
C2250_x_at
C2279_at
C2285_s_at
C2290_at
C2291_at
C2291_s_at
C2293_at
C2328_at
C2336_at
C2340_x_at
C2342_at
C2345_at
C2349_s_at
C2351_at
C2353_s_at
C2355_at
C2355_x_at
C2357_at
C2362_at
C2362_s_at
C2363_at
C2366_at
C2366_x_at
C2372_s_at
C2374_at
C2375_at
C2375_x_at
C2383_s_at
C2384_at
C2384_x_at
C2388_at
C2388_s_at
C2389_x_at
C2397_s_at
C2402_at
C2402_x_at
C2425_s_at
C2432_at
C2439_at
C2443_s_at
C2461_at
C2484_x_at
C2564_at
C2712_at
C2712_x_at
C2717_x_at
C2727_at
C2737_s_at
C2775_at
C2783_at
C2799_at
C2804_at
C2804_x_at
CV019764_s_at
C2866_x_at
C2917_at
C2918_at
C2925_at
C2925_s_at
C2939_at
C2956_at
C2984_at
C3487_s_at
C3572_x_at
C3674_x_at
C3678_at
C3678_s_at
C3703_at
C3786_s_at
C3791_at
C3825_at
C3899_at
C3915_at
C4012_at
C4056_s_at
C4066_at
C4145_at
C4155_at
C4160_s_at
C4171_at
DV999421_at
DV999421_s_at
C4212_at
C4212_s_at
C4248_at
C4276_x_at
EB679916_x_at
C4292_s_at
C4830_at
C4846_at
C4864_at
C4870_at
C4953_at
C4953_x_at
C11303_at
C11303_s_at
C5037_at
C5055_at
C5092_at
C5092_x_at
C5107_at
C5177_at
C5295_at
C5375_at
C5376_at
C5422_at
C5423_at
CV017694_s_at
C5423_x_at
C5433_x_at
C5436_at
C5436_x_at
C5465_s_at
C5480_at
C5489_at
C5489_s_at
C5510_s_at
C5516_at
C5516_x_at
C5546_at
C5564_x_at
C5586_x_at
C5589_at
C5611_s_at
C5613_at
C5613_x_at
C5620_x_at
C5623_x_at
C5624_s_at
C5628_at
C5655_x_at
C5667_at
C5689_at
C5718_at
C5722_at
C5730_at
C5730_x_at
C5735_at
C5735_s_at
C5754_s_at
C5770_at
C5815_x_at
C5844_at
C5855_at
C5855_x_at
C5857_at
C5857_x_at
EB432392_s_at
C5872_x_at
C5902_at
C5917_s_at
C5931_at
C5937_at
C5943_s_at
C5954_x_at
C5981_at
C6008_s_at
C6009_s_at
C6019_at
C6022_at
C6026_at
C6045_x_at
C6048_at
C6048_s_at
C6058_at
C6058_x_at
C6064_at
C6066_at
C6068_x_at
C6120_s_at
C6130_at
C6373_s_at
C6399_s_at
C6474_at
C6563_at
C6572_at
C6574_s_at
C6611_at
C6611_x_at
C6693_at
C6864_at
C6902_at
C6986_at
C7073_at
C7146_at
C7380_x_at
C7439_at
C8544_x_at
C8548_at
C8556_x_at
C8566_x_at
C8575_at
C8592_at
C8592_x_at
C8595_x_at
C8615_x_at
C8628_at
C8630_s_at
C8630_x_at
C8643_x_at
C8654_at
C8678_x_at
C8680_x_at
C8709_x_at
C8714_x_at
C8730_at
C8738_at
C8750_x_at
C8751_x_at
C8760_x_at
C8781_at
CV020770_x_at
C8801_s_at
CV017356_x_at
C8830_at
C8866_at
C8868_x_at
C8878_at
C8988_at
C9110_at
C9163_x_at
C9264_at
C9342_at
C9461_at
C9499_at
C9550_at
C9562_s_at
C9614_s_at
C9796_at
C9856_at
C9922_at
C9953_at
C10034_at
C10109_at
C10109_s_at
C10350_s_at
C10550_at
C10629_at
C10709_at
C10829_at
C10838_at
C10959_at
C10997_s_at
C11068_at
C11070_at
C11070_x_at
C11077_s_at
C11077_x_at
C11091_at
C11099_at
C11099_x_at
C11238_at
C11238_x_at
C11272_s_at
C11451_at
C11469_s_at
C11509_x_at
C11537_s_at
C11587_s_at
EB682720_at
EB681496_s_at
EB681230_at
EB681021_at
EB680926_s_at
EB680812_at
EB680213_at
EB679709_at
DW001203_at
DW000974_at
DW000847_at
DW000578_at
DW000313_s_at
DV999983_at
DV999972_at
DV999890_at
DV999890_s_at
DV999796_at
DV999400_at
DV999067_at
DV998968_at
DV998833_at
DV161825_at
DV160993_at
DV160916_at
DV160601_at
DV159897_s_at
BC1M2221_s_at
DV159457_x_at
EB451351_at
EB447606_at
EB441658_at
EB440577_x_at
EB438694_at
EB438567_at
EB437527_at
EB437355_at
EB436591_s_at
EB436218_x_at
EB435919_at
EB435361_at
EB434756_s_at
EB434538_x_at
EB433847_at
EB433479_at
EB433244_at
EB432711_s_at
EB432676_at
EB432394_at
EB431913_at
EB430898_at
EB430821_at
EB430520_at
EB430071_at
EB429657_at
EB429611_at
TT24_F19_s_at
EB429382_at
EB427545_s_at
BP527780_s_at
BP130140_s_at
AJ632926_x_at
AJ632875_s_at
CV021777_x_at
CV021733_x_at
CV021692_at
CV021692_x_at
CV020292_x_at
CV021481_s_at
CV021356_x_at
CV021302_s_at
CV021243_x_at
CV021142_s_at
CV021057_x_at
CV021050_s_at
CV021044_at
CV021019_x_at
CV021003_s_at
CV020998_x_at
CV020945_s_at
CV020932_at
CV020909_s_at
CV020853_at
CV020827_at
CV020525_s_at
CV020429_at
CV020368_at
CV020243_s_at
CV020075_at
CV020075_x_at
CV020071_s_at
CV020066_x_at
CV020044_x_at
CV020035_at
CV019924_x_at
CV019915_x_at
CV019901_at
CV019889_at
CV019856_s_at
CV019753_x_at
CV019740_at
CV019740_x_at
CV019712_x_at
CV019674_s_at
CV019535_x_at
CV019467_x_at
CV019248_x_at
CV019200_at
CV019073_s_at
CV019037_at
CV019022_x_at
CV019008_s_at
CV019001_x_at
CV018961_s_at
CV018544_x_at
CV018136_s_at
CV018096_s_at
CV018096_x_at
CV018016_at
CV018016_x_at
CV017971_at
CV016158_s_at
CV017632_at
CV017629_x_at
CV017545_x_at
CV017505_x_at
CV017482_x_at
CV017440_x_at
CV017425_x_at
CV017404_x_at
CV017388_at
CV017388_x_at
CV017292_s_at
CV017172_at
CV017172_x_at
CV017056_s_at
CV016929_at
CV016694_x_at
CV016675_x_at
CV016650_x_at
CV016587_x_at
CV016566_x_at
CV016547_x_at
CV016460_s_at
CV016374_x_at
CV016311_x_at
CV016301_x_at
CV016286_x_at
CV016264_x_at
CV016241_x_at
CV016224_s_at
CV016149_s_at
CV016128_s_at
CV015903_at
AY547440_s_at
AB001541_s_at
AB001541_x_at
AY033148_at
X62425_s_at
X17274_s_at
TT18_N17_s_at
TT31_I16_at
TT31_I16_x_at
TT34_G03_s_at
TT39_B07_at
TT04_E17_at
TT06_B21_x_at
TT07_D04_at
TT08_C10_at
TT10_F09_at
TT10_L05_at
TT17_L01_s_at
TT41_D07_at
TT08_I12_at
TT10_M14_at
TT10_N14_s_at
TT32_C11_s_at
TT26_I23_s_at
TT38_N21_s_at
TT10_J11_x_at
TT14_P23_s_at
TT18_C24_at
TT19_B08_at
TT19_B08_s_at
TT23_O17_s_at
TT26_D23_s_at
TT41_K13_s_at
TT47_B22_at
TT50_G13_at
