# Supplementary material for: TobEA: an atlas of tobacco gene expression from seed to senescence
Source: BMC Genomics. 2010 Feb 26;11:142. doi: 10.1186/1471-2164-11-142 (PMC2841117; doi:10.1186/1471-2164-11-142)
Supplement: Additional file 7 — GO analysis of K-means clusters. Zip file containing lists of probes sets and GO analysis results for in each of the 30 K-means clusters (K0- K29). [file 1471-2164-11-142-S7.ZIP › Cluster 6 of 30 K-means on Index.txt_Result_Over_2.txt]

GO_Number	GO_Term	Background	Background_with_GO	List_Total	List_with_GO	Raw_Fish_P	Adjusted_Fish_P	List
GO:0008266	func_poly(U) binding	22448	55	441	22	0	0	AB001541_s_at	AB001541_x_at	BC1M2221_s_at	C2150_at	C2342_at	C2383_s_at	C2439_at	C2712_at	C2712_x_at	C3825_at	C5689_at	C5730_at	C5730_x_at	C5754_s_at	C6048_at	C6048_s_at	C690_at	C8868_x_at	CV016128_s_at	CV017056_s_at	EB429611_at	X62425_s_at	
GO:0016168	func_chlorophyll binding	22448	172	441	72	0	0	C11070_at	C11070_x_at	C11238_at	C11238_x_at	C11469_s_at	C1916_at	C2336_at	C2340_x_at	C2351_at	C2363_at	C2372_s_at	C2375_at	C2375_x_at	C2384_at	C2384_x_at	C2389_x_at	C2397_s_at	C2461_at	C3674_x_at	C4066_at	C4212_at	C4212_s_at	C4276_x_at	C4292_s_at	C5295_at	C5423_at	C5423_x_at	C5436_at	C5436_x_at	C5489_at	C5489_s_at	C5516_at	C5516_x_at	C5564_x_at	C5623_x_at	C5872_x_at	C7380_x_at	C8575_at	C8595_x_at	C8628_at	C8678_x_at	C8730_at	C8750_x_at	C8751_x_at	C8760_x_at	CV016149_s_at	CV016224_s_at	CV016301_x_at	CV016311_x_at	CV017172_at	CV017172_x_at	CV017629_x_at	CV018096_s_at	CV018096_x_at	CV018136_s_at	CV018544_x_at	CV019001_x_at	CV019022_x_at	CV019073_s_at	CV019200_at	CV019535_x_at	CV019764_s_at	CV019889_at	CV019924_x_at	CV020827_at	CV021044_at	CV021050_s_at	CV021243_x_at	CV021733_x_at	CV021777_x_at	EB429818_at	EB429818_s_at	
GO:0030076	comp_light-harvesting complex	22448	164	441	71	0	0	C11070_at	C11070_x_at	C11238_at	C11238_x_at	C11469_s_at	C1916_at	C2336_at	C2340_x_at	C2363_at	C2375_at	C2375_x_at	C2389_x_at	C2397_s_at	C2425_s_at	C2461_at	C2737_s_at	C2775_at	C4066_at	C4145_at	C4212_at	C4212_s_at	C4276_x_at	C4292_s_at	C5295_at	C5423_at	C5423_x_at	C5436_at	C5436_x_at	C5465_s_at	C5489_at	C5489_s_at	C5516_at	C5516_x_at	C5564_x_at	C5623_x_at	C5872_x_at	C7380_x_at	C8575_at	C8595_x_at	C8678_x_at	C8730_at	C8750_x_at	C8751_x_at	C8760_x_at	CV016149_s_at	CV016224_s_at	CV016301_x_at	CV016311_x_at	CV017172_at	CV017172_x_at	CV017629_x_at	CV018096_s_at	CV018096_x_at	CV018136_s_at	CV018544_x_at	CV019001_x_at	CV019022_x_at	CV019073_s_at	CV019200_at	CV019535_x_at	CV019764_s_at	CV019889_at	CV019924_x_at	CV020827_at	CV021044_at	CV021050_s_at	CV021243_x_at	CV021733_x_at	CV021777_x_at	EB429818_at	EB429818_s_at	
GO:0010114	proc_response to red light	22448	177	441	58	0	0	C11238_at	C11238_x_at	C2122_x_at	C2351_at	C2363_at	C2374_at	C2375_at	C2375_x_at	C2397_s_at	C2461_at	C5423_at	C5423_x_at	C5436_at	C5436_x_at	C5489_at	C5489_s_at	C5589_at	C5620_x_at	C5655_x_at	C5815_x_at	C8556_x_at	C8654_at	C8714_x_at	C8730_at	C8781_at	C8866_at	C8878_at	CV015903_at	CV016224_s_at	CV016301_x_at	CV016566_x_at	CV016650_x_at	CV016694_x_at	CV017356_x_at	CV017388_at	CV017388_x_at	CV017425_x_at	CV017440_x_at	CV017505_x_at	CV017971_at	CV018016_at	CV018016_x_at	CV018136_s_at	CV019037_at	CV019073_s_at	CV019467_x_at	CV019764_s_at	CV019889_at	CV019901_at	CV019915_x_at	CV020292_x_at	CV020429_at	CV020998_x_at	CV021057_x_at	CV021356_x_at	CV021733_x_at	EB429818_at	EB429818_s_at	
GO:0042742	proc_defense response to bacterium	22448	304	441	33	0	0	AB001541_s_at	AB001541_x_at	BC1M2221_s_at	BP130140_s_at	C1961_s_at	C2150_at	C2176_at	C2402_at	C2402_x_at	C2439_at	C445_at	C4846_at	C5177_at	C5611_s_at	C5730_at	C5730_x_at	C5754_s_at	C6009_s_at	C6048_at	C6048_s_at	C6399_s_at	C690_at	C8868_x_at	C9110_at	C9163_x_at	C9342_at	C9499_at	CV017056_s_at	CV018961_s_at	DV999890_at	DV999890_s_at	EB432392_s_at	X62425_s_at	
GO:0009941	comp_chloroplast envelope	22448	877	441	123	0	0	AB001541_s_at	AB001541_x_at	BP130140_s_at	C10709_at	C11238_at	C11238_x_at	C11303_at	C11303_s_at	C11469_s_at	C1916_at	C1961_s_at	C1979_at	C2012_at	C2012_s_at	C2150_at	C2176_at	C2250_at	C2250_x_at	C2293_at	C2345_at	C2349_s_at	C2351_at	C2357_at	C2363_at	C2366_at	C2366_x_at	C2375_at	C2375_x_at	C2384_at	C2384_x_at	C2388_at	C2388_s_at	C2402_at	C2402_x_at	C2443_s_at	C2461_at	C2717_x_at	C2799_at	C2866_x_at	C349_at	C3674_x_at	C3678_at	C3678_s_at	C3703_at	C3825_at	C4160_s_at	C4171_at	C4248_at	C445_at	C478_x_at	C4846_at	C487_at	C487_s_at	C4953_at	C4953_x_at	C5177_at	C5436_at	C5436_x_at	C5489_at	C5489_s_at	C5510_s_at	C5586_x_at	C5611_s_at	C5689_at	C5718_at	C5735_at	C5735_s_at	C5754_s_at	C5815_x_at	C5857_at	C5857_x_at	C5902_at	C6009_s_at	C6019_at	C6026_at	C602_at	C6048_at	C6048_s_at	C605_at	C608_s_at	C609_at	C609_s_at	C6373_s_at	C6399_s_at	C6572_at	C671_at	C690_at	C783_s_at	C811_s_at	C8548_at	C8630_s_at	C8630_x_at	C8654_at	C8678_x_at	C8730_at	C9110_at	C9163_x_at	C9264_at	C9342_at	C9499_at	C9550_at	CV016149_s_at	CV016286_x_at	CV016301_x_at	CV017056_s_at	CV018136_s_at	CV018961_s_at	CV019037_at	CV019073_s_at	CV019200_at	CV019764_s_at	CV021142_s_at	CV021777_x_at	DV159457_x_at	DV999421_at	DV999421_s_at	DV999796_at	DV999890_at	DV999890_s_at	EB427545_s_at	EB432392_s_at	EB447606_at	X62425_s_at	
GO:0009637	proc_response to blue light	22448	178	441	60	0	0	C11238_at	C11238_x_at	C2122_x_at	C2351_at	C2363_at	C2374_at	C2375_at	C2375_x_at	C2397_s_at	C2461_at	C4864_at	C5423_at	C5423_x_at	C5436_at	C5436_x_at	C5489_at	C5489_s_at	C5589_at	C5620_x_at	C5655_x_at	C5815_x_at	C8556_x_at	C8654_at	C8714_x_at	C8730_at	C8781_at	C8866_at	C8878_at	CV015903_at	CV016224_s_at	CV016301_x_at	CV016566_x_at	CV016650_x_at	CV016694_x_at	CV017356_x_at	CV017388_at	CV017388_x_at	CV017425_x_at	CV017440_x_at	CV017505_x_at	CV017971_at	CV018016_at	CV018016_x_at	CV018136_s_at	CV019037_at	CV019073_s_at	CV019467_x_at	CV019764_s_at	CV019889_at	CV019901_at	CV019915_x_at	CV020292_x_at	CV020429_at	CV020998_x_at	CV021057_x_at	CV021356_x_at	CV021733_x_at	DV999400_at	EB429818_at	EB429818_s_at	
GO:0048046	comp_apoplast	22448	697	441	102	0	0	AB001541_s_at	AB001541_x_at	BC1M2221_s_at	C1961_s_at	C1979_at	C2023_at	C2023_x_at	C2122_x_at	C2137_at	C2150_at	C2156_at	C2161_s_at	C2176_at	C2293_at	C2345_at	C2349_s_at	C2353_s_at	C2357_at	C2374_at	C2383_s_at	C2388_at	C2388_s_at	C2402_at	C2402_x_at	C2439_at	C2925_at	C2925_s_at	C3487_s_at	C3786_s_at	C3825_at	C3915_at	C4160_s_at	C4248_at	C445_at	C4846_at	C487_at	C487_s_at	C5177_at	C543_at	C5510_s_at	C5589_at	C5611_s_at	C5620_x_at	C5655_x_at	C5689_at	C5718_at	C5730_at	C5730_x_at	C5735_at	C5735_s_at	C5754_s_at	C5815_x_at	C6009_s_at	C6048_at	C6048_s_at	C6373_s_at	C6399_s_at	C6572_at	C690_at	C813_at	C813_x_at	C8556_x_at	C8654_at	C8714_x_at	C8781_at	C8866_at	C8868_x_at	C8878_at	C9342_at	C9499_at	C9953_at	CV015903_at	CV016566_x_at	CV016650_x_at	CV016694_x_at	CV017056_s_at	CV017356_x_at	CV017388_at	CV017388_x_at	CV017425_x_at	CV017440_x_at	CV017505_x_at	CV017971_at	CV018016_at	CV018016_x_at	CV019037_at	CV019467_x_at	CV019889_at	CV019901_at	CV019915_x_at	CV020292_x_at	CV020429_at	CV020998_x_at	CV021057_x_at	CV021356_x_at	DV159457_x_at	DV999890_at	DV999890_s_at	EB427545_s_at	EB429611_at	EB432392_s_at	X62425_s_at	
GO:0031977	comp_thylakoid lumen	22448	110	441	29	0	0	AB001541_s_at	AB001541_x_at	BC1M2221_s_at	C1915_at	C2150_at	C2342_at	C2345_at	C2432_at	C2439_at	C2712_at	C2712_x_at	C379_x_at	C3915_at	C5730_at	C5730_x_at	C5754_s_at	C5815_x_at	C585_s_at	C5937_at	C6048_at	C6048_s_at	C690_at	C8868_x_at	CV016128_s_at	CV017056_s_at	CV019037_at	DV159897_s_at	DV160993_at	X62425_s_at	
GO:0010319	comp_stromule	22448	117	441	22	0	0	C1979_at	C2161_s_at	C2293_at	C2402_at	C2402_x_at	C487_at	C487_s_at	C5037_at	C5177_at	C543_at	C5718_at	C5735_at	C5735_s_at	C6009_s_at	C6373_s_at	C6399_s_at	C9342_at	C9499_at	DV999890_at	DV999890_s_at	EB427545_s_at	EB432392_s_at	
GO:0009543	comp_chloroplast thylakoid lumen	22448	118	441	34	0	0	BC1M2221_s_at	C10959_at	C1915_at	C1933_s_at	C2150_at	C2279_at	C2342_at	C2355_at	C2355_x_at	C2432_at	C2439_at	C2712_at	C2712_x_at	C379_x_at	C3915_at	C5480_at	C5730_at	C5730_x_at	C5754_s_at	C585_s_at	C5937_at	C6068_x_at	C690_at	C7439_at	C8868_x_at	C9796_at	CV016128_s_at	CV016929_at	CV017056_s_at	CV019008_s_at	CV020035_at	DV159897_s_at	DV160993_at	X62425_s_at	
GO:0009535	comp_chloroplast thylakoid membrane	22448	827	441	233	2.02711342562139e-221	3.68258938987886e-220	AB001541_s_at	AB001541_x_at	BC1M2221_s_at	BP130140_s_at	C10034_at	C10959_at	C10997_s_at	C11068_at	C11070_at	C11070_x_at	C11077_s_at	C11077_x_at	C11238_at	C11238_x_at	C11272_s_at	C11303_at	C11303_s_at	C11469_s_at	C11509_x_at	C11587_s_at	C1915_at	C1916_at	C1921_at	C1933_s_at	C1979_at	C2012_at	C2012_s_at	C2025_at	C2028_s_at	C2110_s_at	C2150_at	C2158_at	C2240_at	C2250_at	C2250_x_at	C2279_at	C2290_at	C2336_at	C2340_x_at	C2342_at	C2351_at	C2355_at	C2355_x_at	C2363_at	C2366_at	C2366_x_at	C2372_s_at	C2375_at	C2375_x_at	C2384_at	C2384_x_at	C2389_x_at	C2397_s_at	C2402_at	C2402_x_at	C2425_s_at	C2439_at	C2443_s_at	C2461_at	C2712_at	C2712_x_at	C2717_x_at	C2727_at	C2737_s_at	C2775_at	C2783_at	C2804_at	C2804_x_at	C2866_x_at	C2956_at	C313_at	C313_x_at	C3572_x_at	C3674_x_at	C3678_at	C3678_s_at	C3899_at	C3915_at	C4056_s_at	C4066_at	C4145_at	C4212_at	C4212_s_at	C4276_x_at	C4292_s_at	C478_x_at	C487_at	C487_s_at	C4953_at	C4953_x_at	C5177_at	C519_s_at	C519_x_at	C5295_at	C5423_at	C5423_x_at	C5433_x_at	C5436_at	C5436_x_at	C5465_s_at	C5480_at	C5489_at	C5489_s_at	C5516_at	C5516_x_at	C5564_x_at	C5586_x_at	C5611_s_at	C5613_at	C5613_x_at	C5623_x_at	C5628_at	C5667_at	C570_s_at	C5718_at	C5730_at	C5730_x_at	C5754_s_at	C5770_at	C5815_x_at	C5844_at	C5857_at	C5857_x_at	C585_s_at	C5872_x_at	C5902_at	C5954_x_at	C6009_s_at	C6026_at	C6048_at	C6048_s_at	C605_at	C6064_at	C6068_x_at	C608_s_at	C609_at	C609_s_at	C6120_s_at	C6130_at	C616_s_at	C627_at	C627_s_at	C6399_s_at	C639_at	C6902_at	C690_at	C7073_at	C7380_x_at	C7439_at	C773_at	C811_s_at	C822_s_at	C8544_x_at	C8548_at	C8566_x_at	C8575_at	C8592_at	C8592_x_at	C8595_x_at	C8628_at	C8630_s_at	C8630_x_at	C8678_x_at	C8709_x_at	C8730_at	C8738_at	C8750_x_at	C8751_x_at	C8760_x_at	C8801_s_at	C8868_x_at	C9110_at	C9163_x_at	C9264_at	C9342_at	C9499_at	C9550_at	C9614_s_at	C9796_at	CV016128_s_at	CV016149_s_at	CV016224_s_at	CV016241_x_at	CV016264_x_at	CV016286_x_at	CV016301_x_at	CV016311_x_at	CV016460_s_at	CV016675_x_at	CV016929_at	CV017056_s_at	CV017172_at	CV017172_x_at	CV017545_x_at	CV017629_x_at	CV017632_at	CV018096_s_at	CV018096_x_at	CV018136_s_at	CV018544_x_at	CV018961_s_at	CV019001_x_at	CV019008_s_at	CV019022_x_at	CV019037_at	CV019073_s_at	CV019200_at	CV019248_x_at	CV019535_x_at	CV019674_s_at	CV019753_x_at	CV019764_s_at	CV019856_s_at	CV019889_at	CV019924_x_at	CV020035_at	CV020066_x_at	CV020827_at	CV021044_at	CV021050_s_at	CV021142_s_at	CV021243_x_at	CV021481_s_at	CV021733_x_at	CV021777_x_at	DV999185_s_at	EB427545_s_at	EB432392_s_at	EB433244_at	EB441658_at	EB680926_s_at	EB681230_at	X62425_s_at	
GO:0009579	comp_thylakoid	22448	802	441	226	1.03375395088093e-213	1.73352585609263e-212	AB001541_s_at	AB001541_x_at	BC1M2221_s_at	BP130140_s_at	C10034_at	C10838_at	C10959_at	C11070_at	C11070_x_at	C11238_at	C11238_x_at	C11469_s_at	C11509_x_at	C1915_at	C1916_at	C1933_s_at	C1961_s_at	C2012_at	C2012_s_at	C2122_x_at	C2150_at	C2176_at	C2250_at	C2250_x_at	C2279_at	C2290_at	C2293_at	C2336_at	C2340_x_at	C2342_at	C2345_at	C2349_s_at	C2351_at	C2355_at	C2355_x_at	C2357_at	C2363_at	C2366_at	C2366_x_at	C2372_s_at	C2374_at	C2375_at	C2375_x_at	C2384_at	C2384_x_at	C2388_at	C2388_s_at	C2389_x_at	C2397_s_at	C2402_at	C2402_x_at	C2425_s_at	C2432_at	C2439_at	C2443_s_at	C2461_at	C2712_at	C2712_x_at	C2717_x_at	C2866_x_at	C313_at	C313_x_at	C3674_x_at	C379_x_at	C3825_at	C3915_at	C4066_at	C4145_at	C4212_at	C4212_s_at	C4248_at	C4276_x_at	C4292_s_at	C445_at	C478_x_at	C4846_at	C5177_at	C519_s_at	C519_x_at	C5295_at	C5423_at	C5423_x_at	C5433_x_at	C5436_at	C5436_x_at	C5465_s_at	C5480_at	C5489_at	C5489_s_at	C5510_s_at	C5516_at	C5516_x_at	C5564_x_at	C5586_x_at	C5589_at	C5613_at	C5613_x_at	C5620_x_at	C5623_x_at	C5628_at	C5655_x_at	C5689_at	C570_s_at	C5730_at	C5730_x_at	C5735_at	C5735_s_at	C5754_s_at	C5815_x_at	C5857_at	C5857_x_at	C585_s_at	C5872_x_at	C5902_at	C5937_at	C5954_x_at	C6009_s_at	C6048_at	C6048_s_at	C605_at	C616_s_at	C621_s_at	C6373_s_at	C6399_s_at	C6572_at	C690_at	C6986_at	C7380_x_at	C773_at	C811_s_at	C8548_at	C8556_x_at	C8566_x_at	C8575_at	C8592_at	C8592_x_at	C8595_x_at	C8628_at	C8630_s_at	C8630_x_at	C8654_at	C8678_x_at	C8680_x_at	C8709_x_at	C8714_x_at	C8730_at	C8738_at	C8750_x_at	C8751_x_at	C8760_x_at	C8781_at	C8866_at	C8868_x_at	C8878_at	C9110_at	C9163_x_at	C9342_at	C9499_at	C9550_at	CV015903_at	CV016128_s_at	CV016149_s_at	CV016224_s_at	CV016241_x_at	CV016286_x_at	CV016301_x_at	CV016311_x_at	CV016460_s_at	CV016566_x_at	CV016650_x_at	CV016675_x_at	CV016694_x_at	CV017056_s_at	CV017172_at	CV017172_x_at	CV017356_x_at	CV017388_at	CV017388_x_at	CV017425_x_at	CV017440_x_at	CV017505_x_at	CV017629_x_at	CV017632_at	CV017971_at	CV018016_at	CV018016_x_at	CV018096_s_at	CV018096_x_at	CV018136_s_at	CV018544_x_at	CV018961_s_at	CV019001_x_at	CV019008_s_at	CV019022_x_at	CV019037_at	CV019073_s_at	CV019200_at	CV019467_x_at	CV019535_x_at	CV019753_x_at	CV019764_s_at	CV019856_s_at	CV019889_at	CV019901_at	CV019915_x_at	CV019924_x_at	CV020035_at	CV020066_x_at	CV020292_x_at	CV020429_at	CV020827_at	CV020998_x_at	CV021044_at	CV021050_s_at	CV021057_x_at	CV021243_x_at	CV021356_x_at	CV021733_x_at	CV021777_x_at	DV159457_x_at	DV159897_s_at	DV160993_at	DV999185_s_at	EB432392_s_at	EB433244_at	X62425_s_at	
GO:0009507	comp_chloroplast	22448	4078	441	332	1.24117384715831e-154	1.93268499057508e-153	AB001541_s_at	AB001541_x_at	BC1M2221_s_at	BP130140_s_at	C10034_at	C10109_at	C10109_s_at	C10550_at	C10709_at	C10829_at	C10838_at	C10959_at	C10997_s_at	C11068_at	C11070_at	C11070_x_at	C11238_at	C11238_x_at	C11272_s_at	C11303_at	C11303_s_at	C11469_s_at	C11509_x_at	C1915_at	C1916_at	C1921_at	C1933_s_at	C1961_s_at	C1979_at	C1983_at	C1989_at	C1993_s_at	C2012_at	C2012_s_at	C2025_at	C2028_s_at	C2082_at	C2122_x_at	C2150_at	C2161_s_at	C2176_at	C2240_at	C2250_at	C2250_x_at	C2279_at	C2290_at	C2293_at	C2328_at	C2336_at	C2340_x_at	C2342_at	C2345_at	C2349_s_at	C2351_at	C2353_s_at	C2355_at	C2355_x_at	C2357_at	C2363_at	C2366_at	C2366_x_at	C2372_s_at	C2374_at	C2375_at	C2375_x_at	C2383_s_at	C2384_at	C2384_x_at	C2388_at	C2388_s_at	C2389_x_at	C2397_s_at	C2402_at	C2402_x_at	C2425_s_at	C2432_at	C2439_at	C2443_s_at	C2461_at	C2484_x_at	C2712_at	C2712_x_at	C2717_x_at	C2727_at	C2737_s_at	C2775_at	C2783_at	C2799_at	C2804_at	C2804_x_at	C2866_x_at	C2925_at	C2925_s_at	C2956_at	C313_at	C313_x_at	C349_at	C3674_x_at	C3678_at	C3678_s_at	C368_at	C3703_at	C3791_at	C379_x_at	C3825_at	C3899_at	C3915_at	C393_at	C4066_at	C4145_at	C4160_s_at	C4171_at	C4212_at	C4212_s_at	C4248_at	C4276_x_at	C4292_s_at	C445_at	C478_x_at	C4846_at	C487_at	C487_s_at	C4953_at	C4953_x_at	C5037_at	C507_at	C5177_at	C519_s_at	C519_x_at	C5295_at	C536_at	C5423_at	C5423_x_at	C5433_x_at	C5436_at	C5436_x_at	C543_at	C5465_s_at	C5480_at	C5489_at	C5489_s_at	C5510_s_at	C5516_at	C5516_x_at	C5564_x_at	C5586_x_at	C5589_at	C5611_s_at	C5613_at	C5613_x_at	C5620_x_at	C5623_x_at	C5628_at	C5655_x_at	C5667_at	C5689_at	C570_s_at	C5718_at	C5730_at	C5730_x_at	C5735_at	C5735_s_at	C5754_s_at	C5815_x_at	C5844_at	C5857_at	C5857_x_at	C585_s_at	C5872_x_at	C5902_at	C5937_at	C5954_x_at	C5981_at	C6009_s_at	C6019_at	C6026_at	C602_at	C6048_at	C6048_s_at	C6058_at	C6058_x_at	C605_at	C6064_at	C6066_at	C608_s_at	C609_at	C609_s_at	C616_s_at	C621_s_at	C627_at	C627_s_at	C6373_s_at	C6399_s_at	C639_at	C6443_s_at	C6572_at	C6574_s_at	C671_at	C680_at	C690_at	C6986_at	C7073_at	C7146_at	C7380_x_at	C7439_at	C752_at	C773_at	C783_s_at	C811_s_at	C822_s_at	C832_s_at	C8548_at	C8556_x_at	C8566_x_at	C8575_at	C8592_at	C8592_x_at	C8595_x_at	C8628_at	C8630_s_at	C8630_x_at	C8643_x_at	C8654_at	C8678_x_at	C8680_x_at	C8709_x_at	C8714_x_at	C8730_at	C8738_at	C8750_x_at	C8751_x_at	C8760_x_at	C8781_at	C8866_at	C8868_x_at	C8878_at	C9110_at	C9163_x_at	C9264_at	C9342_at	C9461_at	C9499_at	C9550_at	C9796_at	CV015903_at	CV016128_s_at	CV016149_s_at	CV016224_s_at	CV016241_x_at	CV016286_x_at	CV016311_x_at	CV016460_s_at	CV016566_x_at	CV016650_x_at	CV016675_x_at	CV016694_x_at	CV017056_s_at	CV017172_at	CV017172_x_at	CV017356_x_at	CV017388_at	CV017388_x_at	CV017425_x_at	CV017440_x_at	CV017505_x_at	CV017629_x_at	CV017632_at	CV017971_at	CV018016_at	CV018016_x_at	CV018096_s_at	CV018096_x_at	CV018136_s_at	CV018544_x_at	CV018961_s_at	CV019001_x_at	CV019008_s_at	CV019022_x_at	CV019037_at	CV019073_s_at	CV019200_at	CV019248_x_at	CV019467_x_at	CV019535_x_at	CV019753_x_at	CV019764_s_at	CV019856_s_at	CV019889_at	CV019901_at	CV019915_x_at	CV019924_x_at	CV020035_at	CV020066_x_at	CV020292_x_at	CV020429_at	CV020827_at	CV020998_x_at	CV021044_at	CV021050_s_at	CV021057_x_at	CV021142_s_at	CV021243_x_at	CV021356_x_at	CV021481_s_at	CV021733_x_at	CV021777_x_at	DV159457_x_at	DV159897_s_at	DV160993_at	DV999185_s_at	DV999421_at	DV999421_s_at	DV999796_at	DV999890_at	DV999890_s_at	EB427545_s_at	EB429611_at	EB429657_at	EB429818_at	EB429818_s_at	EB430898_at	EB432392_s_at	EB433244_at	EB433847_at	EB436218_x_at	EB441658_at	EB447606_at	EB679709_at	EB680812_at	EB680926_s_at	EB681230_at	X62425_s_at	
GO:0009538	comp_photosystem I reaction center	22448	49	441	25	4.46034430953295e-030	6.48236706318788e-029	C11509_x_at	C2250_at	C2250_x_at	C2443_s_at	C2717_x_at	C2727_at	C2866_x_at	C519_s_at	C519_x_at	C5586_x_at	C5857_at	C5857_x_at	C639_at	C811_s_at	C8548_at	C8566_x_at	C8630_s_at	C8630_x_at	C8738_at	CV016241_x_at	CV016286_x_at	CV016675_x_at	CV019248_x_at	CV019753_x_at	DV999185_s_at	
GO:0030095	comp_chloroplast photosystem II	22448	47	441	24	6.22797676870786e-029	8.48561834736445e-028	BC1M2221_s_at	C10959_at	C1933_s_at	C2110_s_at	C2150_at	C2279_at	C2342_at	C2439_at	C2712_at	C2712_x_at	C3915_at	C5730_at	C5730_x_at	C5754_s_at	C6068_x_at	C690_at	C7439_at	C8868_x_at	C9796_at	CV016128_s_at	CV016929_at	CV017056_s_at	CV019674_s_at	X62425_s_at	
GO:0009773	proc_photosynthetic electron transport in photosystem I	22448	39	441	20	2.33602837135138e-024	2.99561285267413e-023	C11068_at	C1921_at	C2012_at	C2012_s_at	C2355_at	C2355_x_at	C2366_at	C2366_x_at	C478_x_at	C5628_at	C5844_at	C5902_at	C605_at	C616_s_at	C6902_at	C9614_s_at	CV019008_s_at	CV020035_at	CV021481_s_at	EB433244_at	
GO:0009654	comp_oxygen evolving complex	22448	30	441	18	9.37530598261659e-024	1.13545372456134e-022	BC1M2221_s_at	C10959_at	C1933_s_at	C2150_at	C2279_at	C2342_at	C2439_at	C2712_at	C2712_x_at	C3915_at	C5730_at	C5730_x_at	C5754_s_at	C690_at	C8868_x_at	CV016128_s_at	CV017056_s_at	X62425_s_at	
GO:0019684	proc_photosynthesis, light reaction	22448	35	441	18	4.49453575840403e-022	5.15688839648462e-021	BC1M2221_s_at	C2150_at	C2342_at	C2439_at	C2443_s_at	C2712_at	C2712_x_at	C2717_x_at	C2866_x_at	C5730_at	C5730_x_at	C5754_s_at	C690_at	C8868_x_at	CV016128_s_at	CV016286_x_at	CV017056_s_at	X62425_s_at	
GO:0009768	proc_photosynthesis, light harvesting in photosystem I	22448	30	441	16	4.24778873942519e-020	4.63008972597346e-019	C10838_at	C11238_at	C11238_x_at	C2375_at	C2375_x_at	C2737_s_at	C2775_at	C4212_at	C4212_s_at	C621_s_at	C8680_x_at	C8730_at	CV017172_at	CV017172_x_at	CV019764_s_at	CV021050_s_at	
GO:0010196	proc_nonphotochemical quenching	22448	17	441	12	1.61333915262405e-017	1.67479969177163e-016	BP130140_s_at	C2372_s_at	C2384_at	C2384_x_at	C2397_s_at	C3674_x_at	C5423_at	C5423_x_at	C8628_at	C9110_at	C9163_x_at	CV018961_s_at	
GO:0030093	comp_chloroplast photosystem I	22448	16	441	11	5.94481147456496e-016	5.89076773388709e-015	C2012_at	C2012_s_at	C2355_at	C2355_x_at	C2366_at	C2366_x_at	C478_x_at	C5902_at	C605_at	CV019008_s_at	CV020035_at	
GO:0009522	comp_photosystem I	22448	48	441	19	4.32986979603811e-015	4.10396354581003e-014	C10838_at	C2355_at	C2355_x_at	C2366_at	C2366_x_at	C478_x_at	C5613_at	C5613_x_at	C5954_x_at	C605_at	C621_s_at	C8592_at	C8592_x_at	C8680_x_at	C8709_x_at	CV016460_s_at	CV019008_s_at	CV020035_at	CV020066_x_at	
GO:0010287	comp_plastoglobule	22448	209	441	79	7.66053886991358e-015	6.95832280683817e-014	BC1M2221_s_at	C11070_at	C11070_x_at	C11238_at	C11238_x_at	C11469_s_at	C11509_x_at	C1916_at	C2028_s_at	C2250_at	C2250_x_at	C2342_at	C2345_at	C2349_s_at	C2357_at	C2363_at	C2375_at	C2375_x_at	C2384_at	C2384_x_at	C2388_at	C2388_s_at	C2397_s_at	C2439_at	C2443_s_at	C2461_at	C2712_at	C2712_x_at	C2717_x_at	C2866_x_at	C3674_x_at	C3825_at	C4066_at	C4248_at	C5177_at	C519_s_at	C519_x_at	C5295_at	C5423_at	C5423_x_at	C5436_at	C5436_x_at	C5489_at	C5489_s_at	C5510_s_at	C5689_at	C5730_at	C5730_x_at	C5872_x_at	C6399_s_at	C8548_at	C8566_x_at	C8630_s_at	C8630_x_at	C8678_x_at	C8730_at	C8738_at	C8868_x_at	C9499_at	CV016128_s_at	CV016149_s_at	CV016224_s_at	CV016241_x_at	CV016286_x_at	CV016675_x_at	CV018136_s_at	CV019073_s_at	CV019200_at	CV019535_x_at	CV019753_x_at	CV019764_s_at	CV021044_at	CV021733_x_at	CV021777_x_at	DV159457_x_at	DV999185_s_at	DV999890_at	DV999890_s_at	EB432392_s_at	
GO:0019253	proc_reductive pentose-phosphate cycle	22448	28	441	12	5.06261699229071e-014	4.4146020172775e-013	C1961_s_at	C1979_at	C2176_at	C445_at	C4846_at	C487_at	C487_s_at	C5718_at	C6058_at	C6058_x_at	C8643_x_at	EB427545_s_at	
GO:0015977	proc_carbon utilization by fixation of carbon dioxide	22448	106	441	34	9.74775815620887e-014	8.1731203002059e-013	C2122_x_at	C2374_at	C5589_at	C5620_x_at	C5655_x_at	C5815_x_at	C8556_x_at	C8654_at	C8714_x_at	C8781_at	C8866_at	C8878_at	CV015903_at	CV016566_x_at	CV016650_x_at	CV016694_x_at	CV017356_x_at	CV017388_at	CV017388_x_at	CV017425_x_at	CV017440_x_at	CV017505_x_at	CV017971_at	CV018016_at	CV018016_x_at	CV019037_at	CV019467_x_at	CV019901_at	CV019915_x_at	CV020292_x_at	CV020429_at	CV020998_x_at	CV021057_x_at	CV021356_x_at	
GO:0009573	comp_chloroplast ribulose bisphosphate carboxylase complex	22448	106	441	34	9.74775815620887e-014	7.87041214093902e-013	C2122_x_at	C2374_at	C5589_at	C5620_x_at	C5655_x_at	C5815_x_at	C8556_x_at	C8654_at	C8714_x_at	C8781_at	C8866_at	C8878_at	CV015903_at	CV016566_x_at	CV016650_x_at	CV016694_x_at	CV017356_x_at	CV017388_at	CV017388_x_at	CV017425_x_at	CV017440_x_at	CV017505_x_at	CV017971_at	CV018016_at	CV018016_x_at	CV019037_at	CV019467_x_at	CV019901_at	CV019915_x_at	CV020292_x_at	CV020429_at	CV020998_x_at	CV021057_x_at	CV021356_x_at	
GO:0016984	func_ribulose-bisphosphate carboxylase activity	22448	106	441	34	9.74775815620887e-014	7.58932599304834e-013	C2122_x_at	C2374_at	C5589_at	C5620_x_at	C5655_x_at	C5815_x_at	C8556_x_at	C8654_at	C8714_x_at	C8781_at	C8866_at	C8878_at	CV015903_at	CV016566_x_at	CV016650_x_at	CV016694_x_at	CV017356_x_at	CV017388_at	CV017388_x_at	CV017425_x_at	CV017440_x_at	CV017505_x_at	CV017971_at	CV018016_at	CV018016_x_at	CV019037_at	CV019467_x_at	CV019901_at	CV019915_x_at	CV020292_x_at	CV020429_at	CV020998_x_at	CV021057_x_at	CV021356_x_at	
GO:0010218	proc_response to far red light	22448	180	441	58	2.08721928629529e-013	1.56901311866336e-012	C11238_at	C11238_x_at	C2122_x_at	C2351_at	C2363_at	C2374_at	C2375_at	C2375_x_at	C2397_s_at	C2461_at	C5423_at	C5423_x_at	C5436_at	C5436_x_at	C5489_at	C5489_s_at	C5589_at	C5620_x_at	C5655_x_at	C5815_x_at	C8556_x_at	C8654_at	C8714_x_at	C8730_at	C8781_at	C8866_at	C8878_at	CV015903_at	CV016224_s_at	CV016301_x_at	CV016566_x_at	CV016650_x_at	CV016694_x_at	CV017356_x_at	CV017388_at	CV017388_x_at	CV017425_x_at	CV017440_x_at	CV017505_x_at	CV017971_at	CV018016_at	CV018016_x_at	CV018136_s_at	CV019037_at	CV019073_s_at	CV019467_x_at	CV019764_s_at	CV019889_at	CV019901_at	CV019915_x_at	CV020292_x_at	CV020429_at	CV020998_x_at	CV021057_x_at	CV021356_x_at	CV021733_x_at	EB429818_at	EB429818_s_at	
GO:0010242	func_oxygen evolving activity	22448	13	441	9	2.68108702845529e-013	1.94825657401084e-012	BC1M2221_s_at	C2342_at	C2439_at	C2712_at	C2712_x_at	C5730_at	C5730_x_at	C8868_x_at	CV016128_s_at	
GO:0035304	proc_regulation of protein amino acid dephosphorylation	22448	13	441	9	2.68108702845529e-013	1.88540958775243e-012	BC1M2221_s_at	C2342_at	C2439_at	C2712_at	C2712_x_at	C5730_at	C5730_x_at	C8868_x_at	CV016128_s_at	
GO:0015979	proc_photosynthesis	22448	311	441	127	4.30877555857023e-013	2.93535334927597e-012	C10959_at	C11070_at	C11070_x_at	C11238_at	C11238_x_at	C11469_s_at	C11509_x_at	C1916_at	C1933_s_at	C2110_s_at	C2250_at	C2250_x_at	C2279_at	C2336_at	C2340_x_at	C2363_at	C2366_at	C2366_x_at	C2375_at	C2375_x_at	C2384_at	C2384_x_at	C2389_x_at	C2397_s_at	C2425_s_at	C2432_at	C2461_at	C2727_at	C2737_s_at	C2775_at	C313_at	C313_x_at	C3572_x_at	C3674_x_at	C4066_at	C4145_at	C4212_at	C4212_s_at	C4276_x_at	C4292_s_at	C478_x_at	C5295_at	C5423_at	C5423_x_at	C5433_x_at	C5436_at	C5436_x_at	C5465_s_at	C5489_at	C5489_s_at	C5516_at	C5516_x_at	C5564_x_at	C5586_x_at	C5613_at	C5613_x_at	C5623_x_at	C5628_at	C5770_at	C5857_at	C5857_x_at	C5872_x_at	C5954_x_at	C605_at	C616_s_at	C639_at	C6902_at	C7380_x_at	C7439_at	C811_s_at	C8544_x_at	C8548_at	C8566_x_at	C8575_at	C8592_at	C8592_x_at	C8595_x_at	C8630_s_at	C8630_x_at	C8678_x_at	C8709_x_at	C8730_at	C8738_at	C8750_x_at	C8751_x_at	C8760_x_at	C8801_s_at	C9264_at	C9614_s_at	C9796_at	CV016149_s_at	CV016224_s_at	CV016241_x_at	CV016301_x_at	CV016311_x_at	CV016460_s_at	CV016675_x_at	CV017172_at	CV017172_x_at	CV017629_x_at	CV017632_at	CV018096_s_at	CV018096_x_at	CV018136_s_at	CV018544_x_at	CV019001_x_at	CV019022_x_at	CV019073_s_at	CV019200_at	CV019248_x_at	CV019535_x_at	CV019674_s_at	CV019753_x_at	CV019764_s_at	CV019889_at	CV019924_x_at	CV020066_x_at	CV020827_at	CV021044_at	CV021050_s_at	CV021142_s_at	CV021243_x_at	CV021733_x_at	CV021777_x_at	EB429818_at	EB429818_s_at	EB433244_at	
GO:0016020	comp_membrane	22448	2335	441	152	5.74984504453369e-013	3.79838248396468e-012	BP130140_s_at	C11070_at	C11070_x_at	C11238_at	C11238_x_at	C11469_s_at	C11509_x_at	C1916_at	C1979_at	C2122_x_at	C2250_at	C2250_x_at	C2349_s_at	C2351_at	C2353_s_at	C2357_at	C2363_at	C2366_at	C2366_x_at	C2372_s_at	C2374_at	C2375_at	C2375_x_at	C2384_at	C2384_x_at	C2388_at	C2388_s_at	C2397_s_at	C2402_at	C2402_x_at	C2443_s_at	C2461_at	C2717_x_at	C2737_s_at	C2775_at	C2866_x_at	C2925_at	C2925_s_at	C3674_x_at	C4012_at	C4066_at	C4155_at	C4160_s_at	C4212_at	C4212_s_at	C4248_at	C478_x_at	C4864_at	C487_at	C487_s_at	C4953_at	C4953_x_at	C5177_at	C5295_at	C5423_at	C5423_x_at	C5436_at	C5436_x_at	C5489_at	C5489_s_at	C5510_s_at	C5586_x_at	C5589_at	C5613_at	C5613_x_at	C5620_x_at	C5655_x_at	C5718_at	C5815_x_at	C5857_at	C5857_x_at	C5872_x_at	C5954_x_at	C6009_s_at	C605_at	C608_s_at	C609_at	C609_s_at	C6399_s_at	C811_s_at	C8548_at	C8556_x_at	C8566_x_at	C8592_at	C8592_x_at	C8628_at	C8630_s_at	C8630_x_at	C8654_at	C8678_x_at	C8709_x_at	C8714_x_at	C8730_at	C8738_at	C8781_at	C8866_at	C8878_at	C9110_at	C9163_x_at	C9342_at	C9499_at	C9550_at	CV015903_at	CV016149_s_at	CV016224_s_at	CV016241_x_at	CV016286_x_at	CV016460_s_at	CV016566_x_at	CV016650_x_at	CV016675_x_at	CV016694_x_at	CV017172_at	CV017172_x_at	CV017356_x_at	CV017388_at	CV017388_x_at	CV017425_x_at	CV017440_x_at	CV017505_x_at	CV017971_at	CV018016_at	CV018016_x_at	CV018136_s_at	CV018961_s_at	CV019037_at	CV019073_s_at	CV019200_at	CV019467_x_at	CV019535_x_at	CV019753_x_at	CV019764_s_at	CV019901_at	CV019915_x_at	CV020066_x_at	CV020292_x_at	CV020429_at	CV020998_x_at	CV021044_at	CV021050_s_at	CV021057_x_at	CV021356_x_at	CV021733_x_at	CV021777_x_at	DV159457_x_at	DV999400_at	DV999890_at	DV999890_s_at	EB427545_s_at	EB432392_s_at	EB435361_at	EB447606_at	
GO:0009570	comp_chloroplast stroma	22448	915	441	120	2.9813929103284e-012	1.91159898368115e-011	AB001541_s_at	AB001541_x_at	BC1M2221_s_at	C10109_at	C10109_s_at	C11303_at	C11303_s_at	C1915_at	C1961_s_at	C1979_at	C2122_x_at	C2150_at	C2161_s_at	C2176_at	C2293_at	C2328_at	C2342_at	C2345_at	C2349_s_at	C2353_s_at	C2357_at	C2374_at	C2388_at	C2388_s_at	C2402_at	C2402_x_at	C2432_at	C2439_at	C2484_x_at	C2712_at	C2712_x_at	C2925_at	C2925_s_at	C2939_at	C368_at	C3703_at	C3791_at	C379_x_at	C3825_at	C3915_at	C393_at	C4160_s_at	C4248_at	C445_at	C4846_at	C487_at	C487_s_at	C507_at	C5177_at	C543_at	C5510_s_at	C5589_at	C5611_s_at	C5620_x_at	C5655_x_at	C5689_at	C5718_at	C5730_at	C5730_x_at	C5735_at	C5735_s_at	C5754_s_at	C5815_x_at	C585_s_at	C5937_at	C6009_s_at	C6048_at	C6048_s_at	C6058_at	C6058_x_at	C6373_s_at	C6399_s_at	C6572_at	C671_at	C690_at	C6986_at	C8556_x_at	C8643_x_at	C8654_at	C8714_x_at	C8781_at	C8866_at	C8868_x_at	C8878_at	C9342_at	C9499_at	CV015903_at	CV016128_s_at	CV016566_x_at	CV016650_x_at	CV016694_x_at	CV017056_s_at	CV017356_x_at	CV017388_at	CV017388_x_at	CV017425_x_at	CV017440_x_at	CV017505_x_at	CV017971_at	CV018016_at	CV018016_x_at	CV019037_at	CV019467_x_at	CV019901_at	CV019915_x_at	CV020292_x_at	CV020429_at	CV020998_x_at	CV021057_x_at	CV021356_x_at	DV159457_x_at	DV160993_at	DV999890_at	DV999890_s_at	EB427545_s_at	EB432392_s_at	EB680812_at	EB680926_s_at	EB681230_at	X62425_s_at	
GO:0042549	proc_photosystem II stabilization	22448	16	441	9	4.07074529934118e-012	2.53549278644679e-011	BC1M2221_s_at	C2342_at	C2439_at	C2712_at	C2712_x_at	C5730_at	C5730_x_at	C8868_x_at	CV016128_s_at	
GO:0009782	comp_photosystem I antenna complex	22448	9	441	7	3.74912475804665e-011	2.27030332570602e-010	C2737_s_at	C2775_at	C4212_at	C4212_s_at	CV017172_at	CV017172_x_at	CV021050_s_at	
GO:0010207	proc_photosystem II assembly	22448	20	441	9	5.56954482533456e-011	3.28151559979171e-010	BC1M2221_s_at	C2342_at	C2439_at	C2712_at	C2712_x_at	C5730_at	C5730_x_at	C8868_x_at	CV016128_s_at	
GO:0010205	proc_photoinhibition	22448	21	441	9	9.57933732337324e-011	5.49551456972465e-010	BC1M2221_s_at	C2342_at	C2439_at	C2712_at	C2712_x_at	C5730_at	C5730_x_at	C8868_x_at	CV016128_s_at	
GO:0004332	func_fructose-bisphosphate aldolase activity	22448	27	441	9	1.37649114329008e-009	7.69423254454456e-009	C10550_at	C2345_at	C2349_s_at	C2357_at	C2388_at	C2388_s_at	C4248_at	C5510_s_at	DV159457_x_at	
GO:0009783	comp_photosystem II antenna complex	22448	8	441	6	1.50532498269494e-009	8.20402115568741e-009	C2384_at	C2384_x_at	C2397_s_at	C3674_x_at	C5423_at	C5423_x_at	
GO:0009416	proc_response to light stimulus	22448	170	441	18	7.53006212939056e-009	4.00378913221254e-008	C11091_at	C1979_at	C1983_at	C2484_x_at	C368_at	C487_at	C487_s_at	C5037_at	C5177_at	C5718_at	C6058_at	C6058_x_at	C6399_s_at	C8643_x_at	C9499_at	EB427545_s_at	EB430898_at	EB432392_s_at	
GO:0009508	comp_plastid chromosome	22448	23	441	8	7.88511289595561e-009	4.09274907456744e-008	C2012_at	C2012_s_at	C4953_at	C4953_x_at	C5902_at	C608_s_at	C609_at	C609_s_at	
GO:0006098	proc_pentose-phosphate shunt	22448	26	441	8	2.38572275268467e-008	1.20950595368665e-007	C2345_at	C2349_s_at	C2357_at	C2388_at	C2388_s_at	C4248_at	C5510_s_at	DV159457_x_at	
GO:0005618	comp_cell wall	22448	896	441	44	2.57403601766626e-008	1.27531784511646e-007	C2023_at	C2023_x_at	C2122_x_at	C2137_at	C2156_at	C2374_at	C3487_s_at	C3786_s_at	C5177_at	C5589_at	C5620_x_at	C5655_x_at	C6399_s_at	C813_at	C813_x_at	C8556_x_at	C8714_x_at	C8781_at	C8866_at	C8878_at	C9499_at	C9953_at	CV015903_at	CV016566_x_at	CV016650_x_at	CV016694_x_at	CV017356_x_at	CV017388_at	CV017388_x_at	CV017425_x_at	CV017440_x_at	CV017505_x_at	CV017971_at	CV018016_at	CV018016_x_at	CV019467_x_at	CV019901_at	CV019915_x_at	CV020292_x_at	CV020429_at	CV020998_x_at	CV021057_x_at	CV021356_x_at	EB432392_s_at	
GO:0022626	comp_cytosolic ribosome	22448	663	441	36	4.40400064194435e-008	2.13349364431971e-007	C2122_x_at	C2345_at	C2374_at	C5037_at	C5589_at	C5620_x_at	C5655_x_at	C5815_x_at	C8556_x_at	C8654_at	C8714_x_at	C8781_at	C8866_at	C8878_at	CV015903_at	CV016566_x_at	CV016650_x_at	CV016694_x_at	CV017356_x_at	CV017388_at	CV017388_x_at	CV017425_x_at	CV017440_x_at	CV017505_x_at	CV017971_at	CV018016_at	CV018016_x_at	CV019037_at	CV019467_x_at	CV019901_at	CV019915_x_at	CV020292_x_at	CV020429_at	CV020998_x_at	CV021057_x_at	CV021356_x_at	
GO:0018119	proc_peptidyl-cysteine S-nitrosylation	22448	39	441	9	5.04974206894104e-008	2.39313863267206e-007	C2402_at	C2402_x_at	C3915_at	C6009_s_at	C813_at	C813_x_at	C9953_at	DV999890_at	DV999890_s_at	
GO:0009534	comp_chloroplast thylakoid	22448	29	441	8	6.22409150885517e-008	2.8869190402775e-007	C1921_at	C2150_at	C5754_s_at	C5844_at	C690_at	CV017056_s_at	CV021481_s_at	X62425_s_at	
GO:0010258	proc_NADH dehydrogenase complex (plastoquinone) assembly	22448	4	441	4	1.46972258557161e-007	6.67499007613771e-007	C2783_at	C2956_at	C6026_at	C7073_at	
GO:0050278	func_sedoheptulose-bisphosphatase activity	22448	4	441	4	1.46972258557161e-007	6.53876578886959e-007	C1961_s_at	C2176_at	C445_at	C4846_at	
GO:0030234	func_enzyme regulator activity	22448	8	441	5	1.52597935147689e-007	6.65326997243923e-007	C5177_at	C6399_s_at	C9499_at	C9550_at	EB432392_s_at	
GO:0009902	proc_chloroplast relocation	22448	8	441	5	1.52597935147689e-007	6.52281369846984e-007	C4864_at	DV160601_at	DV999400_at	DW001203_at	EB429382_at	
GO:0008886	func_glyceraldehyde-3-phosphate dehydrogenase (NADP+) activity	22448	9	441	5	3.37794113516144e-007	1.41613686050999e-006	C1979_at	C487_at	C487_s_at	C5718_at	EB427545_s_at	
GO:0009409	proc_response to cold	22448	522	441	29	5.89573564191426e-007	2.42503843384398e-006	C11091_at	C1979_at	C2161_s_at	C2293_at	C2402_at	C2402_x_at	C487_at	C487_s_at	C5037_at	C507_at	C5177_at	C543_at	C5718_at	C5735_at	C5735_s_at	C5815_x_at	C6009_s_at	C6373_s_at	C6399_s_at	C813_at	C813_x_at	C9342_at	C9499_at	C9953_at	CV019037_at	DV999890_at	DV999890_s_at	EB427545_s_at	EB432392_s_at	
GO:0009517	comp_PSII associated light-harvesting complex II	22448	10	441	5	6.64670053662775e-007	2.68329762404602e-006	C2372_s_at	C2397_s_at	C5423_at	C5423_x_at	C8628_at	
GO:0009533	comp_chloroplast stromal thylakoid	22448	11	441	5	1.19887719773892e-006	4.75191325649246e-006	C2110_s_at	C2397_s_at	C5423_at	C5423_x_at	CV019674_s_at	
GO:0008943	func_glyceraldehyde-3-phosphate dehydrogenase activity	22448	19	441	6	1.21365815486385e-006	4.72459781714856e-006	C1979_at	C4160_s_at	C487_at	C487_s_at	C5718_at	EB427545_s_at	
GO:0019898	comp_extrinsic to membrane	22448	12	441	5	2.02203287424929e-006	7.73338888747974e-006	C2150_at	C5754_s_at	C690_at	CV017056_s_at	X62425_s_at	
GO:0046028	func_electron transporter, transferring electrons from cytochrome b6/f complex of photosystem II activity	22448	6	441	4	2.13646020624182e-006	8.03014353380545e-006	BP130140_s_at	C9110_at	C9163_x_at	CV018961_s_at	
GO:0045157	func_electron transporter, transferring electrons within the noncyclic electron transport pathway of photosynthesis activity	22448	6	441	4	2.13646020624182e-006	7.89403940611384e-006	AB001541_s_at	AB001541_x_at	C6048_at	C6048_s_at	
GO:0042578	func_phosphoric ester hydrolase activity	22448	6	441	4	2.13646020624182e-006	7.7624720826786e-006	C1961_s_at	C2176_at	C445_at	C4846_at	
GO:0009775	proc_photosynthetic electron transport in cytochrome b6/f	22448	6	441	4	2.13646020624182e-006	7.63521844197896e-006	BP130140_s_at	C9110_at	C9163_x_at	CV018961_s_at	
GO:0045156	func_electron transporter, transferring electrons within the cyclic electron transport pathway of photosynthesis activity	22448	6	441	4	2.13646020624182e-006	7.51206975743091e-006	AB001541_s_at	AB001541_x_at	C6048_at	C6048_s_at	
GO:0009512	comp_cytochrome b6f complex	22448	6	441	4	2.13646020624182e-006	7.39283055493201e-006	BP130140_s_at	C9110_at	C9163_x_at	CV018961_s_at	
GO:0009295	comp_nucleoid	22448	45	441	8	2.37348690945716e-006	8.08468978533844e-006	C2012_at	C2012_s_at	C4953_at	C4953_x_at	C5902_at	C608_s_at	C609_at	C609_s_at	
GO:0009769	proc_photosynthesis, light harvesting in photosystem II	22448	22	441	6	3.1746778652586e-006	1.06473811480981e-005	C5872_x_at	C8678_x_at	CV019200_at	CV019535_x_at	CV021044_at	CV021777_x_at	
GO:0010598	comp_NAD(P)H dehydrogenase complex (plastoquinone)	22448	13	441	5	3.2327717086611e-006	1.06779429164867e-005	C11068_at	C2783_at	C2956_at	C6026_at	C7073_at	
GO:0046863	func_ribulose-1,5-bisphosphate carboxylase/oxygenase activator activity	22448	7	441	4	4.90752040950485e-006	1.59677529742098e-005	C5177_at	C6399_s_at	C9499_at	EB432392_s_at	
GO:0043531	func_ADP binding	22448	7	441	4	4.90752040950485e-006	1.57329330775303e-005	C5177_at	C6399_s_at	C9499_at	EB432392_s_at	
GO:0009523	comp_photosystem II	22448	24	441	6	5.53915055800935e-006	1.75005046615368e-005	C2110_s_at	C313_at	C313_x_at	C5433_x_at	CV017632_at	CV019674_s_at	
GO:0009055	func_electron carrier activity	22448	105	441	11	7.05405805978554e-006	2.19683522433321e-005	C10709_at	C1921_at	C2484_x_at	C368_at	C379_x_at	C5844_at	C5937_at	C6019_at	C6574_s_at	CV021481_s_at	DV160993_at	
GO:0003959	func_NADPH dehydrogenase activity	22448	8	441	4	9.66244290490081e-006	2.96677824403997e-005	AB001541_s_at	AB001541_x_at	C6048_at	C6048_s_at	
GO:0009780	proc_photosynthetic NADP+ reduction	22448	9	441	4	1.71221619283957e-005	5.18421013943091e-005	C2366_at	C2366_x_at	C478_x_at	C605_at	
GO:0008974	func_phosphoribulokinase activity	22448	4	441	3	2.96850406975291e-005	8.86484776994704e-005	C2402_at	C2402_x_at	C6009_s_at	
GO:0050281	func_serine-glyoxylate transaminase activity	22448	4	441	3	2.96850406975291e-005	8.74505252981262e-005	C2353_s_at	C2925_at	C2925_s_at	
GO:0004760	func_serine-pyruvate transaminase activity	22448	4	441	3	2.96850406975291e-005	8.62845182941512e-005	C2353_s_at	C2925_at	C2925_s_at	
GO:0042651	comp_thylakoid membrane	22448	36	441	6	6.56624018279262e-005	0.000188347415769578	C5872_x_at	C8678_x_at	CV019200_at	CV019535_x_at	CV021044_at	CV021777_x_at	
GO:0003824	func_catalytic activity	22448	485	441	23	0.000101806300701113	0.000288230825361592	AJ632875_s_at	C11091_at	C1989_at	C2345_at	C2349_s_at	C2357_at	C2388_at	C2388_s_at	C2984_at	C4248_at	C4953_at	C4953_x_at	C519_s_at	C519_x_at	C5510_s_at	C608_s_at	C609_at	C609_s_at	C9922_at	DV159457_x_at	DV999185_s_at	DV999890_at	DV999890_s_at	
GO:0006096	proc_glycolysis	22448	76	441	8	0.000122110856730973	0.000341284189325026	C10550_at	C1979_at	C4160_s_at	C487_at	C487_s_at	C5718_at	C6572_at	EB427545_s_at	
GO:0005960	comp_glycine cleavage complex	22448	14	441	4	0.00012580078241331	0.000347146462862045	C2082_at	C752_at	C832_s_at	EB436218_x_at	
GO:0004375	func_glycine dehydrogenase (decarboxylating) activity	22448	14	441	4	0.00012580078241331	0.00034280713207627	C2082_at	C752_at	C832_s_at	EB436218_x_at	
GO:0009744	proc_response to sucrose stimulus	22448	77	441	8	0.000133963393695979	0.000360543454638562	C1979_at	C487_at	C487_s_at	C5718_at	C6058_at	C6058_x_at	C8643_x_at	EB427545_s_at	
GO:0009924	func_octadecanal decarbonylase activity	22448	6	441	3	0.000144118499211032	0.000383144302780549	C2362_at	C2362_s_at	DV161825_at	
GO:0009496	func_plastoquinol-plastocyanin reductase activity	22448	6	441	3	0.000144118499211032	0.000378528106361506	C6120_s_at	C6130_at	CV017545_x_at	
GO:0018316	proc_peptide cross-linking via L-cystine	22448	6	441	3	0.000144118499211032	0.000374021819381012	C6058_at	C6058_x_at	C8643_x_at	
GO:0008453	func_alanine-glyoxylate transaminase activity	22448	6	441	3	0.000144118499211032	0.000369621562682412	C2353_s_at	C2925_at	C2925_s_at	
GO:0051741	func_2-methyl-6-phytyl-1,4-benzoquinone methyltransferase activity	22448	7	441	3	0.000248526733300891	0.000629986370460398	C4171_at	DV999421_at	DV999421_s_at	
GO:0042221	proc_response to chemical stimulus	22448	7	441	3	0.000248526733300891	0.000622745147811428	C379_x_at	C5937_at	DV160993_at	
GO:0009706	comp_chloroplast inner membrane	22448	64	441	7	0.000254793474963821	0.000631192926614921	C4171_at	C9264_at	C9461_at	CV021142_s_at	DV999421_at	DV999421_s_at	EB447606_at	
GO:0042550	proc_photosystem I stabilization	22448	17	441	4	0.00028544069222225	0.000699169336005061	C2366_at	C2366_x_at	C478_x_at	C605_at	
GO:0010025	proc_wax biosynthetic process	22448	17	441	4	0.00028544069222225	0.000691400787827227	C11091_at	C2362_at	C2362_s_at	DV161825_at	
GO:0042335	proc_cuticle development	22448	18	441	4	0.000361325959536307	0.000865594056911154	C11091_at	C2362_at	C2362_s_at	DV161825_at	
GO:0006546	proc_glycine catabolic process	22448	18	441	4	0.000361325959536307	0.000856185425857771	C2082_at	C752_at	C832_s_at	EB436218_x_at	
GO:0008465	func_glycerate dehydrogenase activity	22448	2	441	2	0.000385083850480331	0.00090266967101841	C2383_s_at	EB429611_at	
GO:0009673	func_low affinity phosphate transmembrane transporter activity	22448	2	441	2	0.000385083850480331	0.000893066802177789	C602_at	DV999796_at	
GO:0010275	proc_NAD(P)H dehydrogenase complex assembly	22448	2	441	2	0.000385083850480331	0.00088366609899697	EB680926_s_at	EB681230_at	
GO:0055070	proc_copper ion homeostasis	22448	8	441	3	0.000391845307574412	0.000889815385950228	C379_x_at	C5937_at	DV160993_at	
GO:0019252	proc_starch biosynthetic process	22448	19	441	4	0.000450614128114424	0.0010127204116386	C1961_s_at	C2176_at	C445_at	C4846_at	
GO:0010270	proc_photosystem II oxygen evolving complex assembly	22448	20	441	4	0.000554577977028403	0.00123365305094073	C313_at	C313_x_at	C5433_x_at	CV017632_at	
GO:0009815	func_1-aminocyclopropane-1-carboxylate oxidase activity	22448	20	441	4	0.000554577977028403	0.00122119190901204	AY547440_s_at	C5855_at	C5855_x_at	C6045_x_at	
GO:0006073	proc_cellular glucan metabolic process	22448	40	441	5	0.00106824073574163	0.00232876480391676	C2023_at	C2023_x_at	C2137_at	C2156_at	C3487_s_at	
GO:0010236	proc_plastoquinone biosynthetic process	22448	11	441	3	0.00110487412574101	0.00238477781595584	C4171_at	DV999421_at	DV999421_s_at	
GO:0051738	func_xanthophyll binding	22448	3	441	2	0.0011401885727044	0.00243687361617214	C2372_s_at	C8628_at	
GO:0031409	func_pigment binding	22448	3	441	2	0.0011401885727044	0.00241321464902484	C2737_s_at	C2775_at	
GO:0005986	proc_sucrose biosynthetic process	22448	24	441	4	0.00114307634130861	0.00239606386928152	C1961_s_at	C2176_at	C445_at	C4846_at	
GO:0050821	proc_protein stabilization	22448	26	441	4	0.00155916605239237	0.00323712570877654	C2366_at	C2366_x_at	C478_x_at	C605_at	
GO:0006364	proc_rRNA processing	22448	26	441	4	0.00155916605239237	0.00320658678699563	C3825_at	C5689_at	DV999890_at	DV999890_s_at	
GO:0016559	proc_peroxisome fission	22448	13	441	3	0.00185992132891011	0.00378937242712527	C2285_s_at	C2291_at	C2291_s_at	
GO:0050162	func_oxalate oxidase activity	22448	13	441	3	0.00185992132891011	0.00375428564539263	C813_at	C813_x_at	C9953_at	
GO:0048529	func_magnesium-protoporphyrin IX monomethyl ester (oxidative) cyclase activity	22448	4	441	2	0.00225069210471485	0.00450138420942969	C9264_at	CV021142_s_at	
GO:0031012	comp_extracellular matrix	22448	14	441	3	0.00233286329614735	0.00462331089600111	C813_at	C813_x_at	C9953_at	
GO:0009620	proc_response to fungus	22448	70	441	6	0.00252355832044515	0.0049561776023157	AY547440_s_at	C11303_at	C11303_s_at	C5855_at	C5855_x_at	C6045_x_at	
GO:0009693	proc_ethylene biosynthetic process	22448	31	441	4	0.00303755717745968	0.00591238807755545	AY547440_s_at	C5855_at	C5855_x_at	C6045_x_at	
GO:0010362	proc_negative regulation of anion channel activity by blue light	22448	5	441	2	0.00370240185471937	0.00714268676397189	C4864_at	DV999400_at	
GO:0010161	proc_red light signaling pathway	22448	5	441	2	0.00370240185471937	0.0070800316169195	DW000974_at	EB438567_at	
GO:0055114	proc_oxidation reduction	22448	33	441	4	0.00383039347681602	0.00726109372126863	AB001541_s_at	AB001541_x_at	C6048_at	C6048_s_at	
GO:0007031	proc_peroxisome organization	22448	17	441	3	0.00417170195246386	0.00783992263480277	C2285_s_at	C2291_at	C2291_s_at	
GO:0009765	proc_photosynthesis, light harvesting	22448	6	441	2	0.00548154353247532	0.0102134742741848	C2351_at	EB679709_at	
GO:0006000	proc_fructose metabolic process	22448	6	441	2	0.00548154353247532	0.0101269194074544	C2161_s_at	C543_at	
GO:0042132	func_fructose 1,6-bisphosphate 1-phosphatase activity	22448	6	441	2	0.00548154353247532	0.0100418192443666	C2161_s_at	C543_at	
GO:0016798	func_hydrolase activity, acting on glycosyl bonds	22448	60	441	5	0.00644124941212887	0.0117016030987008	C2023_at	C2023_x_at	C2137_at	C2156_at	C3487_s_at	
GO:0003674	func_molecular_function	22448	4451	441	109	0.00650370411760448	0.0117174173358494	C10034_at	C10109_at	C10109_s_at	C10829_at	C10838_at	C10997_s_at	C11068_at	C11077_s_at	C11077_x_at	C11099_at	C11099_x_at	C11272_s_at	C11509_x_at	C11537_s_at	C11587_s_at	C1915_at	C1993_s_at	C2025_at	C2240_at	C2250_at	C2250_x_at	C2285_s_at	C2291_at	C2291_s_at	C2366_at	C2366_x_at	C2443_s_at	C2717_x_at	C2727_at	C2783_at	C2799_at	C2866_x_at	C2917_at	C2939_at	C2956_at	C313_at	C313_x_at	C3572_x_at	C3791_at	C3899_at	C4056_s_at	C478_x_at	C5055_at	C5107_at	C5433_x_at	C5480_at	C5586_x_at	C5613_at	C5613_x_at	C5628_at	C5667_at	C5770_at	C5857_at	C5857_x_at	C585_s_at	C5917_s_at	C5954_x_at	C6026_at	C605_at	C6064_at	C6068_x_at	C616_s_at	C619_at	C619_s_at	C621_s_at	C639_at	C6563_at	C6902_at	C6986_at	C773_at	C811_s_at	C822_s_at	C8544_x_at	C8548_at	C8566_x_at	C8592_at	C8592_x_at	C8630_s_at	C8630_x_at	C8680_x_at	C8709_x_at	C8738_at	C8801_s_at	C8988_at	C9614_s_at	C9856_at	CV016241_x_at	CV016264_x_at	CV016286_x_at	CV016460_s_at	CV016675_x_at	CV016929_at	CV017632_at	CV019248_x_at	CV019753_x_at	CV019856_s_at	CV020066_x_at	DV160601_at	DV998833_at	DV999983_at	DW001203_at	EB429382_at	EB433244_at	EB441658_at	EB451351_at	EB680812_at	EB680926_s_at	EB681230_at	EB682720_at	
GO:0010189	proc_vitamin E biosynthetic process	22448	20	441	3	0.00669551002494995	0.0119641080773696	C4171_at	DV999421_at	DV999421_s_at	
GO:0005778	comp_peroxisomal membrane	22448	21	441	3	0.00769901082552416	0.0136454013005225	C2285_s_at	C2291_at	C2291_s_at	
GO:0008757	func_S-adenosylmethionine-dependent methyltransferase activity	22448	22	441	3	0.00878648189818632	0.0154472020468114	C4171_at	DV999421_at	DV999421_s_at	
GO:0003729	func_mRNA binding	22448	8	441	2	0.00996905190035191	0.0173860265142137	C3825_at	C5689_at	
GO:0016051	proc_carbohydrate biosynthetic process	22448	45	441	4	0.0116024192222779	0.0200740269083856	C1961_s_at	C2176_at	C445_at	C4846_at	
GO:0009882	func_blue light photoreceptor activity	22448	9	441	2	0.012651864763202	0.021717374160457	C4864_at	DV999400_at	
GO:0009704	proc_de-etiolation	22448	9	441	2	0.012651864763202	0.0215477071748284	DW000974_at	EB438567_at	
GO:0046688	proc_response to copper ion	22448	27	441	3	0.0155265142810163	0.0262386055291593	C379_x_at	C5937_at	DV160993_at	
GO:0051537	func_2 iron, 2 sulfur cluster binding	22448	10	441	2	0.0156109814063338	0.0261784149736982	C2484_x_at	C368_at	
GO:0008146	func_sulfotransferase activity	22448	10	441	2	0.0156109814063338	0.0259785797448913	C8830_at	CV020071_s_at	
GO:0031072	func_heat shock protein binding	22448	139	441	7	0.0201300172167239	0.0332450284336804	C2804_at	C2804_x_at	C5981_at	C627_at	C627_s_at	EB429657_at	EB430071_at	
GO:0015976	proc_carbon utilization	22448	12	441	2	0.0223111186975168	0.0365701043312681	C5611_s_at	C9342_at	
GO:0009767	proc_photosynthetic electron transport chain	22448	12	441	2	0.0223111186975168	0.0362971931049154	C2484_x_at	C368_at	
GO:0006817	proc_phosphate transport	22448	12	441	2	0.0223111186975168	0.0360283250078419	C602_at	DV999796_at	
GO:0009644	proc_response to high light intensity	22448	83	441	5	0.023814450047835	0.0381731625766767	C1921_at	C5844_at	C6064_at	CV021481_s_at	EB441658_at	
GO:0009853	proc_photorespiration	22448	83	441	5	0.023814450047835	0.0378945263534893	C2353_s_at	C2383_s_at	C2925_at	C2925_s_at	EB429611_at	
