# Supplementary material for: TobEA: an atlas of tobacco gene expression from seed to senescence
Source: BMC Genomics. 2010 Feb 26;11:142. doi: 10.1186/1471-2164-11-142 (PMC2841117; doi:10.1186/1471-2164-11-142)
Supplement: Additional file 7 — GO analysis of K-means clusters. Zip file containing lists of probes sets and GO analysis results for in each of the 30 K-means clusters (K0- K29). [file 1471-2164-11-142-S7.ZIP › Cluster 7 of 30 K-means on Index.txt]

AFFX-r2-Ec-bioB-M_at
C9_at
C11_at
C19_at
C66_at
C94_at
C103_s_at
C110_at
C155_at
C160_at
C166_at
C174_at
C176_at
C176_s_at
C189_at
C203_at
C213_s_at
C214_at
C227_at
C247_at
C252_at
C252_s_at
C256_at
C256_s_at
C277_at
C286_at
C292_at
C324_at
C329_at
C330_at
C5211_at
C341_at
C344_at
C345_at
C391_at
C404_at
C416_at
C437_at
C437_s_at
C442_at
C483_at
C604_at
C644_at
C644_s_at
C656_at
TT07_M09_s_at
C662_at
C668_at
C694_at
C694_s_at
C707_at
C754_s_at
C787_at
C818_at
C828_at
C856_at
C870_at
C927_at
C928_at
C981_at
C995_at
C1010_at
C1032_at
C1035_at
C11158_at
C1045_at
C1046_at
C1061_at
C1061_x_at
C1074_at
C1080_at
C1156_at
C1183_at
C1195_at
C1294_at
C1307_at
C1312_at
C1314_at
C10683_s_at
C11391_at
C1328_at
C1328_s_at
C1342_at
C1342_x_at
C1344_at
C1358_at
C1373_s_at
C1411_at
C1412_s_at
C1426_at
C1444_at
C1459_s_at
C1461_at
C1467_at
C1478_at
C1479_at
C1510_at
C1517_at
C1542_at
C1542_x_at
C1547_at
C1552_at
C1552_s_at
C1556_at
C1573_at
C1579_at
C1601_s_at
C1611_at
C1619_s_at
C1626_at
C1628_at
C1629_at
C1629_s_at
C1651_at
C1695_s_at
C6851_at
C1742_at
C1744_at
C1749_at
C1751_at
C1756_at
C1760_at
C1828_at
C1833_at
C1837_at
C1854_at
C1878_at
C1885_at
C1894_at
C1896_at
C1896_x_at
C1901_at
C1906_s_at
C1909_at
C1935_at
C1935_s_at
C9399_at
C9399_s_at
C1941_at
C1949_s_at
C1957_at
C1964_at
C1968_at
C1971_at
C1980_at
C1992_at
C1997_at
C2008_at
C2029_at
C2029_x_at
C2042_at
C2123_at
C2124_at
C2141_at
C2165_at
C2173_at
C2178_s_at
C2179_at
CV017098_s_at
C2216_at
C2225_at
C2252_at
C2263_x_at
C2265_at
C2294_at
C2309_at
C2309_s_at
C2326_at
C2399_at
C2409_at
C2433_at
C2434_at
C2445_at
C2451_at
C2464_at
C2517_at
C2529_at
C2544_at
C2551_at
C2570_at
C2571_s_at
C2588_s_at
C2593_x_at
C2607_at
C2607_s_at
C2631_at
C2633_at
C2638_at
C4656_s_at
C2646_s_at
C2650_at
C2667_at
C2684_at
C2695_at
C2698_s_at
C2709_at
C2747_at
C2762_at
C2764_s_at
C2791_at
EB451303_s_at
C2806_at
C2808_at
C2843_at
C2844_at
C2870_at
C2875_at
C2876_at
C2888_at
C2896_at
C2914_s_at
C2933_at
C2938_s_at
C2964_at
C2976_at
C2977_at
C2980_at
C2980_s_at
C2983_at
C3006_at
C3011_at
C3012_at
C7063_at
C7063_s_at
C3050_at
C3052_at
C3067_s_at
C3101_s_at
C3105_at
C3105_s_at
C3177_at
C3303_at
C3339_at
C3399_at
C3426_at
C3444_at
C3455_at
C3455_s_at
C3499_at
C3517_at
C3532_at
C3547_at
C3553_at
C3561_s_at
C3563_s_at
C3573_at
C3577_s_at
C3581_s_at
C3583_at
C3588_at
C3592_at
C3596_at
C3597_at
C3629_s_at
C3647_at
EB440322_s_at
C3662_at
C3671_at
C5196_at
C3680_at
C3682_at
C3686_at
C3687_s_at
C3700_at
C3701_at
C3710_at
C3710_x_at
C3713_at
C3734_at
C3745_at
C3752_at
C3755_at
C3760_at
C3775_at
C3792_s_at
C3793_at
C3793_x_at
C3795_at
C3813_at
C3840_at
DW003174_s_at
C3856_at
C3861_at
C3868_at
C3878_at
C3879_at
C3898_at
C3900_at
C3925_at
C3931_at
C3934_at
C3936_at
C3941_at
C3948_at
C3955_at
C3964_at
C3964_x_at
C3978_s_at
C3979_at
C3985_at
C3985_x_at
C4000_at
C4007_at
C4008_at
C4021_at
C4032_at
C4037_at
C4041_at
C4067_at
C4073_at
C4091_at
C4092_s_at
C4103_s_at
C4108_at
C4120_at
C4137_s_at
C4165_at
C4166_at
C4169_at
C4196_s_at
C4243_at
C4252_at
C4257_s_at
C4260_at
C4260_x_at
C4271_at
C4271_x_at
C4277_at
C4278_at
C4325_s_at
C4334_at
C4335_at
C4337_at
DW004646_at
C4381_at
C4386_at
C4387_at
C4387_s_at
C4392_s_at
C4423_at
C4439_s_at
C4462_x_at
C4491_at
C4503_at
C4510_at
C4511_at
C4512_at
C4563_at
C4575_at
C4588_at
C4615_at
C4627_at
C4627_s_at
C4630_s_at
C4645_at
C4645_s_at
C4667_at
C4668_at
C4670_at
C4674_at
C4690_at
C4717_at
C4723_at
C4724_at
C4728_at
C4748_at
C4767_at
C4779_at
C4816_at
C4822_s_at
C4824_at
C4829_at
C4840_at
C4860_at
C4875_at
C4889_s_at
DW004979_s_at
C4913_at
C4924_at
C4935_at
C4935_x_at
C4943_at
C4944_at
C4949_at
C4949_s_at
C4958_at
C4975_at
C4980_at
C4984_at
C4993_at
C4994_s_at
C5004_at
C5006_at
C5007_at
C5007_s_at
C5008_at
C5021_at
C5021_x_at
C5041_at
C5080_at
C5080_s_at
C5081_at
C5101_at
C5101_x_at
C5104_at
C5111_at
C5129_s_at
C5141_at
C5168_x_at
C5170_at
C5226_at
C5265_at
C5266_at
C5283_at
C5285_at
C5292_at
C5307_at
C6667_at
BP534358_at
C5331_at
C5332_at
C5374_at
C11248_s_at
C5397_at
C5400_at
C5400_x_at
C5407_at
C5410_at
C5415_at
C5418_at
C5434_s_at
C5437_s_at
C5469_at
C5476_at
C5493_x_at
C5509_s_at
C5549_at
C5549_s_at
C5557_at
C5557_x_at
C5568_at
C5587_at
C5588_at
C5592_at
C5593_at
C5630_at
C5635_at
C5637_at
C5668_at
C5682_at
C5704_at
C5705_at
C5716_at
C5752_at
C5765_at
C5766_at
C5769_at
C5773_at
C5801_at
C5801_x_at
C5805_at
C5835_at
C5839_at
C5840_s_at
C5874_at
C5882_at
C5905_at
C5906_at
C5907_at
C5994_at
C6014_at
C6015_at
C6023_at
C6041_at
C6060_at
C6062_s_at
C6083_at
C6098_at
C6116_at
C6147_at
C6155_at
C6161_s_at
C6173_s_at
C6176_s_at
C6201_at
C6213_at
C6219_at
C6221_at
C6221_s_at
C6228_at
C6238_at
C6242_at
C6280_at
C6280_s_at
C6291_at
C6299_s_at
C6300_at
C6304_at
C6304_s_at
C6305_x_at
C6320_at
C10907_at
C10907_s_at
C6326_at
C6329_at
C6345_at
C6346_at
C6382_at
C6385_at
C6400_at
C6401_at
C6403_s_at
C6427_s_at
C6431_at
C6438_at
C6486_s_at
C6499_s_at
C6510_at
C6520_at
C6544_at
C6555_x_at
C6573_at
C6579_s_at
C6588_at
C6593_s_at
C6597_at
C6633_at
C6650_x_at
C6671_at
C6671_s_at
C6674_at
C6674_x_at
C6675_at
C6677_at
C6697_at
C6736_at
C6738_at
C6745_at
C6747_at
C6753_at
C6758_at
C6764_s_at
C6769_at
C6769_s_at
C6772_at
C6800_at
C6816_at
C6822_at
C6827_at
C6868_at
C6873_at
C6890_at
C6899_at
C6910_at
C6916_at
C6941_x_at
C6951_at
C6968_at
C6973_at
C7018_at
C7061_at
C7078_at
C7111_at
C7135_at
C7145_at
C7184_at
C7200_at
C7205_at
C7211_at
C7237_s_at
C7250_at
C7252_at
C7255_at
C7255_s_at
C7281_at
C7320_at
C7358_at
C7377_at
C7406_at
C7414_at
C7415_at
C7417_at
C7491_at
C7519_s_at
C7520_at
C7530_at
C7538_at
C7541_at
C7565_at
C7613_at
C7652_at
C7881_s_at
C7694_at
C7700_at
C7736_at
C7741_at
C7750_at
C7757_at
C7768_at
C7799_at
C7800_at
C7870_at
C7917_at
C7919_at
C7938_at
C7986_at
C7994_at
C8008_at
C8032_at
C8047_at
C8055_at
C8072_at
C8078_at
CV017597_s_at
C8111_at
C8127_at
C8138_at
C8138_x_at
C8154_at
CV016198_s_at
C8255_at
C8260_at
C8263_at
C8269_at
C8303_at
C8323_at
C8348_at
C8349_at
C8353_at
C8399_at
C8406_at
C8411_at
C8423_at
C8435_at
C8460_at
C8478_at
C8492_at
C8536_at
C8545_at
C8545_s_at
C8568_at
C8585_at
C8609_at
C8620_at
C8691_at
C8705_at
C8705_x_at
C8719_at
C8719_x_at
TT30_E16_at
C8800_x_at
C8822_at
C8833_x_at
C8847_at
C8851_s_at
C8882_at
C8928_at
C8943_at
C8954_at
C8968_at
C8975_at
C8979_at
C8982_at
C8982_x_at
C9002_at
C9002_x_at
C9070_at
C9071_at
C9071_s_at
C9083_s_at
C9091_at
C9107_at
C9140_s_at
C9147_s_at
C9155_at
C9169_at
C9174_at
C9178_at
C9193_s_at
C9223_at
C9235_at
C9245_at
C9250_at
C9250_s_at
C9253_at
C9269_s_at
C9270_at
C9272_at
C9282_at
C9289_at
C9289_s_at
C9295_at
C9296_at
C9316_at
C9331_at
C9361_at
C9364_at
C9366_at
BP530328_at
C9388_at
C9388_s_at
C9425_at
C9430_at
C9432_at
C9442_at
C9483_x_at
C9485_at
C9524_s_at
C9530_s_at
C9558_at
C9570_at
C9597_s_at
C9615_at
C9616_at
C9660_at
C9683_at
C10883_at
C10883_s_at
C9683_x_at
C9713_at
C9718_at
C9760_s_at
C9761_s_at
C9762_at
C9799_at
C9802_at
C9815_s_at
C9832_at
C9886_at
C9936_s_at
C9938_at
C9940_at
C9952_at
C9982_at
C9997_at
C10002_s_at
C10004_s_at
C10014_at
C10020_at
C10028_at
C10044_at
C10060_at
C10068_at
C10072_s_at
C10085_at
C10114_at
C10123_at
C10134_at
C10138_at
C10146_at
C10167_at
C10173_at
C10173_x_at
C10175_at
C10191_at
C10193_at
C10195_at
C10198_at
C10205_at
C10215_at
C10230_at
C10231_at
C10239_at
CV019367_s_at
C10287_at
C10296_at
C10311_s_at
C10330_at
C10342_at
C10346_at
C10371_at
C10374_at
C10377_at
C10378_at
C10379_at
C10382_at
C10386_at
DW002824_at
DW002824_s_at
C10413_at
C10421_at
C10450_at
C10492_at
C10500_at
C10500_x_at
C10551_at
C10558_s_at
C10565_at
C10600_at
C10626_at
C10643_at
C10660_at
C10661_at
C10666_at
C10667_at
C10681_at
C11246_at
C11246_s_at
C10734_at
C10735_at
C10735_s_at
C10750_at
C10757_at
C10757_s_at
C10760_s_at
C10776_at
C10792_at
C10793_at
C10800_at
C10812_at
C10816_at
C10819_at
C10831_at
C10842_at
C10844_at
C10874_s_at
C10928_at
C10973_at
C10981_at
C10982_at
C11000_at
C11004_at
C11005_at
C11007_at
C11011_s_at
C11027_at
C11036_at
C11094_at
C11133_at
C11174_at
C11181_s_at
C11185_at
C11186_at
C11187_at
C11188_at
C11210_at
C11226_at
C11236_at
C11254_at
C11257_s_at
C11263_at
C11267_s_at
C11277_at
C11282_at
C11301_at
C11305_at
C11315_at
C11333_at
C11337_at
C11346_at
C11362_at
C11375_at
C11438_at
C11444_at
C11445_at
C11453_at
C11465_at
C11466_at
C11480_at
C11480_s_at
C11492_at
C11507_at
C11522_at
C11529_at
C11531_at
C11556_at
C11559_at
C11561_at
C11564_x_at
C11582_at
C11584_at
C11594_at
C11616_at
C11640_at
C11669_at
C11691_at
C11700_at
C11724_at
EB684209_at
EB684179_at
EB684177_at
EB683999_at
EB683850_at
EB683845_at
EB683829_at
EB683666_at
EB683604_s_at
EB683546_at
EB683276_at
EB683258_at
EB683240_at
EB683169_at
EB682826_at
EB682769_at
EB682674_at
EB682667_at
EB682639_at
EB682381_at
EB682381_s_at
EB682349_s_at
EB682255_x_at
EB682246_at
EB682171_x_at
EB682124_at
EB682061_at
EB682061_x_at
EB681978_at
EB681955_s_at
EB681750_at
EB681730_at
EB681707_at
EB681538_at
EB681453_at
EB681302_at
EB681261_s_at
EB681158_at
EB681094_at
EB681049_at
EB681018_at
EB681018_x_at
EB680914_at
EB680857_at
EB680762_at
EB680720_at
EB680679_s_at
EB680596_at
EB680493_at
EB680487_at
EB680367_at
EB680301_s_at
EB680260_at
EB680228_at
DV162370_at
DV162370_s_at
EB680127_at
EB680070_at
EB679586_at
EB679234_at
EB679218_at
EB679148_at
EB678788_at
EB678739_at
EB677541_s_at
DW000783_s_at
EB677535_x_at
EB677343_s_at
EB677303_at
DW005182_at
DW005167_at
DW005056_at
DW004969_at
DW004949_at
DW004925_at
DW004887_at
DW004881_at
DW004848_at
DW004848_x_at
DW004793_s_at
DW004773_at
DW004769_at
DW004718_at
DW004404_at
DW004371_at
DW004364_s_at
DW004317_at
DW004303_at
DW004214_at
DW004197_s_at
DW004167_at
DW003980_at
DW003932_at
DW003888_at
DW003823_s_at
DW003811_s_at
DW003774_at
DW003756_at
DW003669_at
DW003582_at
DW003532_at
DW003463_at
DW003323_at
DW003209_at
DW003083_at
DW003066_at
DW003064_at
DW003049_at
DW003048_at
DW002899_at
DW002852_at
DW002689_at
DW002675_at
DW002650_at
DW002547_at
DW002519_at
DW002444_at
DW002421_at
DW002393_at
DW002296_at
DW002287_at
DW002068_at
DW002000_at
DW001966_at
DW001918_at
DW001898_at
DW001510_at
DW001438_at
DW001436_at
DW001356_at
DW001199_at
DW001149_at
DW000896_at
DW000890_at
DW000842_at
DW000751_at
DW000744_s_at
DW000627_at
DW000508_at
DW000495_s_at
DW000472_at
DW000472_s_at
DW000165_at
DW000090_at
DW000071_at
DV999536_at
DV999376_at
DV999354_x_at
DV999078_at
DV998869_at
DV162719_at
DV162674_at
DV162604_at
DV162277_at
DV162262_x_at
DV162203_at
DV162187_at
DV162175_s_at
DV162122_at
DV162092_at
DV162008_s_at
DV161997_at
DV161972_at
DV161972_s_at
DV161773_at
DV161712_at
DV161683_at
DV161437_at
DV161400_at
DV161262_at
DV161089_at
DV160875_at
DV160843_at
DV160808_at
DV160763_s_at
DV160708_at
DV160704_at
DV160564_at
DV160436_at
DV160203_at
DV160187_at
DV160158_at
DV160019_x_at
DV159957_at
DV159957_s_at
DV159911_at
DV159844_at
DV159844_s_at
DV159768_at
DV159760_at
DV159744_at
DV159737_at
DV159689_at
DV159674_s_at
DV159606_at
DV159491_at
DV159449_at
DV159420_at
DV159412_at
DV159406_at
DV159351_at
DV159308_at
DV159154_at
DV158421_at
DV158421_s_at
DV158412_at
DV158338_at
DV158330_at
DV157860_at
EB643485_at
EB643481_at
EB643470_at
EB452239_at
EB452083_at
EB452067_s_at
EB452054_at
EB452035_at
EB452002_at
EB451902_at
EB451799_at
EB451762_at
EB451730_at
EB451598_at
EB451544_s_at
EB451542_at
EB451527_at
EB451486_x_at
EB451437_at
EB451322_at
EB451113_at
EB451068_s_at
EB439188_at
EB439188_s_at
EB450702_at
EB450549_at
EB450529_at
EB450503_at
EB450487_at
EB450487_s_at
EB450404_at
EB450375_at
EB450260_at
EB450218_at
EB450178_at
EB450158_at
EB450036_at
EB449921_at
EB449858_at
EB449842_s_at
EB449488_at
EB449460_at
EB449432_at
EB449352_at
EB449260_at
EB449164_at
EB448899_s_at
EB448827_at
EB448736_at
EB448669_at
EB448614_s_at
EB448560_x_at
EB448543_at
EB448514_at
EB448466_at
EB448367_at
EB448323_at
EB448323_s_at
EB448233_at
EB448183_x_at
EB448130_at
EB447786_at
EB447455_at
EB447311_at
EB447293_at
EB447268_at
EB447262_at
EB447253_at
EB447217_at
EB447103_at
EB447098_at
EB447042_at
EB447028_at
EB447028_x_at
EB446988_at
EB446966_s_at
EB446870_s_at
EB446852_at
EB446851_at
EB446851_x_at
EB446820_at
EB446791_at
EB446769_at
EB446756_at
EB446723_at
EB446716_s_at
EB446712_at
EB446704_at
EB446694_s_at
EB446662_at
EB446657_at
EB446655_at
EB446644_at
EB446589_at
EB446529_at
EB446482_at
EB446465_at
EB446422_at
EB446266_at
EB446111_at
EB446103_at
EB446091_at
EB445952_at
EB445921_at
EB445895_at
EB445883_at
EB445858_at
EB445845_at
EB445679_at
EB445599_at
EB445594_at
EB445549_at
EB445549_s_at
EB445446_at
EB445426_at
BP532819_s_at
EB445304_at
EB445278_at
EB445270_at
EB445207_at
EB445134_at
EB445132_at
EB444953_at
EB444916_at
EB444910_at
EB444909_at
EB444885_at
EB444851_s_at
EB444820_at
EB444658_at
EB444625_at
EB444605_at
EB444578_at
EB444488_at
EB444451_at
EB434403_at
EB444430_at
EB444408_at
EB444343_at
EB444282_at
EB444175_at
EB444100_at
EB444099_at
EB444052_at
EB444007_at
EB443749_at
EB443582_at
EB443521_at
EB443410_at
EB443402_at
EB443295_at
EB443199_at
EB443099_at
EB443084_at
EB443078_at
EB443078_x_at
EB442985_at
EB442855_at
EB442785_at
EB442706_at
EB442689_at
EB442507_at
EB442331_at
EB442246_at
EB442177_x_at
EB442124_at
EB442082_at
EB441990_at
EB441964_at
EB441930_s_at
EB441871_at
EB441788_at
EB441683_at
EB441647_at
EB441625_at
EB441550_at
EB441550_s_at
EB441308_at
EB441281_s_at
EB441248_s_at
EB441197_s_at
EB441048_at
EB441033_at
BP528217_at
EB441019_at
EB441009_at
EB441002_at
EB440876_at
EB440873_at
EB440734_at
EB440572_at
EB440536_at
EB440510_at
EB440447_s_at
EB440079_at
EB439893_at
EB439885_at
EB439617_at
EB439593_at
EB439515_at
EB439515_x_at
EB439444_s_at
EB439424_at
EB439022_at
EB439022_s_at
EB439012_at
EB438946_at
EB438941_at
EB438808_at
EB438774_at
EB438711_at
EB438676_s_at
EB438501_at
EB438480_at
EB438474_at
EB438344_at
EB438223_x_at
EB438045_at
EB437823_s_at
EB437562_at
EB437528_at
EB437443_at
EB437237_at
EB437237_s_at
EB436951_at
EB436758_at
EB436614_at
EB436430_at
EB436307_x_at
EB436298_at
EB436085_at
EB436085_x_at
EB435913_at
EB435911_at
EB435536_at
EB435440_at
EB435378_at
EB435352_at
EB435321_at
EB435316_at
EB435089_s_at
EB434942_at
EB434739_at
EB434739_x_at
EB434685_at
EB434371_at
EB434310_x_at
EB434097_at
EB433894_at
EB433883_at
EB433848_at
EB433725_at
EB433719_s_at
EB433494_at
EB433304_at
EB433185_at
EB433175_at
EB433054_at
EB433054_s_at
EB432975_at
EB432723_s_at
EB432470_at
EB432439_at
EB432223_at
EB431949_at
EB431860_at
EB431834_at
EB431460_at
EB431374_at
EB431180_x_at
EB430976_at
EB430960_x_at
EB430852_at
EB430729_at
EB430708_at
EB430579_at
EB430526_at
EB430496_at
EB430444_at
EB430401_at
EB430270_at
EB430270_s_at
EB430230_at
EB430135_at
EB430080_x_at
EB429997_s_at
EB429882_at
TT06_E19_at
EB429793_at
EB429605_s_at
EB429566_at
EB429050_at
EB429004_s_at
EB428957_at
EB428951_at
EB428841_at
EB428684_at
EB428650_at
EB428562_at
EB428525_at
EB428475_at
EB428444_s_at
EB428358_at
EB428319_at
EB428307_at
EB428276_at
EB428175_at
EB427636_at
EB427577_at
EB427534_at
EB427532_at
EB427397_s_at
EB427364_at
EB427320_at
EB427266_at
EB427084_at
EB427065_at
EB427062_at
EB426993_at
EB426864_at
EB426810_s_at
EB426804_at
EB426802_x_at
EB426643_at
EB426490_at
EB426490_s_at
EB426418_s_at
EB426416_at
EB426416_s_at
EB426358_x_at
EB426243_s_at
EB426017_x_at
EB425963_at
EB425918_s_at
EB425895_at
EB425845_at
EB425779_at
EB425758_at
EB425660_at
EB425395_at
EB425394_at
EB425297_s_at
EB425216_at
EB425204_s_at
EB425138_at
EB424986_at
EB424908_at
EB424799_at
EB424778_at
EB424778_s_at
EB424706_at
EB424615_at
AJ310472_at
DR109312_at
BP134409_at
BP133833_at
BP131547_x_at
BP129883_at
BP529860_at
BP529816_at
BP529816_s_at
BP529718_at
BP529523_at
BP529467_at
BP529331_at
BP529167_at
BP529134_at
BP529080_at
BP529055_at
BP528958_at
BP528902_at
BP528855_at
BP528841_at
BP528812_at
BP528812_s_at
BP528793_at
BP528786_at
BP528766_at
BP528702_at
BP528513_at
BP528415_at
BP528415_x_at
BP528381_at
BP528374_at
BP528156_s_at
BP528121_at
BP528107_at
BP528100_at
BP528037_at
BP527942_at
BP527820_at
BP527783_at
BP527773_at
BP527740_at
BP527616_at
BP527590_at
BP527531_at
BP527495_at
BP527450_at
BP527318_at
BP527262_at
BP527260_at
BP527231_at
BP527130_s_at
BP527129_at
BP527117_s_at
BP527101_at
BP527093_at
BP527038_at
BP526985_at
BP526954_at
BP526933_at
BP526865_at
BP526699_at
BP526677_at
BP526474_at
BP526411_at
BP526361_at
BP526303_at
BP526296_at
BP526269_s_at
BP526065_at
BP526045_at
BP525887_at
BP525836_at
BP525808_at
BP525716_at
BP525684_at
BP525663_at
BP525663_x_at
BP525651_at
BP525645_at
BP525578_at
BP525563_at
BP137479_at
BP137448_at
BP137419_at
BP137416_at
BP137372_at
BP137372_x_at
BP137284_at
BP137224_at
BP137188_at
BP137135_at
BP137067_at
BP137053_at
BP136910_at
BP136882_at
BP136309_at
BP136271_at
BP136171_at
BP136143_at
BP136016_at
BP135908_at
BP135726_at
BP135725_at
BP135606_at
BP135600_at
BP135600_s_at
BP135589_at
BP135539_at
BP135469_at
BP135458_at
BP135243_at
BP135193_at
BP135063_at
BP134904_at
BP134700_at
BP134669_at
BP134553_at
BP134493_at
BP134432_at
BP134343_at
BP134175_at
BP134099_at
BP134063_at
BP134013_at
BP134011_at
BP133977_at
BP133785_at
BP133729_at
BP133687_at
BP133646_at
BP133634_at
BP133561_at
BP133557_at
BP133555_at
BP133546_at
BP133516_at
BP133485_at
BP133476_at
BP133465_at
BP133434_at
BP133428_at
BP133423_at
BP133296_at
BP133236_at
BP133138_at
BP132749_at
BP132746_at
BP132706_at
BP132651_s_at
BP132636_at
BP132629_at
BP132497_at
BP132476_at
BP132452_at
BP132436_at
BP132435_at
BP132415_at
BP132409_at
BP132386_at
BP132314_at
BP132189_at
BP132013_at
BP131981_at
BP131921_at
BP131918_x_at
BP131883_at
BP131793_at
BP131645_at
BP131639_at
BP131550_at
BP131460_at
BP131445_at
BP131410_at
BP131341_at
BP131271_at
BP131093_at
BP131083_at
BP130933_at
BP130866_at
BP130827_at
BP130820_at
BP130755_at
BP130743_at
BP130737_x_at
BP130707_at
BP130678_at
BP130661_at
BP130636_at
BP130502_at
BP130344_at
BP130312_at
BP130245_at
BP130204_at
BP130154_at
BP130071_at
BP130069_at
BP130018_at
BP130018_s_at
BP130008_at
BP129968_at
BP129925_at
BP129923_at
BP129847_at
BP129841_at
BP129669_at
BP129668_at
BP129590_at
BP129521_at
BP129463_at
BP129271_at
BP128890_at
BP128773_at
BP128725_at
BP128692_s_at
BP128574_at
BP128511_at
BP128403_at
AJ632879_at
CN498830_s_at
BP535473_at
BP535473_s_at
BP535439_at
BP535349_at
BP535257_at
BP535160_at
BP535096_at
BP535047_at
BP534956_at
BP534945_x_at
BP534899_at
BP534822_s_at
BP534763_at
BP534762_at
BP534710_at
BP534663_at
BP534638_at
BP534624_at
BP534517_at
BP534387_at
BP534296_s_at
BP534255_at
BP534230_at
BP534188_at
BP534179_at
BP534171_at
BP534063_at
BP534009_at
BP534007_at
BP533923_at
BP533897_at
BP533826_at
BP533663_at
BP533637_at
BP533363_at
BP533314_at
BP533277_s_at
BP533105_at
BP533105_s_at
BP533024_at
BP532935_at
BP532933_at
BP530337_at
BP532912_at
BP532826_x_at
BP532783_s_at
BP532761_at
BP532587_at
BP532581_at
BP532552_s_at
BP532507_at
BP532360_s_at
BP532107_at
BP532089_at
BP532026_s_at
BP532022_at
BP531990_at
BP531967_at
BP531905_at
BP531812_at
BP531784_at
BP531757_at
BP531744_at
BP531744_s_at
BP531641_at
CV018628_x_at
BP531605_x_at
BP531416_at
BP531339_at
BP531249_at
BP531201_at
BP531178_s_at
BP531172_at
BP531160_s_at
BP531142_at
BP531135_at
BP531132_at
BP531025_at
BP530982_at
BP530962_at
BP530948_at
BP530942_at
BP530902_at
BP530878_at
BP530785_x_at
BP530783_at
BP530747_at
BP530663_at
BP530623_at
BP530597_at
BP530551_at
BP530543_at
BP530510_at
BP530507_x_at
BP530457_at
BP530427_at
BP530411_at
BP530411_x_at
BP530332_at
BP530322_at
BP530244_at
BP530228_at
BP530223_at
CV021782_at
CV021764_at
CV021761_at
CV021715_at
CV021655_at
CV021621_x_at
CV021602_s_at
CV021593_at
CV021589_at
CV021486_at
CV021479_x_at
CV021477_x_at
CV021434_at
CV021390_s_at
CV021362_at
CV021236_at
CV021233_at
CV021233_x_at
CV021062_at
CV021051_at
CV021045_at
CV021045_s_at
CV021041_x_at
CV020965_at
CV020870_at
CV020820_at
CV020749_at
CV020613_at
CV020556_at
CV020556_x_at
CV020538_x_at
CV020526_at
CV020484_at
CV020439_at
CV020390_x_at
CV020338_x_at
CV020327_at
CV020254_at
CV020209_s_at
CV020080_at
CV020017_x_at
CV019999_at
CV019791_at
CV019705_x_at
CV019664_x_at
CV019636_at
CV019551_at
CV019549_s_at
CV019482_at
CV019393_at
CV019361_at
CV019350_at
CV019328_at
CV019322_at
CV019232_x_at
CV019229_at
CV019155_at
CV019056_at
CV018985_at
CV018944_s_at
CV018883_at
CV018883_x_at
CV018778_at
CV018745_at
CV018727_at
CV018653_at
CV018454_at
CV018453_at
CV018352_at
CV018304_at
CV018302_at
CV018268_at
CV018179_s_at
CV018174_at
CV018116_at
CV018088_at
CV018060_at
CV018025_at
CV018003_s_at
CV017990_s_at
CV017950_x_at
CV017876_at
CV017856_x_at
CV017792_s_at
CV017751_s_at
CV017714_s_at
CV017686_at
CV017662_at
CV017648_at
CV017648_s_at
CV017546_s_at
CV017479_s_at
CV017466_at
CV017445_at
CV017442_x_at
CV017256_at
CV017208_s_at
CV017196_x_at
CV017188_s_at
CV017037_at
CV017002_at
CV016923_at
CV016829_at
CV016756_at
CV016721_at
CV016701_at
CV016457_at
CV016433_at
CV016410_x_at
CV016393_at
CV016392_s_at
CV016366_x_at
CV016310_s_at
CV016248_at
CV016246_x_at
CV016183_x_at
CV016152_at
CV016152_x_at
CV016098_at
CV015976_at
CV015961_x_at
CV015953_at
CN949795_at
CN824927_at
CN824920_x_at
BQ843130_at
BQ842824_at
BP192583_at
CB337251_at
AB032546_at
AJ344613_at
AF211785_x_at
AF211689_x_at
AF211557_at
AF057371_at
AA523554_at
T18332_at
T18331_at
AJ719146_at
AJ719090_s_at
AJ718635_s_at
AJ718578_s_at
AJ718283_at
AJ718180_s_at
AJ718174_at
AJ718147_at
AJ718147_s_at
AJ718075_at
AJ717905_at
AB186042_s_at
DQ131889_x_at
AJ577852_at
AY650178_at
AY648942_at
X63106_at
AB063574_at
AB119470_at
AB170035_at
AY220479_at
AB088637_at
AF353615_at
AB090281_s_at
AB017968_at
AF302082_at
AJ320505_at
AY055111_at
AF079872_at
AF223351_at
AF088885_at
AF124371_at
AF096298_at
U65390_at
TT03_C23_at
TT03_C23_x_at
TT03_L02_at
TT05_I20_at
TT07_J17_at
TT08_H09_at
TT08_H09_x_at
TT10_D16_at
TT11_D13_at
TT11_D13_s_at
TT12_P20_at
TT13_M18_s_at
TT15_P13_at
TT16_J18_at
TT17_B22_at
TT17_D12_at
TT17_D20_at
TT22_D05_at
TT22_E22_at
TT24_D11_s_at
TT27_L03_at
TT29_B20_at
TT31_J18_at
TT32_L01_s_at
TT33_O02_at
TT34_F23_at
TT34_J11_at
TT34_O24_at
TT35_N19_at
TT36_C05_at
TT38_A18_s_at
TT39_E24_at
TT40_E15_at
TT41_D21_at
TT47_E15_at
TT47_F18_at
TT47_G02_at
TT47_I23_at
TT47_L05_at
TT48_N08_at
TT47_J23_at
TT12_G03_at
TT13_P07_at
TT24_P06_s_at
TT03_F05_s_at
TT03_L07_at
TT04_C01_at
TT04_O02_at
TT05_D10_at
TT05_I03_s_at
TT10_P16_at
TT06_A23_at
TT06_L01_at
TT07_A20_at
TT07_C13_at
TT07_M17_at
TT07_P05_at
TT08_G13_at
TT08_G21_at
TT08_L22_at
TT09_M05_at
TT10_B10_at
TT17_E10_at
TT17_P07_s_at
TT18_E09_at
TT18_J20_at
TT18_M18_at
TT20_H14_at
TT20_K08_at
TT20_N07_at
TT20_O08_at
TT22_P16_at
TT22_P22_at
TT23_A10_at
TT23_E05_at
TT23_O08_at
TT35_O13_at
TT36_A22_at
TT36_B09_at
TT36_G19_at
TT36_K12_at
TT36_P20_at
TT36_P20_x_at
TT37_H24_x_at
TT38_M13_at
TT39_A05_at
TT40_G18_at
TT40_I08_at
TT41_A12_at
TT41_A13_at
TT41_C03_at
TT41_C18_at
TT41_D05_at
TT41_L09_at
TT41_M07_at
TT47_D10_at
TT47_D21_x_at
TT47_F09_at
TT03_K13_at
TT05_E17_at
TT05_N10_at
TT06_E05_at
TT06_K19_at
TT06_N23_at
TT08_C01_at
TT09_C17_at
TT10_B04_s_at
TT11_A09_at
TT11_J08_at
TT12_D24_at
TT12_P21_at
TT14_J17_at
TT14_P20_at
TT15_L22_x_at
TT20_P20_at
TT16_G13_at
TT16_J23_at
TT16_J23_x_at
TT16_L10_at
TT17_M14_at
TT17_M14_x_at
TT19_B13_at
TT22_J23_at
TT22_M21_at
TT23_F23_at
TT24_B14_at
TT26_F02_at
TT26_M13_at
TT27_F20_at
TT27_M17_at
TT28_I09_at
TT29_D18_s_at
TT29_K20_at
TT32_B14_at
TT32_L10_at
TT32_L23_at
TT34_M05_s_at
TT35_M16_s_at
TT36_I06_at
TT36_K10_at
TT36_K10_x_at
TT36_O21_at
TT37_N06_at
TT39_J22_at
TT39_L09_at
TT40_N14_at
TT47_D14_s_at
TT47_F03_at
TT48_O07_at
TT49_D21_at
TT50_K07_at
TT30_O05_at
TT40_B07_at
TT03_F18_s_at
TT04_E07_at
TT05_M22_at
TT06_B17_at
TT06_C22_at
TT11_M18_at
TT24_A15_at
TT24_H08_s_at
TT24_M06_at
TT26_A03_at
TT26_J17_s_at
TT27_A15_at
TT27_H01_at
TT27_M01_at
TT28_F19_at
TT32_O07_at
TT33_A17_at
TT13_C13_s_at
TT01_F03_at
TT02_L08_at
TT02_H12_at
TT02_H12_x_at
TT03_A09_at
TT03_F09_at
TT03_K23_at
TT03_P14_at
TT04_N05_at
TT05_G24_at
TT05_J13_at
TT05_L01_s_at
TT05_N21_at
TT06_B12_at
TT06_J03_at
TT06_K10_at
TT07_P22_s_at
TT07_O15_s_at
TT08_J11_at
TT08_M08_at
TT08_M22_at
TT10_F23_at
TT10_I04_at
TT10_K05_at
TT10_K19_at
TT11_P22_at
TT11_N07_at
TT12_E16_at
TT12_F12_at
TT12_I02_at
TT15_D19_at
TT15_D19_s_at
TT15_H14_at
TT19_C24_at
TT20_A08_at
TT20_D11_at
TT20_P09_at
TT21_J17_at
TT21_O04_at
TT22_D10_at
TT22_K04_at
TT23_P05_at
TT24_E04_at
TT24_M15_at
TT24_P10_at
TT25_E12_at
TT25_N13_at
TT26_C10_at
TT26_D18_at
TT26_D18_x_at
TT27_G13_at
TT27_P02_at
TT28_H02_at
TT29_K04_at
TT30_E14_at
TT30_H24_at
TT30_N10_at
TT31_A10_at
TT31_B21_at
TT31_K03_at
TT32_D06_x_at
TT32_E08_s_at
TT32_G04_at
TT33_A15_at
TT33_F10_at
TT34_C09_at
TT34_L21_at
TT34_M20_at
TT35_L06_at
TT36_A09_at
TT36_I22_at
TT36_I24_at
TT36_P16_at
TT37_A08_at
TT38_N16_at
TT39_E18_at
TT39_F20_at
TT39_G18_at
TT39_J11_at
TT39_K01_at
TT39_L18_at
TT40_D02_at
TT40_J11_at
TT40_J23_at
TT40_M14_at
TT41_G22_at
TT41_K18_at
TT41_N02_at
TT47_C20_at
TT47_L15_at
TT47_L19_at
TT47_L22_at
TT47_M18_at
TT47_M19_s_at
TT48_A24_at
TT48_K08_at
TT50_P05_at
GGCG180_at
GTCG130_at
GC101_at
GC101_x_at
GC112_at
GC114_at
GC114_s_at
GC145_at
GC170_at
GC483B_s_at
MC105_at
MC107_at
T174_s_at
T210_at
T213_s_at
T3_at
T311_at
T417_x_at
BC2M1150_at
BC2M3215_at
BC2M3231_at
BC4M1469_x_at
BC4M2134_at
BC4M3217_at
BT3M116_at
BT4M3433_at
BT4M3433_x_at
BT4M4321_at
ubiquitin_x_at
