# Supplementary material for: TobEA: an atlas of tobacco gene expression from seed to senescence
Source: BMC Genomics. 2010 Feb 26;11:142. doi: 10.1186/1471-2164-11-142 (PMC2841117; doi:10.1186/1471-2164-11-142)
Supplement: Additional file 7 — GO analysis of K-means clusters. Zip file containing lists of probes sets and GO analysis results for in each of the 30 K-means clusters (K0- K29). [file 1471-2164-11-142-S7.ZIP › Cluster 7 of 30 K-means on Index.txt_Result_Over_2.txt]

GO_Number	GO_Term	Background	Background_with_GO	List_Total	List_with_GO	Raw_Fish_P	Adjusted_Fish_P	List
GO:0016192	proc_vesicle-mediated transport	22448	128	1413	31	5.34602362378678e-011	2.80131637886427e-008	BP135063_at	BP532581_at	C10114_at	C10342_at	C10492_at	C11561_at	C1459_s_at	C2165_at	C2875_at	C3067_s_at	C4271_at	C4271_x_at	C4325_s_at	C4462_x_at	C4767_at	C6280_at	C6280_s_at	C6403_s_at	C6697_at	C6769_at	C6769_s_at	C6910_at	C7800_at	C9070_at	DV160019_x_at	EB435352_at	EB446820_at	EB448466_at	EB450260_at	EB450549_at	EB452035_at	
GO:0005886	comp_plasma membrane	22448	3158	1413	281	3.38535754984548e-010	8.86963678059516e-008	AB119470_at	AF079872_at	AF223351_at	AJ320505_at	AJ344613_at	BC4M3217_at	BP128511_at	BP128725_at	BP129668_at	BP130018_at	BP130018_s_at	BP130154_at	BP130245_at	BP130502_at	BP130707_at	BP131083_at	BP131639_at	BP131981_at	BP132013_at	BP132435_at	BP132746_at	BP135539_at	BP135908_at	BP525563_at	BP526045_at	BP526269_s_at	BP527129_at	BP527130_s_at	BP527231_at	BP527783_at	BP528107_at	BP528702_at	BP529055_at	BP529167_at	BP529816_at	BP529816_s_at	BP530623_at	BP530942_at	BP530948_at	BP531160_s_at	BP531172_at	BP531416_at	BP532026_s_at	BP532581_at	BP532761_at	BP532935_at	BP533363_at	BP534517_at	BP534822_s_at	C10004_s_at	C10167_at	C10287_at	C103_s_at	C10681_at	C10883_at	C10883_s_at	C11000_at	C11011_s_at	C11133_at	C11174_at	C11246_at	C11246_s_at	C11248_s_at	C11282_at	C11346_at	C11444_at	C11453_at	C11465_at	C11492_at	C11559_at	C11616_at	C11669_at	C1307_at	C1312_at	C1314_at	C1342_at	C1342_x_at	C1412_s_at	C1426_at	C1444_at	C1542_at	C1542_x_at	C1547_at	C1601_s_at	C1629_at	C1629_s_at	C1742_at	C176_at	C176_s_at	C1935_at	C1935_s_at	C1957_at	C1980_at	C2008_at	C2029_at	C2029_x_at	C2042_at	C214_at	C2173_at	C2225_at	C2263_x_at	C2399_at	C2445_at	C2631_at	C2638_at	C2709_at	C2747_at	C2762_at	C2870_at	C2875_at	C2964_at	C2977_at	C2980_at	C2980_s_at	C2983_at	C3006_at	C3012_at	C3561_s_at	C3563_s_at	C3592_at	C3710_at	C3710_x_at	C3713_at	C3813_at	C3840_at	C3898_at	C3925_at	C3936_at	C4037_at	C4091_at	C4092_s_at	C4137_s_at	C4169_at	C4257_s_at	C4260_at	C4260_x_at	C4271_at	C4271_x_at	C442_at	C4510_at	C4563_at	C4630_s_at	C4717_at	C4829_at	C4860_at	C4913_at	C4935_at	C4935_x_at	C4944_at	C4994_s_at	C5021_at	C5021_x_at	C5141_at	C5400_at	C5400_x_at	C5434_s_at	C5469_at	C5476_at	C5493_x_at	C5557_at	C5557_x_at	C5568_at	C5637_at	C5716_at	C5882_at	C6015_at	C6098_at	C6147_at	C6201_at	C6299_s_at	C6300_at	C6305_x_at	C6401_at	C6427_s_at	C6555_x_at	C6633_at	C668_at	C6800_at	C6822_at	C694_at	C694_s_at	C7063_at	C7063_s_at	C7184_at	C7205_at	C7406_at	C8078_at	C8111_at	C828_at	C8323_at	C8353_at	C8406_at	C8568_at	C8851_s_at	C8954_at	C9091_at	C9174_at	C9178_at	C9250_at	C9250_s_at	C9272_at	C9331_at	C9399_at	C9399_s_at	C9425_at	C9483_x_at	C9485_at	C9683_at	C9683_x_at	C9938_at	C995_at	C9_at	CN498830_s_at	CV016183_x_at	CV016246_x_at	CV016310_s_at	CV016392_s_at	CV017445_at	CV018003_s_at	CV019549_s_at	CV021062_at	CV021602_s_at	DV158330_at	DV159406_at	DV159689_at	DV160158_at	DV160843_at	DV161712_at	DV162604_at	DV162674_at	DV999354_x_at	DW000890_at	DW001918_at	DW002296_at	DW002444_at	DW002899_at	DW003582_at	DW003669_at	DW005167_at	EB426017_x_at	EB426993_at	EB427397_s_at	EB428276_at	EB428562_at	EB429605_s_at	EB435316_at	EB436951_at	EB438480_at	EB439012_at	EB439424_at	EB439444_s_at	EB439885_at	EB440536_at	EB442985_at	EB443521_at	EB444052_at	EB444100_at	EB444820_at	EB444909_at	EB445132_at	EB445883_at	EB446465_at	EB446712_at	EB446870_s_at	EB446988_at	EB447268_at	EB450218_at	EB451542_at	EB451730_at	EB452035_at	EB677535_x_at	EB679586_at	EB680127_at	EB682061_at	EB682061_x_at	EB682124_at	GC101_at	GC101_x_at	MC107_at	U65390_at	X63106_at	
GO:0000815	comp_ESCRT III complex	22448	17	1413	11	5.14944781902578e-010	8.9943688572317e-008	BP532581_at	C10114_at	C10342_at	C4271_at	C4271_x_at	C4325_s_at	C6280_at	C6280_s_at	C6697_at	C6910_at	EB435352_at	
GO:0007264	proc_small GTPase mediated signal transduction	22448	94	1413	22	6.35232034751354e-008	8.32153965524274e-006	BP530942_at	C10028_at	C10193_at	C11346_at	C11_at	C1342_at	C1342_x_at	C1629_at	C1629_s_at	C2806_at	C4137_s_at	C5476_at	C5493_x_at	C5557_at	C5557_x_at	C668_at	C9524_s_at	C995_at	DW004925_at	EB426017_x_at	EB428276_at	EB450702_at	
GO:0003779	func_actin binding	22448	66	1413	18	8.15374008311665e-008	8.54511960710624e-006	AJ577852_at	BP130755_at	BP131639_at	C10231_at	C11507_at	C1517_at	C4103_s_at	C4748_at	C4889_s_at	C8833_x_at	C9107_at	CV019549_s_at	CV020254_at	EB424706_at	EB445304_at	EB451486_x_at	EB452067_s_at	EB681453_at	
GO:0005525	func_GTP binding	22448	243	1413	38	1.913320547553e-007	1.67096661152962e-005	BP530942_at	C10028_at	C10193_at	C10565_at	C10792_at	C11346_at	C11465_at	C11_at	C1342_at	C1342_x_at	C1629_at	C1629_s_at	C2806_at	C3547_at	C3710_at	C3710_x_at	C3755_at	C4137_s_at	C5476_at	C5493_x_at	C5557_at	C5557_x_at	C6633_at	C668_at	C6951_at	C9524_s_at	C995_at	CV017856_x_at	CV021486_at	DV158412_at	DW004925_at	DW005167_at	EB425918_s_at	EB426017_x_at	EB428276_at	EB430080_x_at	EB444052_at	EB450702_at	
GO:0016301	func_kinase activity	22448	677	1413	77	3.37477396694652e-007	2.52625936954282e-005	AF088885_at	AF302082_at	AJ632879_at	BP130636_at	BP130707_at	BP130827_at	BP131083_at	BP131460_at	BP131550_at	BP131981_at	BP132435_at	BP134700_at	BP135193_at	BP135539_at	BP135908_at	BP525663_at	BP525663_x_at	BP527117_s_at	BP527262_at	BP530623_at	BP531178_s_at	BP535096_at	BP535257_at	C10014_at	C10330_at	C11187_at	C11301_at	C11559_at	C1312_at	C1941_at	C214_at	C2544_at	C2791_at	C2888_at	C3840_at	C4829_at	C5331_at	C6228_at	C6520_at	C7078_at	C7200_at	C7406_at	C9282_at	C9388_at	C9388_s_at	C9425_at	C9442_at	CV019636_at	CV021589_at	DV159351_at	DV159406_at	DV160158_at	DV161262_at	DV161437_at	DV162604_at	DW000165_at	DW001356_at	DW002899_at	DW003323_at	DW003756_at	DW004214_at	EB425845_at	EB426993_at	EB436951_at	EB437237_at	EB437237_s_at	EB439885_at	EB442246_at	EB443199_at	EB445132_at	EB446465_at	EB450158_at	EB451799_at	EB679234_at	EB681707_at	EB682124_at	EB682674_at	
GO:0006468	proc_protein amino acid phosphorylation	22448	613	1413	70	9.96981783685236e-007	6.53023068313829e-005	AF088885_at	AF302082_at	AJ632879_at	AJ718283_at	BP130636_at	BP130707_at	BP130827_at	BP131083_at	BP131460_at	BP131981_at	BP132435_at	BP135193_at	BP135539_at	BP135908_at	BP525663_at	BP525663_x_at	BP526699_at	BP527117_s_at	BP527262_at	BP530623_at	BP531178_s_at	BP532107_at	BP535096_at	BP535257_at	C10014_at	C10330_at	C11187_at	C11301_at	C11391_at	C1312_at	C1941_at	C214_at	C2544_at	C2570_at	C2791_at	C2888_at	C3840_at	C4386_at	C4717_at	C4829_at	C5331_at	C6228_at	C7078_at	C7406_at	C9282_at	C9425_at	CV019636_at	CV021589_at	DV159351_at	DV159406_at	DV160158_at	DV161262_at	DV161437_at	DV162122_at	DV162604_at	DW000165_at	DW001356_at	DW002899_at	DW003756_at	DW004214_at	EB425845_at	EB426993_at	EB434097_at	EB436951_at	EB439885_at	EB442246_at	EB445132_at	EB446465_at	EB450158_at	EB682124_at	
GO:0005575	comp_cellular_component	22448	4176	1413	331	1.64810233160839e-006	9.59561801958664e-005	AF124371_at	AF353615_at	AJ577852_at	AJ632879_at	AJ718283_at	AY648942_at	AY650178_at	BP128692_s_at	BP129463_at	BP129841_at	BP129923_at	BP130636_at	BP130827_at	BP132415_at	BP132497_at	BP133236_at	BP133476_at	BP133516_at	BP133557_at	BP133729_at	BP134063_at	BP134099_at	BP134553_at	BP134669_at	BP135243_at	BP135600_at	BP135600_s_at	BP136882_at	BP525645_at	BP525663_at	BP525663_x_at	BP525684_at	BP526474_at	BP526954_at	BP527260_at	BP527495_at	BP527590_at	BP528786_at	BP529080_at	BP529523_at	BP530328_at	BP530332_at	BP530663_at	BP530785_x_at	BP531132_at	BP531178_s_at	BP531249_at	BP531757_at	BP532089_at	BP532552_s_at	BP534009_at	BP534255_at	BP534945_x_at	BP535096_at	BP535257_at	BT3M116_at	BT4M4321_at	C10002_s_at	C10085_at	C10134_at	C10205_at	C10296_at	C1035_at	C10374_at	C10377_at	C10421_at	C10450_at	C1046_at	C10551_at	C10558_s_at	C10600_at	C10660_at	C10683_s_at	C10750_at	C10800_at	C10819_at	C10928_at	C10973_at	C10981_at	C11036_at	C110_at	C11158_at	C11210_at	C11236_at	C11305_at	C11315_at	C11529_at	C11531_at	C11561_at	C11594_at	C1195_at	C1358_at	C155_at	C1628_at	C166_at	C1695_s_at	C1749_at	C1833_at	C1837_at	C1894_at	C189_at	C1941_at	C1949_s_at	C1971_at	C1997_at	C2179_at	C2252_at	C2309_at	C2309_s_at	C2433_at	C2434_at	C2464_at	C2570_at	C2695_at	C2698_s_at	C2791_at	C2808_at	C2876_at	C2888_at	C2896_at	C3011_at	C3052_at	C3101_s_at	C3105_at	C3105_s_at	C3339_at	C3444_at	C3573_at	C3583_at	C3647_at	C3662_at	C3686_at	C3701_at	C3795_at	C3879_at	C3934_at	C3941_at	C3955_at	C3964_at	C3964_x_at	C3979_at	C4000_at	C4073_at	C416_at	C4196_s_at	C4334_at	C4386_at	C4575_at	C4588_at	C4656_s_at	C4674_at	C483_at	C5004_at	C5007_at	C5007_s_at	C5008_at	C5041_at	C5080_at	C5080_s_at	C5129_s_at	C5168_x_at	C5196_at	C5266_at	C5283_at	C5415_at	C5549_at	C5549_s_at	C5587_at	C5588_at	C5682_at	C5769_at	C5805_at	C5874_at	C604_at	C6176_s_at	C6221_at	C6221_s_at	C6326_at	C6329_at	C6544_at	C6597_at	C6671_at	C6671_s_at	C6675_at	C6769_at	C6769_s_at	C6772_at	C6827_at	C6873_at	C6916_at	C6973_at	C7018_at	C7078_at	C707_at	C7250_at	C7320_at	C7415_at	C7491_at	C7520_at	C7538_at	C7652_at	C7741_at	C7768_at	C7799_at	C7800_at	C8127_at	C8620_at	C8800_x_at	C8882_at	C9083_s_at	C9107_at	C9155_at	C9223_at	C9245_at	C9253_at	C927_at	C9361_at	C9432_at	C94_at	C9570_at	C9616_at	C9713_at	CV016366_x_at	CV017479_s_at	CV017751_s_at	CV017990_s_at	CV019322_at	CV019636_at	CV020080_at	CV021434_at	CV021593_at	CV021715_at	DV159491_at	DV159606_at	DV159674_s_at	DV159737_at	DV159844_at	DV159844_s_at	DV160564_at	DV160704_at	DV161089_at	DV161262_at	DV161400_at	DV161437_at	DV162122_at	DV162719_at	DV998869_at	DV999536_at	DW000165_at	DW000508_at	DW001356_at	DW001898_at	DW002519_at	DW003048_at	DW003174_s_at	DW003209_at	DW004167_at	DW004364_s_at	EB424706_at	EB424778_at	EB424778_s_at	EB424986_at	EB425660_at	EB425895_at	EB426418_s_at	EB427084_at	EB427266_at	EB427577_at	EB427636_at	EB428444_s_at	EB428475_at	EB428951_at	EB429050_at	EB430852_at	EB432975_at	EB433054_at	EB433054_s_at	EB434371_at	EB435440_at	EB435536_at	EB436307_x_at	EB437528_at	EB438676_s_at	EB438774_at	EB439188_at	EB439188_s_at	EB440322_s_at	EB440876_at	EB441002_at	EB441009_at	EB441033_at	EB441048_at	EB441550_at	EB441550_s_at	EB441625_at	EB441683_at	EB441990_at	EB442331_at	EB442689_at	EB442785_at	EB443402_at	EB446111_at	EB446852_at	EB447103_at	EB447455_at	EB448323_at	EB448323_s_at	EB448669_at	EB449921_at	EB450158_at	EB450178_at	EB450375_at	EB451437_at	EB451527_at	EB451762_at	EB678739_at	EB679234_at	EB680260_at	EB680487_at	EB681302_at	EB681453_at	EB681538_at	EB681750_at	EB682246_at	EB682639_at	EB682769_at	EB683258_at	EB683666_at	EB683845_at	GC114_at	GC114_s_at	
GO:0005253	func_anion channel activity	22448	13	1413	7	4.72749809970852e-006	0.000247720900424726	C1547_at	C6201_at	C66_at	C9430_at	C9485_at	GC101_at	GC101_x_at	
GO:0006499	proc_N-terminal protein myristoylation	22448	353	1413	45	5.28819008605019e-006	0.0002519101459173	AJ632879_at	AY220479_at	BP130707_at	BP135908_at	BP530623_at	BP531178_s_at	BP532089_at	BP532581_at	BP534171_at	C1307_at	C1312_at	C1601_s_at	C1749_at	C189_at	C1964_at	C214_at	C3011_at	C3547_at	C3755_at	C4271_at	C4271_x_at	C4510_at	C4615_at	C5637_at	C6951_at	C7613_at	C9331_at	C9425_at	C9938_at	CV017856_x_at	CV021486_at	DV159406_at	DV162604_at	DV162674_at	EB425918_s_at	EB427065_at	EB433054_at	EB433054_s_at	EB436951_at	EB438774_at	EB439885_at	EB440079_at	EB441281_s_at	EB677343_s_at	EB680127_at	
GO:0004842	func_ubiquitin-protein ligase activity	22448	248	1413	35	6.31568315445641e-006	0.00027578483107793	AY220479_at	BP133516_at	BP134099_at	BP530663_at	BP531160_s_at	BP534945_x_at	C10215_at	C10371_at	C1045_at	C10681_at	C11027_at	C1964_at	C437_at	C437_s_at	C4779_at	C5283_at	C5397_at	C6671_at	C6671_s_at	C6851_at	C7750_at	C8585_at	C8719_at	C8719_x_at	C8851_s_at	C9761_s_at	C9815_s_at	DV162674_at	EB428841_at	EB430230_at	EB444100_at	EB446870_s_at	EB450036_at	EB677535_x_at	EB680127_at	
GO:0007010	proc_cytoskeleton organization	22448	49	1413	13	7.1633984030095e-006	0.000288740058705921	AJ577852_at	BP131639_at	BP134011_at	C1517_at	C2709_at	C4092_s_at	C4748_at	C4889_s_at	C8833_x_at	C9107_at	CV019549_s_at	EB424706_at	EB681453_at	
GO:0005773	comp_vacuole	22448	1116	1413	105	2.18845261409362e-005	0.000819106549846468	AB119470_at	BP128890_at	BP130245_at	BP130678_at	BP132435_at	BP134343_at	BP134432_at	BP531201_at	BP531416_at	BP532026_s_at	C10072_s_at	C10492_at	C1074_at	C10760_s_at	C10883_at	C10883_s_at	C11000_at	C11011_s_at	C11133_at	C11185_at	C11257_s_at	C11267_s_at	C11346_at	C1342_at	C1342_x_at	C176_at	C176_s_at	C1909_at	C2173_at	C2178_s_at	C2225_at	C2399_at	C2593_x_at	C2638_at	C2667_at	C2747_at	C2980_at	C2980_s_at	C324_at	C330_at	C3671_at	C3710_at	C3710_x_at	C3792_s_at	C4120_at	C4137_s_at	C4252_at	C4381_at	C4462_x_at	C4630_s_at	C4860_at	C4913_at	C4944_at	C4958_at	C4975_at	C5104_at	C5141_at	C5211_at	C5400_at	C5400_x_at	C5557_at	C5557_x_at	C5637_at	C6060_at	C6161_s_at	C6401_at	C6403_s_at	C6555_x_at	C6633_at	C668_at	C6822_at	C754_s_at	C7565_at	C8568_at	C9272_at	C9683_at	C9683_x_at	C9760_s_at	C981_at	C9886_at	CV016246_x_at	CV016392_s_at	CV017445_at	CV017597_s_at	CV017662_at	CV018003_s_at	DV159689_at	DV160019_x_at	DV160158_at	DV162262_x_at	DV999354_x_at	DW002444_at	DW003669_at	DW004949_at	EB426416_at	EB426416_s_at	EB428307_at	EB429605_s_at	EB430444_at	EB438223_x_at	EB443084_at	EB443521_at	EB446769_at	EB446820_at	EB680762_at	
GO:0005247	func_voltage-gated chloride channel activity	22448	17	1413	7	4.28286118223653e-005	0.00149614617299463	C1547_at	C6201_at	C66_at	C9430_at	C9485_at	GC101_at	GC101_x_at	
GO:0005774	comp_vacuolar membrane	22448	73	1413	14	0.000159668956287162	0.00522915831840456	BP532026_s_at	C11011_s_at	C176_at	C176_s_at	C2173_at	C2399_at	C2747_at	C6401_at	C6555_x_at	C8078_at	C8323_at	C9272_at	CV016392_s_at	DV999354_x_at	
GO:0005484	func_SNAP receptor activity	22448	27	1413	8	0.000182272524224092	0.00561828251137789	BP128725_at	C10004_s_at	C10492_at	C2042_at	C4462_x_at	C6403_s_at	DV160019_x_at	EB446820_at	
GO:0006821	proc_chloride transport	22448	15	1413	6	0.000187935061416011	0.005470998454555	C1547_at	C6201_at	C9430_at	C9485_at	GC101_at	GC101_x_at	
GO:0043086	proc_negative regulation of catalytic activity	22448	3	1413	3	0.000248902325063234	0.00686446412279655	C1935_at	C1935_s_at	C6015_at	
GO:0015629	comp_actin cytoskeleton	22448	22	1413	7	0.000284234742463974	0.00744695025255611	BP131639_at	C1517_at	C4748_at	C4889_s_at	C8833_x_at	CV016183_x_at	CV019549_s_at	
GO:0035198	func_miRNA binding	22448	11	1413	5	0.000329018991197527	0.00820980720892877	BP528415_at	BP528415_x_at	BP530878_at	BP533663_at	C10060_at	
GO:0009723	proc_response to ethylene stimulus	22448	157	1413	22	0.000347174109066484	0.00826905605231079	AJ320505_at	BP531744_at	BP531744_s_at	BP532819_s_at	C10123_at	C1045_at	C10812_at	C1294_at	C437_at	C437_s_at	C4563_at	C4668_at	C5906_at	C6674_at	C6674_x_at	C7200_at	C9399_at	C9399_s_at	C9660_at	EB426804_at	EB448514_at	EB451113_at	
GO:0006464	proc_protein modification process	22448	71	1413	13	0.000435397899725909	0.00991949997636419	AB032546_at	C11246_at	C11246_s_at	C2571_s_at	C2593_x_at	CV017597_s_at	CV021233_at	CV021233_x_at	DV162262_x_at	EB430444_at	EB438223_x_at	EB438344_at	EB682255_x_at	
GO:0016531	func_copper chaperone activity	22448	7	1413	4	0.000469041832727967	0.0102407466812273	C11181_s_at	C6014_at	C6062_s_at	C6573_at	
GO:0005515	func_protein binding	22448	1321	1413	113	0.000505328792499427	0.010591691490788	AB032546_at	AB119470_at	BP128511_at	BP131639_at	BP133236_at	BP133434_at	BP133465_at	BP525645_at	BP526269_s_at	BP527231_at	BP529523_at	BP530878_at	BP532022_at	C10198_at	C10215_at	C10230_at	C10371_at	C10386_at	C1045_at	C10666_at	C10681_at	C11246_at	C11246_s_at	C11333_at	C11438_at	C11480_at	C11480_s_at	C11559_at	C1444_at	C1611_at	C1878_at	C1885_at	C1957_at	C2141_at	C2179_at	C2517_at	C2529_at	C2571_s_at	C2593_x_at	C2844_at	C2933_at	C3050_at	C3303_at	C3399_at	C3532_at	C3588_at	C437_at	C437_s_at	C4392_s_at	C4510_at	C4627_at	C4627_s_at	C4840_at	C5906_at	C6291_at	C6382_at	C6593_s_at	C7200_at	C8399_at	C8406_at	C8460_at	C8585_at	C8847_at	C9070_at	C9071_at	C9071_s_at	C9178_at	C9235_at	C9295_at	C9399_at	C9399_s_at	C9815_s_at	CV017597_s_at	CV017856_x_at	CV019549_s_at	CV021233_at	CV021233_x_at	CV021486_at	CV021593_at	CV021764_at	DV159674_s_at	DV161089_at	DV162092_at	DV162262_x_at	DV162604_at	DW000071_at	DW002519_at	DW002689_at	DW003209_at	DW005167_at	EB424799_at	EB428650_at	EB429050_at	EB430444_at	EB431460_at	EB438223_x_at	EB438344_at	EB441033_at	EB441048_at	EB441647_at	EB444052_at	EB444851_s_at	EB445446_at	EB450404_at	EB451527_at	EB451544_s_at	EB452054_at	EB677343_s_at	EB681049_at	EB681707_at	EB682255_x_at	EB683258_at	EB683546_at	
GO:0007165	proc_signal transduction	22448	187	1413	24	0.000709064494008427	0.0142903767254006	AF223351_at	BP130636_at	BP134700_at	BP135908_at	BP525578_at	BP525663_at	BP525663_x_at	C11174_at	C1941_at	C2914_s_at	C3012_at	C7063_at	C7063_s_at	DV158421_at	DV158421_s_at	DW001149_at	DW004371_at	EB426017_x_at	EB434942_at	EB439617_at	EB447262_at	EB452239_at	EB681707_at	EB682674_at	
GO:0007205	proc_activation of protein kinase C activity by G-protein coupled receptor protein signaling pathway	22448	19	1413	6	0.000819180431188782	0.0158981683682564	C4000_at	C4381_at	EB427084_at	EB432975_at	GC114_at	GC114_s_at	
GO:0004143	func_diacylglycerol kinase activity	22448	19	1413	6	0.000819180431188782	0.0153303766408186	C4000_at	C4381_at	EB427084_at	EB432975_at	GC114_at	GC114_s_at	
GO:0009736	proc_cytokinin mediated signaling	22448	19	1413	6	0.000819180431188782	0.014801742963549	C11226_at	C11254_at	C442_at	C8545_at	C8545_s_at	DW000627_at	
GO:0010008	comp_endosome membrane	22448	13	1413	5	0.000824159580176453	0.0143953206670821	C10492_at	C4462_x_at	C6403_s_at	DV160019_x_at	EB446820_at	
GO:0005856	comp_cytoskeleton	22448	26	1413	7	0.00087817380045685	0.0148439700464319	BP526933_at	C2709_at	C4092_s_at	C694_at	C694_s_at	C9250_at	C9250_s_at	
GO:0016656	func_monodehydroascorbate reductase (NADH) activity	22448	4	1413	3	0.00094870099840319	0.0155349788488522	C1552_at	C1552_s_at	C3713_at	
GO:0046909	proc_intermembrane transport	22448	4	1413	3	0.00094870099840319	0.0150642219140385	BP532026_s_at	C2399_at	C2747_at	
GO:0015031	proc_protein transport	22448	127	1413	18	0.00100870787978391	0.0155459685001991	BP530942_at	C10028_at	C10193_at	C11_at	C1629_at	C1629_s_at	C2806_at	C5476_at	C5557_at	C5557_x_at	C668_at	C8260_at	C9524_s_at	C995_at	CV017990_s_at	EB426017_x_at	EB428276_at	EB428444_s_at	
GO:0035091	func_phosphoinositide binding	22448	42	1413	9	0.0010171144674902	0.0152276565989961	BP525578_at	C11174_at	C3012_at	C3588_at	C7063_at	C7063_s_at	DW004371_at	EB439617_at	EB452239_at	
GO:0006810	proc_transport	22448	432	1413	44	0.0011551649897642	0.0168140681843456	AJ344613_at	BP130008_at	BP132706_at	BP132746_at	BP527129_at	BP527260_at	BP528513_at	C10072_s_at	C11267_s_at	C11445_at	C1459_s_at	C1510_at	C2008_at	C2843_at	C2875_at	C4032_at	C4120_at	C4257_s_at	C4260_at	C4260_x_at	C4994_s_at	C5434_s_at	C8078_at	C8323_at	C9483_x_at	CV016701_at	CV018302_at	CV021045_at	CV021045_s_at	DV159911_at	DW002650_at	DW003582_at	EB426416_at	EB426416_s_at	EB427534_at	EB440536_at	EB442507_at	EB446655_at	EB447268_at	EB449460_at	EB451542_at	EB680857_at	EB681158_at	EB682639_at	
GO:0010374	proc_stomatal complex development	22448	9	1413	4	0.00152444219435544	0.021589397563304	C9388_at	C9388_s_at	EB437237_at	EB437237_s_at	
GO:0016710	func_trans-cinnamate 4-monooxygenase activity	22448	9	1413	4	0.00152444219435544	0.0210212555221644	C11453_at	C2029_at	C2029_x_at	C6427_s_at	
GO:0015937	proc_coenzyme A biosynthetic process	22448	15	1413	5	0.00172982113540732	0.0232416993577804	BT3M116_at	C6345_at	CV020080_at	EB438474_at	EB452002_at	
GO:0008131	func_amine oxidase activity	22448	15	1413	5	0.00172982113540732	0.0226606568738358	C11236_at	C3941_at	CV018352_at	DV159844_at	DV159844_s_at	
GO:0006833	proc_water transport	22448	22	1413	6	0.0019143389415327	0.0244661854966618	C4257_s_at	C4260_at	C4260_x_at	C4994_s_at	C5434_s_at	C9483_x_at	
GO:0006511	proc_ubiquitin-dependent protein catabolic process	22448	370	1413	38	0.00208625395697559	0.0260285017489336	BP128692_s_at	BP134099_at	BP530663_at	BP531160_s_at	C10215_at	C1045_at	C10681_at	C11027_at	C2571_s_at	C2593_x_at	C2844_at	C2870_at	C437_at	C437_s_at	C4779_at	C5283_at	C5397_at	C6671_at	C6671_s_at	C6851_at	C8719_at	C8719_x_at	C8851_s_at	C9761_s_at	CV017597_s_at	CV021233_at	CV021233_x_at	DV162262_x_at	EB424799_at	EB430230_at	EB430444_at	EB438223_x_at	EB438344_at	EB444100_at	EB446870_s_at	EB451544_s_at	EB677535_x_at	EB682255_x_at	
GO:0010174	func_nucleoside transmembrane transporter activity, against a concentration gradient	22448	5	1413	3	0.00226037140430524	0.0275449910664173	BP132746_at	DW003582_at	EB440536_at	
GO:0042285	func_xylosyltransferase activity	22448	5	1413	3	0.00226037140430524	0.0269189685421805	C3577_s_at	C9169_at	CV016098_at	
GO:0009240	proc_isopentenyl diphosphate biosynthetic process	22448	5	1413	3	0.00226037140430524	0.0263207692412432	C10146_at	C1061_at	C1061_x_at	
GO:0005337	func_nucleoside transmembrane transporter activity	22448	16	1413	5	0.00238668935927411	0.0271875048752094	BP132746_at	BP527130_s_at	BP528513_at	DW003582_at	EB440536_at	
GO:0008081	func_phosphoric diester hydrolase activity	22448	16	1413	5	0.00238668935927411	0.026609047324673	C11531_at	C4091_at	C8954_at	DV159491_at	DW004167_at	
GO:0000325	comp_plant-type vacuole	22448	58	1413	10	0.00309006333009754	0.0337331913535648	C11011_s_at	C176_at	C176_s_at	C4944_at	C6555_x_at	C8078_at	C8323_at	C9272_at	CV016392_s_at	DV999354_x_at	
GO:0000160	proc_two-component signal transduction system (phosphorelay)	22448	11	1413	4	0.00360627951045611	0.0385651114995715	C11226_at	C8545_at	C8545_s_at	DW000627_at	
GO:0010375	proc_stomatal complex patterning	22448	11	1413	4	0.00360627951045611	0.0377938092695801	C9388_at	C9388_s_at	EB437237_at	EB437237_s_at	
GO:0010227	proc_floral organ abscission	22448	11	1413	4	0.00360627951045611	0.0370527541858628	C9388_at	C9388_s_at	EB437237_at	EB437237_s_at	
GO:0007389	proc_pattern specification process	22448	11	1413	4	0.00360627951045611	0.0363402012207501	BP528415_at	BP528415_x_at	BP533663_at	C10060_at	
GO:0043693	proc_monoterpene biosynthetic process	22448	2	1413	2	0.00395950502364943	0.0391468043847604	BP133561_at	BP527450_at	
GO:0050550	func_pinene synthase activity	22448	2	1413	2	0.00395950502364943	0.0384218635628204	BP133561_at	BP527450_at	
GO:0015431	func_glutathione S-conjugate-exporting ATPase activity	22448	2	1413	2	0.00395950502364943	0.0377232842253146	C8078_at	C8323_at	
GO:0017168	func_5-oxoprolinase (ATP-hydrolysing) activity	22448	2	1413	2	0.00395950502364943	0.0370496541498626	DW004364_s_at	EB436307_x_at	
GO:0034002	func_(R)-limonene synthase activity	22448	2	1413	2	0.00395950502364943	0.0363996602174088	BP133561_at	BP527450_at	
GO:0005245	func_voltage-gated calcium channel activity	22448	2	1413	2	0.00395950502364943	0.0357720798688328	C11011_s_at	C9272_at	
GO:0032947	func_protein complex scaffold	22448	2	1413	2	0.00395950502364943	0.035165773430378	BP526411_at	C10982_at	
GO:0010334	func_sesquiterpene synthase activity	22448	2	1413	2	0.00395950502364943	0.0345796772065384	BP133561_at	BP527450_at	
GO:0004337	func_geranyltranstransferase activity	22448	2	1413	2	0.00395950502364943	0.0340127972523328	C6677_at	EB424986_at	
GO:0004161	func_dimethylallyltranstransferase activity	22448	2	1413	2	0.00395950502364943	0.033464203748263	C6677_at	EB424986_at	
GO:0045337	proc_farnesyl diphosphate biosynthetic process	22448	2	1413	2	0.00395950502364943	0.0329330259109889	C6677_at	EB424986_at	
GO:0010290	func_chlorophyll catabolite transporter activity	22448	2	1413	2	0.00395950502364943	0.0324184473811297	C8078_at	C8323_at	
GO:0050552	func_(4S)-limonene synthase activity	22448	2	1413	2	0.00395950502364943	0.0319197020368047	BP133561_at	BP527450_at	
GO:0050551	func_myrcene synthase activity	22448	2	1413	2	0.00395950502364943	0.0314360701877622	BP133561_at	BP527450_at	
GO:0033523	proc_histone H2B ubiquitination	22448	18	1413	5	0.00421358203880362	0.032953984900494	C6851_at	C8719_at	C8719_x_at	C9761_s_at	EB430230_at	
GO:0004452	func_isopentenyl-diphosphate delta-isomerase activity	22448	6	1413	3	0.00430914412091066	0.0332057576376057	C10146_at	C1061_at	C1061_x_at	
GO:0019330	proc_aldoxime metabolic process	22448	6	1413	3	0.00430914412091066	0.0327245147732925	DV162370_at	DV162370_s_at	EB643470_at	
GO:0019256	proc_acrylonitrile catabolic process	22448	6	1413	3	0.00430914412091066	0.0322570217051026	DV162370_at	DV162370_s_at	EB643470_at	
GO:0043069	proc_negative regulation of programmed cell death	22448	6	1413	3	0.00430914412091066	0.031802697455735	AJ320505_at	C9174_at	C9316_at	
GO:0004594	func_pantothenate kinase activity	22448	12	1413	4	0.00514200697398071	0.0374223840884151	BT3M116_at	C6345_at	CV020080_at	EB452002_at	
GO:0016308	func_1-phosphatidylinositol-4-phosphate 5-kinase activity	22448	12	1413	4	0.00514200697398071	0.0369097486899437	C5835_at	C7538_at	EB441964_at	EB683666_at	
GO:0010105	proc_negative regulation of ethylene mediated signaling pathway	22448	19	1413	5	0.00542586832727898	0.0384210135607322	C1045_at	C437_at	C437_s_at	C7200_at	C8460_at	
GO:0006816	proc_calcium ion transport	22448	19	1413	5	0.00542586832727898	0.0379087333799225	AF079872_at	C11011_s_at	C6299_s_at	C9272_at	U65390_at	
GO:0009650	proc_UV protection	22448	19	1413	5	0.00542586832727898	0.0374099342565025	C6851_at	C8719_at	C8719_x_at	C9761_s_at	EB430230_at	
GO:0005768	comp_endosome	22448	35	1413	7	0.00546945083901429	0.0372206784369284	BP530942_at	C11465_at	C11559_at	C2875_at	C3588_at	C3682_at	EB426017_x_at	
GO:0016049	proc_cell growth	22448	36	1413	7	0.00642805248513101	0.0431833269513929	C10311_s_at	C11559_at	C2529_at	C3710_at	C3710_x_at	C4563_at	C9235_at	
GO:0004712	func_protein serine/threonine/tyrosine kinase activity	22448	45	1413	8	0.00646290233780833	0.0428678585444502	AJ718283_at	C2570_at	C4386_at	C7200_at	DV159351_at	DV162122_at	DW003323_at	EB451799_at	
GO:0016779	func_nucleotidyltransferase activity	22448	20	1413	5	0.00686503467835686	0.0449659771432374	C2933_at	C6346_at	DV162277_at	DW003083_at	EB438474_at	
GO:0015662	func_ATPase activity, coupled to transmembrane movement of ions, phosphorylative mechanism	22448	20	1413	5	0.00686503467835686	0.0444108416229506	C4668_at	DV158330_at	EB426804_at	EB451542_at	GGCG180_at	
GO:0006891	proc_intra-Golgi vesicle-mediated transport	22448	20	1413	5	0.00686503467835686	0.0438692459934024	C2977_at	DV159957_at	DV159957_s_at	EB427397_s_at	EB445845_at	
GO:0006944	proc_membrane fusion	22448	28	1413	6	0.00699461916841537	0.0441588005331284	BP128725_at	BP532026_s_at	C2042_at	C2399_at	C2747_at	EB445845_at	
GO:0004708	func_MAP kinase kinase activity	22448	13	1413	4	0.00706105026013404	0.0440475040036933	C9388_at	C9388_s_at	EB437237_at	EB437237_s_at	
GO:0009814	proc_defense response, incompatible interaction	22448	13	1413	4	0.00706105026013404	0.0435292980742381	C9388_at	C9388_s_at	EB437237_at	EB437237_s_at	
GO:0000220	comp_vacuolar proton-transporting V-type ATPase, V0 domain	22448	13	1413	4	0.00706105026013404	0.0430231434454679	C4630_s_at	C5400_at	C5400_x_at	CV016246_x_at	
