# Supplementary material for: TobEA: an atlas of tobacco gene expression from seed to senescence
Source: BMC Genomics. 2010 Feb 26;11:142. doi: 10.1186/1471-2164-11-142 (PMC2841117; doi:10.1186/1471-2164-11-142)
Supplement: Additional file 7 — GO analysis of K-means clusters. Zip file containing lists of probes sets and GO analysis results for in each of the 30 K-means clusters (K0- K29). [file 1471-2164-11-142-S7.ZIP › Cluster 8 of 30 K-means on Index.txt]

C14_at
C36_at
C41_at
C41_x_at
C201_at
C201_s_at
C211_at
C245_at
C262_at
C315_at
C327_at
C366_at
C414_at
C417_x_at
C465_at
C612_s_at
C612_x_at
C618_at
C704_at
C755_at
C884_at
C888_at
C912_at
C921_at
C937_s_at
C952_at
C956_at
C972_at
C976_at
C980_at
C986_at
C992_at
C1042_at
C1073_s_at
C1087_at
C1089_at
C1108_at
C1116_s_at
C1147_at
C1164_at
C1164_x_at
C1197_at
C1230_s_at
C1234_at
C1234_x_at
C1237_at
C1295_at
C1465_at
C1469_at
C1473_at
C1564_at
C1641_at
C1641_x_at
C1673_at
C1686_at
C1813_s_at
C1816_at
C1816_s_at
C1831_at
C1848_at
C1855_at
C2010_at
C2098_at
C2296_at
C2412_at
C2472_at
C2497_at
C2498_at
C2513_s_at
C2540_at
C2573_at
C2581_at
C2622_at
C2654_at
C2666_at
C2700_at
C2733_at
C2754_x_at
C2962_at
C2993_at
C3005_at
C3030_at
C9146_s_at
C3055_s_at
C3061_at
C3086_at
C3135_at
C3141_at
C3185_at
C3185_s_at
C3197_at
C3204_at
C3209_at
C3209_s_at
C3219_at
C8384_at
C8384_s_at
C3257_at
C3264_at
C3277_at
C3278_s_at
C3279_at
C3279_x_at
C3314_at
C3343_at
C3351_at
C3354_at
C3364_at
C3402_at
C3428_at
C3443_x_at
BP534488_s_at
C3507_at
C3554_s_at
C3565_at
C3613_at
C3675_at
C3696_at
C3750_at
C3772_at
C3772_s_at
C3859_at
C3870_x_at
C3884_at
C3884_s_at
C3888_at
C3892_at
C3897_s_at
C3968_at
C3968_s_at
C4003_at
C4040_at
C4072_at
C4087_at
C4138_at
C4154_s_at
C4159_at
C4179_at
C4193_at
C4236_at
C4273_at
C4322_at
C4341_s_at
C4349_at
C4349_s_at
C4351_at
C4515_at
C4522_at
C4555_at
C4568_at
C4573_at
C4589_x_at
C4593_at
C4626_at
C4647_at
C4672_at
C4730_at
C4730_x_at
C4740_at
C4774_at
C4811_at
C4826_s_at
C4979_s_at
C4979_x_at
C4983_s_at
C4986_at
C4986_s_at
C5161_at
C5181_at
C5223_at
EB447502_s_at
C5247_at
C5289_at
C5406_at
C5409_at
C5539_at
C5547_s_at
C5551_s_at
C5555_x_at
C5961_at
AY553220_s_at
C6138_at
C6194_s_at
C6215_at
C6227_at
C6227_x_at
C6265_at
C6265_s_at
C6390_at
C6392_at
C6392_x_at
C6482_at
C6513_at
C6513_s_at
C6545_at
C6571_at
C6622_at
C6646_at
C6658_at
C6704_s_at
C6713_at
C6756_at
C6759_at
C6761_at
C6854_at
C6865_at
C6879_at
C6881_at
C7003_at
C7121_at
C7159_at
C7163_at
C7172_at
C7258_at
C7443_at
C7489_at
C7501_at
C7525_at
C7644_at
C7646_at
C7659_s_at
C7706_at
C7713_at
C7745_at
C7759_at
C7827_at
C7827_s_at
C7891_at
C7906_at
C7918_at
C8030_at
C8036_at
C8038_at
C8161_at
C8163_at
C8173_at
C8243_at
C8281_at
C8310_at
C8339_at
C8339_x_at
C8382_at
C8388_at
C8393_at
C8461_at
C8499_at
C8591_s_at
C8591_x_at
C8636_x_at
C8641_at
C8690_at
C8746_s_at
C8803_at
C8805_at
C8837_at
C8842_at
C8844_x_at
C8849_at
C8931_at
C8950_at
C8956_at
C8992_x_at
C9001_at
C9009_s_at
C9016_at
C9019_at
C9019_x_at
C9035_at
C9041_at
C9055_at
C9073_at
C9074_at
C9075_at
C9075_s_at
C9076_at
C9076_s_at
C9077_s_at
C9080_at
C9092_at
C9099_at
C9111_at
C9119_at
C9168_s_at
C9175_s_at
C9202_at
C9208_at
C9261_at
C9301_at
C9313_x_at
C9336_s_at
C9348_at
C9359_at
C9362_at
C9365_at
C9368_at
C9371_at
C9408_at
C9419_at
C9435_at
C9449_at
C9454_at
C9469_s_at
C9470_at
C9471_at
C9474_at
C9484_at
C9520_s_at
C9526_at
C9555_at
C9588_at
C9631_at
C9631_s_at
C9661_at
C9689_x_at
C9703_at
C9811_s_at
C9731_at
C9736_at
C9880_at
C9918_x_at
C9924_at
C9924_x_at
C9942_at
C10113_at
C10128_at
C10130_at
C10259_at
C10297_at
C10325_at
C10398_x_at
C10495_at
C10528_at
C10557_at
C10557_x_at
C10585_s_at
C10699_at
C10821_at
C10889_at
C10919_s_at
C10922_at
C10967_at
C10967_s_at
C10976_at
C10989_at
C11042_at
C11098_at
C11143_at
C11147_at
C11152_at
C11194_at
C11276_at
C11287_at
C11420_at
C11440_at
C11443_at
C11461_at
C11472_at
BP533124_s_at
C11508_s_at
C11589_at
C11604_at
C11627_at
C11646_at
C11647_at
EB684222_at
EB684129_at
EB684031_at
EB683778_at
EB683189_at
EB682561_at
EB682554_at
EB682335_at
EB682269_at
EB682198_at
EB682194_at
EB682019_at
EB682017_s_at
EB681832_at
EB681617_at
EB681606_at
EB680828_at
EB680804_at
EB680626_at
EB679491_at
EB679057_at
EB678958_at
EB678958_s_at
EB678860_at
EB678718_at
EB678069_at
EB677962_at
EB677822_at
EB677714_at
EB677664_at
EB677474_at
EB677473_at
EB677333_at
EB677331_at
EB677203_s_at
EB677168_at
DW004791_at
DW004791_x_at
DW004622_at
DW004452_at
DW004407_at
DW004269_at
DW004143_at
DW003900_at
DW003864_at
DW003786_at
DW003786_s_at
DW003337_at
DW003307_at
DW003255_at
DW003029_at
DW003027_at
DW002919_at
DW002774_at
DW002321_at
DW001693_at
DW001649_at
DW001649_x_at
DW001613_at
DW001613_s_at
DW001469_at
DW001276_at
DW001196_at
DW001090_at
DW000176_at
DV999667_at
DV999630_at
DV999056_at
DV998906_at
DV162539_s_at
DV162116_at
DV162050_at
DV162015_at
DV161970_at
DV161864_at
DV161799_at
DV161369_at
DV161293_at
DV161195_at
DV161127_x_at
DV161067_at
DV160963_at
DV160864_at
DV160721_at
DV160503_at
DV160365_at
DV160357_at
DV160238_at
DV160102_at
DV159808_at
DV159656_at
DV159654_at
DV159618_at
DV159394_at
DV159281_at
DV159171_at
DV159113_at
DV159019_at
DV158881_at
DV158830_at
DV158660_at
DV158643_at
DV158565_at
DV158260_at
DV158022_s_at
DV157983_at
DV157866_at
DV157809_at
DV157803_at
DV157676_at
EB643474_at
EB643469_at
EB643468_at
EB643466_at
EB643466_x_at
EB643433_at
EB452198_at
EB452176_at
EB452130_at
EB452080_at
EB452036_at
EB452003_at
EB451915_at
EB451879_at
EB451668_at
EB451377_at
EB451142_at
EB450823_s_at
EB450520_at
T9_s_at
EB450016_at
EB449862_at
EB449780_at
EB449714_at
EB449714_x_at
EB449677_at
EB449677_s_at
EB449661_at
EB449538_at
EB449442_at
EB449417_s_at
EB449243_at
EB448821_at
EB448331_at
EB448299_s_at
EB448124_at
EB448075_at
EB447983_at
EB447926_at
EB447897_at
EB447799_at
EB447135_at
EB447135_x_at
EB446950_at
EB446801_at
EB446652_at
EB446641_at
EB446608_at
EB446592_s_at
EB446411_at
EB445923_s_at
EB445884_at
EB445771_s_at
EB445647_at
EB445330_at
EB444802_at
EB444749_at
EB444601_at
EB443662_at
EB443662_x_at
EB443392_at
EB442971_at
EB442270_at
EB442025_at
EB441935_at
EB441627_at
EB441413_s_at
EB441299_at
EB441286_at
EB440987_at
EB440488_at
EB440237_at
EB439735_at
EB439664_at
EB439411_at
EB439376_at
EB439262_at
EB439260_at
EB438765_at
EB438685_at
EB437368_at
EB437079_s_at
EB435868_at
EB435608_at
EB435538_at
EB435451_at
EB435451_x_at
EB435326_at
EB434452_at
EB434452_x_at
EB433106_at
EB433106_x_at
EB433058_at
EB432857_at
EB431539_at
EB431370_at
EB430571_at
EB430324_at
EB429247_at
EB428971_at
EB428958_at
EB428833_s_at
EB428772_at
EB428772_x_at
EB428602_at
EB428113_at
EB427882_at
EB427659_x_at
EB427627_at
EB427584_x_at
EB427348_s_at
EB426609_at
EB426491_x_at
EB426292_x_at
EB426263_s_at
EB425762_at
EB425401_s_at
EB424892_at
EB424775_at
BP128768_at
BP128477_at
BP529829_at
BP529822_x_at
BP529701_at
BP529619_at
BP529388_at
BP529365_at
BP529320_at
BP529221_at
BP529037_at
BP529027_at
BP529012_x_at
BP528806_at
BP528774_at
BP528757_at
BP528652_at
BP528343_at
BP528212_at
BP528159_at
BP528000_at
BP527833_s_at
BP527831_at
BP527767_at
BP527765_at
BP527688_s_at
BP527638_at
BP527539_at
BP527221_at
BP527114_at
BP526893_at
BP526804_at
BP526751_at
BP526673_at
BP526671_at
BP526406_at
BP526335_at
BP526324_at
BP526220_at
BP526182_at
BP526041_at
BP525944_at
BP525895_at
BP525585_at
TT17_F18_at
BP137433_at
BP137324_at
BP137184_at
BP137098_at
BP136876_at
BP136773_at
BP136388_at
BP136359_at
BP136175_at
BP530980_s_at
BP135980_at
BP135856_at
BP135551_at
BP135492_at
BP135270_at
BP135224_at
BP135218_at
BP134981_at
BP134939_at
BP134849_at
BP134745_at
BP134537_at
BP134375_at
BP134295_at
BP134267_at
BP133995_at
BP133964_at
BP133605_at
BP133394_at
BP133312_at
BP133240_at
BP133231_at
BP133211_at
BP133165_at
BP133080_at
BP132729_at
BP132647_at
BP132583_at
BP132579_at
BP132510_at
BP132301_at
BP132282_at
BP131849_x_at
BP131738_at
BP131502_at
BP131449_at
BP131262_at
BP131096_at
BP131077_at
BP131025_at
BP130665_at
BP130539_at
BP130539_x_at
BP130434_at
BP130324_at
BP130303_at
BP130170_at
BP130120_at
BP129958_at
BP129695_at
BP129361_at
BP129207_at
BP129174_at
BP128598_at
BP128526_at
BP128453_at
BP128406_at
AJ632924_at
AJ632909_at
AJ632874_at
AJ632865_at
AJ632710_at
BP535422_at
BP535412_at
BP535310_at
BP535273_at
BP535213_at
BP534986_x_at
BP534953_at
BP534870_at
BP534778_at
BP534625_at
BP534619_at
BP534461_at
BP534456_at
BP534400_at
BP534354_at
BP534279_at
BP534267_at
BP534191_at
BP533874_at
BP533822_at
BP533815_at
BP533739_at
BP533683_at
BP533613_at
BP533566_at
BP533503_at
BP533454_at
BP533414_at
BP533402_at
BP533401_at
BP533381_at
BP533209_s_at
BP533113_at
BP533113_x_at
BP533065_at
BP532749_s_at
BP532676_at
BP532669_at
BP532666_s_at
BP532458_at
BP532452_at
BP532412_at
BP532252_x_at
BP532244_at
BP532222_at
BP531972_at
BP531956_at
BP531909_at
BP531799_at
BP531709_at
BP531493_at
BP531493_x_at
BP531310_at
BP531285_at
BP531089_at
BP530936_at
BP530936_x_at
BP530915_at
BP530781_at
BP530762_at
BP530683_at
BP530639_at
BP530474_at
BP530419_at
BP530286_at
CV021742_at
CV021617_at
CV021327_s_at
CV021297_s_at
CV021255_s_at
CV021129_x_at
CV021086_at
CV021017_x_at
CV020758_at
CV020499_at
CV020360_s_at
CV020344_x_at
CV019874_at
CV019365_at
CV019257_at
CV019257_x_at
CV019211_at
CV019203_at
CV019074_x_at
CV018926_s_at
CV018493_x_at
CV018481_at
CV018215_x_at
CV018209_at
CV018189_at
CV018138_at
CV018045_at
CV017816_at
CV017816_x_at
CV017349_x_at
CV017289_at
CV016805_x_at
CV016601_at
CV016564_at
CV016450_s_at
CV016430_at
CV016430_x_at
CV016145_s_at
CN949778_at
CN949720_at
CN824880_at
BQ843114_at
BQ843044_at
BP192515_at
BP192458_at
T18330_at
DQ448851_at
AJ719155_at
AJ719097_at
AJ719092_at
AJ718848_at
AJ718676_s_at
AJ718584_at
AJ718557_at
AJ718532_at
AJ718532_x_at
AJ718363_at
AJ718329_x_at
AJ718321_at
AJ718300_at
AJ718299_at
AJ718299_s_at
AJ718245_at
AJ718232_at
AJ718231_at
AJ718188_at
AJ718186_x_at
AJ718163_s_at
AJ718109_at
AJ718109_x_at
AJ718079_at
AJ718000_at
AJ717982_at
AJ717960_at
AJ717955_s_at
AJ717949_at
AJ717949_x_at
AJ717935_at
AJ717907_at
AJ717832_at
AJ866277_at
AB071436_at
AY650179_at
AB194981_at
AY695052_at
X92443_at
X93467_at
X92965_at
X59016_at
AJ496227_at
AY619953_at
AY619953_s_at
AF213696_at
AF213695_at
AY195602_at
AF154669_at
AB080971_at
AB025715_at
AB053091_at
AB003038_at
AY061820_at
AB050849_at
AB050843_at
AB028650_at
AJ298071_at
U91562_at
U91562_x_at
AF079168_at
X97947_at
U66402_x_at
TT03_C07_at
TT05_A22_at
TT05_G13_s_at
TT06_L08_at
TT08_O20_at
TT10_F13_at
TT10_G07_at
TT10_G24_at
TT10_G24_x_at
TT10_J05_at
TT10_L01_at
TT13_G05_s_at
TT14_B06_at
TT14_P21_at
TT15_G11_at
TT16_D03_at
TT18_G14_at
TT18_O13_at
TT20_C23_at
TT23_L02_at
TT24_F14_at
TT25_B08_at
TT28_J20_at
TT28_J20_s_at
TT29_B13_at
TT29_C02_at
TT29_C02_s_at
TT29_J01_at
TT29_K22_at
TT31_E06_at
TT35_J06_at
TT35_J06_x_at
TT41_K16_at
TT48_B22_at
TT49_A11_at
TT17_H24_at
TT21_H09_at
TT13_B19_at
TT02_N06_at
TT03_H01_at
TT05_O09_at
TT08_K04_s_at
TT08_A14_at
TT41_I06_s_at
TT49_M09_at
TT03_H08_at
TT04_A09_at
TT05_I14_at
TT06_H18_at
TT06_H18_x_at
TT06_L02_at
TT08_F10_at
TT10_E11_at
TT11_G12_at
TT12_C02_at
TT24_N23_at
TT26_H07_at
TT27_N07_at
TT29_E10_at
TT30_G01_at
TT30_K08_at
TT34_K08_at
TT02_H08_at
TT03_G07_at
TT04_I13_at
TT04_P16_at
TT05_A02_at
TT05_O05_at
TT07_C18_at
TT08_J07_at
TT08_L16_at
TT10_A20_at
TT10_L04_at
TT12_G07_x_at
TT12_I24_at
TT12_L07_at
TT13_M08_at
TT14_B21_at
TT14_J04_at
TT16_I10_at
TT17_C19_s_at
TT22_L04_at
TT27_O23_at
TT29_A11_at
TT30_F22_at
TT30_J16_at
TT32_M10_at
TT35_E14_at
TT35_N24_s_at
TT36_I14_at
TT36_M16_at
TT37_A20_at
TT38_D03_at
TT38_D03_s_at
TT47_D01_at
TT47_D02_at
TT47_K08_at
TT47_P16_at
TT50_D15_at
TCTC210_at
TCTC210_x_at
GC11_at
GC301_at
GC402_x_at
GC408_at
GC420_x_at
GC445_at
GC483A_at
GC484_at
T332_at
BT1M4115_at
BT2M4328_x_at
