# Supplementary material for: TobEA: an atlas of tobacco gene expression from seed to senescence
Source: BMC Genomics. 2010 Feb 26;11:142. doi: 10.1186/1471-2164-11-142 (PMC2841117; doi:10.1186/1471-2164-11-142)
Supplement: Additional file 7 — GO analysis of K-means clusters. Zip file containing lists of probes sets and GO analysis results for in each of the 30 K-means clusters (K0- K29). [file 1471-2164-11-142-S7.ZIP › Cluster 8 of 30 K-means on Index.txt_Result_Over_2.txt]

GO_Number	GO_Term	Background	Background_with_GO	List_Total	List_with_GO	Raw_Fish_P	Adjusted_Fish_P	List																																																																																																																																																																		
GO:0045298	comp_tubulin complex	22448	33	679	17	9.06E-18	2.89E-15	AJ718109_at	AJ718109_x_at	C1073_s_at	C1230_s_at	C5161_at	C8636_x_at	C9035_at	C9175_s_at	CV017816_at	CV017816_x_at	DW001649_at	DW001649_x_at	EB428833_s_at	EB447135_at	EB447135_x_at	U91562_at	U91562_x_at																																																																																																																																																		
GO:0005788	comp_endoplasmic reticulum lumen	22448	19	679	13	3.64E-16	5.80E-14	BP133605_at	BP136773_at	BP534267_at	C3086_at	C3884_at	C3884_s_at	C9075_at	C9075_s_at	C9076_at	C9076_s_at	C9077_s_at	C9168_s_at	EB428958_at																																																																																																																																																						
GO:0006334	proc_nucleosome assembly	22448	184	679	30	7.98E-13	8.48E-11	AJ718329_x_at	BP526673_at	BP533815_at	BQ843044_at	BQ843114_at	C10398_x_at	C10557_at	C10557_x_at	C11143_at	C1116_s_at	C11508_s_at	C3554_s_at	C41_at	C41_x_at	C4522_at	C4573_at	C7646_at	C8038_at	C8591_s_at	C8591_x_at	C8931_at	C9661_at	C992_at	CV016601_at	CV016805_x_at	CV018481_at	CV018493_x_at	CV019874_at	EB425401_s_at	EB435538_at																																																																																																																																					
GO:0007017	proc_microtubule-based process	22448	30	679	13	1.10E-12	8.79E-11	AJ718109_at	AJ718109_x_at	C1073_s_at	C3565_at	C5161_at	C9035_at	CV017816_at	CV017816_x_at	EB428833_s_at	EB447135_at	EB447135_x_at	U91562_at	U91562_x_at																																																																																																																																																						
GO:0005886	comp_plasma membrane	22448	3158	679	163	6.91E-12	4.41E-10	AB003038_at	AF213695_at	AF213696_at	AJ496227_at	AJ717832_at	AJ718848_at	AY695052_at	BP130303_at	BP131262_at	BP131502_at	BP133165_at	BP133312_at	BP133605_at	BP133964_at	BP134537_at	BP135492_at	BP136773_at	BP527539_at	BP528652_at	BP529320_at	BP529388_at	BP530683_at	BP532749_s_at	BP533209_s_at	BP534267_at	BP534625_at	BP534870_at	BT2M4328_x_at	C10259_at	C1089_at	C10976_at	C10989_at	C11098_at	C11276_at	C11287_at	C11589_at	C1164_at	C1164_x_at	C1230_s_at	C1234_at	C1234_x_at	C1465_at	C1473_at	C1813_s_at	C211_at	C245_at	C2497_at	C2573_at	C2581_at	C2754_x_at	C3030_at	C3055_s_at	C3086_at	C3185_at	C3185_s_at	C3204_at	C3257_at	C3264_at	C3278_s_at	C3364_at	C3675_at	C3696_at	C3750_at	C3772_at	C3772_s_at	C3884_at	C3884_s_at	C3888_at	C4003_at	C4040_at	C4087_at	C414_at	C4154_s_at	C4159_at	C4515_at	C4593_at	C4626_at	C465_at	C4774_at	C4979_s_at	C4979_x_at	C4986_at	C4986_s_at	C5223_at	C5289_at	C5409_at	C5547_s_at	C5551_s_at	C612_s_at	C612_x_at	C6482_at	C6513_at	C6513_s_at	C6545_at	C6646_at	C6704_s_at	C6761_at	C6865_at	C7644_at	C7713_at	C8636_x_at	C8746_s_at	C8803_at	C888_at	C9075_at	C9075_s_at	C9076_at	C9076_s_at	C9077_s_at	C9119_at	C912_at	C9168_s_at	C9175_s_at	C9202_at	C9336_s_at	C9449_at	C9474_at	C9484_at	C976_at	C986_at	C9942_at	CV016564_at	CV017289_at	CV019257_at	CV019257_x_at	CV021017_x_at	DV157809_at	DV157983_at	DV158022_s_at	DV158660_at	DV160357_at	DV161369_at	DV999630_at	DW001649_at	DW001649_x_at	DW002774_at	DW003307_at	DW003337_at	DW004143_at	EB426263_s_at	EB428958_at	EB429247_at	EB435451_at	EB435451_x_at	EB441299_at	EB445647_at	EB447502_s_at	EB447983_at	EB448299_s_at	EB449417_s_at	EB452176_at	EB643468_at	EB677333_at	EB678958_at	EB678958_s_at	EB681606_at	EB682554_at	EB682561_at	EB683778_at	EB684129_at	GC402_x_at	GC420_x_at	T9_s_at
GO:0005618	comp_cell wall	22448	896	679	68	9.15E-12	4.86E-10	AJ717832_at	BP133605_at	BP136388_at	BP136773_at	BP192515_at	BP526406_at	BP527539_at	BP530762_at	BP534986_x_at	C10495_at	C10699_at	C11440_at	C1230_s_at	C1469_at	C2622_at	C3209_at	C3209_s_at	C3354_at	C3870_x_at	C3884_at	C3884_s_at	C4322_at	C5247_at	C5289_at	C5409_at	C5539_at	C5555_x_at	C612_s_at	C612_x_at	C618_at	C6194_s_at	C6392_at	C6392_x_at	C6646_at	C8310_at	C8499_at	C8636_x_at	C8844_x_at	C884_at	C9035_at	C9075_at	C9075_s_at	C9076_at	C9076_s_at	C9077_s_at	C912_at	C9168_s_at	C9175_s_at	C9408_at	C9631_at	C9631_s_at	C9731_at	C980_at	C9924_at	C9924_x_at	CV017816_at	CV017816_x_at	CV021255_s_at	DV159808_at	DV999667_at	DW001649_at	DW001649_x_at	DW003307_at	EB424775_at	EB426491_x_at	EB428958_at	EB449677_at	EB449677_s_at																																																																																															
GO:0005200	func_structural constituent of cytoskeleton	22448	67	679	17	9.93E-12	4.52E-10	AJ718109_at	AJ718109_x_at	C1073_s_at	C1230_s_at	C5161_at	C8636_x_at	C9035_at	C9175_s_at	CV017816_at	CV017816_x_at	DW001649_at	DW001649_x_at	EB428833_s_at	EB447135_at	EB447135_x_at	U91562_at	U91562_x_at																																																																																																																																																		
GO:0008705	func_methionine synthase activity	22448	18	679	10	2.11E-11	8.42E-10	BT2M4328_x_at	C1089_at	C3055_s_at	C3772_at	C3772_s_at	C4087_at	C4515_at	C4979_s_at	C4979_x_at	DV999630_at																																																																																																																																																									
GO:0003871	func_5-methyltetrahydropteroyltriglutamate-homocysteine S-methyltransferase activity	22448	18	679	10	2.11E-11	7.48E-10	BT2M4328_x_at	C1089_at	C3055_s_at	C3772_at	C3772_s_at	C4087_at	C4515_at	C4979_s_at	C4979_x_at	DV999630_at																																																																																																																																																									
GO:0030433	proc_ER-associated protein catabolic process	22448	6	679	6	7.50E-10	2.39E-08	BP136773_at	C3884_at	C3884_s_at	C9076_at	C9076_s_at	C9077_s_at																																																																																																																																																													
GO:0009086	proc_methionine biosynthetic process	22448	26	679	10	2.06E-09	5.97E-08	BT2M4328_x_at	C1089_at	C3055_s_at	C3772_at	C3772_s_at	C4087_at	C4515_at	C4979_s_at	C4979_x_at	DV999630_at																																																																																																																																																									
GO:0051726	proc_regulation of cell cycle	22448	62	679	14	3.57E-09	9.49E-08	AJ298071_at	AJ718000_at	BP527114_at	BP527831_at	C262_at	C8992_x_at	C9080_at	C9435_at	C9471_at	C9526_at	EB443392_at	X92443_at	X92965_at	X93467_at																																																																																																																																																					
GO:0009651	proc_response to salt stress	22448	682	679	50	8.44E-09	2.07E-07	AB028650_at	AJ718109_at	AJ718109_x_at	AY553220_s_at	BP526406_at	BP533124_s_at	BT2M4328_x_at	C1073_s_at	C1089_at	C11440_at	C1164_at	C1164_x_at	C1230_s_at	C1234_at	C1234_x_at	C1465_at	C3055_s_at	C3675_at	C3772_at	C3772_s_at	C4087_at	C4515_at	C4979_s_at	C4979_x_at	C5161_at	C5551_s_at	C5961_at	C612_s_at	C612_x_at	C618_at	C6646_at	C8339_at	C8339_x_at	C8636_x_at	C9099_at	C912_at	C9175_s_at	C9313_x_at	CV017816_at	CV017816_x_at	DV999630_at	DW001649_at	DW001649_x_at	EB428833_s_at	EB447135_at	EB447135_x_at	EB449417_s_at	EB683778_at	U91562_at	U91562_x_at																																																																																																																	
GO:0010583	proc_response to cyclopentenone	22448	62	679	13	3.36E-08	7.66E-07	AJ718109_at	AJ718109_x_at	BP527114_at	C1073_s_at	C5161_at	C9080_at	C9092_at	EB428833_s_at	EB443392_at	EB447135_at	EB447135_x_at	U91562_at	U91562_x_at																																																																																																																																																						
GO:0005507	func_copper ion binding	22448	238	679	25	7.18E-08	1.53E-06	AB080971_at	AY695052_at	BP134537_at	C1089_at	C10989_at	C1813_s_at	C3204_at	C3264_at	C3278_s_at	C3772_at	C3772_s_at	C4087_at	C465_at	C4979_s_at	C4979_x_at	C6704_s_at	C8746_s_at	C9119_at	C9555_at	CV019257_at	CV019257_x_at	DV999630_at	GC402_x_at	GC420_x_at	T9_s_at																																																																																																																																										
GO:0005783	comp_endoplasmic reticulum	22448	448	679	36	1.18E-07	2.35E-06	BP133605_at	BP529701_at	BP532749_s_at	BP533414_at	C1087_at	C10919_s_at	C1108_at	C1164_at	C1164_x_at	C1234_at	C1234_x_at	C245_at	C2497_at	C2962_at	C3277_at	C4193_at	C4349_at	C4349_s_at	C4986_at	C4986_s_at	C888_at	C9075_at	C9075_s_at	C9099_at	C9168_s_at	C9469_s_at	C9470_at	C9588_at	CV020758_at	DW004143_at	EB428958_at	EB439376_at	EB440488_at	EB449417_s_at	EB452080_at	EB684129_at																																																																													
GO:0005773	comp_vacuole	22448	1116	679	66	1.58E-07	2.96E-06	AJ718329_x_at	BP133605_at	BP136773_at	BP528212_at	BP530683_at	C10398_x_at	C10557_at	C10557_x_at	C10989_at	C11143_at	C1116_s_at	C1164_at	C1164_x_at	C1230_s_at	C1234_at	C1234_x_at	C1465_at	C2497_at	C2754_x_at	C3030_at	C3141_at	C3197_at	C3675_at	C3884_at	C3884_s_at	C3888_at	C41_at	C41_x_at	C4573_at	C4986_at	C4986_s_at	C5551_s_at	C8038_at	C8636_x_at	C8746_s_at	C8837_at	C888_at	C9075_at	C9075_s_at	C9076_at	C9076_s_at	C9077_s_at	C9099_at	C9168_s_at	C9175_s_at	C9454_at	C9474_at	C952_at	C9731_at	C976_at	CV016805_x_at	CV019257_at	CV019257_x_at	CV019874_at	DV158022_s_at	DV160357_at	DV160721_at	DW001649_at	DW001649_x_at	EB426263_s_at	EB428958_at	EB449417_s_at	EB643468_at	EB682554_at	EB683778_at	EB684129_at																																															
GO:0009505	comp_plant-type cell wall	22448	359	679	31	1.87E-07	3.31E-06	BP132729_at	BP134375_at	BP526406_at	BP530762_at	C10495_at	C10699_at	C245_at	C2497_at	C2513_s_at	C2622_at	C3209_at	C3209_s_at	C3870_x_at	C4986_at	C4986_s_at	C5247_at	C5539_at	C5555_x_at	C8499_at	C8844_x_at	C884_at	C888_at	C9408_at	C9731_at	DV160357_at	DW000176_at	EB426491_x_at	EB677203_s_at	EB677714_at	EB681606_at	EB684129_at																																																																																		
GO:0016020	comp_membrane	22448	2335	679	113	2.93E-07	4.92E-06	AB194981_at	AF213695_at	AF213696_at	AJ718109_at	AJ718109_x_at	AY619953_at	AY619953_s_at	BP130303_at	BP133605_at	BP527767_at	BP532676_at	BP534986_x_at	C10128_at	C10699_at	C1073_s_at	C1089_at	C11440_at	C11443_at	C11646_at	C1164_at	C1164_x_at	C1230_s_at	C1234_at	C1234_x_at	C1465_at	C211_at	C2497_at	C2581_at	C2622_at	C2666_at	C3030_at	C366_at	C3772_at	C3772_s_at	C4087_at	C4593_at	C4979_s_at	C4979_x_at	C4986_at	C4986_s_at	C5161_at	C5289_at	C5406_at	C5539_at	C5547_s_at	C5551_s_at	C612_s_at	C612_x_at	C618_at	C6227_at	C6227_x_at	C7003_at	C7501_at	C8310_at	C8388_at	C8393_at	C8636_x_at	C8746_s_at	C8803_at	C884_at	C888_at	C8956_at	C9035_at	C9075_at	C9075_s_at	C9168_s_at	C9175_s_at	C9336_s_at	C9408_at	C9731_at	C980_at	C9924_at	C9924_x_at	CN824880_at	CV017816_at	CV017816_x_at	CV019257_at	CV019257_x_at	CV021017_x_at	DV157866_at	DV158022_s_at	DV158660_at	DV159019_at	DV999630_at	DV999667_at	DW001649_at	DW001649_x_at	DW003255_at	DW004407_at	EB425762_at	EB427348_s_at	EB427659_x_at	EB428833_s_at	EB428958_at	EB439411_at	EB441299_at	EB447135_at	EB447135_x_at	EB449417_s_at	EB449661_at	EB643466_at	EB643466_x_at	EB643468_at	EB643474_at	EB677473_at	EB682017_s_at	EB682554_at	EB683778_at	EB684129_at	GC445_at	T9_s_at	U91562_at	U91562_x_at
GO:0006457	proc_protein folding	22448	356	679	30	4.94E-07	7.88E-06	BP133605_at	BP136773_at	BP534267_at	C10259_at	C10528_at	C1147_at	C1164_at	C1164_x_at	C1234_at	C1234_x_at	C2497_at	C3086_at	C3884_at	C3884_s_at	C4349_at	C4349_s_at	C8163_at	C888_at	C9075_at	C9075_s_at	C9076_at	C9076_s_at	C9077_s_at	C9168_s_at	C9588_at	C9703_at	C9811_s_at	EB428958_at	EB440237_at	EB449417_s_at																																																																																			
GO:0006169	proc_adenosine salvage	22448	7	679	5	4.98E-07	7.57E-06	AY695052_at	C3204_at	C6704_s_at	C9119_at	T9_s_at																																																																																																												
GO:0004001	func_adenosine kinase activity	22448	7	679	5	4.98E-07	7.22E-06	AY695052_at	C3204_at	C6704_s_at	C9119_at	T9_s_at																																																																																																												
GO:0000226	proc_microtubule cytoskeleton organization	22448	26	679	8	6.48E-07	8.99E-06	AB053091_at	C1230_s_at	C8636_x_at	C9175_s_at	C9348_at	DW001649_at	DW001649_x_at	EB435326_at																																																																																																									
GO:0004478	func_methionine adenosyltransferase activity	22448	21	679	7	1.80E-06	2.40E-05	C1813_s_at	C3278_s_at	C465_at	C612_s_at	C612_x_at	GC402_x_at	GC420_x_at																																																																																																										
GO:0006556	proc_S-adenosylmethionine biosynthetic process	22448	21	679	7	1.80E-06	2.30E-05	C1813_s_at	C3278_s_at	C465_at	C612_s_at	C612_x_at	GC402_x_at	GC420_x_at																																																																																																										
GO:0003777	func_microtubule motor activity	22448	61	679	11	1.89E-06	2.32E-05	AB003038_at	AB053091_at	AB071436_at	AJ632874_at	AJ718231_at	BP128406_at	BP131096_at	BP136175_at	C9092_at	C9365_at	C9449_at																																																																																																						
GO:0004553	"func_hydrolase activity, hydrolyzing O-glycosyl compounds"	22448	149	679	17	2.84E-06	3.36E-05	BP530286_at	BP530762_at	C10699_at	C2622_at	C3209_at	C3209_s_at	C5539_at	C6194_s_at	C9368_at	C9408_at	CV017289_at	DV161369_at	EB424775_at	EB428971_at	EB449677_at	EB449677_s_at	EB677714_at																																																																																																
GO:0009934	proc_regulation of meristem organization	22448	23	679	7	3.61E-06	4.11E-05	AB194981_at	BP526673_at	C1164_at	C1164_x_at	C1234_at	C1234_x_at	EB449417_s_at																																																																																																										
GO:0005524	func_ATP binding	22448	758	679	46	6.64E-06	7.30E-05	AJ718188_at	AJ718300_at	AY553220_s_at	BP130303_at	BP133605_at	BP136773_at	BP526804_at	BP526893_at	BP535310_at	C10259_at	C11287_at	C1164_at	C1164_x_at	C1234_at	C1234_x_at	C3859_at	C3884_at	C3884_s_at	C5961_at	C7644_at	C7713_at	C9075_at	C9075_s_at	C9076_at	C9076_s_at	C9077_s_at	C9168_s_at	C9359_at	C986_at	CV019365_at	DV158565_at	DV158881_at	DV159171_at	DW002774_at	DW003337_at	EB428958_at	EB429247_at	EB435451_at	EB435451_x_at	EB446950_at	EB449417_s_at	EB449538_at	EB449661_at	EB452176_at	GC483A_at	GC484_at																																																																			
GO:0007169	proc_transmembrane receptor protein tyrosine kinase signaling pathway	22448	104	679	13	1.55E-05	0.000164393	AJ718188_at	BP130303_at	BP526893_at	C11287_at	C3859_at	C7713_at	DV158881_at	DW002774_at	DW003337_at	EB429247_at	EB435451_at	EB435451_x_at	GC483A_at																																																																																																				
GO:0004693	func_cyclin-dependent protein kinase activity	22448	30	679	7	2.49E-05	0.000256397	BP133240_at	BP529829_at	C8992_x_at	C9435_at	C9484_at	C9526_at	X92965_at																																																																																																										
GO:0005874	comp_microtubule	22448	30	679	7	2.49E-05	0.000248385	AJ719155_at	C1230_s_at	C8636_x_at	C9175_s_at	C9348_at	DW001649_at	DW001649_x_at																
GO:0007050	proc_cell cycle arrest	22448	3	679	3	2.76E-05	0.000266373	AJ866277_at	C9073_at	C9074_at																				
GO:0000076	proc_DNA replication checkpoint	22448	3	679	3	2.76E-05	0.000258538	AJ866277_at	C9073_at	C9074_at																				
GO:0045493	proc_xylan catabolic process	22448	9	679	4	9.26E-05	0.000844026	BP530762_at	C3209_at	C3209_s_at	EB424775_at																			
GO:0006346	proc_methylation-dependent chromatin silencing	22448	9	679	4	9.26E-05	0.000820581	C8161_at	C8746_s_at	CV019257_at	CV019257_x_at																			
GO:0016538	func_cyclin-dependent protein kinase regulator activity	22448	26	679	6	0.00010279	0.000886213	BP527114_at	C262_at	C9080_at	C9471_at	EB443392_at	X93467_at																	
GO:0005975	proc_carbohydrate metabolic process	22448	317	679	23	0.000108422	0.000910175	BP136388_at	BP530286_at	C10297_at	C10699_at	C2622_at	C3354_at	C3968_at	C3968_s_at	C5539_at	C6194_s_at	C6392_at	C6392_x_at	C7159_at	C9368_at	C9408_at	CV017289_at	CV021255_s_at	DV161369_at	DW001196_at	EB428971_at	EB449677_at	EB449677_s_at	EB677714_at
GO:0009306	proc_protein secretion	22448	17	679	5	0.000114085	0.00093316	C1164_at	C1164_x_at	C1234_at	C1234_x_at	EB449417_s_at																		
GO:0000786	comp_nucleosome	22448	79	679	10	0.000131848	0.001051491	BP533815_at	C3554_s_at	C4522_at	C8161_at	C9661_at	C992_at	CV016601_at	CV018493_x_at	EB425401_s_at	EB435538_at													
GO:0042127	proc_regulation of cell proliferation	22448	10	679	4	0.000150646	0.001172103	C8992_x_at	C9111_at	C9435_at	EB443392_at																			
GO:0009044	"func_xylan 1,4-beta-xylosidase activity"	22448	10	679	4	0.000150646	0.001144196	BP530762_at	C3209_at	C3209_s_at	EB424775_at																			
GO:0007018	proc_microtubule-based movement	22448	41	679	7	0.000206177	0.001529549	AB003038_at	AJ632874_at	AJ718231_at	BP128406_at	BP131096_at	BP136175_at	C9365_at																
GO:0005875	comp_microtubule associated complex	22448	41	679	7	0.000206177	0.001494787	AB071436_at	AJ632874_at	AJ718231_at	BP131096_at	BP136175_at	C9092_at	C9365_at																
GO:0019307	proc_mannose biosynthetic process	22448	5	679	3	0.000263259	0.001866214	BP533124_s_at	C8339_at	C8339_x_at																				
GO:0008250	comp_oligosaccharyltransferase complex	22448	5	679	3	0.000263259	0.001825644	C4986_at	C4986_s_at	EB684129_at																				
GO:0009925	comp_basal plasma membrane	22448	5	679	3	0.000263259	0.0017868	C3185_at	C3185_s_at	EB448299_s_at																				
GO:0004615	func_phosphomannomutase activity	22448	5	679	3	0.000263259	0.001749575	BP533124_s_at	C8339_at	C8339_x_at																																																	
GO:0018279	proc_protein amino acid N-linked glycosylation via asparagine	22448	5	679	3	0.000263259	0.00171387	C4986_at	C4986_s_at	EB684129_at																																																	
GO:0009958	proc_positive gravitropism	22448	20	679	5	0.000265103	0.001691357	C10919_s_at	C3185_at	C3185_s_at	C4193_at	EB448299_s_at																																															
GO:0046658	comp_anchored to plasma membrane	22448	86	679	10	0.000268212	0.001677638	AJ717832_at	BP134537_at	C10989_at	C5409_at	C5551_s_at	C6854_at	CV017289_at	DV157809_at	DV161369_at	EB681606_at																																										
GO:0006260	proc_DNA replication	22448	43	679	7	0.000280458	0.001720502	AJ298071_at	BP133240_at	BP527831_at	BP529829_at	C8281_at	EB428113_at	X92443_at																																													
GO:0004013	func_adenosylhomocysteinase activity	22448	12	679	4	0.000338323	0.002036319	C8746_s_at	CV019257_at	CV019257_x_at	DV158022_s_at																																																
GO:0046686	proc_response to cadmium ion	22448	769	679	41	0.000347813	0.002054671	AB028650_at	AJ718300_at	BP133605_at	BT2M4328_x_at	C1089_at	C11440_at	C1164_at	C1164_x_at	C1234_at	C1234_x_at	C211_at	C245_at	C2581_at	C3055_s_at	C366_at	C3772_at	C3772_s_at	C4087_at	C4515_at	C4593_at	C4979_s_at	C4979_x_at	C5547_s_at	C612_s_at	C612_x_at	C618_at	C7163_at	C9035_at	C9075_at	C9075_s_at	C9168_s_at	C9313_x_at	C9336_s_at	C956_at	C986_at	DV999630_at	EB427348_s_at	EB428958_at	EB449417_s_at	EB679491_at	T9_s_at											
GO:0031225	comp_anchored to membrane	22448	181	679	15	0.000418308	0.002426189	AB080971_at	AJ717832_at	BP134537_at	BP532666_s_at	C10989_at	C5223_at	C5409_at	C6854_at	C9555_at	CV017289_at	DV157809_at	DV161369_at	EB438685_at	EB447502_s_at	EB681606_at																																					
GO:0003677	func_DNA binding	22448	1058	679	52	0.000419755	0.002391106	AB025715_at	AB028650_at	AJ718300_at	AJ718329_x_at	BP134267_at	BP526804_at	BP531709_at	BP533815_at	BQ843044_at	BQ843114_at	C10398_x_at	C10557_at	C10557_x_at	C11143_at	C1116_s_at	C11508_s_at	C201_at	C201_s_at	C2472_at	C315_at	C3554_s_at	C3897_s_at	C41_at	C41_x_at	C4522_at	C4573_at	C6622_at	C7646_at	C8038_at	C8173_at	C8591_s_at	C8591_x_at	C8931_at	C9111_at	C9359_at	C9371_at	C9419_at	C9661_at	C9736_at	C992_at	CV016601_at	CV016805_x_at	CV018481_at	CV018493_x_at	CV019874_at	DV159171_at	DV159281_at	DV162015_at	EB425401_s_at	EB428113_at	EB435538_at	X97947_at
GO:0016126	proc_sterol biosynthetic process	22448	34	679	6	0.000488849	0.002735841	C10919_s_at	C3135_at	C4193_at	C9454_at	C9469_s_at	C9470_at																																														
GO:0004565	func_beta-galactosidase activity	22448	23	679	5	0.000533715	0.002935433	C10297_at	C3354_at	C3968_at	C3968_s_at	C7159_at																																															
GO:0009341	comp_beta-galactosidase complex	22448	14	679	4	0.000651914	0.003524756	C10297_at	C3968_at	C3968_s_at	C7159_at																																																
GO:0010075	proc_regulation of meristem growth	22448	24	679	5	0.000657516	0.003495794	C1164_at	C1164_x_at	C1234_at	C1234_x_at	EB449417_s_at																																															
GO:0000910	proc_cytokinesis	22448	37	679	6	0.000782507	0.004092128	BP131262_at	BP133165_at	C10919_s_at	C4193_at	C9348_at	C9484_at																																														
GO:0009528	comp_plastid inner membrane	22448	7	679	3	0.000880404	0.00452982	BP135270_at	EB437079_s_at	U66402_x_at																																																	
GO:0046556	func_alpha-N-arabinofuranosidase activity	22448	7	679	3	0.000880404	0.004457918	BP530762_at	C3209_at	C3209_s_at																																																	
GO:0009826	proc_unidimensional cell growth	22448	101	679	10	0.000971603	0.004842832	C10967_at	C10967_s_at	C1469_at	C3135_at	C4986_at	C4986_s_at	C8950_at	EB426609_at	EB446411_at	EB684129_at																							
GO:0004674	func_protein serine/threonine kinase activity	22448	180	679	14	0.001195209	0.005865716	AJ718000_at	AJ718188_at	BP130303_at	BP526893_at	C11287_at	C3859_at	C7713_at	DV158881_at	DW002774_at	DW003337_at	EB429247_at	EB435451_at	EB435451_x_at	GC483A_at																			
GO:0009741	proc_response to brassinosteroid stimulus	22448	29	679	5	0.001621637	0.007837911	C3870_x_at	C5247_at	C5555_x_at	C8844_x_at	EB443392_at																												
GO:0004579	func_dolichyl-diphosphooligosaccharide-protein glycotransferase activity	22448	9	679	3	0.002019228	0.009613934	C4986_at	C4986_s_at	EB684129_at																														
GO:0005730	comp_nucleolus	22448	638	679	33	0.002080055	0.009757904	BP133605_at	BP136876_at	BP192515_at	BP526220_at	BP531709_at	BQ843114_at	C1230_s_at	C1855_at	C3343_at	C4322_at	C4986_at	C4986_s_at	C5289_at	C5406_at	C7646_at	C8636_x_at	C8931_at	C9075_at	C9075_s_at	C9168_s_at	C9175_s_at	C9202_at	C921_at	CV018481_at	CV021017_x_at	DV158660_at	DW001649_at	DW001649_x_at	DW003900_at	EB427627_at	EB428958_at	EB446652_at	EB684129_at
GO:0016798	"func_hydrolase activity, acting on glycosyl bonds"	22448	60	679	7	0.002159155	0.009982181	AJ718676_s_at	BP136388_at	BP533065_at	C6392_at	C6392_x_at	CV021255_s_at	GC408_at																										
GO:0016051	proc_carbohydrate biosynthetic process	22448	45	679	6	0.002235101	0.010185673	BP527765_at	C6227_at	C6227_x_at	C7906_at	DV162116_at	DW004407_at																											
GO:0006730	proc_one-carbon compound metabolic process	22448	19	679	4	0.002238269	0.010056446	C8746_s_at	CV019257_at	CV019257_x_at	DV158022_s_at																													
GO:0019513	"proc_lactose catabolic process, using glucoside 3-dehydrogenase"	22448	19	679	4	0.002238269	0.009916773	C10297_at	C3968_at	C3968_s_at	C7159_at																													
GO:0022857	func_transmembrane transporter activity	22448	19	679	4	0.002238269	0.009780927	BP135492_at	C4003_at	CV016564_at	EB441299_at																													
GO:0006907	proc_pinocytosis	22448	3	679	2	0.002685735	0.011577696	C10919_s_at	C4193_at																															
GO:0051015	func_actin filament binding	22448	3	679	2	0.002685735	0.011423327	AF213695_at	AF213696_at																															
GO:0047793	func_cycloeucalenol cycloisomerase activity	22448	3	679	2	0.002685735	0.01127302	C10919_s_at	C4193_at																															
GO:0007276	proc_gamete generation	22448	3	679	2	0.002685735	0.011126617	BP130434_at	C9111_at																															
GO:0051753	func_mannan synthase activity	22448	3	679	2	0.002685735	0.010983968	C3507_at	C4273_at																															
GO:0019515	proc_lactose catabolic process via UDP-galactose	22448	20	679	4	0.00273156	0.01102997	C10297_at	C3968_at	C3968_s_at	C7159_at																													
GO:0042023	proc_DNA endoreduplication	22448	20	679	4	0.00273156	0.010892096	BP529221_at	C9469_s_at	C9470_at	C9484_at																														
GO:0005829	comp_cytosol	22448	331	679	20	0.002787586	0.010978269	BT2M4328_x_at	C1089_at	C1295_at	C201_at	C201_s_at	C211_at	C2581_at	C3055_s_at	C3772_at	C3772_s_at	C4087_at	C4515_at	C4568_at	C4979_s_at	C4979_x_at	C5547_s_at	C6622_at	C986_at	DV999630_at	T9_s_at														
GO:0000790	comp_nuclear chromatin	22448	10	679	3	0.002820048	0.010970675	C201_at	C201_s_at	C6622_at																															
GO:0009165	proc_nucleotide biosynthetic process	22448	10	679	3	0.002820048	0.010838498	C11276_at	EB678958_at	EB678958_s_at																															
GO:0004749	func_ribose phosphate diphosphokinase activity	22448	10	679	3	0.002820048	0.010709468	C11276_at	EB678958_at	EB678958_s_at																															
GO:0010329	func_auxin efflux transmembrane transporter activity	22448	10	679	3	0.002820048	0.010583475	C3185_at	C3185_s_at	EB448299_s_at																															
GO:0016301	func_kinase activity	22448	677	679	34	0.002873623	0.010659138	AJ718000_at	AJ718188_at	AJ718848_at	AJ866277_at	AY695052_at	BP130303_at	BP133312_at	BP135224_at	BP526893_at	BP528343_at	BP529365_at	BP529388_at	BP535412_at	C11287_at	C3204_at	C3565_at	C4040_at	C6704_s_at	C9073_at	C9074_at	C9119_at	C9146_s_at	C9301_at	C9484_at	DW002774_at	DW003337_at	EB429247_at	EB435451_at	EB435451_x_at	EB445647_at	EB449538_at	EB451142_at	EB677473_at	EB682561_at
GO:0006270	proc_DNA replication initiation	22448	11	679	3	0.003790915	0.013900023	BP528159_at	C9359_at	DV159171_at																															
GO:0005990	proc_lactose catabolic process	22448	23	679	4	0.004646655	0.016844125	C10297_at	C3968_at	C3968_s_at	C7159_at																														
GO:0015717	proc_triose phosphate transport	22448	12	679	3	0.00494178	0.017712671	BP135270_at	EB437079_s_at	U66402_x_at																															
GO:0009670	func_triose-phosphate transmembrane transporter activity	22448	12	679	3	0.00494178	0.017515863	BP135270_at	EB437079_s_at	U66402_x_at																															
GO:0000796	comp_condensin complex	22448	4	679	2	0.005263737	0.018452001	BP531972_at	EB435868_at																																
GO:0010212	proc_response to ionizing radiation	22448	4	679	2	0.005263737	0.018251436	BP130434_at	EB448821_at																																
GO:0030136	comp_clathrin-coated vesicle	22448	4	679	2	0.005263737	0.018055184	C4593_at	C9336_s_at																																
GO:0019171	func_3-hydroxyacyl-[acyl-carrier-protein] dehydratase activity	22448	4	679	2	0.005263737	0.017863107	BP534986_x_at	DV999667_at																																
GO:0009831	proc_plant-type cell wall modification during multidimensional cell growth	22448	24	679	4	0.005444483	0.018282001	C10967_at	C10967_s_at	C1469_at	EB426609_at																														
GO:0006631	proc_fatty acid metabolic process	22448	24	679	4	0.005444483	0.018091564	C4593_at	C6265_at	C6265_s_at	C9336_s_at
GO:0006544	proc_glycine metabolic process	22448	14	679	3	0.007816467	0.025705702	C211_at	C2581_at	C5547_s_at	
GO:0000323	comp_lytic vacuole	22448	14	679	3	0.007816467	0.025443399	C3185_at	C3185_s_at	EB448299_s_at	
GO:0006563	proc_L-serine metabolic process	22448	14	679	3	0.007816467	0.025186395	C211_at	C2581_at	C5547_s_at	
GO:0004372	func_glycine hydroxymethyltransferase activity	22448	14	679	3	0.007816467	0.024934531	C211_at	C2581_at	C5547_s_at	
GO:0004768	func_stearoyl-CoA 9-desaturase activity	22448	5	679	2	0.008597389	0.027154129	C6265_at	C6265_s_at		
GO:0010385	func_double-stranded methylated DNA binding	22448	5	679	2	0.008597389	0.026887912	BP130120_at	EB428113_at		
GO:0016760	func_cellulose synthase (UDP-forming) activity	22448	5	679	2	0.008597389	0.026626865	C6646_at	C912_at		
GO:0005094	func_Rho GDP-dissociation inhibitor activity	22448	5	679	2	0.008597389	0.026370837	C6881_at	C9880_at		
GO:0000138	comp_Golgi trans cisterna	22448	5	679	2	0.008597389	0.026119686	C6646_at	C912_at		
GO:0000234	func_phosphoethanolamine N-methyltransferase activity	22448	5	679	2	0.008597389	0.025873274	BP137098_at	C8950_at		
GO:0008466	func_glycogenin glucosyltransferase activity	22448	5	679	2	0.008597389	0.025631468	C11440_at	C618_at		
GO:0008283	proc_cell proliferation	22448	29	679	4	0.010804911	0.031914506	BP526673_at	C3351_at	DV158260_at	EB446608_at
GO:0008375	func_acetylglucosaminyltransferase activity	22448	16	679	3	0.011497654	0.033649099	C6227_at	C6227_x_at	DW004407_at	
GO:0004743	func_pyruvate kinase activity	22448	16	679	3	0.011497654	0.033343198	C366_at	C7163_at	EB427348_s_at	
GO:0016441	proc_posttranscriptional gene silencing	22448	16	679	3	0.011497654	0.033042809	C8746_s_at	CV019257_at	CV019257_x_at	
GO:0045300	func_acyl-[acyl-carrier-protein] desaturase activity	22448	6	679	2	0.012638753	0.035997877	C6265_at	C6265_s_at																																																																	
GO:0004316	func_3-oxoacyl-[acyl-carrier-protein] reductase activity	22448	6	679	2	0.012638753	0.035679312	C36_at	DW002919_at																																																																	
GO:0050378	func_UDP-glucuronate 4-epimerase activity	22448	17	679	3	0.013652439	0.038202879	C4740_at	C4983_s_at	EB452003_at																																																																
GO:0009986	comp_cell surface	22448	17	679	3	0.013652439	0.03787068	C10585_s_at	C10922_at	C7121_at																																																																
GO:0015144	func_carbohydrate transmembrane transporter activity	22448	65	679	6	0.013666913	0.037584012	C8956_at	EB643466_at	EB643466_x_at	EB643468_at	EB643474_at	EB682554_at																																																													
GO:0009926	proc_auxin polar transport	22448	66	679	6	0.014660833	0.0399727	C3185_at	C3185_s_at	DW004143_at	EB446411_at	EB448299_s_at	EB683778_at																																																													
GO:0005351	func_sugar:hydrogen symporter activity	22448	67	679	6	0.015703886	0.042453727	C8956_at	EB643466_at	EB643466_x_at	EB643468_at	EB643474_at	EB682554_at																																																													
GO:0009664	proc_plant-type cell wall organization	22448	18	679	3	0.016020932	0.042946868	C4986_at	C4986_s_at	EB684129_at																																																																
GO:0009409	proc_response to cold	22448	522	679	25	0.016696744	0.044385511	AJ718109_at	AJ718109_x_at	AY553220_s_at	C10128_at	C1073_s_at	C1164_at	C1164_x_at	C1234_at	C1234_x_at	C1686_at	C3675_at	C4322_at	C5161_at	C5961_at	C9313_x_at	C9484_at	CV019365_at	CV021017_x_at	EB428833_s_at	EB447135_at	EB447135_x_at	EB449417_s_at	EB682554_at	U91562_at	U91562_x_at																																										
GO:0012505	comp_endomembrane system	22448	1707	679	67	0.016959475	0.044711344	AJ632710_at	AJ718188_at	BP136388_at	BP526893_at	BP527765_at	BP528000_at	BP529365_at	BP530286_at	BP530781_at	BP532676_at	BP534456_at	BP535213_at	C10130_at	C10297_at	C10967_at	C10967_s_at	C11420_at	C11627_at	C1564_at	C1816_at	C1816_s_at	C3859_at	C3968_at	C3968_s_at	C4236_at	C4349_at	C4349_s_at	C4555_at	C4811_at	C5181_at	C6392_at	C6392_x_at	C6571_at	C6759_at	C7159_at	C7172_at	C7258_at	C755_at	C7891_at	C7906_at	C8382_at	C8384_at	C8384_s_at	C8690_at	C9368_at	C9520_s_at	C9588_at	CN949778_at	CV020499_at	CV021086_at	CV021255_s_at	DV158881_at	DV160238_at	DV160963_at	DV162116_at	EB426609_at	EB428971_at	EB439664_at	EB440987_at	EB441413_s_at	EB441627_at	EB446608_at	EB451377_at	EB451668_at	EB679057_at	EB679491_at	GC483A_at
GO:0010152	proc_pollen maturation	22448	7	679	2	0.017342093	0.045345308	BP128477_at	BP529388_at																																																																	
GO:0045177	comp_apical part of cell	22448	7	679	2	0.017342093	0.044976647	C9202_at	DV161799_at																																																																	
GO:0009225	proc_nucleotide-sugar metabolic process	22448	51	679	5	0.018643122	0.047960935	AY619953_at	AY619953_s_at	C4740_at	C4983_s_at	EB452003_at																																																														
GO:0009828	proc_plant-type cell wall loosening	22448	34	679	4	0.018745064	0.047837404	C10967_at	C10967_s_at	C1469_at	EB426609_at																																																															
