# Supplementary material for: TobEA: an atlas of tobacco gene expression from seed to senescence
Source: BMC Genomics. 2010 Feb 26;11:142. doi: 10.1186/1471-2164-11-142 (PMC2841117; doi:10.1186/1471-2164-11-142)
Supplement: Additional file 7 — GO analysis of K-means clusters. Zip file containing lists of probes sets and GO analysis results for in each of the 30 K-means clusters (K0- K29). [file 1471-2164-11-142-S7.ZIP › Cluster 9 of 30 K-means on Index.txt]

C3_at
C13_at
C15_at
C18_at
C26_at
C26_x_at
C33_at
C38_at
C46_at
C50_at
C53_at
C57_s_at
C69_s_at
C79_s_at
C93_at
C95_at
C102_s_at
C105_at
C112_at
C123_at
C128_at
C128_x_at
C130_at
C152_s_at
C164_x_at
C191_at
C198_at
C205_at
C206_at
C206_x_at
C208_at
C210_at
TT10_I17_s_at
C210_x_at
C219_x_at
C223_x_at
C237_at
C237_s_at
C240_at
C246_x_at
C257_at
C257_x_at
C265_at
C266_at
C285_s_at
C305_s_at
C306_at
C322_at
C337_at
C342_at
C348_at
C1229_s_at
C369_at
C383_at
C388_at
C406_at
C411_at
C435_at
C447_at
C455_x_at
C466_at
C509_at
C512_at
C523_at
C537_at
C567_at
C611_at
C631_at
C2064_at
C666_at
C666_x_at
C667_at
C674_at
C693_at
C701_at
C712_at
C748_at
C748_s_at
C758_at
C800_s_at
C820_at
C825_at
C838_at
C842_at
C844_at
C848_at
C853_at
C860_at
C860_s_at
C863_at
C867_at
C877_at
C878_at
C881_at
C882_at
C885_at
C885_x_at
C893_at
C895_at
C896_at
C896_s_at
C901_s_at
C903_at
C906_at
C908_at
C910_at
C915_at
C917_at
C925_at
C938_at
C943_at
C944_s_at
C944_x_at
C957_s_at
C959_at
C960_at
C960_s_at
C963_at
C972_s_at
C974_s_at
C987_at
C989_at
C993_at
C998_at
C998_x_at
C1001_s_at
C1004_at
C1011_at
C1012_at
C1018_at
C1020_at
C1021_at
C1031_at
C1031_x_at
C1033_at
C1038_at
C1038_x_at
C1043_at
C1047_at
C1048_at
C5831_at
C1067_at
C1067_s_at
C1072_at
C1077_at
C1085_at
C1094_at
C1095_at
C1095_s_at
C1096_at
C1098_x_at
C1103_at
C1103_s_at
C1109_s_at
C1120_at
C1122_at
C1123_at
C1123_s_at
C1124_at
C1124_x_at
C1126_at
C1126_s_at
C1127_s_at
C1134_at
C1141_at
C1143_at
C1148_s_at
C1151_at
C1152_at
C1153_at
C1154_at
C1157_at
C1166_at
C1168_at
C1170_at
C1176_at
C1181_at
C1184_at
C1187_at
C1191_s_at
C11656_s_at
C1202_at
C1206_at
C1212_at
C1214_at
C1219_s_at
C1221_s_at
C1224_s_at
C1225_at
C1228_at
C1228_s_at
C1238_at
C1242_at
C1252_s_at
C1256_at
C1259_at
C1259_s_at
C1261_at
C1263_at
C1266_at
C1270_at
C1275_at
C1279_at
C1283_at
C1289_at
C1290_at
C1309_at
C1310_at
C1310_x_at
C1311_at
C1311_s_at
C1319_at
C1319_s_at
C1323_at
C1323_s_at
C1338_at
C1343_at
C1360_at
C1368_at
C4587_at
C4587_s_at
C1386_at
C1386_x_at
C1399_x_at
C1406_at
C1406_x_at
C1434_at
C1435_s_at
C1447_s_at
C1449_s_at
C1454_s_at
C1462_at
C1468_at
C1471_at
C1471_x_at
C1491_at
C1491_x_at
C1496_x_at
C1498_at
C1516_at
C1536_x_at
C1545_at
C1561_at
C1575_at
C1575_x_at
C1581_at
C1594_at
C1625_at
C1634_at
C1635_s_at
C1645_s_at
C1662_at
C1662_x_at
C1676_s_at
C1682_at
C1683_at
CV020400_s_at
BP532562_s_at
C1727_at
C1727_x_at
C1736_at
C1736_s_at
C1739_s_at
C1753_s_at
C1769_s_at
C1772_s_at
C1776_at
C1785_at
C1787_at
C1789_at
C1795_at
C1799_at
C1804_s_at
C1806_at
C1807_at
C1859_s_at
CV018282_s_at
C1864_at
C1866_at
C1872_at
C1872_s_at
C1882_at
C1882_x_at
C1883_at
C1883_x_at
C1884_at
C1893_at
C1905_at
C1905_x_at
C1913_at
C1914_s_at
C1932_at
C1986_at
C2019_at
C2024_at
C8740_at
C8740_s_at
C2038_at
C2084_at
C2096_at
C2096_s_at
C2112_at
C2113_at
C2155_at
C2201_at
C2218_at
C2261_at
C2264_at
C2300_at
C2369_at
C2423_at
C2446_at
C2457_at
C2457_x_at
C2458_at
C2466_at
C2468_at
C2474_at
C2476_at
C2491_s_at
C2498_s_at
C2499_at
C2530_at
C2536_at
C2536_x_at
C2542_s_at
C2565_at
C2567_at
C2597_at
C2600_s_at
C2602_at
C2602_x_at
C2625_at
C2634_at
C2634_s_at
C2644_at
C2652_at
C2669_at
C2676_at
C2676_s_at
C2679_at
C2685_at
C2699_at
C2706_at
C2732_s_at
C2761_at
C2761_x_at
C2765_at
C2786_s_at
C2790_at
C2790_x_at
C2800_at
C9490_at
C9490_s_at
C2810_at
C2829_at
C2832_at
C2845_at
C2847_s_at
C2857_at
C2864_at
C2873_at
C2874_at
C2874_s_at
C2906_at
C2907_at
C2913_at
C2927_s_at
C2931_at
C2935_at
C2940_at
C2940_x_at
C2941_at
C2941_s_at
C2953_at
C2974_at
C2986_s_at
C2991_at
C2994_s_at
C3015_at
C3016_at
C3043_at
C3043_s_at
C3028_x_at
C3032_at
C3032_s_at
C3033_at
C3035_at
C3037_at
C3037_s_at
C3040_at
C3041_at
C3047_at
C3056_at
C3056_s_at
C3058_at
C3058_s_at
C3064_x_at
C3070_at
C3071_at
C3072_at
C3073_at
C3073_x_at
C3076_s_at
DW003455_at
DW003455_s_at
C3084_x_at
C3089_at
C3098_at
C3109_at
C3109_s_at
C3110_at
C3113_at
C3114_at
C3115_at
C3116_at
C3120_at
C3123_at
C3123_s_at
C3124_at
C3125_s_at
C3126_s_at
C3129_x_at
C3132_at
C3136_at
C3136_x_at
C3138_at
C3143_s_at
C3147_s_at
C3151_at
C3152_s_at
C3154_at
C3154_s_at
C3159_at
C3165_s_at
C3169_at
C3172_s_at
C3173_at
C3175_s_at
C3184_at
C3184_s_at
C3186_at
C3189_at
C3193_at
C3194_at
C3195_at
C3196_at
C3198_at
C3206_at
C3207_at
C3211_at
C3218_at
C3223_at
C3226_at
C3226_s_at
C3227_s_at
C3228_at
C3231_at
C3234_at
C3234_x_at
C3239_at
C3247_at
C3248_x_at
C3256_at
C3256_s_at
C3259_at
C3261_at
C3267_at
C3280_at
C3281_x_at
C3283_at
C3285_at
C3286_at
C3286_s_at
C3292_at
C3295_at
C3307_at
C3309_at
C3313_at
C3317_at
C3317_x_at
C3322_x_at
C3326_at
C3329_at
C3329_x_at
C3331_at
C3344_at
C3347_at
C3349_at
C3357_at
C3359_at
C3359_s_at
C3363_at
C3363_x_at
C3365_at
C3366_at
C3366_s_at
C3367_at
C3367_x_at
C3368_at
C3368_s_at
C3369_s_at
C3375_at
C3379_at
C3380_at
C3382_s_at
C3385_at
C3387_at
C3395_at
C3395_x_at
C3397_at
C3398_at
C3403_at
C3416_at
C3443_at
C3448_s_at
C3448_x_at
C3454_at
C3458_at
C3469_s_at
C3470_at
C3498_x_at
C3521_at
C3536_s_at
C3560_s_at
C3574_at
EB432143_at
C3589_at
C3604_at
C3642_at
C3654_at
C3677_at
C3699_at
C3714_at
C3728_s_at
C3737_s_at
C3738_x_at
C3739_at
C3741_at
C3749_x_at
C3762_at
C3785_at
C3788_at
C3815_at
C3850_at
C3865_at
C3894_at
C3905_at
C3910_at
C3918_at
C3919_at
C3991_at
C3992_at
C4010_at
C4011_at
C4030_at
C4050_at
C4060_s_at
C4064_at
C4064_x_at
C4078_x_at
C4079_at
C4079_s_at
C4082_s_at
C4090_at
C4105_at
C4122_at
C4148_at
C4149_at
C4204_x_at
C4228_at
C4288_at
C4297_at
C4298_at
C4302_at
C4306_at
C4312_at
C4328_at
C4338_at
C4339_at
C4354_at
C4382_at
C4393_at
C4393_x_at
C4398_at
C4400_x_at
C4403_s_at
C4416_at
C4418_at
C4419_at
C4421_at
C4421_s_at
C4429_at
C4429_s_at
C4448_s_at
C4458_at
C4476_at
C4478_x_at
C4480_at
C4480_x_at
C4485_s_at
C4488_s_at
C4497_at
C4517_x_at
C4530_at
C4537_at
C4545_at
C4546_at
C4557_s_at
C4562_s_at
C4564_at
C4569_at
C4570_at
C4571_x_at
C4574_at
C11618_s_at
C4621_s_at
C4638_at
C4651_at
C4680_at
C4689_s_at
C4709_at
C4710_at
C4710_x_at
C4712_at
C4712_x_at
C4719_at
C4721_s_at
C4742_s_at
C4745_at
C4751_x_at
C4792_at
C4798_at
C4801_at
C4801_s_at
C4806_at
C4827_at
C4869_at
C4869_x_at
C4872_at
C4891_s_at
C4910_at
C4910_x_at
C4936_at
C4955_at
C4955_s_at
C4977_at
C5027_x_at
C5035_at
C5042_at
C5061_at
C5072_at
C5074_at
C5110_at
C5138_at
C5146_at
C5151_at
C5153_at
C5166_at
C5179_at
C5179_s_at
C5180_at
C5208_at
C5209_s_at
C5219_at
C5238_at
C8495_at
C8495_s_at
C5264_at
C5279_at
C5299_at
C5320_at
C5323_at
C5333_x_at
C5353_at
C5360_s_at
C5366_at
C5380_at
C5380_s_at
C5392_at
C5399_at
C5439_at
C5442_at
C5446_at
C5450_at
C5473_at
C5496_at
C5566_at
C5572_at
C5584_at
C5669_s_at
C5670_at
C5699_x_at
C5767_at
C5798_at
C5806_at
C5837_at
C5850_s_at
C5854_at
C5861_at
C5877_at
C5897_at
C5901_x_at
C5911_at
C5913_at
C5952_at
C5952_x_at
C5957_s_at
C5970_x_at
C5995_at
C6000_s_at
C6010_at
C6010_x_at
C6031_at
C6077_at
C6088_at
C6126_at
C6198_at
C6220_at
C6226_at
C6232_at
C6233_at
C6279_at
C6293_at
C6313_s_at
C6333_at
C6358_s_at
C6369_at
C6432_at
C6440_at
C6447_at
C6460_at
C6477_at
C6503_at
C6503_x_at
C6522_at
C6522_s_at
C6537_at
C6537_s_at
C6542_at
C6542_s_at
C6551_at
C6566_s_at
C6599_at
C6604_at
C6656_at
C6690_s_at
C8542_at
C6793_at
C6826_at
C6830_at
C6892_at
C6903_s_at
C6913_at
C6932_at
C6940_s_at
C6945_at
C6946_at
C6953_at
C6953_x_at
C6974_s_at
C6975_at
C6995_at
C7004_at
C7011_at
C7021_at
C7065_at
C7075_at
C7082_at
C7098_at
C7098_s_at
C7102_at
C7125_at
C7178_s_at
C7244_at
C7249_at
C7267_at
C7287_at
C7305_at
C7337_at
C7355_s_at
C7359_at
C7359_x_at
C7372_at
C7386_at
C7393_at
C7395_at
C7395_x_at
C7400_at
C7400_x_at
C7411_at
C7411_x_at
C7445_at
C7511_at
C7523_at
C7524_at
C7539_at
C7540_at
C7540_s_at
C7550_at
C7562_at
C7571_at
C7609_at
C7614_at
C7632_x_at
C7647_at
C7651_at
C7685_at
C7715_at
C7718_at
C7765_at
C7772_at
C7802_x_at
C7803_at
C7834_at
C7851_at
C7851_x_at
C7862_at
C7901_x_at
C7909_at
C7911_at
C7939_at
C7944_at
C8026_at
C8035_at
C8049_at
C8052_x_at
C8056_at
C8056_s_at
C8060_x_at
C8061_at
C8061_s_at
C8071_s_at
C8073_at
C8082_at
C8083_at
C8088_x_at
C8096_at
C8102_at
C8110_at
C8114_at
C8114_x_at
C8118_at
C8130_at
C8137_at
C8144_s_at
C8160_at
C8170_at
C8181_at
C8183_at
C8195_at
C8203_x_at
C8212_x_at
C8218_at
C8219_at
C8222_at
C8231_at
C8238_at
C8240_at
DV157618_s_at
C8242_at
C8244_at
C8245_at
C8247_at
C8247_s_at
C8251_at
C8258_x_at
C8279_at
C8293_at
C8293_x_at
C8295_at
C8302_at
C8326_s_at
C8329_at
C8331_at
C8351_at
C8363_at
C8366_at
C8373_at
C8380_at
C8385_at
C8400_s_at
C8402_at
C8402_s_at
C8421_at
C8421_x_at
C8422_at
C8431_s_at
C8434_at
C8436_at
C8447_at
C8450_at
C8473_at
C8485_at
C8486_at
C8487_at
C8488_at
C8503_at
C8506_at
C8507_at
C8509_at
C8511_at
C8513_at
C8515_at
C8516_at
CV019612_s_at
C8516_x_at
C8517_at
C8518_at
C8519_at
C8522_s_at
C8523_at
C8525_at
C8528_at
C8539_x_at
C8550_at
C8561_s_at
C8563_at
C8567_at
C8567_x_at
C8582_at
C8583_at
C8589_at
C8594_at
C8594_x_at
C8607_s_at
C8624_at
C8624_x_at
C8639_at
C8642_at
C8649_at
C8651_at
C8651_s_at
C8653_at
C8665_at
C8665_x_at
C8679_s_at
C8688_s_at
C8718_at
C8739_s_at
C8741_at
C8741_x_at
C8743_at
C8749_at
C8754_at
C8763_at
C8763_s_at
EB446977_s_at
C8768_x_at
C8772_at
C8804_at
CV020396_s_at
C8813_at
C8815_at
C8818_at
C8818_x_at
C8825_at
C8838_x_at
C8839_at
C8859_x_at
C8860_at
C8860_x_at
C8862_x_at
C8864_x_at
C8865_at
C8922_x_at
C8926_x_at
C8933_at
C8934_at
C8934_s_at
C11576_at
C11576_s_at
C8958_at
C8959_at
C8960_at
C8960_x_at
C8962_at
C8985_x_at
C9005_at
C9007_at
C9014_x_at
C9017_s_at
C9020_at
C9030_at
C9032_x_at
C9033_at
C9048_at
C9124_at
C9124_x_at
C9125_at
C9134_at
C9136_at
C9151_at
C9151_x_at
C9176_at
C9176_s_at
C9240_at
C9242_at
C9291_at
C9291_s_at
C9313_at
C9370_at
C9417_at
C9471_s_at
C9476_at
C9497_at
C9505_at
C9506_at
C9517_at
C9528_at
C9532_at
C9544_at
C9554_at
C9557_at
C9568_at
C9568_s_at
C9571_at
C9573_at
C9585_at
C9601_x_at
C9609_at
C9617_at
C9647_x_at
C9654_at
C9654_s_at
C9671_at
C9671_x_at
C9673_at
C9674_at
C9675_at
C9687_at
C9687_s_at
C9693_at
C9729_at
C9757_at
C9758_at
C9764_at
C9765_at
C9784_at
C9784_x_at
C9801_at
C9803_at
C9803_s_at
C9821_at
C9837_at
C9841_at
C9851_x_at
C9887_at
C9898_s_at
C9905_x_at
C9908_at
C9908_s_at
C9909_s_at
C9921_at
C9931_x_at
C9939_at
C9939_x_at
C9978_x_at
C9990_at
C9999_at
C10035_at
C10035_x_at
C10081_at
C10098_at
C10102_at
C10102_x_at
C10116_at
C10137_at
C10162_at
C10211_at
C10213_at
C10232_at
C10252_at
C10255_at
C10270_at
C10271_at
C10279_at
C10306_at
C10318_at
C10338_x_at
C10353_at
C10353_x_at
C10357_at
C10387_at
C10443_at
C10443_x_at
C10456_at
C10467_at
C10471_at
C10471_s_at
C10485_at
C10485_x_at
C10502_at
C10519_at
C10520_at
C10520_s_at
C10523_at
C10533_at
C10548_at
C10611_at
C10611_x_at
C10625_at
C10632_at
C10654_at
C10671_x_at
C10679_at
C10695_at
C10702_x_at
C10716_at
C10723_at
C10740_at
C10746_at
C10752_at
C10752_s_at
C10756_at
C10762_at
C10770_at
C10779_at
C10796_at
C10815_s_at
C10824_s_at
C10847_at
C10858_at
C10885_at
C10895_at
C10898_x_at
C10899_x_at
C10902_at
C10906_at
EB678124_s_at
C10909_at
C10924_at
C10925_at
C10925_x_at
C10939_x_at
C10942_at
C10946_at
C10949_at
C10949_x_at
C10952_at
C10955_at
C10955_x_at
C10961_at
C10962_at
C10969_at
DV158584_at
DV158584_s_at
C11008_at
C11013_at
C11018_at
C11063_at
C11081_at
C11131_at
C11139_at
C11159_at
C11159_x_at
C11160_at
C11168_at
C11193_at
C11220_at
C11224_at
C11252_at
C11253_at
C11253_s_at
C11273_at
C11280_s_at
C11323_at
C11328_at
C11339_at
C11339_s_at
C11340_at
C11344_at
C11358_at
C11359_at
C11369_at
C11370_at
C11393_at
C11403_at
C11403_x_at
C11414_s_at
C11414_x_at
C11417_at
C11419_at
C11431_at
C11436_at
C11442_at
C11471_at
C11473_at
C11485_s_at
TT27_L19_at
C11510_at
C11518_at
C11524_at
C11524_x_at
C11554_at
C11560_at
C11560_x_at
C11580_at
C11586_at
C11601_at
C11610_at
C11613_at
C11619_at
C11626_s_at
C11648_at
C11652_at
C11662_at
C11663_at
C11670_at
C11716_at
EB684265_at
EB684262_at
EB684258_at
EB684236_x_at
EB684207_at
EB684172_at
EB683958_at
EB683929_at
EB683856_s_at
EB683786_at
EB683717_at
EB683515_at
EB683336_s_at
EB683269_at
EB683261_at
EB683246_at
EB683190_at
EB683056_x_at
EB683044_s_at
EB682856_at
EB682792_s_at
EB682754_at
EB682713_at
EB682713_s_at
EB682710_at
EB682701_at
EB682697_at
EB682690_at
EB682628_s_at
EB682530_at
EB682473_at
EB682100_at
EB682099_at
EB682041_at
EB681988_s_at
EB681987_at
EB681906_at
EB681906_s_at
EB681861_at
EB681758_at
EB681743_s_at
EB681675_at
EB681532_at
EB681490_at
EB680997_at
EB680967_at
EB680142_at
EB679975_at
EB679750_at
EB679695_s_at
EB679666_at
EB679666_s_at
EB679649_s_at
EB679531_at
EB679451_at
EB679445_at
EB679435_x_at
EB679420_at
EB679420_s_at
EB679258_at
EB679186_at
EB679167_at
EB679117_at
EB679072_at
EB678923_at
EB678920_at
EB678893_at
EB678878_at
EB678838_at
EB678824_at
EB678824_x_at
EB678795_at
EB678755_at
EB678719_s_at
EB678702_at
EB678632_at
EB678617_at
EB678615_s_at
EB678417_at
EB678403_at
EB678379_at
EB678359_at
BP129467_at
BP129467_s_at
EB678250_at
EB678241_at
EB678225_at
EB678225_x_at
EB678219_at
EB678197_at
EB678183_at
EB678183_s_at
EB678059_at
EB678030_at
EB677990_s_at
EB677989_at
EB677917_at
EB677911_at
EB677899_at
EB677856_at
EB677812_at
EB677791_at
EB677788_at
EB677673_at
EB677659_at
EB677659_x_at
EB677592_at
EB677581_s_at
EB677552_at
EB677528_at
EB677508_at
EB677497_at
EB677472_at
EB677397_s_at
EB677369_at
EB677365_at
EB677332_at
EB677286_at
EB677286_s_at
EB677259_at
DW005153_at
DW005153_s_at
DW005088_at
DW005088_x_at
DW005060_at
DW005039_at
DW005039_s_at
DW005018_at
DW004941_at
DW004811_at
DW004672_at
DW004605_at
DW004559_at
DW004535_at
DW004488_at
DW004435_at
DW004359_at
DW004153_at
DW003808_at
DW003785_s_at
DW003298_at
DW003193_at
DW003077_at
DW003076_at
DW003011_x_at
DW002976_at
DW002776_at
DW002753_at
DW002636_at
DW002576_at
DW002496_at
DW002492_at
DW002461_at
DW002362_x_at
DW002185_at
DW002122_at
DW001987_at
DW001830_at
DW001811_at
EB435041_at
EB435041_s_at
DW001529_at
DW001208_at
DW001158_at
DW001096_at
DW000968_at
DW000919_at
DW000697_at
DW000533_at
DW000395_at
DW000263_s_at
DW000043_at
DV999979_at
DV999343_at
DV999343_x_at
DV998827_at
DV162724_at
DV162449_at
DV162276_at
DV162231_at
DV162170_s_at
DV162145_at
DV161938_at
DV161856_at
DV161845_at
DV161753_at
DV161739_s_at
DV161729_at
DV161692_at
DV161516_at
DV161514_at
DV161261_at
DV161255_at
DV161252_x_at
DV161240_at
DV161223_at
DV161180_at
DV161153_at
DV161151_at
DV161107_at
DV161057_at
DV160966_at
DV160840_at
DV160553_s_at
DV160510_at
DV160443_at
DV160343_at
DV160168_at
DV159937_at
DV159904_at
DV159900_s_at
DV159878_at
DV159711_at
DV159705_at
DV159657_s_at
DV159594_at
DV159584_at
DV159489_at
DV159441_s_at
DV159393_at
DV159355_x_at
DV159213_at
DV159175_at
DV159152_at
DV159139_at
DV159110_s_at
DV159102_at
DV159082_at
DV159063_at
DV158875_at
DV158853_at
DV158848_at
DV158685_at
DV158685_x_at
DV158681_at
DV158679_at
DV158668_at
DV158668_s_at
DV158634_at
DV158593_at
DV158508_at
DV158482_at
DV158444_at
DV158352_at
DV158328_at
DV158283_at
DV158198_s_at
DV158187_at
DV158167_at
DV158099_at
DV158080_at
DV158051_at
DV158045_at
DV158043_s_at
DV158002_at
DV157994_s_at
DV157977_at
DV157950_at
DV157844_at
DV157751_at
DV157741_at
DV157710_at
DV157710_x_at
DV157697_at
DV157622_at
DV157615_x_at
EB451962_at
EB451925_at
EB451657_s_at
EB451442_at
EB451374_at
EB451343_s_at
EB451245_at
EB451107_at
EB450894_at
EB450848_at
EB450582_at
EB450506_at
EB450506_x_at
EB450494_at
EB450471_at
EB449992_x_at
EB449863_at
EB449688_x_at
EB449596_at
EB449461_at
EB449248_at
EB449228_at
EB449220_at
EB448840_at
EB448813_s_at
EB448808_at
EB448234_at
EB448119_at
EB448083_s_at
EB448083_x_at
EB447989_at
EB447917_at
EB447886_at
EB447778_at
EB447315_at
EB447288_at
EB447257_at
EB447190_at
EB447138_at
EB446946_at
EB446899_at
EB446733_at
EB446296_at
EB446296_x_at
EB446223_at
EB446162_at
EB446151_at
EB446047_x_at
EB446034_at
EB446033_at
EB445950_s_at
EB445936_at
EB445906_at
EB445903_at
EB445878_x_at
EB445828_at
EB445820_at
EB445810_at
EB445747_at
EB445689_x_at
EB445600_at
EB445585_at
EB445540_at
EB445368_at
EB445353_at
EB445216_at
EB445210_x_at
EB445138_at
EB445124_at
EB445041_at
EB444952_at
EB444952_x_at
EB444950_at
EB444888_at
EB444735_at
EB444467_at
EB444461_x_at
EB444404_at
EB444380_s_at
EB444364_at
EB444334_at
EB444332_at
EB444210_at
EB444210_x_at
EB444209_at
EB444189_at
EB444189_x_at
EB444168_at
EB444153_at
EB444050_at
EB444005_at
EB443976_at
EB443947_at
EB443904_at
EB443872_at
EB443859_at
EB443859_x_at
EB443828_at
EB443801_at
EB443724_at
EB443313_at
EB443222_s_at
EB442895_at
EB442795_at
EB442795_x_at
EB442787_at
EB442727_s_at
EB442705_at
EB442514_s_at
EB442308_s_at
EB442207_s_at
EB442161_at
EB442147_s_at
EB441599_at
EB441599_s_at
EB441247_at
EB441134_at
EB440813_at
EB440405_at
EB440405_x_at
EB440358_at
EB440317_at
EB440182_at
EB440067_at
EB440067_s_at
EB439998_at
EB439926_at
EB439458_s_at
EB439426_at
EB439426_s_at
EB439362_at
EB439362_x_at
EB439252_x_at
EB439244_at
EB439140_at
EB438733_at
EB438655_at
EB438637_at
EB438278_at
EB438114_at
EB437962_at
EB437840_at
EB437747_at
EB437723_at
EB437486_at
EB436667_at
EB436646_at
EB436542_x_at
EB435960_at
EB435631_at
EB435538_x_at
EB435409_x_at
EB435374_at
EB435336_at
EB435095_x_at
EB434983_x_at
EB434721_x_at
EB434707_at
EB434707_x_at
EB434628_x_at
EB433942_at
EB433879_at
EB433802_at
EB433753_at
EB433164_at
EB433046_x_at
EB433012_at
EB432848_at
EB432787_at
EB432781_at
EB432759_x_at
EB432598_at
EB432567_at
EB432091_at
EB431978_at
EB431845_s_at
EB431599_at
EB431396_at
EB431281_at
EB431057_at
EB431055_x_at
EB430892_at
EB430876_at
EB430805_at
EB430415_at
EB430415_x_at
EB430090_at
EB430027_x_at
EB429850_at
EB429847_at
EB429791_x_at
EB429746_at
EB429746_x_at
EB429741_s_at
EB429732_at
EB429589_at
EB429586_at
EB429415_at
EB429045_at
EB428953_s_at
EB428926_x_at
EB428914_at
EB428782_at
EB428538_at
EB428312_at
EB428117_at
EB428107_at
EB427654_at
EB427569_at
EB427565_at
EB427457_at
EB426991_at
EB426974_at
EB426897_s_at
EB426833_at
EB426832_at
EB426832_s_at
EB426772_at
EB426608_at
EB426427_s_at
EB426349_s_at
EB425699_s_at
EB425445_at
EB425384_at
EB425334_at
EB425321_at
EB425278_at
EB424967_at
EB424967_s_at
CV507113_at
BP131803_s_at
BP530012_at
BP530000_at
BP529959_at
BP529851_at
BP529835_at
BP529834_at
BP529831_at
BP529819_at
BP529805_at
BP529782_at
BP529713_at
BP529713_x_at
BP529613_at
BP529527_at
BP529441_at
BP529433_at
BP529424_at
BP529381_at
BP529363_at
BP529261_at
BP529250_at
BP529180_at
BP529179_at
BP529171_at
BP529162_at
BP529060_at
BP529028_at
BP529011_at
BP528851_at
BP528654_at
BP528563_at
BP528421_at
BP528396_at
BP528348_at
BP528318_at
BP528291_at
BP528209_at
BP528203_at
BP528188_at
BP528161_at
BP528123_at
BP528099_at
BP528091_at
BP528090_at
BP528063_at
BP528020_at
BP527996_at
BP527972_at
BP527772_at
BP527717_at
BP527627_at
BP527485_at
BP527367_s_at
BP527293_at
BP527277_at
BP527249_at
BP527241_at
BP527229_at
BP527136_at
BP526987_at
BP526774_at
BP526730_at
BP526721_at
BP526716_at
BP526704_at
BP526652_at
BP526563_at
BP526547_at
BP526496_at
BP526480_at
BP526429_s_at
BP526408_at
BP526387_at
BP526374_at
BP526356_at
BP526343_at
BP526228_at
BP526204_at
BP526163_at
BP526097_at
BP526057_at
BP526052_at
BP526038_at
BP525849_at
BP525841_s_at
BP525840_at
BP525823_at
BP525670_at
BP525609_at
BP525573_at
BP137440_at
BP137424_at
BP137315_at
BP137303_at
BP137297_at
BP137288_at
BP137268_at
BP137245_at
BP137240_at
BP137240_s_at
BP137193_at
BP137183_at
BP137160_at
BP137027_at
BP137016_at
BP136784_at
BP136771_at
BP136771_s_at
BP136648_at
BP136647_at
BP136561_at
BP136479_at
BP136455_at
BP136418_at
BP136290_at
BP136290_x_at
BP136278_at
BP136248_at
BP136202_at
BP136082_at
BP136038_at
BP135947_at
TT22_B18_s_at
BP135808_at
BP135772_at
BP135771_at
BP135708_at
BP135608_at
BP135582_at
BP135527_at
BP135490_at
BP135419_at
BP135318_at
BP135190_at
BP135026_at
BP134947_at
BP134770_at
BP134552_at
BP134412_at
BP134324_at
BP134263_at
BP134216_s_at
BP134171_at
BP134154_at
BP134065_at
BP133948_at
BP133948_x_at
BP133869_at
BP133868_at
BP133725_at
BP133614_at
BP133608_at
BP133293_at
BP133193_s_at
BP133160_s_at
BP133159_at
BP133151_at
BP133081_at
BP133081_s_at
BP133024_at
BP132947_at
BP132926_at
BP132883_at
BP132871_s_at
BP132858_at
BP132856_at
BP132644_at
BP132512_at
BP132483_s_at
BP132428_s_at
BP132228_at
BP132126_s_at
BP132072_at
BP132053_at
BP131920_s_at
BP131899_x_at
BP131870_at
BP131828_at
BP131806_at
BP131779_at
BP131764_at
BP131752_at
BP131749_at
BP131709_at
BP131687_at
BP131683_at
BP131604_at
BP131578_at
BP131577_at
BP131447_at
BP131432_at
BP131402_at
BP131255_at
BP131190_at
BP131181_at
BP131128_at
BP131117_at
BP130991_at
BP130931_at
BP130903_at
BP130895_at
BP130890_at
BP130776_at
BP130697_at
BP130606_at
BP130589_at
BP130554_at
BP130514_at
BP130458_at
BP130408_at
BP130238_at
BP130147_at
BP130034_at
BP129976_at
BP129898_at
BP129878_at
BP129826_at
BP129809_at
BP129755_at
BP129690_at
BP129657_at
BP129507_at
BP129498_at
BP129454_at
BP129378_at
BP129272_at
BP129165_at
BP129155_at
BP129055_at
BP128972_at
BP128941_at
BP128831_at
BP128829_at
BP128795_at
BP128783_at
BP128518_at
AJ633034_at
AJ632866_at
AJ632828_at
AJ632818_at
AJ632730_at
AJ632730_s_at
AJ632693_at
BP535530_at
BP535494_at
BP535374_s_at
BP535350_at
BP535339_at
BP535281_at
BP535233_at
BP535224_at
BP535155_at
BP535108_at
BP535089_at
BP535026_at
BP535020_at
BP535019_at
BP535017_at
BP535013_at
BP534934_at
BP534918_at
BP534808_x_at
BP534719_at
BP534708_at
BP534635_at
BP534606_s_at
BP534590_at
BP534574_at
BP534481_at
BP534475_at
BP534401_at
BP534364_at
BP534288_at
BP534284_at
BP534275_at
BP534269_at
BP534246_at
BP534212_x_at
BP534198_at
BP534162_at
BP534112_s_at
BP534086_x_at
BP534066_at
BP534033_at
BP534018_x_at
BP533966_at
BP533959_at
BP533948_at
BP533924_at
BP533856_at
BP533848_at
BP533802_s_at
BP533795_at
BP533782_at
BP533769_at
BP533763_at
BP533762_at
BP533761_at
BP533750_at
BP533711_at
BP533693_at
BP533692_at
BP533675_x_at
BP533668_at
BP533648_at
BP533612_x_at
BP533599_at
BP533598_at
BP533568_at
BP533558_at
BP533553_at
BP533542_at
BP533520_at
BP533472_at
BP533468_at
BP533428_at
BP533375_at
BP533361_at
BP533345_at
BP533299_at
BP533280_at
BP533269_at
BP533267_at
BP533247_at
BP533240_at
BP533080_at
BP533059_at
BP533058_at
BP533036_at
BP532936_at
BP532907_at
BP532903_at
BP532892_at
BP532886_at
BP532865_at
BP532811_at
BP532806_at
BP532699_at
BP532681_at
BP532632_at
BP532611_at
BP532603_at
BP532590_at
BP532543_at
BP532537_at
BP532500_at
BP532460_at
BP532444_at
BP532431_at
BP532400_at
BP532399_at
BP532369_at
BP532339_at
BP532330_at
BP532296_x_at
BP532249_at
BP532210_at
BP532182_at
BP532158_at
BP532146_at
BP532142_at
BP532141_at
BP532124_at
BP532117_at
BP532110_at
BP532081_at
BP532071_at
BP531998_at
BP531939_at
BP531930_at
BP531888_at
BP531888_s_at
BP531876_at
BP531808_at
BP531803_at
BP531769_at
BP531755_x_at
BP531748_at
BP531717_at
BP531673_at
BP531656_x_at
BP531609_at
BP531576_s_at
BP531531_s_at
BP531531_x_at
BP531527_at
BP531527_x_at
BP531524_s_at
BP531505_at
BP531437_at
BP531421_at
BP531407_at
BP531367_at
BP531334_at
BP531285_s_at
BP531260_s_at
TT31_K02_s_at
BP531222_at
BP531220_at
BP531211_at
BP531179_at
BP531161_at
BP531158_s_at
BP531115_at
BP531063_s_at
BP531046_at
BP531001_s_at
BP531001_x_at
BP530988_at
BP530952_at
BP530929_at
BP530838_at
BP530737_at
BP530682_s_at
BP530677_at
BP530643_at
BP530590_at
BP530560_x_at
BP530505_at
BP530482_at
BP530475_at
BP530456_at
BP530453_x_at
BP530425_at
BP530413_at
BP530399_at
BP530386_at
BP530368_at
BP530366_at
BP530366_s_at
BP530292_at
BP530280_at
BP530268_at
BP530268_x_at
BP530266_at
BP530252_at
BP530252_x_at
BP530240_at
BP530220_at
BP530208_at
BP530140_at
BP530120_s_at
BP530039_s_at
CV021807_at
CV021739_x_at
CV021710_x_at
CV021691_x_at
CV021684_s_at
CV021646_s_at
CV021604_at
CV021531_at
CV021490_s_at
CV021364_at
CV021364_x_at
CV021271_at
CV021227_at
CV021227_x_at
CV021226_x_at
CV021197_x_at
CV021187_x_at
CV021139_x_at
CV021084_at
CV021080_x_at
CV021064_at
CV020947_at
CV020905_at
CV020831_at
CV020798_at
CV020789_s_at
CV020725_at
CV020725_x_at
CV020678_s_at
CV020565_at
CV020436_s_at
CV020369_at
CV020293_at
CV020253_at
CV020102_x_at
CV020009_at
CV019958_at
CV019945_at
CV019943_x_at
CV019899_at
CV019872_at
CV019866_at
CV019755_at
CV019751_at
CV019721_at
CV019698_at
CV019639_x_at
CV019619_s_at
CV019613_at
CV019613_x_at
CV019552_s_at
CV019524_at
CV019512_at
CV016060_s_at
CV019491_s_at
CV019491_x_at
CV019479_at
CV019365_s_at
CV019351_x_at
CV019341_x_at
CV019332_x_at
CV019297_at
CV019258_at
CV019245_at
CV019173_at
CV019173_x_at
CV019167_at
CV019163_at
CV019095_at
CV019095_x_at
CV018965_x_at
CV018935_at
CV018864_x_at
CV018824_s_at
CV018743_x_at
CV018732_x_at
CV018641_at
CV018633_at
CV018621_s_at
CV018505_x_at
CV018462_at
CV018440_x_at
CV018372_at
CV018348_x_at
CV018266_s_at
CV018112_at
TT14_F10_at
CV018069_at
CV017896_at
CV017878_at
CV017649_at
CV017649_x_at
CV017535_at
CV017526_s_at
CV017510_at
CV017412_s_at
CV017266_s_at
CV017238_at
CV017236_at
CV017210_s_at
CV017209_s_at
CV017200_x_at
CV017176_at
CV017167_at
CV017167_x_at
CV017154_at
CV017154_s_at
CV017150_at
CV017127_at
CV017070_at
CV017070_s_at
CV017044_s_at
CV017023_s_at
CV016998_x_at
CV016965_s_at
CV016903_x_at
CV016826_at
CV016707_s_at
CV016704_at
CV016691_at
CV016642_at
CV016597_at
CV016592_x_at
CV016550_at
CV016356_at
CV016346_x_at
CV016268_at
CV016257_s_at
CV016230_at
CV016220_at
CV016204_s_at
CV016131_at
CV016124_at
CV016124_x_at
CV015966_x_at
CV015942_x_at
CV015940_at
CV015925_at
CN949726_at
CN949697_at
BQ843158_at
BQ843131_at
BQ843084_s_at
BQ842950_at
BQ842822_s_at
BP192683_at
BP192665_s_at
BP192645_at
BP192637_at
BP192619_at
BP192573_at
BP192556_at
BP192500_at
BP192689_at
BP192633_at
BP192569_at
AJ344589_at
AW351427_x_at
T18337_at
T18334_at
AJ719172_at
AJ719150_s_at
AJ719140_x_at
AJ719128_at
AJ719093_at
AJ719073_x_at
AJ719060_at
AJ719060_x_at
AJ718909_at
AJ718903_x_at
AJ718750_s_at
AJ718694_at
AJ718660_at
AJ718619_at
AJ718466_x_at
AJ718307_at
AJ718293_at
AJ718290_s_at
AJ718274_at
AJ718264_at
AJ718260_at
AJ718252_at
AJ718246_at
AJ718225_at
AJ718185_x_at
AJ718145_at
AJ718104_at
AJ718069_at
AJ718048_at
AJ718048_x_at
AJ717999_s_at
AJ717891_x_at
AJ717871_x_at
AJ717868_at
AJ717803_at
AJ717800_x_at
AJ291742_s_at
AJ291736_s_at
AJ291733_at
AB200262_at
Z93768_at
X92964_at
X81854_at
AJ002315_at
AJ438614_at
AJ438614_x_at
AB170036_at
AB107691_at
AF154639_at
AF518250_x_at
AF098635_at
AF098635_s_at
AJ011892_at
U69154_s_at
X77915_at
L38829_at
L38828_at
TT03_E23_s_at
TT07_J06_at
TT08_D01_at
TT10_N17_at
TT10_P20_at
TT11_L20_at
TT11_L20_x_at
TT11_O20_at
TT12_F11_x_at
TT13_C12_s_at
TT13_D12_at
TT15_C20_s_at
TT15_L16_at
TT16_E09_at
TT16_K15_at
TT16_M21_at
TT19_G16_s_at
TT26_C02_at
TT29_E18_at
TT17_M17_at
TT17_M17_s_at
TT29_J18_at
TT33_B11_s_at
TT35_D05_at
TT36_E22_at
TT37_B03_at
TT39_D14_at
TT39_I09_at
TT41_J08_at
TT41_K11_x_at
TT48_H04_at
TT49_C20_at
TT01_B05_at
TT02_E10_at
TT02_M10_at
TT03_C01_at
TT07_B03_at
TT07_C20_at
TT09_D08_at
TT16_J12_x_at
TT18_G17_at
TT18_N01_at
TT19_J10_at
TT20_E15_at
TT22_M13_at
TT35_G16_s_at
TT35_O10_at
TT38_D20_at
TT38_J15_at
TT40_E06_at
TT40_H14_at
TT41_L16_at
TT02_H06_s_at
TT05_P11_s_at
TT05_P11_x_at
TT05_M07_s_at
TT05_M07_x_at
TT05_N22_at
TT09_L08_at
TT10_M01_at
TT16_F16_at
TT17_D02_at
TT18_A09_at
TT18_E10_at
TT20_I08_at
TT23_E01_at
TT24_I10_at
TT25_J07_at
TT26_N04_at
TT27_L20_at
TT28_K07_s_at
TT28_O01_at
TT31_A03_at
TT34_G19_x_at
TT35_D04_at
TT36_I10_at
TT37_I02_at
TT39_L02_at
TT47_H24_at
TT48_H03_at
TT49_M09_x_at
TT49_N12_at
TT50_F06_at
TT50_M11_at
TT03_E21_at
TT35_D21_s_at
TT02_M23_s_at
TT03_J03_s_at
TT03_M21_at
TT04_I09_at
TT04_O04_at
TT06_J19_at
TT07_A14_at
TT10_H03_s_at
TT21_K16_at
TT22_L16_at
TT23_N03_at
TT24_C04_at
TT24_P05_at
TT25_J05_s_at
TT26_H14_at
TT26_H19_at
TT27_C02_at
TT31_F22_at
TT32_P15_s_at
TT32_P15_x_at
TT33_L19_at
TT33_M09_at
TT34_A18_x_at
TT02_J20_at
TT02_J20_s_at
TT03_L12_at
TT04_D03_at
TT04_D20_s_at
TT04_G19_at
TT04_G19_s_at
TT04_I05_x_at
TT05_B07_at
TT05_B07_x_at
TT05_D11_at
TT05_N18_s_at
TT06_D13_at
TT06_D13_x_at
TT06_M20_at
TT07_A06_at
TT07_B01_at
TT08_L21_at
TT09_O16_at
TT10_A02_at
TT10_C21_at
TT10_F04_at
TT10_G21_at
TT10_I11_at
TT10_P14_s_at
TT11_C24_at
TT11_D03_at
TT11_G14_at
TT12_L01_at
TT12_M06_at
TT12_N13_at
TT12_O01_at
TT15_I11_at
TT15_L18_at
TT15_P15_at
TT17_A17_at
TT17_I06_at
TT17_J13_at
TT18_D13_at
TT18_O20_at
TT19_I12_at
TT19_L04_at
TT20_E14_at
TT20_H13_at
TT20_J19_at
TT21_K17_at
TT21_P10_at
TT22_K10_at
TT23_K21_at
TT24_D16_at
TT24_L22_at
TT24_N16_at
TT26_N22_at
TT28_G12_x_at
TT28_I02_at
TT28_I07_at
TT28_J16_at
TT28_N20_at
TT30_E11_at
TT31_A21_at
TT32_K14_at
TT33_O11_at
TT34_G23_at
TT34_G23_s_at
TT34_H10_at
TT35_A18_at
TT35_E21_at
TT35_I15_at
TT35_J16_at
TT35_N16_at
TT36_D08_at
TT37_F01_at
TT37_G14_at
TT38_F24_at
TT38_J06_at
TT40_G09_at
TT41_L06_at
TT47_H13_at
TT47_O04_at
TT48_F18_at
TT48_P16_at
TT50_L05_at
GC207_at
GC216_at
GC324A_at
GC365_at
GC406_x_at
GC7_x_at
MC121B_s_at
MC405_at
MT106A_at
T319B_x_at
T341_at
T362_at
T430_at
BC2M1311_at
BC2M4331_at
BC2M4331_x_at
BC2M4336_at
BT1M3124_at
BT1M3124_x_at
BT1M4139_x_at
BT2M435_at
BT2M435_s_at
BT4M3313_s_at
BT4M4422_at
