# Supplementary material for: TobEA: an atlas of tobacco gene expression from seed to senescence
Source: BMC Genomics. 2010 Feb 26;11:142. doi: 10.1186/1471-2164-11-142 (PMC2841117; doi:10.1186/1471-2164-11-142)
Supplement: Additional file 7 — GO analysis of K-means clusters. Zip file containing lists of probes sets and GO analysis results for in each of the 30 K-means clusters (K0- K29). [file 1471-2164-11-142-S7.ZIP › Cluster 9 of 30 K-means on Index.txt_Result_Over_2.txt]

GO_Number	GO_Term	Background	Background_with_GO	List_Total	List_with_GO	Raw_Fish_P	Adjusted_Fish_P	List
GO:0042254	proc_ribosome biogenesis	22448	335	1716	161	0	0	BP132483_s_at	BP136290_at	BP136290_x_at	BP192689_at	BP530039_s_at	BP530682_s_at	BP531527_at	BP531527_x_at	BP531531_s_at	BP531531_x_at	BP532110_at	BP533692_at	BQ842950_at	C10137_at	C10279_at	C10306_at	C1031_at	C1031_x_at	C10338_x_at	C1038_at	C1038_x_at	C10467_at	C10471_at	C10471_s_at	C10523_at	C10632_at	C1067_at	C1067_s_at	C10702_x_at	C10815_s_at	C10899_x_at	C11159_at	C11159_x_at	C11193_at	C1120_at	C11220_at	C1123_at	C1123_s_at	C11431_at	C1153_at	C11554_at	C11613_at	C11618_s_at	C11663_at	C11670_at	C1176_at	C1238_at	C1270_at	C1279_at	C1434_at	C1435_s_at	C1449_s_at	C1462_at	C1471_at	C1471_x_at	C152_s_at	C1536_x_at	C1581_at	C1682_at	C1727_at	C1727_x_at	C1739_s_at	C1769_s_at	C1866_at	C1882_at	C1882_x_at	C1884_at	C1905_at	C1905_x_at	C208_at	C210_at	C210_x_at	C219_x_at	C223_x_at	C237_at	C237_s_at	C2423_at	C2466_at	C2476_at	C2732_s_at	C2847_s_at	C2913_at	C2931_at	C3032_at	C3032_s_at	C3084_x_at	C3132_at	C3227_s_at	C3239_at	C3313_at	C3349_at	C3365_at	C3369_s_at	C3385_at	C3387_at	C4148_at	C4312_at	C4382_at	C4403_s_at	C4562_s_at	C4569_at	C4571_x_at	C4651_at	C4751_x_at	C4792_at	C5957_s_at	C6031_at	C6126_at	C666_at	C666_x_at	C7395_at	C7395_x_at	C7523_at	C7550_at	C8060_x_at	C8181_at	C8218_at	C8238_at	C8240_at	C8422_at	C8485_at	C848_at	C8539_x_at	C853_at	C8624_at	C8624_x_at	C8679_s_at	C8838_x_at	C8859_x_at	C8933_at	C896_at	C896_s_at	C906_at	C9505_at	C9506_at	C9568_at	C9568_s_at	C95_at	C9647_x_at	C9905_x_at	C993_at	CV015940_at	CV016204_s_at	CV016268_at	CV018282_s_at	CV019095_at	CV019095_x_at	CV019173_at	CV019173_x_at	CV019341_x_at	CV019945_at	CV021084_at	CV021271_at	DV157618_s_at	EB429791_x_at	EB434628_x_at	EB435409_x_at	EB438637_at	EB444950_at	EB677659_at	EB677659_x_at	
GO:0003735	func_structural constituent of ribosome	22448	957	1716	510	0	0	AJ718619_at	AW351427_x_at	BP128795_at	BP130890_at	BP132483_s_at	BP136290_at	BP136290_x_at	BP192665_s_at	BP192689_at	BP526356_at	BP526387_at	BP530039_s_at	BP530208_at	BP530560_x_at	BP530682_s_at	BP531527_at	BP531527_x_at	BP531531_s_at	BP531531_x_at	BP531769_at	BP532110_at	BP532182_at	BP533692_at	BP533782_at	BP534590_at	BQ842822_s_at	BQ842950_at	BQ843084_s_at	BQ843131_at	BT1M4139_x_at	C1001_s_at	C1012_at	C10137_at	C1021_at	C10279_at	C10306_at	C1031_at	C1031_x_at	C10338_x_at	C10353_at	C10353_x_at	C10387_at	C1038_at	C1038_x_at	C10443_at	C10443_x_at	C10471_at	C10471_s_at	C10485_at	C10485_x_at	C10523_at	C10611_at	C10611_x_at	C10632_at	C10671_x_at	C10679_at	C1067_at	C1067_s_at	C10702_x_at	C10779_at	C10796_at	C10815_s_at	C10885_at	C10899_x_at	C10942_at	C1094_at	C1098_x_at	C11018_at	C11159_at	C11159_x_at	C11193_at	C1120_at	C11220_at	C1123_at	C1123_s_at	C1124_at	C1124_x_at	C1127_s_at	C112_at	C11344_at	C11369_at	C11393_at	C11403_at	C11403_x_at	C11419_at	C11431_at	C1148_s_at	C1153_at	C11554_at	C11576_at	C11576_s_at	C1157_at	C11610_at	C11613_at	C11618_s_at	C11663_at	C11670_at	C11716_at	C1176_at	C1191_s_at	C1202_at	C1206_at	C1214_at	C1219_s_at	C1229_s_at	C1238_at	C1252_s_at	C1263_at	C1270_at	C1279_at	C1283_at	C1309_at	C1310_at	C1310_x_at	C1343_at	C1368_at	C13_at	C1406_at	C1406_x_at	C1434_at	C1435_s_at	C1447_s_at	C1449_s_at	C1454_s_at	C1462_at	C1471_at	C1471_x_at	C1496_x_at	C152_s_at	C1536_x_at	C1561_at	C1581_at	C1634_at	C1645_s_at	C1676_s_at	C1682_at	C1727_at	C1727_x_at	C1736_at	C1736_s_at	C1769_s_at	C1787_at	C1795_at	C1806_at	C1859_s_at	C1866_at	C1882_at	C1882_x_at	C1883_at	C1883_x_at	C1884_at	C1893_at	C18_at	C1905_at	C1905_x_at	C2084_at	C208_at	C210_at	C210_x_at	C219_x_at	C2201_at	C223_x_at	C2264_at	C2423_at	C2446_at	C2457_at	C2457_x_at	C2466_at	C2476_at	C2498_s_at	C2732_s_at	C2790_at	C2790_x_at	C2847_s_at	C2864_at	C2913_at	C2931_at	C2940_at	C2940_x_at	C3028_x_at	C3032_at	C3032_s_at	C3041_at	C3043_at	C3043_s_at	C3064_x_at	C3070_at	C3073_at	C3073_x_at	C3076_s_at	C3084_x_at	C3089_at	C3098_at	C3113_at	C3114_at	C3116_at	C3123_at	C3123_s_at	C3132_at	C3136_at	C3136_x_at	C3138_at	C3143_s_at	C3147_s_at	C3152_s_at	C3159_at	C3169_at	C3184_at	C3184_s_at	C3196_at	C3198_at	C3227_s_at	C3239_at	C3247_at	C3248_x_at	C3261_at	C3267_at	C3280_at	C3283_at	C3309_at	C3313_at	C3329_at	C3329_x_at	C3331_at	C3344_at	C3349_at	C3363_at	C3363_x_at	C3365_at	C3367_at	C3367_x_at	C3368_at	C3368_s_at	C3369_s_at	C3379_at	C3385_at	C3387_at	C3395_at	C3395_x_at	C33_at	C3403_at	C3448_s_at	C3448_x_at	C3454_at	C3469_s_at	C3498_x_at	C3654_at	C3677_at	C3728_s_at	C3738_x_at	C3749_x_at	C38_at	C4060_s_at	C4064_at	C4064_x_at	C4078_x_at	C4105_at	C4148_at	C4228_at	C4298_at	C4302_at	C4312_at	C4382_at	C4393_at	C4393_x_at	C4403_s_at	C4421_at	C4421_s_at	C4429_at	C4429_s_at	C4448_s_at	C4458_at	C4478_x_at	C4480_at	C4480_x_at	C4488_s_at	C4537_at	C4546_at	C4562_s_at	C4569_at	C4571_x_at	C4574_at	C4587_at	C4587_s_at	C4651_at	C4680_at	C4712_at	C4712_x_at	C4751_x_at	C4792_at	C4869_at	C4869_x_at	C4891_s_at	C4910_at	C4910_x_at	C5027_x_at	C512_at	C5180_at	C5360_s_at	C5572_at	C5584_at	C5669_s_at	C5670_at	C5699_x_at	C5850_s_at	C5897_at	C5957_s_at	C5970_x_at	C6010_at	C6010_x_at	C6031_at	C6126_at	C6232_at	C6233_at	C666_at	C666_x_at	C6690_s_at	C6826_at	C6892_at	C6940_s_at	C7395_at	C7395_x_at	C7523_at	C7851_at	C7851_x_at	C8061_at	C8061_s_at	C8088_x_at	C8114_at	C8114_x_at	C8218_at	C8238_at	C8240_at	C8279_at	C8363_at	C8366_at	C838_at	C8400_s_at	C8402_at	C8402_s_at	C8422_at	C8473_at	C8485_at	C848_at	C8506_at	C8513_at	C8517_at	C8519_at	C8539_x_at	C853_at	C8563_at	C8567_at	C8567_x_at	C8589_at	C8594_at	C8594_x_at	C8624_at	C8624_x_at	C8649_at	C8651_at	C8651_s_at	C8653_at	C8665_at	C8665_x_at	C8679_s_at	C8688_s_at	C8718_at	C8739_s_at	C8763_at	C8763_s_at	C8768_x_at	C878_at	C8818_at	C8818_x_at	C881_at	C8825_at	C882_at	C8838_x_at	C8859_x_at	C885_at	C885_x_at	C8922_x_at	C8933_at	C8934_at	C8934_s_at	C8960_at	C8960_x_at	C896_at	C896_s_at	C8985_x_at	C9017_s_at	C901_s_at	C903_at	C906_at	C915_at	C925_at	C9291_at	C9291_s_at	C938_at	C943_at	C944_s_at	C944_x_at	C9505_at	C9506_at	C9557_at	C9568_at	C9568_s_at	C957_s_at	C95_at	C9617_at	C9647_x_at	C9675_at	C9687_at	C9687_s_at	C974_s_at	C9803_at	C9803_s_at	C9837_at	C9851_x_at	C9905_x_at	C9939_at	C9939_x_at	C993_at	C9978_x_at	C998_at	C998_x_at	C9999_at	CV015940_at	CV016204_s_at	CV016257_s_at	CV016268_at	CV016707_s_at	CV016903_x_at	CV017200_x_at	CV017236_at	CV018112_at	CV018266_s_at	CV018282_s_at	CV018621_s_at	CV018824_s_at	CV018935_at	CV019095_at	CV019095_x_at	CV019167_at	CV019173_at	CV019173_x_at	CV019258_at	CV019332_x_at	CV019341_x_at	CV019512_at	CV019619_s_at	CV019943_x_at	CV019945_at	CV020400_s_at	CV020678_s_at	CV020947_at	CV021084_at	CV021187_x_at	CV021226_x_at	CV021227_at	CV021227_x_at	CV021271_at	CV021691_x_at	CV021739_x_at	CV021807_at	DV157618_s_at	DV157710_at	DV157710_x_at	DV158444_at	DV158584_at	DV158584_s_at	DV159175_at	DV159904_at	DW002185_at	DW003298_at	DW003785_s_at	DW005088_at	DW005088_x_at	EB425699_s_at	EB428312_at	EB429791_x_at	EB434628_x_at	EB435041_at	EB435041_s_at	EB435095_x_at	EB435409_x_at	EB435631_at	EB438637_at	EB439252_x_at	EB444950_at	EB446296_at	EB446296_x_at	EB448083_s_at	EB448083_x_at	EB448119_at	EB449228_at	EB677508_at	EB677659_at	EB677659_x_at	EB678030_at	EB678225_at	EB678225_x_at	EB678615_s_at	EB679072_at	EB679531_at	EB682713_at	EB682713_s_at	EB683044_s_at	EB683269_at	EB683336_s_at	
GO:0006412	proc_translation	22448	930	1716	488	5.22854103025817e-310	8.29595176800962e-308	AJ718619_at	AW351427_x_at	BP128795_at	BP132483_s_at	BP136290_at	BP136290_x_at	BP192665_s_at	BP192689_at	BP526038_at	BP526356_at	BP526387_at	BP526774_at	BP527293_at	BP530039_s_at	BP530208_at	BP530682_s_at	BP531527_at	BP531527_x_at	BP531531_s_at	BP531531_x_at	BP531769_at	BP532110_at	BP532182_at	BP533692_at	BP533782_at	BP534590_at	BQ842822_s_at	BQ842950_at	BQ843084_s_at	BQ843131_at	BT1M4139_x_at	C1001_s_at	C1012_at	C10137_at	C1021_at	C10279_at	C10306_at	C1031_at	C1031_x_at	C10338_x_at	C10353_at	C10353_x_at	C10387_at	C1038_at	C1038_x_at	C10443_at	C10443_x_at	C10471_at	C10471_s_at	C10485_at	C10485_x_at	C10523_at	C10611_at	C10611_x_at	C10632_at	C10671_x_at	C10679_at	C1067_at	C1067_s_at	C10702_x_at	C10779_at	C10815_s_at	C10885_at	C10942_at	C1094_at	C1098_x_at	C11018_at	C11159_at	C11159_x_at	C11193_at	C11220_at	C1123_at	C1123_s_at	C1124_at	C1124_x_at	C1127_s_at	C11344_at	C11369_at	C11393_at	C11403_at	C11403_x_at	C11419_at	C11431_at	C1148_s_at	C1153_at	C11554_at	C11576_at	C11576_s_at	C1157_at	C11610_at	C11613_at	C11618_s_at	C11663_at	C11670_at	C11716_at	C1176_at	C1191_s_at	C1202_at	C1206_at	C1214_at	C1219_s_at	C1229_s_at	C1238_at	C1252_s_at	C1263_at	C1270_at	C1279_at	C1283_at	C1309_at	C1310_at	C1310_x_at	C1343_at	C1368_at	C13_at	C1406_at	C1406_x_at	C1434_at	C1435_s_at	C1447_s_at	C1449_s_at	C1454_s_at	C1462_at	C1471_at	C1471_x_at	C1496_x_at	C152_s_at	C1536_x_at	C1561_at	C1581_at	C1634_at	C1645_s_at	C1676_s_at	C1727_at	C1727_x_at	C1769_s_at	C1795_at	C1806_at	C1859_s_at	C1866_at	C1882_at	C1882_x_at	C1883_at	C1883_x_at	C1884_at	C1893_at	C18_at	C1905_at	C1905_x_at	C2084_at	C208_at	C210_at	C210_x_at	C219_x_at	C2201_at	C223_x_at	C2264_at	C2423_at	C2446_at	C2457_at	C2457_x_at	C2466_at	C2476_at	C2732_s_at	C2790_at	C2790_x_at	C2847_s_at	C2864_at	C2913_at	C2931_at	C2940_at	C2940_x_at	C3028_x_at	C3032_at	C3032_s_at	C3041_at	C3043_at	C3043_s_at	C3064_x_at	C3070_at	C3073_at	C3073_x_at	C3076_s_at	C3084_x_at	C3089_at	C3098_at	C3113_at	C3114_at	C3116_at	C3123_at	C3123_s_at	C3132_at	C3136_at	C3136_x_at	C3138_at	C3143_s_at	C3147_s_at	C3159_at	C3169_at	C3184_at	C3184_s_at	C3198_at	C3227_s_at	C3239_at	C3247_at	C3248_x_at	C3261_at	C3267_at	C3280_at	C3283_at	C3309_at	C3313_at	C3329_at	C3329_x_at	C3331_at	C3344_at	C3349_at	C3357_at	C3363_at	C3363_x_at	C3365_at	C3367_at	C3367_x_at	C3368_at	C3368_s_at	C3369_s_at	C3379_at	C3385_at	C3387_at	C3395_at	C3395_x_at	C33_at	C3403_at	C3454_at	C3469_s_at	C3498_x_at	C3654_at	C3677_at	C3728_s_at	C3738_x_at	C3749_x_at	C4060_s_at	C4064_at	C4064_x_at	C4078_x_at	C4105_at	C4148_at	C4228_at	C4298_at	C4302_at	C4312_at	C4382_at	C4393_at	C4393_x_at	C4403_s_at	C4419_at	C4421_at	C4421_s_at	C4429_at	C4429_s_at	C4448_s_at	C4458_at	C4478_x_at	C4480_at	C4480_x_at	C4537_at	C4546_at	C4562_s_at	C4569_at	C4570_at	C4571_x_at	C4574_at	C4587_at	C4587_s_at	C4651_at	C4680_at	C4712_at	C4712_x_at	C4751_x_at	C4792_at	C4869_at	C4869_x_at	C4891_s_at	C4910_at	C4910_x_at	C5027_x_at	C512_at	C5180_at	C5360_s_at	C5572_at	C5584_at	C5669_s_at	C5670_at	C5699_x_at	C5850_s_at	C5897_at	C5957_s_at	C6010_at	C6010_x_at	C6031_at	C6126_at	C6232_at	C6233_at	C666_at	C666_x_at	C6690_s_at	C6826_at	C6892_at	C6940_s_at	C7305_at	C7395_at	C7395_x_at	C7851_at	C7851_x_at	C8061_at	C8061_s_at	C8088_x_at	C8218_at	C8238_at	C8240_at	C8279_at	C8363_at	C8366_at	C838_at	C8400_s_at	C8402_at	C8402_s_at	C8422_at	C8473_at	C8485_at	C848_at	C8506_at	C8513_at	C8517_at	C8519_at	C853_at	C8563_at	C8567_at	C8567_x_at	C8589_at	C8624_at	C8624_x_at	C8649_at	C8651_at	C8651_s_at	C8653_at	C8665_at	C8665_x_at	C8679_s_at	C8688_s_at	C8718_at	C8739_s_at	C8763_at	C8763_s_at	C8768_x_at	C878_at	C8818_at	C8818_x_at	C881_at	C8825_at	C882_at	C8838_x_at	C8859_x_at	C885_at	C885_x_at	C8922_x_at	C8933_at	C8934_at	C8934_s_at	C8960_at	C8960_x_at	C896_at	C896_s_at	C8985_x_at	C901_s_at	C903_at	C906_at	C915_at	C925_at	C9291_at	C9291_s_at	C938_at	C943_at	C944_s_at	C944_x_at	C9505_at	C9506_at	C9557_at	C9568_at	C9568_s_at	C957_s_at	C95_at	C9617_at	C9647_x_at	C9675_at	C9687_at	C9687_s_at	C974_s_at	C9803_at	C9803_s_at	C9837_at	C9851_x_at	C9905_x_at	C9939_at	C9939_x_at	C993_at	C998_at	C998_x_at	C9999_at	CV015940_at	CV016204_s_at	CV016257_s_at	CV016707_s_at	CV016903_x_at	CV017200_x_at	CV017236_at	CV018112_at	CV018282_s_at	CV018621_s_at	CV018824_s_at	CV018935_at	CV019095_at	CV019095_x_at	CV019167_at	CV019173_at	CV019173_x_at	CV019258_at	CV019332_x_at	CV019341_x_at	CV019512_at	CV019619_s_at	CV019943_x_at	CV019945_at	CV020400_s_at	CV020678_s_at	CV020947_at	CV021084_at	CV021227_at	CV021227_x_at	CV021271_at	CV021691_x_at	CV021739_x_at	CV021807_at	DV157618_s_at	DV157710_at	DV157710_x_at	DV158444_at	DV158584_at	DV158584_s_at	DV159904_at	DW003298_at	DW003785_s_at	DW004153_at	DW005088_at	DW005088_x_at	EB425699_s_at	EB428312_at	EB429791_x_at	EB434628_x_at	EB435041_at	EB435041_s_at	EB435095_x_at	EB435409_x_at	EB435631_at	EB438637_at	EB439252_x_at	EB442705_at	EB444950_at	EB446296_at	EB446296_x_at	EB448083_s_at	EB448083_x_at	EB448119_at	EB449228_at	EB677508_at	EB677659_at	EB677659_x_at	EB678030_at	EB678225_at	EB678225_x_at	EB678615_s_at	EB679072_at	EB679167_at	EB679531_at	EB682713_at	EB682713_s_at	EB683044_s_at	EB683269_at	EB683336_s_at	
GO:0005840	comp_ribosome	22448	667	1716	336	3.83834646338302e-200	4.56763229142579e-198	BP128795_at	BP130890_at	BP132483_s_at	BP136290_at	BP136290_x_at	BP192689_at	BP526387_at	BP530039_s_at	BP530560_x_at	BP530682_s_at	BP531527_at	BP531527_x_at	BP531531_s_at	BP531531_x_at	BP531769_at	BP532110_at	BP533692_at	BP533782_at	BQ842950_at	BQ843084_s_at	BT1M4139_x_at	C1012_at	C10137_at	C10279_at	C10306_at	C1031_at	C1031_x_at	C10338_x_at	C1038_at	C1038_x_at	C10471_at	C10471_s_at	C10485_at	C10485_x_at	C10523_at	C10611_at	C10611_x_at	C10632_at	C10679_at	C1067_at	C1067_s_at	C10702_x_at	C10796_at	C10815_s_at	C10899_x_at	C11018_at	C11159_at	C11159_x_at	C11193_at	C1120_at	C11220_at	C1123_at	C1123_s_at	C112_at	C11344_at	C11393_at	C11419_at	C11431_at	C1148_s_at	C1153_at	C11554_at	C11576_at	C11576_s_at	C11613_at	C11618_s_at	C11663_at	C11670_at	C1176_at	C1191_s_at	C1202_at	C1214_at	C1229_s_at	C1238_at	C1263_at	C1270_at	C1279_at	C1309_at	C1343_at	C13_at	C1406_at	C1406_x_at	C1434_at	C1435_s_at	C1449_s_at	C1462_at	C1471_at	C1471_x_at	C152_s_at	C1536_x_at	C1581_at	C1676_s_at	C1682_at	C1727_at	C1727_x_at	C1736_at	C1736_s_at	C1769_s_at	C1787_at	C1795_at	C1859_s_at	C1866_at	C1882_at	C1882_x_at	C1883_at	C1883_x_at	C1884_at	C18_at	C1905_at	C1905_x_at	C208_at	C210_at	C210_x_at	C219_x_at	C2201_at	C223_x_at	C2264_at	C2423_at	C2446_at	C2457_at	C2457_x_at	C2466_at	C2476_at	C2498_s_at	C2732_s_at	C2847_s_at	C2864_at	C2913_at	C2931_at	C2940_at	C2940_x_at	C3028_x_at	C3032_at	C3032_s_at	C3043_at	C3043_s_at	C3064_x_at	C3076_s_at	C3084_x_at	C3098_at	C3116_at	C3132_at	C3152_s_at	C3159_at	C3169_at	C3196_at	C3227_s_at	C3239_at	C3248_x_at	C3261_at	C3344_at	C3349_at	C3365_at	C3369_s_at	C3379_at	C3385_at	C3395_at	C3395_x_at	C3403_at	C3448_s_at	C3448_x_at	C3454_at	C3469_s_at	C3498_x_at	C3677_at	C3728_s_at	C3749_x_at	C38_at	C4060_s_at	C4064_at	C4064_x_at	C4078_x_at	C4105_at	C4148_at	C4312_at	C4382_at	C4393_at	C4393_x_at	C4403_s_at	C4421_at	C4421_s_at	C4429_at	C4429_s_at	C4480_at	C4480_x_at	C4488_s_at	C4537_at	C4562_s_at	C4569_at	C4571_x_at	C4587_at	C4587_s_at	C4651_at	C4680_at	C4751_x_at	C4792_at	C4869_at	C4869_x_at	C4891_s_at	C4910_at	C4910_x_at	C5027_x_at	C5180_at	C5670_at	C5699_x_at	C5850_s_at	C5957_s_at	C5970_x_at	C6010_at	C6010_x_at	C6031_at	C6126_at	C6233_at	C666_at	C666_x_at	C6826_at	C6892_at	C7523_at	C8061_at	C8061_s_at	C8088_x_at	C8114_at	C8114_x_at	C8218_at	C8238_at	C8240_at	C8279_at	C8363_at	C8400_s_at	C8422_at	C8485_at	C848_at	C8513_at	C8539_x_at	C853_at	C8567_at	C8567_x_at	C8589_at	C8594_at	C8594_x_at	C8624_at	C8624_x_at	C8649_at	C8679_s_at	C8718_at	C8739_s_at	C8818_at	C8818_x_at	C881_at	C8838_x_at	C8859_x_at	C8922_x_at	C8933_at	C8934_at	C8934_s_at	C8960_at	C8960_x_at	C896_at	C896_s_at	C8985_x_at	C9017_s_at	C901_s_at	C906_at	C915_at	C9291_at	C9291_s_at	C943_at	C944_s_at	C944_x_at	C9505_at	C9506_at	C9568_at	C9568_s_at	C95_at	C9647_x_at	C9675_at	C9837_at	C9851_x_at	C9905_x_at	C993_at	C9978_x_at	C998_at	C998_x_at	CV015940_at	CV016204_s_at	CV016268_at	CV016707_s_at	CV016903_x_at	CV017200_x_at	CV017236_at	CV018112_at	CV018266_s_at	CV018282_s_at	CV018621_s_at	CV018824_s_at	CV018935_at	CV019095_at	CV019095_x_at	CV019167_at	CV019173_at	CV019173_x_at	CV019341_x_at	CV019943_x_at	CV019945_at	CV021084_at	CV021187_x_at	CV021226_x_at	CV021271_at	CV021691_x_at	CV021739_x_at	DV157618_s_at	DV157710_at	DV157710_x_at	DV158584_at	DV158584_s_at	DV159175_at	DW002185_at	DW003785_s_at	EB429791_x_at	EB434628_x_at	EB435041_at	EB435041_s_at	EB435409_x_at	EB438637_at	EB444950_at	EB446296_at	EB446296_x_at	EB448083_s_at	EB448083_x_at	EB677508_at	EB677659_at	EB677659_x_at	EB678030_at	EB679072_at	EB682713_at	EB682713_s_at	EB683336_s_at	
GO:0022625	comp_cytosolic large ribosomal subunit	22448	427	1716	271	1.1953307862955e-196	1.13795490855332e-194	AJ718619_at	AW351427_x_at	BP128795_at	BP192665_s_at	BP192689_at	BP526356_at	BP526387_at	BP530039_s_at	BP531531_s_at	BP531531_x_at	BP531769_at	BP532110_at	BP533692_at	BQ842822_s_at	BQ843084_s_at	BQ843131_at	BT1M4139_x_at	C1012_at	C10137_at	C10279_at	C1031_at	C1031_x_at	C10338_x_at	C10353_at	C10353_x_at	C10387_at	C10443_at	C10443_x_at	C10485_at	C10485_x_at	C10523_at	C10632_at	C1067_at	C1067_s_at	C10702_x_at	C10815_s_at	C10899_x_at	C1094_at	C1098_x_at	C11018_at	C11159_at	C11159_x_at	C11193_at	C1120_at	C11220_at	C1123_at	C1123_s_at	C11344_at	C11369_at	C11419_at	C11431_at	C1148_s_at	C11610_at	C11618_s_at	C11670_at	C1176_at	C1191_s_at	C1202_at	C1206_at	C1219_s_at	C1263_at	C1310_at	C1310_x_at	C1368_at	C1454_s_at	C1471_at	C1471_x_at	C152_s_at	C1561_at	C1581_at	C1676_s_at	C1727_at	C1727_x_at	C1806_at	C1859_s_at	C1866_at	C1882_at	C1882_x_at	C1883_at	C1883_x_at	C1884_at	C18_at	C208_at	C210_at	C210_x_at	C219_x_at	C223_x_at	C2264_at	C2446_at	C2457_at	C2457_x_at	C2466_at	C2732_s_at	C2790_at	C2790_x_at	C2864_at	C2931_at	C3028_x_at	C3032_at	C3032_s_at	C3043_at	C3043_s_at	C3070_at	C3073_at	C3073_x_at	C3076_s_at	C3084_x_at	C3089_at	C3114_at	C3116_at	C3132_at	C3136_at	C3136_x_at	C3159_at	C3169_at	C3184_at	C3184_s_at	C3198_at	C3227_s_at	C3239_at	C3261_at	C3313_at	C3344_at	C3349_at	C3363_at	C3363_x_at	C3369_s_at	C3379_at	C3385_at	C3387_at	C3395_at	C3395_x_at	C3403_at	C3469_s_at	C3498_x_at	C3677_at	C3728_s_at	C3749_x_at	C4064_at	C4064_x_at	C4078_x_at	C4105_at	C4312_at	C4382_at	C4393_at	C4393_x_at	C4403_s_at	C4429_at	C4429_s_at	C4458_at	C4480_at	C4480_x_at	C4537_at	C4569_at	C4571_x_at	C4574_at	C4587_at	C4587_s_at	C4712_at	C4712_x_at	C4751_x_at	C4869_at	C4869_x_at	C4891_s_at	C4910_at	C4910_x_at	C5027_x_at	C5572_at	C5670_at	C5699_x_at	C5957_s_at	C6010_at	C6010_x_at	C6031_at	C6126_at	C666_at	C666_x_at	C6826_at	C6892_at	C6940_s_at	C7395_at	C7395_x_at	C7851_at	C7851_x_at	C8088_x_at	C8238_at	C8363_at	C838_at	C8402_at	C8402_s_at	C8422_at	C8473_at	C8485_at	C848_at	C8513_at	C8539_x_at	C853_at	C8563_at	C8567_at	C8567_x_at	C8589_at	C8653_at	C8679_s_at	C8818_at	C8818_x_at	C8825_at	C8838_x_at	C8933_at	C8960_at	C8960_x_at	C896_at	C896_s_at	C8985_x_at	C903_at	C906_at	C9291_at	C9291_s_at	C9505_at	C9557_at	C95_at	C9647_x_at	C9675_at	C974_s_at	C9803_at	C9803_s_at	C9905_x_at	C9939_at	C9939_x_at	C993_at	CV015940_at	CV016204_s_at	CV016257_s_at	CV016268_at	CV016903_x_at	CV017200_x_at	CV017236_at	CV018112_at	CV018282_s_at	CV018621_s_at	CV019095_at	CV019095_x_at	CV019167_at	CV019173_at	CV019173_x_at	CV019341_x_at	CV019512_at	CV019619_s_at	CV019943_x_at	CV019945_at	CV020400_s_at	CV021271_at	DV158584_at	DV158584_s_at	DV159904_at	DW003785_s_at	EB428312_at	EB429791_x_at	EB434628_x_at	EB435041_at	EB435041_s_at	EB435409_x_at	EB435631_at	EB444950_at	EB446296_at	EB446296_x_at	EB448083_s_at	EB448083_x_at	EB677659_at	EB677659_x_at	EB682713_at	EB682713_s_at	
GO:0022627	comp_cytosolic small ribosomal subunit	22448	296	1716	175	5.76047713614117e-118	4.56997852800532e-116	BP136290_at	BP136290_x_at	BP530208_at	BP530682_s_at	BP531527_at	BP531527_x_at	BP534590_at	BQ842950_at	C1001_s_at	C1021_at	C10306_at	C1038_at	C1038_x_at	C10471_at	C10471_s_at	C10671_x_at	C10679_at	C10779_at	C10885_at	C1124_at	C1124_x_at	C1127_s_at	C11403_at	C11403_x_at	C1153_at	C11576_at	C11576_s_at	C1157_at	C11613_at	C11656_s_at	C11716_at	C1229_s_at	C1252_s_at	C1270_at	C1279_at	C1283_at	C13_at	C1406_at	C1406_x_at	C1434_at	C1435_s_at	C1449_s_at	C1462_at	C1496_x_at	C1536_x_at	C1575_at	C1575_x_at	C1645_s_at	C1769_s_at	C1893_at	C1905_at	C1905_x_at	C2201_at	C2476_at	C2847_s_at	C2913_at	C2940_at	C2940_x_at	C3041_at	C3064_x_at	C3098_at	C3113_at	C3123_at	C3123_s_at	C3126_s_at	C3138_at	C3143_s_at	C3147_s_at	C3247_at	C3248_x_at	C3267_at	C3280_at	C3283_at	C3329_at	C3329_x_at	C3331_at	C3365_at	C3367_at	C3367_x_at	C3368_at	C3368_s_at	C33_at	C3654_at	C3738_x_at	C4060_s_at	C4148_at	C4298_at	C4302_at	C4421_at	C4421_s_at	C4448_s_at	C4478_x_at	C4546_at	C4562_s_at	C4792_at	C5360_s_at	C5584_at	C5669_s_at	C57_s_at	C5850_s_at	C5897_at	C6232_at	C6233_at	C6690_s_at	C8061_at	C8061_s_at	C8240_at	C8279_at	C8506_at	C8519_at	C8624_at	C8624_x_at	C8649_at	C8651_at	C8651_s_at	C8665_at	C8665_x_at	C8688_s_at	C8718_at	C8739_s_at	C8763_at	C8763_s_at	C8768_x_at	C878_at	C882_at	C8859_x_at	C885_at	C885_x_at	C8922_x_at	C8934_at	C8934_s_at	C925_at	C938_at	C943_at	C944_s_at	C944_x_at	C9568_at	C9568_s_at	C957_s_at	C9687_at	C9687_s_at	C9837_at	C9851_x_at	C9999_at	CV015966_x_at	CV016597_at	CV016707_s_at	CV018824_s_at	CV018935_at	CV019258_at	CV019332_x_at	CV020678_s_at	CV020947_at	CV021084_at	CV021227_at	CV021227_x_at	CV021691_x_at	CV021739_x_at	CV021807_at	DV157618_s_at	DV158444_at	DV159355_x_at	DW003298_at	DW005088_at	DW005088_x_at	EB435095_x_at	EB438637_at	EB439252_x_at	EB448119_at	EB449228_at	EB678225_at	EB678225_x_at	EB678615_s_at	EB683044_s_at	EB683269_at	
GO:0015934	comp_large ribosomal subunit	22448	117	1716	65	9.90160545109588e-042	6.7330917067452e-040	AW351427_x_at	BP192665_s_at	BP526356_at	BP532182_at	BQ842822_s_at	BQ843131_at	C10387_at	C10942_at	C1098_x_at	C11393_at	C11610_at	C1206_at	C1310_at	C1310_x_at	C1368_at	C1447_s_at	C1454_s_at	C1561_at	C1806_at	C2084_at	C2790_at	C2790_x_at	C3070_at	C3073_at	C3073_x_at	C3089_at	C3114_at	C3136_at	C3136_x_at	C3184_at	C3184_s_at	C3309_at	C3363_at	C3363_x_at	C3387_at	C4228_at	C4458_at	C4712_at	C4712_x_at	C5180_at	C7395_at	C7395_x_at	C8088_x_at	C8366_at	C8402_at	C8402_s_at	C8517_at	C8563_at	C8653_at	C903_at	C9505_at	C9557_at	C9617_at	C9803_at	C9803_s_at	C9939_at	C9939_x_at	CV016257_s_at	CV018112_at	CV019512_at	CV019619_s_at	DV159904_at	EB425699_s_at	EB428312_at	EB679531_at	
GO:0003743	func_translation initiation factor activity	22448	143	1716	39	4.66071625737641e-013	2.77312617313896e-011	AJ718466_x_at	BP129155_at	BP529180_at	BP532444_at	BP533080_at	BP534606_s_at	C1776_at	C2602_at	C2602_x_at	C26_at	C26_x_at	C2761_at	C2761_x_at	C2800_at	C3206_at	C3207_at	C3894_at	C3918_at	C4570_at	C4977_at	C5035_at	C5146_at	C611_at	C6447_at	C6830_at	C9124_at	C9124_x_at	C9151_at	C9151_x_at	C9490_at	C9490_s_at	DV157994_s_at	DV158482_at	DV158634_at	EB432091_at	EB450494_at	EB677899_at	EB679750_at	EB683056_x_at	
GO:0015450	func_P-P-bond-hydrolysis-driven protein transmembrane transporter activity	22448	64	1716	25	2.05457872937131e-012	1.08664386131194e-010	BP534018_x_at	C10035_at	C10035_x_at	C10824_s_at	C10898_x_at	C11648_at	C1311_at	C1311_s_at	C15_at	C3040_at	C3165_s_at	C322_at	C3317_at	C3317_x_at	C4564_at	C4638_at	C4742_s_at	C7355_s_at	C7609_at	C8247_at	C8247_s_at	C8865_at	CV017044_s_at	DV161739_s_at	EB677472_at	
GO:0006414	proc_translational elongation	22448	66	1716	25	4.85789186654984e-012	2.31235652847772e-010	BP530560_x_at	C10796_at	C112_at	C3196_at	C3448_s_at	C3448_x_at	C3739_at	C38_at	C4488_s_at	C5970_x_at	C8114_at	C8114_x_at	C8170_at	C8594_at	C8594_x_at	C9017_s_at	C9978_x_at	CV018266_s_at	CV018641_at	CV021187_x_at	CV021226_x_at	DV159175_at	DW003455_at	DW003455_s_at	EB428107_at	
GO:0005730	comp_nucleolus	22448	638	1716	237	5.29232213608566e-012	2.29013212434252e-010	AJ717803_at	AJ718619_at	BP128972_at	BP131870_at	BP137160_at	BP192569_at	BP192689_at	BP525609_at	BP526356_at	BP526387_at	BP529819_at	BP530208_at	BP530560_x_at	BP530590_at	BP531527_at	BP531527_x_at	BP532886_at	BP534246_at	BQ842822_s_at	C102_s_at	C1031_at	C1031_x_at	C10471_at	C10471_s_at	C10485_at	C10485_x_at	C10523_at	C1067_at	C1067_s_at	C10796_at	C10885_at	C10925_at	C10925_x_at	C10955_at	C10955_x_at	C11018_at	C1124_at	C1124_x_at	C1127_s_at	C11339_at	C11339_s_at	C11403_at	C11403_x_at	C11417_at	C11436_at	C11524_at	C11524_x_at	C11554_at	C1157_at	C11670_at	C1176_at	C1206_at	C1225_at	C1252_s_at	C1263_at	C1266_at	C1270_at	C1279_at	C1289_at	C1368_at	C1435_s_at	C1454_s_at	C152_s_at	C1581_at	C1645_s_at	C1676_s_at	C1727_at	C1727_x_at	C1739_s_at	C1905_at	C1905_x_at	C1986_at	C2064_at	C2155_at	C237_at	C237_s_at	C240_at	C246_x_at	C2476_at	C2536_at	C2536_x_at	C2602_at	C2602_x_at	C2765_at	C2873_at	C2953_at	C2991_at	C2994_s_at	C3032_at	C3032_s_at	C3041_at	C3047_at	C3058_at	C3058_s_at	C3113_at	C3138_at	C3154_at	C3154_s_at	C3198_at	C3206_at	C3247_at	C3267_at	C3280_at	C3322_x_at	C3329_at	C3329_x_at	C3344_at	C3349_at	C3359_at	C3359_s_at	C3367_at	C3367_x_at	C3369_s_at	C3387_at	C3395_at	C3395_x_at	C3521_at	C3589_at	C3677_at	C3728_s_at	C4064_at	C4064_x_at	C4090_at	C4105_at	C4448_s_at	C4488_s_at	C4751_x_at	C4792_at	C5027_x_at	C5035_at	C5061_at	C512_at	C5146_at	C5669_s_at	C5970_x_at	C6198_at	C6232_at	C6293_at	C631_at	C6432_at	C6690_s_at	C674_at	C69_s_at	C712_at	C7393_at	C7395_at	C7395_x_at	C7445_at	C8049_at	C8060_x_at	C8088_x_at	C8110_at	C8181_at	C8218_at	C8219_at	C8238_at	C8326_s_at	C8402_at	C8402_s_at	C8421_at	C8421_x_at	C8506_at	C8513_at	C8519_at	C853_at	C8594_at	C8594_x_at	C8688_s_at	C878_at	C882_at	C885_at	C885_x_at	C8960_at	C8960_x_at	C896_at	C896_s_at	C9030_at	C9151_at	C9151_x_at	C917_at	C925_at	C938_at	C9506_at	C95_at	C987_at	C9921_at	C993_at	C9978_x_at	C9999_at	CV016356_at	CV018112_at	CV019173_at	CV019173_x_at	CV019351_x_at	CV019899_at	CV020678_s_at	CV021084_at	CV021187_x_at	CV021226_x_at	CV021227_at	CV021227_x_at	CV021807_at	DV159711_at	DV159904_at	DV161856_at	DW003011_x_at	DW003808_at	DW004359_at	EB427654_at	EB433802_at	EB435041_at	EB435041_s_at	EB435095_x_at	EB440405_at	EB440405_x_at	EB442727_s_at	EB444467_at	EB444950_at	EB446296_at	EB446296_x_at	EB448083_s_at	EB448083_x_at	EB677286_at	EB677286_s_at	EB677397_s_at	EB677581_s_at	EB677659_at	EB677659_x_at	EB678183_at	EB678183_s_at	EB678225_at	EB678225_x_at	EB678923_at	EB680967_at	EB683056_x_at	EB684172_at	U69154_s_at	
GO:0022626	comp_cytosolic ribosome	22448	663	1716	298	6.31183993959894e-012	2.50369650937425e-010	AJ291733_at	AJ718619_at	AW351427_x_at	BP131577_at	BP192665_s_at	BP192689_at	BP526356_at	BP526387_at	BP530560_x_at	BP530682_s_at	BP531527_at	BP531527_x_at	BP532110_at	BP534590_at	BQ842822_s_at	BQ842950_at	BQ843084_s_at	BT1M4139_x_at	C10211_at	C1021_at	C1031_at	C1031_x_at	C1038_at	C1038_x_at	C10443_at	C10443_x_at	C10471_at	C10471_s_at	C10485_at	C10485_x_at	C10523_at	C10679_at	C1067_at	C1067_s_at	C10702_x_at	C10779_at	C10796_at	C10815_s_at	C10885_at	C1098_x_at	C11018_at	C11193_at	C11220_at	C1123_at	C1123_s_at	C1124_at	C1124_x_at	C112_at	C1148_s_at	C1153_at	C1157_at	C11613_at	C11670_at	C11716_at	C1176_at	C1191_s_at	C1202_at	C1206_at	C1219_s_at	C1229_s_at	C1259_at	C1259_s_at	C1263_at	C1270_at	C1279_at	C1368_at	C13_at	C1406_at	C1406_x_at	C1434_at	C1435_s_at	C1449_s_at	C1454_s_at	C1462_at	C1496_x_at	C152_s_at	C1536_x_at	C1561_at	C1581_at	C1645_s_at	C1676_s_at	C1727_at	C1727_x_at	C1769_s_at	C1806_at	C1905_at	C1905_x_at	C191_at	C208_at	C219_x_at	C2446_at	C2457_at	C2457_x_at	C2468_at	C2476_at	C2790_at	C2790_x_at	C2845_at	C2847_s_at	C2906_at	C2913_at	C3028_x_at	C3032_at	C3032_s_at	C3043_at	C3043_s_at	C3056_at	C3056_s_at	C3070_at	C3073_at	C3073_x_at	C3076_s_at	C3084_x_at	C3098_at	C3113_at	C3116_at	C3120_at	C3123_at	C3123_s_at	C3138_at	C3143_s_at	C3147_s_at	C3159_at	C3169_at	C3172_s_at	C3184_at	C3184_s_at	C3196_at	C3198_at	C3223_at	C3227_s_at	C3239_at	C3261_at	C3267_at	C3283_at	C3313_at	C3329_at	C3329_x_at	C3331_at	C3344_at	C3349_at	C3365_at	C3367_at	C3367_x_at	C3368_at	C3368_s_at	C3385_at	C3387_at	C3395_at	C3395_x_at	C33_at	C3448_s_at	C3448_x_at	C3469_s_at	C3498_x_at	C3654_at	C3728_s_at	C3749_x_at	C38_at	C4064_at	C4064_x_at	C4105_at	C4148_at	C4302_at	C4393_at	C4393_x_at	C4478_x_at	C447_at	C4480_at	C4480_x_at	C4488_s_at	C4546_at	C4562_s_at	C4574_at	C4689_s_at	C4712_at	C4712_x_at	C4751_x_at	C4792_at	C5027_x_at	C5360_s_at	C5584_at	C5897_at	C5970_x_at	C6010_at	C6010_x_at	C6232_at	C6503_at	C6503_x_at	C666_at	C666_x_at	C6690_s_at	C6826_at	C6892_at	C7395_at	C7395_x_at	C8088_x_at	C8114_at	C8114_x_at	C8238_at	C8240_at	C838_at	C8402_at	C8402_s_at	C8473_at	C848_at	C8506_at	C8513_at	C8519_at	C853_at	C8563_at	C8594_at	C8594_x_at	C8624_at	C8624_x_at	C8651_at	C8651_s_at	C8688_s_at	C8763_at	C8763_s_at	C8768_x_at	C878_at	C8815_at	C882_at	C8859_x_at	C885_at	C885_x_at	C8922_x_at	C8933_at	C8934_at	C8934_s_at	C893_at	C8960_at	C8960_x_at	C896_at	C896_s_at	C9017_s_at	C903_at	C906_at	C925_at	C943_at	C944_s_at	C944_x_at	C95_at	C9675_at	C9687_at	C9687_s_at	C9837_at	C9851_x_at	C9905_x_at	C9978_x_at	C9999_at	CV015940_at	CV016707_s_at	CV017044_s_at	CV017200_x_at	CV017236_at	CV018112_at	CV018266_s_at	CV018621_s_at	CV018824_s_at	CV018935_at	CV019332_x_at	CV019341_x_at	CV019512_at	CV019872_at	CV020400_s_at	CV021084_at	CV021187_x_at	CV021226_x_at	CV021227_at	CV021227_x_at	CV021739_x_at	CV021807_at	DV157618_s_at	DV159175_at	DW003298_at	DW003785_s_at	EB432848_at	EB435041_at	EB435041_s_at	EB435095_x_at	EB435631_at	EB438637_at	EB439252_x_at	EB446296_at	EB446296_x_at	EB448083_s_at	EB448083_x_at	EB449228_at	EB677659_at	EB677659_x_at	EB678225_at	EB678225_x_at	EB678615_s_at	EB682713_at	EB682713_s_at	EB683044_s_at	
GO:0005852	comp_eukaryotic translation initiation factor 3 complex	22448	27	1716	16	7.36916480742914e-012	2.69824803718175e-010	AJ718466_x_at	BP129155_at	BP534606_s_at	C26_at	C26_x_at	C2800_at	C3207_at	C3918_at	C4570_at	C4977_at	C6830_at	C9124_at	C9124_x_at	C9490_at	C9490_s_at	EB432091_at	
GO:0005773	comp_vacuole	22448	1116	1716	153	1.06464836946429e-011	3.6198044561786e-010	AJ291733_at	AJ717803_at	AJ718264_at	AJ718293_at	AJ719073_x_at	BP131764_at	BP133193_s_at	BP526387_at	BP530039_s_at	BP531211_at	BP533361_at	BP533693_at	BQ843131_at	BQ843158_at	BT1M4139_x_at	BT2M435_at	BT2M435_s_at	C1004_at	C1012_at	C1031_at	C1031_x_at	C1033_at	C10353_at	C10353_x_at	C10387_at	C11159_at	C11159_x_at	C11358_at	C11369_at	C11403_at	C11403_x_at	C11417_at	C1152_at	C11610_at	C1176_at	C1206_at	C1229_s_at	C1252_s_at	C1310_at	C1310_x_at	C1635_s_at	C1662_at	C1662_x_at	C1753_s_at	C1872_at	C1872_s_at	C1913_at	C2113_at	C223_x_at	C2264_at	C240_at	C2468_at	C2474_at	C2810_at	C2864_at	C2906_at	C3041_at	C3070_at	C3089_at	C3098_at	C3114_at	C3136_at	C3136_x_at	C3247_at	C3261_at	C3344_at	C3363_at	C3363_x_at	C3395_at	C3395_x_at	C3498_x_at	C3642_at	C3728_s_at	C3739_at	C3749_x_at	C4030_at	C4064_at	C4064_x_at	C4105_at	C4288_at	C4297_at	C4393_at	C4393_x_at	C4458_at	C455_x_at	C4587_at	C4587_s_at	C4955_at	C4955_s_at	C5027_x_at	C5072_at	C5138_at	C5219_at	C5572_at	C5669_s_at	C6940_s_at	C7102_at	C7393_at	C8422_at	C853_at	C8542_at	C8653_at	C8926_x_at	C896_at	C896_s_at	C9136_at	C943_at	C9497_at	C9557_at	C9571_at	C95_at	C9647_x_at	C974_s_at	C9803_at	C9803_s_at	C9939_at	C9939_x_at	CV016257_s_at	CV017209_s_at	CV018621_s_at	CV018641_at	CV018824_s_at	CV018864_x_at	CV018935_at	CV019552_s_at	CV019619_s_at	CV019872_at	CV020678_s_at	DV158045_at	DW002496_at	DW003455_at	DW003455_s_at	DW004359_at	DW004535_at	EB426974_at	EB428312_at	EB432598_at	EB435041_at	EB435041_s_at	EB446296_at	EB446296_x_at	EB448083_s_at	EB448083_x_at	EB450506_at	EB450506_x_at	EB677365_at	EB677659_at	EB677659_x_at	EB680967_at	L38828_at	L38829_at	U69154_s_at	X77915_at	
GO:0005618	comp_cell wall	22448	896	1716	131	1.64099844823795e-011	5.20743507574177e-010	AJ717803_at	AJ718225_at	AJ718290_s_at	AJ718660_at	BP129498_at	BP192689_at	BP527229_at	BP531527_at	BP531527_x_at	BP534590_at	C1021_at	C10654_at	C1067_at	C1067_s_at	C1072_at	C10762_at	C10779_at	C10925_at	C10925_x_at	C1109_s_at	C11220_at	C11403_at	C11403_x_at	C11670_at	C11716_at	C1212_at	C1225_at	C1252_s_at	C1279_at	C1386_at	C1386_x_at	C13_at	C1462_at	C1496_x_at	C152_s_at	C1893_at	C219_x_at	C2201_at	C2491_s_at	C2602_at	C2602_x_at	C2644_at	C2940_at	C2940_x_at	C2986_s_at	C3041_at	C305_s_at	C3064_x_at	C3070_at	C3098_at	C3113_at	C3123_at	C3123_s_at	C3143_s_at	C3223_at	C3247_at	C3267_at	C3344_at	C3349_at	C3368_at	C3368_s_at	C3387_at	C3395_at	C3395_x_at	C3728_s_at	C3850_at	C4064_at	C4064_x_at	C4090_at	C4105_at	C4148_at	C4298_at	C4478_x_at	C4545_at	C4546_at	C4562_s_at	C5027_x_at	C5035_at	C5074_at	C5146_at	C5209_s_at	C5584_at	C5669_s_at	C5850_s_at	C5897_at	C6690_s_at	C6793_at	C6932_at	C7337_at	C7395_at	C7395_x_at	C7550_at	C7571_at	C8380_at	C8506_at	C8763_at	C8763_s_at	C8859_x_at	C8862_x_at	C8933_at	C9030_at	C9151_at	C9151_x_at	C943_at	C9999_at	CV016642_at	CV018935_at	CV019341_x_at	CV020678_s_at	CV021084_at	DV157844_at	DW005088_at	DW005088_x_at	EB427457_at	EB428107_at	EB435041_at	EB435041_s_at	EB435095_x_at	EB440405_at	EB440405_x_at	EB442727_s_at	EB444467_at	EB448083_s_at	EB448083_x_at	EB677365_at	EB677581_s_at	EB678615_s_at	EB679695_s_at	EB683044_s_at	EB683056_x_at	EB684172_at	
GO:0005886	comp_plasma membrane	22448	3158	1716	357	2.04104511070113e-011	6.07210920433587e-010	AJ291742_s_at	AJ438614_at	AJ438614_x_at	AJ717803_at	AJ718225_at	AJ718290_s_at	AJ718619_at	BP131577_at	BP131764_at	BP131920_s_at	BP132126_s_at	BP133193_s_at	BP134412_at	BP135808_at	BP137288_at	BP192689_at	BP525823_at	BP526057_at	BP526163_at	BP526356_at	BP527229_at	BP528099_at	BP529613_at	BP529819_at	BP530366_at	BP530366_s_at	BP530560_x_at	BP530590_at	BP531527_at	BP531527_x_at	BP531755_x_at	BP532141_at	BP532146_at	BP533648_at	BP533692_at	BP533693_at	BP533711_at	BP533769_at	BP534112_s_at	BP534246_at	BP535089_at	BQ842822_s_at	BQ843084_s_at	BQ843131_at	BT1M4139_x_at	BT2M435_at	BT2M435_s_at	BT4M3313_s_at	C1011_at	C1012_at	C1021_at	C1031_at	C1031_x_at	C10338_x_at	C10471_at	C10471_s_at	C10485_at	C10485_x_at	C1048_at	C10533_at	C10654_at	C1067_at	C1067_s_at	C10702_x_at	C10796_at	C10815_s_at	C10858_at	C11018_at	C11081_at	C1109_s_at	C11193_at	C11220_at	C1122_at	C11252_at	C1126_at	C1126_s_at	C11358_at	C11417_at	C1141_at	C11431_at	C1148_s_at	C1152_at	C1157_at	C11670_at	C1176_at	C1202_at	C1212_at	C1219_s_at	C1224_s_at	C1225_at	C123_at	C1256_at	C1263_at	C1266_at	C1270_at	C1279_at	C1310_at	C1310_x_at	C1311_at	C1311_s_at	C1368_at	C13_at	C1435_s_at	C1454_s_at	C152_s_at	C15_at	C1635_s_at	C1645_s_at	C1676_s_at	C1905_at	C1905_x_at	C2064_at	C208_at	C219_x_at	C2264_at	C240_at	C2446_at	C2457_at	C2457_x_at	C2466_at	C2474_at	C2476_at	C2491_s_at	C2542_s_at	C2634_at	C2634_s_at	C2732_s_at	C2786_s_at	C2800_at	C2864_at	C2906_at	C2931_at	C2941_at	C2941_s_at	C3016_at	C3028_x_at	C3043_at	C3043_s_at	C305_s_at	C3070_at	C3076_s_at	C3084_x_at	C3089_at	C3098_at	C3113_at	C3114_at	C3116_at	C3124_at	C3125_s_at	C3136_at	C3136_x_at	C3138_at	C3143_s_at	C3147_s_at	C3159_at	C3169_at	C3186_at	C3189_at	C3196_at	C3198_at	C3227_s_at	C3239_at	C3256_at	C3256_s_at	C3261_at	C3267_at	C3283_at	C3331_at	C3344_at	C3349_at	C3363_at	C3363_x_at	C3368_at	C3368_s_at	C3395_at	C3395_x_at	C3448_s_at	C3448_x_at	C3469_s_at	C3498_x_at	C3604_at	C3642_at	C3654_at	C3728_s_at	C3739_at	C3749_x_at	C38_at	C3_at	C4030_at	C4064_at	C4064_x_at	C4082_s_at	C4105_at	C4382_at	C4393_at	C4393_x_at	C4478_x_at	C447_at	C4480_at	C4480_x_at	C4485_s_at	C4488_s_at	C4530_at	C4564_at	C4570_at	C4587_at	C4587_s_at	C4638_at	C4792_at	C5027_x_at	C509_at	C5219_at	C5279_at	C5299_at	C5360_s_at	C5584_at	C5831_at	C5861_at	C5970_x_at	C6088_at	C6232_at	C631_at	C6503_at	C6503_x_at	C6537_at	C6537_s_at	C6566_s_at	C6604_at	C666_at	C666_x_at	C6690_s_at	C6826_at	C6892_at	C6903_s_at	C6932_at	C7355_s_at	C7393_at	C7539_at	C7571_at	C7609_at	C7772_at	C8114_at	C8114_x_at	C8170_at	C8231_at	C8245_at	C838_at	C8402_at	C8402_s_at	C8436_at	C848_at	C8513_at	C8519_at	C853_at	C8542_at	C8594_at	C8594_x_at	C8607_s_at	C8651_at	C8651_s_at	C8933_at	C8960_at	C8960_x_at	C896_at	C896_s_at	C9007_at	C9017_s_at	C906_at	C9136_at	C9240_at	C925_at	C943_at	C9490_at	C9490_s_at	C9497_at	C9505_at	C9585_at	C95_at	C9675_at	C9757_at	C9765_at	C9803_at	C9803_s_at	C9905_x_at	C9921_at	C9978_x_at	C9990_at	CV015940_at	CV016257_s_at	CV017200_x_at	CV018621_s_at	CV018641_at	CV018935_at	CV019332_x_at	CV019341_x_at	CV019552_s_at	CV019619_s_at	CV019751_at	CV019899_at	CV020009_at	CV020369_at	CV021084_at	CV021187_x_at	CV021226_x_at	CV021227_at	CV021227_x_at	DV158045_at	DV158482_at	DV158593_at	DV158685_at	DV158685_x_at	DV158848_at	DV159063_at	DV159175_at	DV159705_at	DV160168_at	DV161692_at	DV161739_s_at	DW002496_at	DW003455_at	DW003455_s_at	DW003785_s_at	DW004359_at	DW004535_at	EB425384_at	EB425445_at	EB426427_s_at	EB428312_at	EB435041_at	EB435041_s_at	EB435095_x_at	EB435631_at	EB439252_x_at	EB442727_s_at	EB444461_x_at	EB444467_at	EB446296_at	EB446296_x_at	EB448083_s_at	EB448083_x_at	EB450506_at	EB450506_x_at	EB677365_at	EB677581_s_at	EB677659_at	EB677659_x_at	EB678225_at	EB678225_x_at	EB678241_at	EB678615_s_at	EB679695_s_at	EB680967_at	EB683717_at	EB684172_at	T18337_at	U69154_s_at	X77915_at	
GO:0006626	proc_protein targeting to mitochondrion	22448	25	1716	15	2.63031873270014e-011	7.36489245156039e-010	BP534018_x_at	C10824_s_at	C11648_at	C1311_at	C1311_s_at	C3165_s_at	C3317_at	C3317_x_at	C4564_at	C4638_at	C7609_at	C8247_at	C8247_s_at	C8865_at	CV017044_s_at	
GO:0005739	comp_mitochondrion	22448	1344	1716	195	2.83850720705914e-011	7.50627461422305e-010	AJ717868_at	AJ718290_s_at	AJ718307_at	AJ719150_s_at	BP130458_at	BP131402_at	BP131577_at	BP132126_s_at	BP133193_s_at	BP133948_at	BP133948_x_at	BP134947_at	BP526097_at	BP526374_at	BP526429_s_at	BP527241_at	BP529835_at	BP530366_at	BP530366_s_at	BP530677_at	BP531158_s_at	BP532146_at	BP533375_at	BP534018_x_at	BP534284_at	BP534574_at	BT4M3313_s_at	C1011_at	C105_at	C10654_at	C10723_at	C10824_s_at	C10949_at	C10949_x_at	C10961_at	C1109_s_at	C1126_at	C1126_s_at	C11417_at	C1143_at	C11473_at	C1152_at	C11560_at	C11560_x_at	C11626_s_at	C11648_at	C1212_at	C1225_at	C1228_at	C1228_s_at	C123_at	C1311_at	C1311_s_at	C1399_x_at	C1545_at	C15_at	C1634_at	C1799_at	C1913_at	C2024_at	C2113_at	C240_at	C2491_s_at	C2634_at	C2634_s_at	C2644_at	C266_at	C2679_at	C2699_at	C2941_at	C2941_s_at	C2994_s_at	C3016_at	C3040_at	C305_s_at	C3115_at	C3124_at	C3165_s_at	C3175_s_at	C3226_at	C3226_s_at	C3317_at	C3317_x_at	C337_at	C342_at	C3536_s_at	C369_at	C3739_at	C3741_at	C3910_at	C4050_at	C4149_at	C4228_at	C447_at	C4545_at	C4564_at	C4638_at	C50_at	C5151_at	C5166_at	C5219_at	C5442_at	C567_at	C5877_at	C6313_s_at	C6432_at	C6477_at	C6503_at	C6503_x_at	C6604_at	C6903_s_at	C6913_at	C6975_at	C7065_at	C7355_s_at	C7372_at	C7540_at	C7540_s_at	C7571_at	C7609_at	C800_s_at	C8049_at	C8247_at	C8247_s_at	C8258_x_at	C8380_at	C8434_at	C8487_at	C8503_at	C8523_at	C8525_at	C8550_at	C8561_s_at	C8740_at	C8740_s_at	C8864_x_at	C8865_at	C9007_at	C9417_at	C9497_at	C9544_at	C9573_at	C9765_at	C9784_at	C9784_x_at	C9898_s_at	CN949726_at	CV017044_s_at	CV018641_at	CV019365_s_at	CV021684_s_at	DV158045_at	DV159063_at	DV159139_at	DV159393_at	DV159937_at	DV161516_at	DV161739_s_at	DW001529_at	DW003011_x_at	DW003455_at	DW003455_s_at	DW004535_at	EB425384_at	EB425445_at	EB426427_s_at	EB428107_at	EB428953_s_at	EB432848_at	EB433753_at	EB433879_at	EB439426_at	EB439426_s_at	EB440813_at	EB442727_s_at	EB443828_at	EB444461_x_at	EB444467_at	EB446899_at	EB449220_at	EB450506_at	EB450506_x_at	EB677365_at	EB677472_at	EB677508_at	EB678359_at	EB679531_at	EB679649_s_at	EB679695_s_at	EB680967_at	EB681988_s_at	EB682701_at	T341_at	U69154_s_at	X77915_at	
GO:0016020	comp_membrane	22448	2335	1716	261	1.03129060846641e-010	2.58365436647373e-009	AJ717803_at	AJ718225_at	AJ718660_at	BP128972_at	BP132126_s_at	BP133081_at	BP133081_s_at	BP192569_at	BP192665_s_at	BP192689_at	BP526356_at	BP526387_at	BP529162_at	BP529831_at	BP530208_at	BP530560_x_at	BP531527_at	BP531527_x_at	BP533693_at	BP533769_at	BP534246_at	BP534590_at	BQ842822_s_at	BT2M435_at	BT2M435_s_at	C1001_s_at	C10035_at	C10035_x_at	C10338_x_at	C10387_at	C1038_at	C1038_x_at	C10471_at	C10471_s_at	C10611_at	C10611_x_at	C10654_at	C10671_x_at	C1067_at	C1067_s_at	C10779_at	C10796_at	C10885_at	C10898_x_at	C10961_at	C1123_at	C1123_s_at	C1127_s_at	C11280_s_at	C11417_at	C11431_at	C1148_s_at	C1153_at	C1157_at	C11610_at	C11613_at	C11670_at	C11716_at	C1191_s_at	C1206_at	C1219_s_at	C1225_at	C1266_at	C1270_at	C1279_at	C1283_at	C1368_at	C13_at	C1434_at	C1435_s_at	C1454_s_at	C1496_x_at	C152_s_at	C1536_x_at	C1561_at	C15_at	C1645_s_at	C1683_at	C1753_s_at	C1769_s_at	C1893_at	C1905_at	C1905_x_at	C2064_at	C2112_at	C2113_at	C2261_at	C240_at	C2446_at	C2466_at	C2476_at	C2491_s_at	C2602_at	C2602_x_at	C2790_at	C2790_x_at	C2810_at	C2847_s_at	C2906_at	C2913_at	C2941_at	C2941_s_at	C3040_at	C305_s_at	C3070_at	C3113_at	C3123_at	C3123_s_at	C3124_at	C3138_at	C3147_s_at	C3207_at	C322_at	C3231_at	C3248_x_at	C3267_at	C3280_at	C3283_at	C3313_at	C3329_at	C3329_x_at	C3331_at	C3344_at	C3349_at	C3365_at	C3379_at	C337_at	C3395_at	C3395_x_at	C3469_s_at	C3677_at	C3728_s_at	C3738_x_at	C388_at	C3992_at	C4011_at	C4064_at	C4064_x_at	C4105_at	C4298_at	C435_at	C4382_at	C4448_s_at	C4458_at	C4488_s_at	C4546_at	C4680_at	C4712_at	C4712_x_at	C4742_s_at	C4792_at	C4806_at	C4869_at	C4869_x_at	C5027_x_at	C5035_at	C5061_at	C512_at	C5146_at	C5299_at	C5360_s_at	C5442_at	C567_at	C5897_at	C5970_x_at	C631_at	C6542_at	C6542_s_at	C6690_s_at	C6793_at	C6932_at	C701_at	C7337_at	C7355_s_at	C7393_at	C7632_x_at	C7772_at	C79_s_at	C8130_at	C8231_at	C8240_at	C838_at	C8402_at	C8402_s_at	C8503_at	C8506_at	C8594_at	C8594_x_at	C863_at	C8653_at	C8665_at	C8665_x_at	C8763_at	C8763_s_at	C878_at	C885_at	C885_x_at	C896_at	C896_s_at	C9151_at	C9151_x_at	C9291_at	C9291_s_at	C938_at	C9497_at	C9505_at	C9557_at	C957_s_at	C9675_at	C9765_at	C9939_at	C9939_x_at	C9978_x_at	C9999_at	CV019332_x_at	CV019512_at	CV019945_at	CV020369_at	CV021084_at	CV021187_x_at	CV021226_x_at	CV021646_s_at	DV157618_s_at	DV157710_at	DV157710_x_at	DV157751_at	DV158444_at	DV159102_at	DV159441_s_at	DV161739_s_at	DW004359_at	DW005088_at	DW005088_x_at	EB425445_at	EB426974_at	EB427569_at	EB429415_at	EB435041_at	EB435041_s_at	EB435095_x_at	EB435631_at	EB439252_x_at	EB442308_s_at	EB442727_s_at	EB442787_at	EB444005_at	EB444461_x_at	EB444467_at	EB448083_s_at	EB448083_x_at	EB448119_at	EB677472_at	EB677581_s_at	EB680967_at	EB681758_at	EB683044_s_at	EB683056_x_at	EB683856_s_at	EB684172_at	U69154_s_at	X77915_at	
GO:0015935	comp_small ribosomal subunit	22448	28	1716	15	2.41662368483215e-010	5.75156436990051e-009	C11403_at	C11403_x_at	C1252_s_at	C3041_at	C3147_s_at	C3247_at	C3283_at	C3331_at	C5360_s_at	C5669_s_at	C8506_at	C9999_at	CV019332_x_at	CV020678_s_at	EB439252_x_at	
GO:0005743	comp_mitochondrial inner membrane	22448	111	1716	30	6.37768393652038e-010	1.44560835894462e-008	BP534018_x_at	C10824_s_at	C1126_at	C1126_s_at	C11648_at	C1225_at	C1228_at	C1228_s_at	C2491_s_at	C2699_at	C3040_at	C305_s_at	C3165_s_at	C3317_at	C3317_x_at	C342_at	C4564_at	C6913_at	C7065_at	C7609_at	C8247_at	C8247_s_at	C8865_at	CV017044_s_at	EB425384_at	EB433879_at	EB442727_s_at	EB443801_at	EB444467_at	EB677472_at	
GO:0005742	comp_mitochondrial outer membrane translocase complex	22448	11	1716	9	4.17263085015308e-009	9.02805583942212e-008	C1311_at	C1311_s_at	C3165_s_at	C3317_at	C3317_x_at	C4564_at	C4638_at	C7609_at	CV017044_s_at	
GO:0009955	proc_adaxial/abaxial pattern formation	22448	14	1716	10	5.00010518109946e-009	1.03480437661015e-007	C10387_at	C11610_at	C1806_at	C4458_at	C8653_at	C896_at	C896_s_at	C9557_at	C9939_at	C9939_x_at	
GO:0006413	proc_translational initiation	22448	116	1716	29	8.62127580436578e-009	1.70988636786588e-007	AJ718466_x_at	BP129155_at	BP529180_at	BP534606_s_at	C1776_at	C2602_at	C2602_x_at	C26_at	C26_x_at	C2761_at	C2761_x_at	C2800_at	C3206_at	C3207_at	C3918_at	C4977_at	C5035_at	C5146_at	C6830_at	C9124_at	C9124_x_at	C9151_at	C9151_x_at	C9490_at	C9490_s_at	DV158482_at	EB432091_at	EB450494_at	EB683056_x_at	
GO:0009536	comp_plastid	22448	260	1716	48	9.40797317827702e-009	1.79127809314394e-007	BP133193_s_at	BP533375_at	C1011_at	C10961_at	C11473_at	C1228_at	C1228_s_at	C1311_at	C1311_s_at	C15_at	C1913_at	C2261_at	C2491_s_at	C2699_at	C305_s_at	C3175_s_at	C342_at	C369_at	C4564_at	C4638_at	C5219_at	C5442_at	C6542_at	C6542_s_at	C6551_at	C6903_s_at	C6913_at	C7065_at	C7355_s_at	C7609_at	C8434_at	C8503_at	C8561_s_at	C9007_at	C9417_at	C9544_at	CV017044_s_at	CV021646_s_at	DV158045_at	DV161739_s_at	EB426427_s_at	EB433753_at	EB433879_at	EB439426_at	EB439426_s_at	EB442308_s_at	EB450506_at	EB450506_x_at	
GO:0004815	func_aspartate-tRNA ligase activity	22448	7	1716	7	1.50821137739716e-008	2.76118698323479e-007	BP529835_at	C266_at	C5179_at	C5179_s_at	C7372_at	CV016230_at	EB679167_at	
GO:0005839	comp_proteasome core complex	22448	58	1716	19	2.88832199268896e-008	5.09200469822201e-007	AJ291733_at	AJ291736_s_at	AJ291742_s_at	BP131920_s_at	C10858_at	C191_at	C2468_at	C2474_at	C2845_at	C3256_at	C3256_s_at	C3574_at	C5333_x_at	C893_at	C9136_at	CV019872_at	DV158685_at	DV158685_x_at	EB432143_at	
GO:0044267	proc_cellular protein metabolic process	22448	24	1716	12	4.35261910958218e-008	7.3994524862897e-007	BP137288_at	C11280_s_at	C2112_at	C2986_s_at	C3286_at	C3286_s_at	C383_at	C4082_s_at	DV157844_at	DW003077_at	EB427457_at	EB442787_at	
GO:0005741	comp_mitochondrial outer membrane	22448	33	1716	14	4.51218468144887e-008	7.40620658058504e-007	BP133193_s_at	C1225_at	C3165_s_at	C3317_at	C3317_x_at	C4564_at	C5219_at	C7609_at	CV017044_s_at	EB425445_at	EB442727_s_at	EB444467_at	EB450506_at	EB450506_x_at	
GO:0003723	func_RNA binding	22448	425	1716	65	6.01428199464848e-008	9.54266076484226e-007	BP137160_at	BP526774_at	BP529805_at	BP529819_at	BP530590_at	BP532444_at	BP532603_at	C10467_at	C10548_at	C10746_at	C1122_at	C11485_s_at	C1739_s_at	C206_at	C206_x_at	C237_at	C237_s_at	C2761_at	C2761_x_at	C2857_at	C2873_at	C3154_at	C3154_s_at	C3206_at	C3313_at	C3357_at	C3387_at	C3521_at	C3762_at	C5323_at	C6198_at	C6447_at	C674_at	C7395_at	C7395_x_at	C7550_at	C8060_x_at	C8181_at	C8219_at	C8326_s_at	C8421_at	C8421_x_at	C8487_at	C860_at	C860_s_at	C8772_at	C8860_at	C8860_x_at	C9033_at	C9176_at	C9176_s_at	C9313_at	CV017412_s_at	CV019365_s_at	CV019899_at	DV157615_x_at	DV157994_s_at	DV161240_at	DV161856_at	DW001811_at	DW004153_at	EB429732_at	EB445820_at	EB677397_s_at	EB683190_at	
GO:0008541	comp_proteasome regulatory particle, lid subcomplex	22448	30	1716	13	1.01259022167177e-007	1.55481595327666e-006	BP535494_at	C2669_at	C2676_at	C2676_s_at	C4079_at	C4079_s_at	C509_at	C8436_at	CV020789_s_at	DV157622_at	DW002976_at	EB678617_at	EB682100_at	
GO:0006526	proc_arginine biosynthetic process	22448	12	1716	8	4.29769436248949e-007	6.39282036420311e-006	BP527277_at	C2019_at	C2499_at	DV161180_at	EB439244_at	EB442147_s_at	EB447315_at	EB682792_s_at	
GO:0006334	proc_nucleosome assembly	22448	184	1716	34	1.27711676367603e-006	1.8421441803327e-005	AJ438614_at	AJ438614_x_at	AJ718264_at	AJ718293_at	AJ719073_x_at	BP137183_at	BP531755_x_at	BQ843158_at	C102_s_at	C10925_at	C10925_x_at	C1662_at	C1662_x_at	C246_x_at	C2542_s_at	C257_at	C257_x_at	C2907_at	C3129_x_at	C3151_at	C3195_at	C3322_x_at	C455_x_at	C5566_at	C6358_s_at	C6369_at	C8926_x_at	C9030_at	CV017209_s_at	CV018864_x_at	CV019351_x_at	EB429850_at	EB435538_x_at	EB678878_at	
GO:0005758	comp_mitochondrial intermembrane space	22448	18	1716	9	2.24937134729597e-006	3.14911988621436e-005	BP534018_x_at	C10824_s_at	C11648_at	C1225_at	C8247_at	C8247_s_at	C8865_at	EB442727_s_at	EB444467_at	
GO:0004407	func_histone deacetylase activity	22448	18	1716	9	2.24937134729597e-006	3.05914503232252e-005	BP132858_at	C2155_at	C3047_at	C3058_at	C3058_s_at	C6293_at	EB677286_at	EB677286_s_at	EB678923_at	
GO:0010317	comp_pyrophosphate-dependent phosphofructokinase complex, alpha-subunit complex	22448	5	1716	5	2.59632204078564e-006	3.43291469837213e-005	C2530_at	C5238_at	C8495_at	C8495_s_at	EB440358_at	
GO:0005759	comp_mitochondrial matrix	22448	50	1716	15	2.90159610150109e-006	3.73286417382303e-005	AJ718290_s_at	BP131577_at	C11626_s_at	C1212_at	C1225_at	C3226_at	C3226_s_at	C447_at	C6503_at	C6503_x_at	C7571_at	EB432781_at	EB442727_s_at	EB444467_at	EB446899_at	
GO:0042256	proc_mature ribosome assembly	22448	8	1716	6	4.84242339878981e-006	6.06577246795776e-005	C3147_s_at	C3283_at	C3331_at	C5360_s_at	CV019332_x_at	EB439252_x_at	
GO:0047334	func_diphosphate-fructose-6-phosphate 1-phosphotransferase activity	22448	9	1716	6	1.35811836543233e-005	0.000165760087678407	C1772_s_at	C2530_at	C5238_at	C8495_at	C8495_s_at	EB440358_at	
GO:0000774	func_adenyl-nucleotide exchange factor activity	22448	6	1716	5	1.45882457028557e-005	0.000173600123863983	AF098635_at	AF098635_s_at	BP133151_at	C11414_s_at	C11414_x_at	
GO:0007005	proc_mitochondrion organization	22448	17	1716	8	1.48984453776091e-005	0.000172967317066876	BP131577_at	C11417_at	C240_at	C447_at	C6503_at	C6503_x_at	EB680967_at	U69154_s_at	
GO:0005654	comp_nucleoplasm	22448	28	1716	10	2.42109716548367e-005	0.000274391012088149	C10746_at	C11524_at	C11524_x_at	C2873_at	C3589_at	C6198_at	C674_at	C7550_at	EB677397_s_at	T341_at	
GO:0051087	func_chaperone binding	22448	18	1716	8	2.50177045523214e-005	0.000276940171323372	AF098635_at	AF098635_s_at	BP133151_at	BP531158_s_at	C11414_s_at	C11414_x_at	C1799_at	C5877_at	
GO:0015030	comp_Cajal body	22448	18	1716	8	2.50177045523214e-005	0.000270646076520568	BP131870_at	BP137160_at	C10746_at	C3589_at	C8219_at	C8326_s_at	C8421_at	C8421_x_at	
GO:0051082	func_unfolded protein binding	22448	151	1716	27	2.81372388468704e-005	0.000297629459802451	BP137288_at	BP530366_at	BP530366_s_at	C10102_at	C10102_x_at	C10213_at	C10502_at	C11273_at	C11280_s_at	C1807_at	C2112_at	C2986_s_at	C3231_at	C3286_at	C3286_s_at	C348_at	C3788_at	C383_at	C3919_at	C3992_at	C4082_s_at	DV157844_at	DV158198_s_at	DW003077_at	EB427457_at	EB442787_at	T18337_at	
GO:0008308	func_voltage-gated anion channel activity	22448	14	1716	7	3.1995937704643e-005	0.000331088398856741	BP133193_s_at	C4564_at	C5219_at	C7609_at	EB425445_at	EB450506_at	EB450506_x_at	
GO:0004816	func_asparagine-tRNA ligase activity	22448	4	1716	4	3.40372966608604e-005	0.000344718153416373	BP529835_at	C266_at	C7372_at	EB679167_at	
GO:0006422	proc_aspartyl-tRNA aminoacylation	22448	4	1716	4	3.40372966608604e-005	0.000337536525220199	C5179_at	C5179_s_at	CV016230_at	EB679167_at	
GO:0042787	proc_protein ubiquitination during ubiquitin-dependent protein catabolic process	22448	19	1716	8	4.03155735180238e-005	0.000391636999889374	C11656_s_at	C1575_at	C1575_x_at	C3126_s_at	C57_s_at	CV015966_x_at	CV016597_at	DV159355_x_at	
GO:0005622	comp_intracellular	22448	438	1716	57	5.56108838278835e-005	0.000529415614041451	AJ632730_at	AJ632730_s_at	BP132858_at	BP533299_at	C10625_at	C11485_s_at	C1148_s_at	C11656_s_at	C1468_at	C1491_at	C1491_x_at	C1575_at	C1575_x_at	C2096_at	C2096_s_at	C2201_at	C2218_at	C2446_at	C2940_at	C2940_x_at	C3064_x_at	C3126_s_at	C3248_x_at	C3313_at	C3387_at	C3469_s_at	C406_at	C5439_at	C57_s_at	C5850_s_at	C6010_at	C6010_x_at	C6974_s_at	C7395_at	C7395_x_at	C7524_at	C860_at	C860_s_at	C915_at	C9601_x_at	C9671_at	C9671_x_at	C998_at	C998_x_at	CV015966_x_at	CV017236_at	DV157615_x_at	DV160553_s_at	DV161753_at	DV162231_at	DW000697_at	DW003076_at	EB450471_at	EB678030_at	EB679072_at	EB682713_at	EB682713_s_at	
GO:0008233	func_peptidase activity	22448	85	1716	18	6.25132671825401e-005	0.000583457160370375	AJ291733_at	AJ291736_s_at	AJ291742_s_at	BP131920_s_at	C10858_at	C191_at	C2468_at	C2474_at	C2845_at	C3256_at	C3256_s_at	C5333_x_at	C893_at	C9136_at	CV019872_at	DV158685_at	DV158685_x_at	EB432143_at	
GO:0005524	func_ATP binding	22448	758	1716	87	8.92429366761149e-005	0.000816916112650591	AJ718225_at	AJ718290_s_at	AJ718307_at	BP130458_at	BP131577_at	BP133160_s_at	BP133948_at	BP133948_x_at	BP134947_at	BP135708_at	BP137288_at	BP526057_at	BP527277_at	BP527367_s_at	BP529261_at	BP529835_at	BP530366_at	BP530366_s_at	BP532124_at	BP532146_at	C1109_s_at	C11280_s_at	C1212_at	C1228_at	C1228_s_at	C2112_at	C2567_at	C266_at	C2679_at	C2986_s_at	C3186_at	C3231_at	C3286_at	C3286_s_at	C337_at	C3458_at	C348_at	C3788_at	C383_at	C3992_at	C406_at	C4082_s_at	C447_at	C4545_at	C5179_at	C5179_s_at	C537_at	C6440_at	C6460_at	C6503_at	C6503_x_at	C6913_at	C6932_at	C7372_at	C7571_at	C7632_x_at	C8102_at	C820_at	C8380_at	C8487_at	C8542_at	C9134_at	C9417_at	CV016230_at	CV019365_s_at	CV021490_s_at	CV021684_s_at	DV157844_at	DV158198_s_at	DV159063_at	DV159937_at	DW002496_at	DW003077_at	EB427457_at	EB428107_at	EB439244_at	EB440813_at	EB442787_at	EB449220_at	EB677812_at	EB677989_at	EB679167_at	EB679666_at	EB679666_s_at	EB679695_s_at	EB682697_at	EB682701_at	
GO:0008135	func_translation factor activity, nucleic acid binding	22448	22	1716	8	0.00013857091660463	0.00124452370384536	BP533080_at	C1266_at	C2064_at	C611_at	C631_at	EB677899_at	L38828_at	L38829_at	
GO:0046686	proc_response to cadmium ion	22448	769	1716	87	0.000146589185263779	0.00129215652195479	AJ291733_at	AJ438614_at	AJ438614_x_at	AJ718290_s_at	BP131577_at	BP135808_at	BP526097_at	BP529835_at	BP530366_at	BP530366_s_at	BP532444_at	C1011_at	C1043_at	C1109_s_at	C1212_at	C1256_at	C1545_at	C1683_at	C1913_at	C2096_at	C2096_s_at	C2468_at	C2474_at	C2542_s_at	C2567_at	C2602_at	C2602_x_at	C2644_at	C266_at	C2679_at	C2845_at	C2941_at	C2941_s_at	C3120_at	C3231_at	C348_at	C3788_at	C3992_at	C4030_at	C447_at	C5035_at	C5146_at	C5179_at	C5179_s_at	C6447_at	C6503_at	C6503_x_at	C6537_at	C6537_s_at	C6566_s_at	C6953_at	C6953_x_at	C6975_at	C7075_at	C7372_at	C748_at	C748_s_at	C7571_at	C8170_at	C8231_at	C8488_at	C8542_at	C8772_at	C8860_at	C8860_x_at	C9005_at	C9020_at	C9125_at	C9151_at	C9151_x_at	C9313_at	C9609_at	CN949726_at	CV016230_at	CV019872_at	CV020369_at	DV157994_s_at	DV158198_s_at	DV161753_at	DW002362_x_at	DW002496_at	EB432143_at	EB444461_x_at	EB677365_at	EB678617_at	EB679695_s_at	EB683056_x_at	
GO:0004812	func_aminoacyl-tRNA ligase activity	22448	34	1716	10	0.00015834262306158	0.0013703834286784	BP529835_at	C266_at	C7372_at	C7632_x_at	C9134_at	EB677812_at	EB677989_at	EB679167_at	EB679666_at	EB679666_s_at	
GO:0006418	proc_tRNA aminoacylation for protein translation	22448	36	1716	10	0.000266616564240429	0.00226624079604365	BP527293_at	C7305_at	C7632_x_at	C9134_at	EB442705_at	EB677812_at	EB677989_at	EB679167_at	EB679666_at	EB679666_s_at	
GO:0009793	proc_embryonic development ending in seed dormancy	22448	438	1716	54	0.0003426606179181	0.00286151673910554	BP128972_at	BP130890_at	BP131779_at	BP529433_at	BP529835_at	BP531161_at	BP531717_at	BP532146_at	BP532590_at	C1085_at	C11524_at	C11524_x_at	C1736_at	C1736_s_at	C1772_s_at	C1787_at	C1859_s_at	C2498_s_at	C266_at	C306_at	C3152_s_at	C3395_at	C3395_x_at	C4050_at	C4078_x_at	C4079_at	C4079_s_at	C435_at	C4537_at	C4891_s_at	C4910_at	C4910_x_at	C509_at	C5320_at	C7372_at	C8436_at	C8523_at	C9240_at	C987_at	CV019167_at	DV157622_at	DV158482_at	DV159063_at	DV159878_at	DV159937_at	DV160343_at	DW002185_at	DW002976_at	EB445216_at	EB446296_at	EB446296_x_at	EB678059_at	EB678183_at	EB678183_s_at	
GO:0015215	func_nucleotide transmembrane transporter activity	22448	3	1716	3	0.000445981975220671	0.00366012793456964	C2699_at	C342_at	C7065_at	
GO:0005685	comp_snRNP U1	22448	3	1716	3	0.000445981975220671	0.00359809186788202	C3154_at	C3154_s_at	C3521_at	
GO:0006862	proc_nucleotide transport	22448	3	1716	3	0.000445981975220671	0.00353812367008399	C2699_at	C342_at	C7065_at	
GO:0000060	proc_protein import into nucleus, translocation	22448	3	1716	3	0.000445981975220671	0.00348012164270556	C3072_at	C4416_at	DW005060_at	
GO:0000327	comp_lytic vacuole within protein storage vacuole	22448	3	1716	3	0.000445981975220671	0.00342399064846838	C1753_s_at	C2810_at	EB426974_at	
GO:0004358	func_glutamate N-acetyltransferase activity	22448	3	1716	3	0.000445981975220671	0.00336964159055618	DV161180_at	EB442147_s_at	EB447315_at	
GO:0010006	comp_toc complex	22448	3	1716	3	0.000445981975220671	0.00331699094070374	C15_at	C7355_s_at	DV161739_s_at	
GO:0004128	func_cytochrome-b5 reductase activity	22448	6	1716	4	0.000450227094017765	0.00329704764234548	BP534284_at	C3189_at	C4485_s_at	C6088_at	
GO:0006430	proc_lysyl-tRNA aminoacylation	22448	6	1716	4	0.000450227094017765	0.00324709237503722	BP527367_s_at	C537_at	C8102_at	C820_at	
GO:0051131	proc_chaperone-mediated protein complex assembly	22448	6	1716	4	0.000450227094017765	0.00319862830973815	BP131577_at	C447_at	C6503_at	C6503_x_at	
GO:0004824	func_lysine-tRNA ligase activity	22448	6	1716	4	0.000450227094017765	0.00315158965812436	BP527367_s_at	C537_at	C8102_at	C820_at	
GO:0035145	comp_exon-exon junction complex	22448	10	1716	5	0.000471838126709256	0.00325499925092183	C11524_at	C11524_x_at	C2873_at	C6198_at	EB677397_s_at	
GO:0004069	func_L-aspartate:2-oxoglutarate aminotransferase activity	22448	15	1716	6	0.000541416794443972	0.00368163420221901	C2261_at	C6542_at	C6542_s_at	CN949726_at	CV021646_s_at	EB442308_s_at	
GO:0000275	comp_mitochondrial proton-transporting ATP synthase complex, catalytic core F(1)	22448	15	1716	6	0.000541416794443972	0.00362978019937085	C2994_s_at	C3124_at	C3910_at	C6432_at	C8049_at	DW003011_x_at	
GO:0009651	proc_response to salt stress	22448	682	1716	76	0.000585453599385555	0.00387049879593783	AJ717803_at	AJ718290_s_at	BP532146_at	BP534284_at	C10211_at	C1109_s_at	C11417_at	C1212_at	C1224_s_at	C1259_at	C1259_s_at	C1753_s_at	C1872_at	C1872_s_at	C2155_at	C240_at	C2810_at	C2845_at	C2941_at	C2941_s_at	C3147_s_at	C3154_at	C3154_s_at	C3172_s_at	C3283_at	C3331_at	C3521_at	C388_at	C3910_at	C4050_at	C4288_at	C4297_at	C435_at	C4570_at	C4689_s_at	C5360_s_at	C6313_s_at	C6537_at	C6537_s_at	C7571_at	C8130_at	C8137_at	C8231_at	C8516_at	C8516_x_at	C8542_at	C8772_at	C8815_at	C885_at	C885_x_at	C8860_at	C8860_x_at	C9136_at	C9313_at	C9497_at	C9554_at	C9571_at	CV017154_at	CV017154_s_at	CV019332_x_at	CV020789_s_at	DV159063_at	DV161729_at	DW001987_at	DW002496_at	EB426974_at	EB439252_x_at	EB444461_x_at	EB677286_at	EB677286_s_at	EB677365_at	EB679649_s_at	EB679695_s_at	EB680967_at	U69154_s_at	X77915_at	
GO:0003756	func_protein disulfide isomerase activity	22448	21	1716	7	0.000672870173610285	0.0043874822279246	C1753_s_at	C2810_at	C3016_at	C5837_at	C6537_at	C6537_s_at	EB426974_at	
GO:0006820	proc_anion transport	22448	21	1716	7	0.000672870173610285	0.00432819192754724	BP133193_s_at	C4564_at	C5219_at	C7609_at	EB425445_at	EB450506_at	EB450506_x_at	
GO:0008026	func_ATP-dependent helicase activity	22448	102	1716	18	0.000678765501499479	0.00430789838285002	BP128972_at	BP532124_at	BP533668_at	C1134_at	C2536_at	C2536_x_at	C2602_at	C2602_x_at	C5035_at	C5146_at	C5264_at	C5806_at	C867_at	C9151_at	C9151_x_at	DV159489_at	EB437962_at	EB683056_x_at	
GO:0003887	func_DNA-directed DNA polymerase activity	22448	16	1716	6	0.000810451040061277	0.00507598282985748	BP130931_at	BP131709_at	BP526057_at	BP529433_at	BP531808_at	EB681743_s_at	
GO:0048574	proc_long-day photoperiodism, flowering	22448	7	1716	4	0.000986768301014653	0.00610002222445422	BP526038_at	BP532886_at	C1986_at	C4419_at	
GO:0004550	func_nucleoside diphosphate kinase activity	22448	17	1716	6	0.00117194291131684	0.00715185674085659	C1228_at	C1228_s_at	C6913_at	C8542_at	CV021684_s_at	DW002496_at	
GO:0009294	proc_DNA mediated transformation	22448	43	1716	10	0.0012306526948016	0.00741507193323498	AJ438614_at	AJ438614_x_at	BP132858_at	C2542_s_at	C3047_at	C3058_at	C3058_s_at	C6293_at	EB433802_at	EB678923_at	
GO:0009944	proc_polarity specification of adaxial/abaxial axis	22448	12	1716	5	0.00130238529133087	0.00774919248341865	C3047_at	C3058_at	C3058_s_at	C6293_at	EB678923_at	
GO:0010197	proc_polar nucleus fusion	22448	18	1716	6	0.00164501604698974	0.00966700788107554	BP137160_at	C8219_at	C8326_s_at	C8421_at	C8421_x_at	EB430892_at	
GO:0048598	proc_embryonic morphogenesis	22448	4	1716	3	0.0016818160109001	0.00976273684376154	C15_at	C7355_s_at	DV161739_s_at	
GO:0017126	proc_nucleologenesis	22448	4	1716	3	0.0016818160109001	0.00964511350829454	C4798_at	C960_at	C960_s_at	
GO:0022900	proc_electron transport chain	22448	4	1716	3	0.0016818160109001	0.00953029072843389	C3189_at	C4485_s_at	C6088_at	
GO:0004818	func_glutamate-tRNA ligase activity	22448	4	1716	3	0.0016818160109001	0.00941816966104055	BP527293_at	C7305_at	EB442705_at	
GO:0006268	proc_DNA unwinding during replication	22448	4	1716	3	0.0016818160109001	0.00930865606033077	BP133948_at	BP133948_x_at	EB682701_at	
GO:0006807	proc_nitrogen compound metabolic process	22448	31	1716	8	0.00184056125918752	0.0100701972341754	C2019_at	C2038_at	C2261_at	C6542_at	C6542_s_at	CV021646_s_at	EB442308_s_at	EB682792_s_at	
GO:0016272	comp_prefoldin complex	22448	13	1716	5	0.00198378408070066	0.0107304684365172	C10102_at	C10102_x_at	C10502_at	C11273_at	C1807_at	
GO:0000911	proc_cytokinesis by cell plate formation	22448	13	1716	5	0.00198378408070066	0.0106099013754327	BP530208_at	C1127_s_at	C3280_at	C4448_s_at	C938_at	
GO:0030163	proc_protein catabolic process	22448	46	1716	10	0.00212173126277349	0.0112216009008909	BP535089_at	C2676_at	C2676_s_at	C3256_at	C3256_s_at	CV020789_s_at	EB677581_s_at	EB678617_at	EB682100_at	EB684172_at	
GO:0010090	proc_trichome morphogenesis	22448	25	1716	7	0.0021223312655192	0.0111014250811773	BP530208_at	C1127_s_at	C3280_at	C4448_s_at	C7445_at	C938_at	EB427654_at	
GO:0005737	comp_cytoplasm	22448	829	1716	86	0.00231579392573367	0.0119817163983611	AJ438614_at	AJ438614_x_at	BP130991_at	BP133081_at	BP133081_s_at	BP526163_at	BP527293_at	BP527367_s_at	BP531755_x_at	BP533036_at	BP533795_at	BP534198_at	C10625_at	C10746_at	C11339_at	C11339_s_at	C11473_at	C1256_at	C2542_s_at	C2567_at	C2634_at	C2634_s_at	C2761_at	C2761_x_at	C2857_at	C2873_at	C2906_at	C3147_s_at	C3195_at	C3206_at	C3207_at	C3231_at	C3283_at	C3331_at	C3589_at	C3739_at	C3992_at	C4079_at	C4079_s_at	C4570_at	C4621_s_at	C5110_at	C5179_at	C5179_s_at	C5279_at	C5360_s_at	C537_at	C5566_at	C6198_at	C6226_at	C6440_at	C7305_at	C7445_at	C8102_at	C820_at	C8772_at	C8860_at	C8860_x_at	C896_at	C896_s_at	C908_at	C9134_at	C9313_at	CV016230_at	CV016965_s_at	CV018641_at	CV019332_x_at	CV020253_at	DV157622_at	DV162145_at	DW002976_at	DW003455_at	DW003455_s_at	EB427654_at	EB429415_at	EB432598_at	EB439252_x_at	EB440813_at	EB442705_at	EB442895_at	EB445216_at	EB677397_s_at	EB679167_at	EB679750_at	EB681987_at	T341_at	
GO:0006511	proc_ubiquitin-dependent protein catabolic process	22448	370	1716	44	0.00234726719762124	0.0120139697426635	AJ291733_at	AJ291736_s_at	AJ291742_s_at	BP131920_s_at	BP533648_at	BP535089_at	BP535494_at	C10625_at	C10858_at	C11656_s_at	C1575_at	C1575_x_at	C1683_at	C191_at	C2468_at	C2474_at	C2669_at	C2676_at	C2676_s_at	C2786_s_at	C2845_at	C3126_s_at	C3256_at	C3256_s_at	C3574_at	C4079_at	C4079_s_at	C509_at	C5333_x_at	C57_s_at	C8436_at	C893_at	C9136_at	CV015966_x_at	CV019872_at	CV020789_s_at	DV157622_at	DV158685_at	DV158685_x_at	DV161261_at	DW002976_at	EB432143_at	EB678617_at	EB682100_at	
GO:0046933	func_hydrogen ion transporting ATP synthase activity, rotational mechanism	22448	63	1716	12	0.0026379368146946	0.0133580630190918	C10949_at	C10949_x_at	C2994_s_at	C3124_at	C3910_at	C6432_at	C8049_at	C8864_x_at	C9784_at	C9784_x_at	DW003011_x_at	EB443828_at	
GO:0006754	proc_ATP biosynthetic process	22448	14	1716	5	0.00289296373870251	0.0144952709433936	C2994_s_at	C6432_at	C8049_at	DW003011_x_at	EB443828_at	
GO:0004579	func_dolichyl-diphosphooligosaccharide-protein glycotransferase activity	22448	9	1716	4	0.00313591819552239	0.0155489277194652	BP132126_s_at	C7393_at	C9765_at	DW004359_at	
GO:0006325	proc_establishment or maintenance of chromatin architecture	22448	9	1716	4	0.00313591819552239	0.0153886294955532	BP137183_at	BP531161_at	BP532886_at	C1986_at	
GO:0005732	comp_small nucleolar ribonucleoprotein complex	22448	57	1716	11	0.00352028021760353	0.0170985039140743	BP533750_at	BP534246_at	C11662_at	C1289_at	C206_at	C206_x_at	C5399_at	C53_at	CV016356_at	CV017412_s_at	DW000043_at	
GO:0000326	comp_protein storage vacuole	22448	5	1716	3	0.0039648382345385	0.0190632626226296	C1753_s_at	C2810_at	EB426974_at	
GO:0031359	comp_integral to chloroplast outer membrane	22448	5	1716	3	0.0039648382345385	0.0188726299964033	C15_at	C7355_s_at	DV161739_s_at	
GO:0004749	func_ribose phosphate diphosphokinase activity	22448	10	1716	4	0.00491197157473477	0.0231494897977599	C3015_at	C4872_at	EB441599_at	EB441599_s_at	
GO:0009165	proc_nucleotide biosynthetic process	22448	10	1716	4	0.00491197157473477	0.022922534015429	C3015_at	C4872_at	EB441599_at	EB441599_s_at	
GO:0010388	proc_cullin deneddylation	22448	10	1716	4	0.00491197157473477	0.0226999851414927	BP533598_at	C306_at	EB424967_at	EB424967_s_at	
GO:0003697	func_single-stranded DNA binding	22448	29	1716	7	0.00526580925252917	0.0241012038865758	C5392_at	C8487_at	C8772_at	C8860_at	C8860_x_at	C9313_at	CV019365_s_at	
GO:0008283	proc_cell proliferation	22448	29	1716	7	0.00526580925252917	0.0238716686114656	AJ632730_at	AJ632730_s_at	BP137183_at	C2935_at	C3195_at	C5566_at	EB441247_at	
GO:0008535	proc_respiratory chain complex IV assembly	22448	2	1716	2	0.0058404383989517	0.0262268743198208	C8525_at	EB678359_at	
GO:0004055	func_argininosuccinate synthase activity	22448	2	1716	2	0.0058404383989517	0.0259817633448692	BP527277_at	EB439244_at	
GO:0000773	func_phosphatidyl-N-methylethanolamine N-methyltransferase activity	22448	2	1716	2	0.0058404383989517	0.0257411914620464	C1221_s_at	EB678893_at	
GO:0016035	comp_zeta DNA polymerase complex	22448	2	1716	2	0.0058404383989517	0.0255050337422111	BP130931_at	BP531808_at	
GO:0031119	proc_tRNA pseudouridine synthesis	22448	2	1716	2	0.0058404383989517	0.0252731697991001	C3359_at	C3359_s_at	
GO:0004088	func_carbamoyl-phosphate synthase (glutamine-hydrolyzing) activity	22448	2	1716	2	0.0058404383989517	0.0250454835846938	C2019_at	EB682792_s_at	
GO:0044238	proc_primary metabolic process	22448	2	1716	2	0.0058404383989517	0.0248218631955447	BT4M4422_at	DW002492_at	
GO:0006913	proc_nucleocytoplasmic transport	22448	30	1716	7	0.00642337878421362	0.0270577725777494	C11485_s_at	C1224_s_at	C860_at	C860_s_at	C896_at	C896_s_at	DV157615_x_at	
GO:0005744	comp_mitochondrial inner membrane presequence translocase complex	22448	23	1716	6	0.00643000615007117	0.0268480958546831	C3040_at	C3165_s_at	C3317_at	C3317_x_at	CV017044_s_at	EB677472_at	
GO:0005783	comp_endoplasmic reticulum	22448	448	1716	49	0.00721402114209091	0.0298597744663937	AB170036_at	BP131752_at	BP131764_at	BP132126_s_at	BP135582_at	BP530039_s_at	BP531211_at	BP533059_at	C1033_at	C10533_at	C11159_at	C11159_x_at	C11358_at	C1143_at	C1148_s_at	C1152_at	C1176_at	C1224_s_at	C1753_s_at	C223_x_at	C2446_at	C2810_at	C3016_at	C3125_s_at	C3189_at	C3469_s_at	C3536_s_at	C4485_s_at	C4530_at	C5072_at	C6088_at	C6537_at	C6537_s_at	C6599_at	C7393_at	C7539_at	C8245_at	C8422_at	C9585_at	C95_at	C9647_x_at	C9765_at	DV161151_at	DV161692_at	DW004359_at	DW004535_at	EB426974_at	EB444005_at	EB678632_at	
GO:0006916	proc_anti-apoptosis	22448	11	1716	4	0.00725560306323714	0.02977299188018	BP531063_s_at	C10939_x_at	C2706_at	C4010_at	
GO:0009880	proc_embryonic pattern specification	22448	6	1716	3	0.00747944937506451	0.0304292128421428	C987_at	EB678183_at	EB678183_s_at	
GO:0017077	func_oxidative phosphorylation uncoupler activity	22448	6	1716	3	0.00747944937506451	0.0301713381570399	C1126_at	C1126_s_at	EB425384_at	
GO:0006424	proc_glutamyl-tRNA aminoacylation	22448	6	1716	3	0.00747944937506451	0.029917797500258	BP527293_at	C7305_at	EB442705_at	
GO:0008097	func_5S rRNA binding	22448	6	1716	3	0.00747944937506451	0.0296684825210892	C896_at	C896_s_at	EB679072_at	
GO:0003690	func_double-stranded DNA binding	22448	31	1716	7	0.00776003389564994	0.0305270754903254	C8487_at	C8772_at	C8860_at	C8860_x_at	C9313_at	CV019365_s_at	DW000395_at	
GO:0006457	proc_protein folding	22448	356	1716	40	0.00928195166007084	0.0362148277884731	AF098635_at	AF098635_s_at	AJ718290_s_at	BP130895_at	BP133151_at	BP135808_at	BP137288_at	BP531158_s_at	BP532146_at	C10102_at	C10102_x_at	C10213_at	C10502_at	C11273_at	C11280_s_at	C11414_s_at	C11414_x_at	C1212_at	C1799_at	C1807_at	C2112_at	C2986_s_at	C3286_at	C3286_s_at	C383_at	C3919_at	C4082_s_at	C4545_at	C5877_at	C712_at	C7571_at	C8380_at	C9005_at	CV019751_at	DV157844_at	DV159063_at	DW003077_at	EB427457_at	EB442787_at	T18337_at	
GO:0008180	comp_signalosome	22448	18	1716	5	0.00957728043087736	0.0370632966268099	BP533598_at	C306_at	C4570_at	EB424967_at	EB424967_s_at	
GO:0006605	proc_protein targeting	22448	18	1716	5	0.00957728043087736	0.0367643990733679	C10035_at	C10035_x_at	C10898_x_at	C4742_s_at	C7802_x_at	
GO:0045036	proc_protein targeting to chloroplast	22448	12	1716	4	0.0102322119492099	0.0389642631025912	C15_at	C369_at	C7355_s_at	DV161739_s_at	
GO:0048467	proc_gynoecium development	22448	12	1716	4	0.0102322119492099	0.0386550229192373	C3369_s_at	CV019173_at	CV019173_x_at	EB444950_at	
GO:0004017	func_adenylate kinase activity	22448	12	1716	4	0.0102322119492099	0.0383506526600307	C1011_at	C6903_s_at	C9007_at	EB426427_s_at	
GO:0003746	func_translation elongation factor activity	22448	58	1716	10	0.011814421646749	0.0439348804988477	C1266_at	C2064_at	C3739_at	C631_at	C8170_at	CV018641_at	DV162231_at	DW003455_at	DW003455_s_at	EB428107_at	
GO:0016070	proc_RNA metabolic process	22448	19	1716	5	0.0121941294495849	0.0449953923876155	C2218_at	C2536_at	C2536_x_at	EB426833_at	EB679117_at	
GO:0016604	comp_nuclear body	22448	19	1716	5	0.0121941294495849	0.0446492739846338	C2873_at	C5110_at	C6198_at	C6995_at	EB677397_s_at	
GO:0010387	proc_signalosome assembly	22448	7	1716	3	0.0123489601805908	0.0448710308852003	BP533598_at	EB424967_at	EB424967_s_at	
GO:0006541	proc_glutamine metabolic process	22448	7	1716	3	0.0123489601805908	0.0445310988330397	C2019_at	C908_at	EB682792_s_at	
GO:0006900	proc_membrane budding	22448	7	1716	3	0.0123489601805908	0.044196278541062	C10955_at	C10955_x_at	DW003808_at	
GO:0000398	proc_nuclear mRNA splicing, via spliceosome	22448	42	1716	8	0.0130390825074818	0.0463179348773233	C198_at	C3154_at	C3154_s_at	C3521_at	C3589_at	C674_at	C8118_at	DW001811_at	
