# Supplementary material for: TobEA: an atlas of tobacco gene expression from seed to senescence
Source: BMC Genomics. 2010 Feb 26;11:142. doi: 10.1186/1471-2164-11-142 (PMC2841117; doi:10.1186/1471-2164-11-142)
Supplement: Additional file 7 — GO analysis of K-means clusters. Zip file containing lists of probes sets and GO analysis results for in each of the 30 K-means clusters (K0- K29). [file 1471-2164-11-142-S7.ZIP › Cluster 10 of 30 K-means on Index.txt]

C6_s_at
C80_at
C82_at
C107_at
C117_at
C162_s_at
C291_at
C370_at
C381_at
C498_at
C546_at
C556_at
C664_at
C746_at
EB448074_s_at
C817_at
C829_at
C948_s_at
C1057_s_at
C1321_at
C1321_s_at
C1330_s_at
C1413_s_at
C1432_at
C1482_at
C1555_at
C1580_at
C1656_at
C1688_at
C1709_at
C1709_x_at
C1755_x_at
C1768_at
C1815_at
C1827_s_at
C1834_x_at
C1844_at
C1861_at
TT09_O21_at
TT09_O21_s_at
C1972_at
C2003_at
C2075_at
C2075_s_at
C2178_at
C2182_at
C2220_at
C2232_at
C2244_at
C2295_at
C2308_at
C2367_at
C2367_x_at
C2467_at
C2475_at
C2489_s_at
C2624_at
C2653_at
C2683_s_at
C2748_at
C2756_at
C2774_x_at
C2784_at
C2951_at
C2963_at
C3429_x_at
C3434_at
C3477_at
C3477_x_at
C3491_at
C3501_s_at
C3523_at
C3525_s_at
C3576_at
C3603_at
C3607_s_at
C3615_x_at
C3725_s_at
C3621_x_at
CV021320_x_at
C3627_x_at
C3653_at
C3656_at
C3672_at
C5196_s_at
C3744_s_at
C3763_at
C3798_x_at
C3812_at
C3834_at
C3883_at
C3891_at
C4085_s_at
C3957_at
C3972_at
C4438_s_at
C3996_at
C4059_at
C4132_at
C4142_s_at
C4150_s_at
C4279_x_at
C4280_s_at
C4362_at
C4379_at
C4399_at
C4435_at
C4447_s_at
C4516_at
C4536_at
C4536_s_at
C4556_at
C4592_x_at
C4631_at
C4753_at
C4783_at
C4825_at
C4852_at
C4866_s_at
C4907_at
C4919_at
C4939_at
C4940_x_at
C4945_at
C4985_at
C4987_at
C5050_s_at
C5175_s_at
C5178_s_at
C5261_at
EB439888_at
EB439888_s_at
C5276_at
C5278_at
C5293_at
C5318_at
C5391_s_at
C5428_at
C5454_at
C5472_at
C5521_at
CV020004_s_at
C5531_at
C5577_at
C5577_x_at
C5591_x_at
C5599_at
C5599_x_at
C5617_at
C5621_at
C5657_x_at
C5756_s_at
C5784_x_at
C5802_at
C5841_x_at
C6030_at
C6254_at
C6275_at
C6295_at
C6295_s_at
C6376_s_at
C6459_at
C6519_at
C6525_at
C6564_at
C6590_at
C6602_at
C6724_s_at
C6731_at
C6731_x_at
C6808_at
C6880_s_at
C6904_s_at
C6907_at
C6926_at
C6983_at
C7557_at
C8194_at
C8356_s_at
C8557_at
C8793_at
C8873_at
C8883_at
C8883_x_at
C8887_at
C8918_at
C9060_at
C9115_at
C9190_at
C9228_at
C9283_at
C9283_s_at
C9302_at
C9320_x_at
C9406_at
C9430_s_at
C9482_at
C9482_s_at
C9600_at
C9638_x_at
C9649_at
C9668_s_at
C9681_at
C9769_at
C9769_s_at
C9850_s_at
C9860_at
C9903_at
C9904_s_at
C9947_at
C9962_s_at
C9971_at
C10092_at
C10122_at
C10284_at
C10284_x_at
C10389_at
C10429_at
C10494_at
C10494_x_at
C10539_at
C10704_at
C10834_at
C10901_at
C10948_at
C10954_at
C11059_at
C11167_at
C11167_s_at
C11184_at
C11223_s_at
C11446_at
C11497_s_at
BP134187_at
C11653_at
EB684268_s_at
EB684220_at
EB684085_at
EB684063_at
EB683893_at
EB683457_at
EB683193_at
EB682483_s_at
EB682086_at
EB681609_at
EB681463_at
EB681090_at
EB681065_at
EB680703_at
EB680416_at
EB680396_at
DW005121_at
DW005072_x_at
DW005019_at
DW004389_at
DW004299_s_at
DW004270_x_at
DW003496_at
DW003198_at
DW002747_at
DW001952_at
DW001763_at
DW001739_at
DW001677_at
DW001348_s_at
DW000897_s_at
DW000794_at
DW000082_at
DV999805_at
DV999715_at
DV999691_at
DV999563_s_at
DV999540_at
DV999489_at
DV999489_s_at
DV999220_at
DV999120_at
DV162130_at
DV161944_x_at
DV161776_at
DV161597_at
DV161535_at
DV161521_at
DV161431_at
DV161325_at
DV160763_at
DV160658_at
DV160658_x_at
DV160150_at
DV159436_at
EB452069_at
EB452026_s_at
EB451906_at
EB451712_at
EB451712_s_at
EB451677_s_at
EB450971_at
EB450952_at
EB450855_at
EB450537_at
EB450537_x_at
EB450406_s_at
EB450279_at
EB450243_at
EB449841_at
EB449841_s_at
EB449787_at
EB449190_at
EB448991_x_at
EB448628_at
EB448565_at
EB448488_at
EB448357_at
EB448349_at
EB448049_at
EB447741_s_at
EB447496_at
EB447496_s_at
EB447377_at
EB447232_at
EB447032_at
EB446986_s_at
EB445888_at
EB445614_at
EB445498_x_at
EB445409_at
EB445214_s_at
EB445198_at
EB444843_at
EB444763_at
EB444325_at
EB443748_at
EB443349_at
EB443134_at
EB443043_at
EB443041_at
EB442750_s_at
EB442375_at
EB441323_s_at
CV021160_s_at
EB440753_at
EB440505_s_at
EB440424_at
EB440348_at
EB440052_at
EB439887_at
EB439847_at
EB439818_at
EB439783_at
EB439434_x_at
EB439258_at
EB439126_at
EB438745_s_at
EB438520_at
EB438520_x_at
EB438271_at
EB437751_at
EB437196_at
EB436929_at
EB436770_at
EB436448_s_at
EB436124_at
EB435650_at
EB435588_at
EB435512_at
EB435301_at
EB434351_at
EB434059_at
EB433828_at
EB433346_at
EB433346_x_at
EB431591_x_at
EB430996_at
EB430890_at
EB429453_at
EB429222_at
EB429222_x_at
EB429164_at
EB428739_at
EB428733_at
EB428521_at
EB428435_at
EB428191_at
EB428078_at
EB427395_at
EB427354_at
EB426855_at
EB426533_at
EB424939_at
EB424939_x_at
BP529896_at
BP529629_at
BP529629_s_at
BP529099_at
BP527057_at
BP136966_at
BP136738_at
BP135965_at
BP135698_at
BP135652_s_at
BP135335_at
BP134218_at
BP134111_at
BP133793_at
BP133534_at
BP133294_at
TT09_K17_s_at
BP130848_at
BP130326_at
BP130131_at
BP129645_at
BP129622_at
BP534065_at
BP533701_x_at
BP533512_at
BP532609_at
BP532490_at
BP532490_x_at
BP531899_at
BP531293_at
BP530884_s_at
BP530783_s_at
BP530568_at
CV021677_at
CV021521_at
CV020729_s_at
CV021265_s_at
CV020771_x_at
CV020652_at
CV020595_s_at
CV020595_x_at
CV020354_at
CV020237_at
CV020194_s_at
CV019812_x_at
CV019786_at
CV019197_s_at
CV019160_s_at
CV019125_s_at
CV018917_x_at
CV018825_at
CV018679_x_at
CV018465_at
CV018201_x_at
CV018176_at
CV017922_at
CV017554_at
CV017445_x_at
CV017419_at
CV017280_at
CV017220_at
CV016716_at
CV016381_x_at
CV016353_s_at
CN824920_at
CB329242_at
AJ718241_at
AB196789_at
AB196789_s_at
AJ517189_at
AF154662_at
AB009884_at
TT03_L05_at
TT04_D23_at
TT05_I22_s_at
TT05_J24_at
TT05_P08_at
TT09_I20_at
TT09_O14_at
TT11_D11_at
TT20_I09_at
TT28_D17_at
TT34_I01_at
TT36_B24_at
TT40_G17_s_at
TT50_N10_at
TT27_D05_at
TT03_I15_at
TT10_D23_at
TT36_J22_at
TT36_O05_s_at
TT10_L12_at
TT26_O10_at
TT32_L10_x_at
TT39_H20_at
TT48_O01_at
TT49_E20_at
TT01_D10_at
TT06_G22_at
TT06_G22_s_at
TT08_N01_at
TT10_P22_at
TT11_K02_at
TT11_O18_at
TT23_M06_at
TT29_H24_at
TT31_N04_at
TT02_D16_at
TT02_D16_s_at
TT04_F14_at
TT04_L16_at
TT05_B02_at
TT09_C13_at
TT09_C19_at
TT12_E23_at
TT12_J15_at
TT15_F15_s_at
TT16_G09_at
TT16_H19_at
TT19_D07_at
TT20_J21_at
TT21_E15_at
TT23_H19_at
TT27_P08_at
TT29_F03_at
TT33_B18_s_at
TT33_O03_s_at
TT34_A14_at
TT35_K08_x_at
TT36_O22_x_at
TT38_A22_s_at
TT38_M24_at
TT41_F19_at
TT47_K23_at
TT48_I23_at
TT48_M17_at
TT50_A16_at
GC437_at
BC3M2212_s_at
BC43M153_x_at
