# Supplementary material for: TobEA: an atlas of tobacco gene expression from seed to senescence
Source: BMC Genomics. 2010 Feb 26;11:142. doi: 10.1186/1471-2164-11-142 (PMC2841117; doi:10.1186/1471-2164-11-142)
Supplement: Additional file 7 — GO analysis of K-means clusters. Zip file containing lists of probes sets and GO analysis results for in each of the 30 K-means clusters (K0- K29). [file 1471-2164-11-142-S7.ZIP › Cluster 10 of 30 K-means on Index.txt_Result_Over_2.txt]

GO_Number	GO_Term	Background	Background_with_GO	List_Total	List_with_GO	Raw_Fish_P	Adjusted_Fish_P	List																																																			
GO:0003700	func_transcription factor activity	22448	1026	347	51	6.34E-13	1.26E-10	BP130848_at	BP133793_at	BP529099_at	BP531899_at	BP532609_at	C1057_s_at	C10834_at	C11223_s_at	C1688_at	C1755_x_at	C2367_at	C2367_x_at	C3525_s_at	C3621_x_at	C3653_at	C3725_s_at	C4150_s_at	C4866_s_at	C4907_at	C5472_at	C556_at	C5802_at	C6459_at	C6904_s_at	C9283_at	C9283_s_at	DV160658_at	DV160658_x_at	DV161521_at	DV161776_at	DW000082_at	DW001739_at	DW003496_at	EB424939_at	EB424939_x_at	EB426855_at	EB428521_at	EB429222_at	EB429222_x_at	EB435512_at	EB436448_s_at	EB439258_at	EB439888_at	EB439888_s_at	EB442750_s_at	EB445614_at	EB445888_at	EB448049_at	EB448357_at	EB450279_at	EB681090_at	
GO:0006995	proc_cellular response to nitrogen starvation	22448	16	347	8	3.47E-11	3.46E-09	BC43M153_x_at	C6376_s_at	C746_at	C8918_at	CV017419_at	CV020595_s_at	CV020595_x_at	EB448074_s_at																																												
GO:0004096	func_catalase activity	22448	16	347	8	3.47E-11	2.30E-09	BC43M153_x_at	C6376_s_at	C746_at	C8918_at	CV017419_at	CV020595_s_at	CV020595_x_at	EB448074_s_at																																												
GO:0016036	proc_cellular response to phosphate starvation	22448	35	347	10	8.91E-11	4.43E-09	BC43M153_x_at	BP134187_at	C10704_at	C6376_s_at	C746_at	C8918_at	CV017419_at	CV020595_s_at	CV020595_x_at	EB448074_s_at																																										
GO:0009648	proc_photoperiodism	22448	18	347	8	1.15E-10	4.58E-09	BC43M153_x_at	C6376_s_at	C746_at	C8918_at	CV017419_at	CV020595_s_at	CV020595_x_at	EB448074_s_at																																												
GO:0042744	proc_hydrogen peroxide catabolic process	22448	18	347	8	1.15E-10	3.81E-09	BC43M153_x_at	C6376_s_at	C746_at	C8918_at	CV017419_at	CV020595_s_at	CV020595_x_at	EB448074_s_at																																												
GO:0009970	proc_cellular response to sulfate starvation	22448	21	347	8	5.14E-10	1.46E-08	BC43M153_x_at	C6376_s_at	C746_at	C8918_at	CV017419_at	CV020595_s_at	CV020595_x_at	EB448074_s_at																																												
GO:0009414	proc_response to water deprivation	22448	269	347	21	1.48E-09	3.67E-08	C2075_at	C2075_s_at	C2475_at	C3763_at	C3798_x_at	C4866_s_at	C5261_at	C5472_at	C5577_at	C5577_x_at	C6459_at	C6525_at	C6724_s_at	C6880_s_at	DV160658_at	DV160658_x_at	DV161944_x_at	DW001739_at	EB431591_x_at	EB450406_s_at	EB684220_at																															
GO:0045449	proc_regulation of transcription	22448	344	347	21	1.08E-07	2.39E-06	BP529099_at	C2367_at	C2367_x_at	C4907_at	C556_at	C9283_at	C9283_s_at	DV161776_at	DW003496_at	EB424939_at	EB424939_x_at	EB428521_at	EB429222_at	EB429222_x_at	EB435512_at	EB439258_at	EB442750_s_at	EB448049_at	EB448357_at	EB450279_at	EB683457_at																															
GO:0009737	proc_response to abscisic acid stimulus	22448	288	347	18	6.31E-07	1.26E-05	AB196789_at	AB196789_s_at	AJ517189_at	C2178_at	C3621_x_at	C3725_s_at	C556_at	C6525_at	C6724_s_at	DV161521_at	DV161597_at	DW000082_at	EB427354_at	EB429222_at	EB429222_x_at	EB431591_x_at	EB681090_at	EB684220_at																																		
GO:0012505	comp_endomembrane system	22448	1707	347	52	1.96E-06	3.55E-05	C10429_at	C10494_at	C10494_x_at	C1656_at	C1815_at	C1972_at	C2489_s_at	C2624_at	C3434_at	C3656_at	C3834_at	C3996_at	C4435_at	C4919_at	C4939_at	C4940_x_at	C498_at	C5428_at	C5454_at	C5521_at	C5621_at	C6525_at	C6602_at	C6926_at	C6_s_at	C9115_at	C9904_s_at	CV020004_s_at	CV020729_s_at	DV161535_at	DV162130_at	DV999540_at	DW001763_at	DW003496_at	EB428078_at	EB428191_at	EB435301_at	EB439783_at	EB443041_at	EB443748_at	EB444763_at	EB447232_at	EB447496_at	EB447496_s_at	EB449841_at	EB449841_s_at	EB450952_at	EB451712_at	EB451712_s_at	EB682086_at	EB683193_at	EB684085_at
GO:0008219	proc_cell death	22448	62	347	8	4.92E-06	8.15E-05	BC43M153_x_at	C6376_s_at	C746_at	C8918_at	CV017419_at	CV020595_s_at	CV020595_x_at	EB448074_s_at																																												
GO:0045454	proc_cell redox homeostasis	22448	66	347	8	7.91E-06	0.000121159	BC43M153_x_at	C6376_s_at	C746_at	C8918_at	CV017419_at	CV020595_s_at	CV020595_x_at	EB448074_s_at																																												
GO:0015250	func_water channel activity	22448	89	347	9	9.74E-06	0.000138467	C2075_at	C2075_s_at	C2756_at	C3798_x_at	C4142_s_at	C5756_s_at	CV019160_s_at	EB447741_s_at	EB450406_s_at																																											
GO:0010102	proc_lateral root morphogenesis	22448	10	347	4	1.09E-05	0.000145263	AJ517189_at	C1057_s_at	C11223_s_at	C1755_x_at																																																
GO:0009733	proc_response to auxin stimulus	22448	256	347	15	1.18E-05	0.00014713	C1057_s_at	C11223_s_at	C1755_x_at	C3525_s_at	C3621_x_at	C3653_at	C3725_s_at	C3972_at	C4150_s_at	C5472_at	DV160658_at	DV160658_x_at	EB439888_at	EB439888_s_at	EB442375_at																		
GO:0000900	"func_translation repressor activity, nucleic acid binding"	22448	4	347	3	1.45E-05	0.000169509	BP531899_at	C5802_at	EB436448_s_at																														
GO:0048438	proc_floral whorl development	22448	4	347	3	1.45E-05	0.000160092	BP531899_at	C5802_at	EB436448_s_at																														
GO:0042391	proc_regulation of membrane potential	22448	4	347	3	1.45E-05	0.000151666	AB196789_at	AB196789_s_at	EB427354_at																														
GO:0008725	func_DNA-3-methyladenine glycosylase I activity	22448	5	347	3	3.58E-05	0.000356069	BP130326_at	C4945_at	EB428733_at																														
GO:0015380	func_anion exchanger activity	22448	5	347	3	3.58E-05	0.000339114	BP529896_at	C4985_at	EB450971_at																														
GO:0006508	proc_proteolysis	22448	362	347	17	5.42E-05	0.000490082	BP129622_at	C3763_at	C4919_at	C5293_at	C6808_at	C9406_at	CV017445_x_at	CV018465_at	CV021265_s_at	DV159436_at	DV160150_at	DV160763_at	DV162130_at	DW000794_at	EB439783_at	EB680396_at	EB684085_at																
GO:0046982	func_protein heterodimerization activity	22448	66	347	7	7.07E-05	0.000611567	BP130848_at	C1688_at	C6904_s_at	DV161521_at	DW000082_at	EB445614_at	EB681090_at																										
GO:0003677	func_DNA binding	22448	1058	347	33	0.00011008	0.00091275	BP130848_at	BP133793_at	BP532609_at	C10834_at	C1688_at	C3621_x_at	C3627_x_at	C3653_at	C3725_s_at	C3891_at	C4866_s_at	C5278_at	C6459_at	C6904_s_at	C9406_at	C9638_x_at	DV161521_at	DV161776_at	DW000082_at	DW001739_at	EB424939_at	EB424939_x_at	EB428521_at	EB435512_at	EB439258_at	EB439888_at	EB439888_s_at	EB442750_s_at	EB445614_at	EB448049_at	EB448357_at	EB450279_at	EB681090_at
GO:0046713	proc_boron transport	22448	8	347	3	0.000193584	0.001540931	C4985_at	EB447741_s_at	EB450971_at																														
GO:0040008	proc_regulation of growth	22448	8	347	3	0.000193584	0.001481664	C5472_at	DV160658_at	DV160658_x_at																														
GO:0046715	func_boron transporter activity	22448	8	347	3	0.000193584	0.001426788	C4985_at	EB447741_s_at	EB450971_at																														
GO:0004617	func_phosphoglycerate dehydrogenase activity	22448	2	347	2	0.00023827	0.00169342	C2653_at	C817_at																															
GO:0015205	func_nucleobase transmembrane transporter activity	22448	2	347	2	0.00023827	0.001635026	C11653_at	DV999120_at																															
GO:0015688	proc_iron chelate transport	22448	2	347	2	0.00023827	0.001580525	EB428739_at	EB436929_at																															
GO:0015931	"proc_nucleobase, nucleoside, nucleotide and nucleic acid transport"	22448	2	347	2	0.00023827	0.001529541	C11653_at	DV999120_at																															
GO:0042803	func_protein homodimerization activity	22448	80	347	7	0.000239752	0.001490955	BP130848_at	C5261_at	DV161521_at	DV161944_x_at	DW000082_at	EB445614_at	EB681090_at											
GO:0009753	proc_response to jasmonic acid stimulus	22448	164	347	10	0.000245163	0.001478406	C3621_x_at	C3725_s_at	C3972_at	C5472_at	DV160658_at	DV160658_x_at	DV999691_at	EB436770_at	EB442375_at	EB681065_at								
GO:0009611	proc_response to wounding	22448	231	347	12	0.000270596	0.001583785	C2963_at	C3972_at	C5050_s_at	C5472_at	C9228_at	C9320_x_at	DV160658_at	DV160658_x_at	DV999691_at	EB436770_at	EB442375_at	EB681065_at						
GO:0010319	comp_stromule	22448	117	347	8	0.000475636	0.00270433	BC43M153_x_at	C6376_s_at	C746_at	C8918_at	CV017419_at	CV020595_s_at	CV020595_x_at	EB448074_s_at										
GO:0006979	proc_response to oxidative stress	22448	320	347	14	0.000497268	0.002748787	BC43M153_x_at	C10948_at	C3501_s_at	C3615_x_at	C6376_s_at	C746_at	C8918_at	C9320_x_at	CV017419_at	CV020595_s_at	CV020595_x_at	EB448074_s_at	EB449787_at	EB451677_s_at				
GO:0010582	proc_floral meristem determinacy	22448	11	347	3	0.000551024	0.002963617	BP531899_at	C5802_at	EB436448_s_at															
GO:0003858	func_3-hydroxybutyrate dehydrogenase activity	22448	3	347	2	0.000707486	0.003704992	C3501_s_at	C3615_x_at																
GO:0005777	comp_peroxisome	22448	222	347	11	0.00071541	0.003650426	BC43M153_x_at	C2963_at	C5050_s_at	C6376_s_at	C746_at	C8918_at	CV017419_at	CV020595_s_at	CV020595_x_at	EB448074_s_at	EB449787_at							
GO:0010076	proc_maintenance of floral meristem identity	22448	12	347	3	0.000726304	0.003613364	BP531899_at	C5802_at	EB436448_s_at															
GO:0010182	proc_sugar mediated signaling	22448	47	347	5	0.000772194	0.003747965	C2367_at	C2367_x_at	C6880_s_at	C9283_at	C9283_s_at													
GO:0016788	"func_hydrolase activity, acting on ester bonds"	22448	29	347	4	0.000981975	0.004652692	BP532490_at	BP532490_x_at	C10122_at	CB329242_at														
GO:0006417	proc_regulation of translation	22448	14	347	3	0.00117443	0.005435152	C3653_at	EB439888_at	EB439888_s_at															
GO:0009416	proc_response to light stimulus	22448	170	347	9	0.001358127	0.006142439	BC43M153_x_at	C6376_s_at	C746_at	C8918_at	CV017419_at	CV020595_s_at	CV020595_x_at	EB439847_at	EB448074_s_at									
GO:0009409	proc_response to cold	22448	522	347	18	0.001380231	0.006103686	BC43M153_x_at	C10389_at	C4379_at	C4438_s_at	C6376_s_at	C6525_at	C6724_s_at	C746_at	C8918_at	CV017419_at	CV020595_s_at	CV020595_x_at	DV999715_at	EB431591_x_at	EB445888_at	EB448074_s_at	EB683457_at	EB684220_at
GO:0009694	proc_jasmonic acid metabolic process	22448	4	347	2	0.001400491	0.006058646	C3972_at	EB442375_at																
GO:0010343	proc_singlet oxygen-mediated programmed cell death	22448	4	347	2	0.001400491	0.005929739	C5261_at	DV161944_x_at																
GO:0004551	func_nucleotide diphosphatase activity	22448	4	347	2	0.001400491	0.005806203	C1413_s_at	DW004270_x_at												
GO:0018117	proc_protein amino acid adenylylation	22448	4	347	2	0.001400491	0.005687709	C3972_at	EB442375_at												
GO:0009788	proc_negative regulation of abscisic acid mediated signaling	22448	15	347	3	0.001451302	0.005776181	C4866_s_at	C6459_at	DW001739_at											
GO:0009505	comp_plant-type cell wall	22448	359	347	14	0.001501989	0.005860701	C5293_at	C5617_at	C6731_at	C6731_x_at	CV017445_x_at	CV018465_at	CV021265_s_at	DV159436_at	DV160763_at	DV999563_s_at	DW000794_at	EB433828_at	EB451906_at	EB680396_at
GO:0009610	proc_response to symbiotic fungus	22448	16	347	3	0.001765871	0.006757851	DV161521_at	DW000082_at	EB681090_at											
GO:0016291	func_acyl-CoA thioesterase activity	22448	17	347	3	0.002119865	0.007959492	BP532490_at	BP532490_x_at	CB329242_at											
GO:0010617	proc_circadian regulation of calcium ion oscillation	22448	5	347	2	0.002310295	0.008513863	C5261_at	DV161944_x_at												
GO:0018008	proc_N-terminal peptidyl-glycine N-myristoylation	22448	5	347	2	0.002310295	0.008359066	C4438_s_at	DV999715_at												
GO:0045551	func_cinnamyl-alcohol dehydrogenase activity	22448	5	347	2	0.002310295	0.008209797	C3957_at	C4852_at												
GO:0016629	func_12-oxophytodienoate reductase activity	22448	5	347	2	0.002310295	0.008065765	C2963_at	C5050_s_at												
GO:0008195	func_phosphatidate phosphatase activity	22448	5	347	2	0.002310295	0.0079267	C8887_at	DW003198_at												
GO:0006564	proc_L-serine biosynthetic process	22448	5	347	2	0.002310295	0.007792349	C2653_at	C817_at												
GO:0005547	"func_phosphatidylinositol-3,4,5-triphosphate binding"	22448	5	347	2	0.002310295	0.007662477	C4438_s_at	DV999715_at												
GO:0009640	proc_photomorphogenesis	22448	61	347	5	0.002511959	0.008194751	C3972_at	C4825_at	C5261_at	DV161944_x_at	EB442375_at									
GO:0008180	comp_signalosome	22448	18	347	3	0.002514905	0.008072035	C5472_at	DV160658_at	DV160658_x_at											
GO:0016688	func_L-ascorbate peroxidase activity	22448	18	347	3	0.002514905	0.007943907	C10948_at	EB449787_at	EB451677_s_at											
GO:0010197	proc_polar nucleus fusion	22448	18	347	3	0.002514905	0.007819784	DV161521_at	DW000082_at	EB681090_at				
GO:0008289	func_lipid binding	22448	123	347	7	0.003052921	0.009346636	C10494_at	C10494_x_at	C2220_at	C5428_at	C5521_at	C6907_at	CV020004_s_at
GO:0009415	proc_response to water	22448	6	347	2	0.003430067	0.010342171	C6724_s_at	EB431591_x_at					
GO:0046283	proc_anthocyanin metabolic process	22448	6	347	2	0.003430067	0.01018781	C5261_at	DV161944_x_at					
GO:0009266	proc_response to temperature stimulus	22448	20	347	3	0.003434097	0.010049782	BP531899_at	C5802_at	EB436448_s_at				
GO:0000502	comp_proteasome complex	22448	22	347	3	0.004534403	0.013077483	C5472_at	DV160658_at	DV160658_x_at				
GO:0005242	func_inward rectifier potassium channel activity	22448	22	347	3	0.004534403	0.012890661	AB196789_at	AB196789_s_at	EB427354_at				
GO:0004806	func_triacylglycerol lipase activity	22448	22	347	3	0.004534403	0.012709103	C1432_at	C9850_s_at	DV161431_at				
GO:0006644	proc_phospholipid metabolic process	22448	7	347	2	0.004753136	0.013137141	C8887_at	DW003198_at					
GO:0000293	func_ferric-chelate reductase activity	22448	7	347	2	0.004753136	0.01295718	EB428739_at	EB436929_at					
GO:0055072	proc_iron ion homeostasis	22448	7	347	2	0.004753136	0.012782083	EB428739_at	EB436929_at					
GO:0009630	proc_gravitropism	22448	24	347	3	0.005825289	0.015456433	C5472_at	DV160658_at	DV160658_x_at				
GO:0005529	func_sugar binding	22448	8	347	2	0.006272987	0.016425321	C6731_at	C6731_x_at					
GO:0010029	proc_regulation of seed germination	22448	25	347	3	0.006544771	0.016914409	C556_at	EB429222_at	EB429222_x_at				
GO:0010193	proc_response to ozone	22448	49	347	4	0.006878958	0.017550163	C2963_at	C3972_at	C5050_s_at	EB442375_at			
GO:0006869	proc_lipid transport	22448	143	347	7	0.006928224	0.017452108	C10494_at	C10494_x_at	C2220_at	C5428_at	C5521_at	C6907_at	CV020004_s_at
GO:0006917	proc_induction of apoptosis	22448	9	347	2	0.007983254	0.019858345	BP129622_at	DV160150_at																																														
GO:0009882	func_blue light photoreceptor activity	22448	9	347	2	0.007983254	0.01961318	C5261_at	DV161944_x_at																																														
GO:0004616	func_phosphogluconate dehydrogenase (decarboxylating) activity	22448	9	347	2	0.007983254	0.019373995	C3501_s_at	C3615_x_at																																														
GO:0010118	proc_stomatal movement	22448	27	347	3	0.00813624	0.01950737	C5261_at	DV161944_x_at	EB684220_at																																													
GO:0009738	proc_abscisic acid mediated signaling	22448	52	347	4	0.00847856	0.020086111	C4866_s_at	C6459_at	DW001739_at	EB684220_at																																												
GO:0005634	comp_nucleus	22448	2190	347	48	0.008547125	0.020010328	AJ517189_at	BP130848_at	BP133793_at	BP529099_at	BP531899_at	BP532609_at	C1057_s_at	C107_at	C10834_at	C11223_s_at	C1688_at	C1755_x_at	C2367_at	C2367_x_at	C2467_at	C3525_s_at	C3653_at	C3763_at	C4150_s_at	C4866_s_at	C4907_at	C5261_at	C5472_at	C5802_at	C6459_at	C6904_s_at	C9283_at	C9283_s_at	DV160658_at	DV160658_x_at	DV161521_at	DV161944_x_at	DW000082_at	DW001739_at	EB424939_at	EB424939_x_at	EB426855_at	EB436448_s_at	EB439888_at	EB439888_s_at	EB442750_s_at	EB445614_at	EB445888_at	EB448049_at	EB450279_at	EB681065_at	EB681090_at	EB683457_at
GO:0009861	proc_jasmonic acid and ethylene-dependent systemic resistance	22448	10	347	2	0.009877723	0.022856591	C3972_at	EB442375_at																																														
GO:0000272	proc_polysaccharide catabolic process	22448	10	347	2	0.009877723	0.022593872	C6731_at	C6731_x_at																																														
GO:0048367	proc_shoot development	22448	55	347	4	0.010303802	0.023300644	AJ517189_at	BP530783_s_at	C10122_at	CV019197_s_at																																												
GO:0005516	func_calmodulin binding	22448	196	347	8	0.011501518	0.025716877	C1413_s_at	C381_at	C4438_s_at	DV999489_at	DV999489_s_at	DV999715_at	DW004270_x_at	EB683893_at																																								
GO:0030551	func_cyclic nucleotide binding	22448	31	347	3	0.011949176	0.026420955	AB196789_at	AB196789_s_at	EB427354_at																																													
GO:0009785	proc_blue light signaling pathway	22448	11	347	2	0.011950323	0.026133123	C5261_at	DV161944_x_at																																														
GO:0009809	proc_lignin biosynthetic process	22448	58	347	4	0.012365783	0.026747726	C3957_at	C4379_at	C4852_at	C6519_at																																												
GO:0042545	proc_cell wall modification	22448	32	347	3	0.013036997	0.027896369	C5617_at	EB433828_at	EB440348_at																																													
GO:0009910	proc_negative regulation of flower development	22448	32	347	3	0.013036997	0.027599599	BP531899_at	C5802_at	EB436448_s_at																																													
GO:0010119	proc_regulation of stomatal movement	22448	60	347	4	0.013876927	0.02906851	C107_at	C3972_at	EB442375_at	EB684220_at																																												
GO:0009873	proc_ethylene mediated signaling pathway	22448	60	347	4	0.013876927	0.028765714	C2367_at	C2367_x_at	C9283_at	C9283_s_at																										
GO:0031348	proc_negative regulation of defense response	22448	12	347	2	0.014195126	0.02912196	C3972_at	EB442375_at																												
GO:0006800	proc_oxygen and reactive oxygen species metabolic process	22448	35	347	3	0.016630016	0.033769115	C3972_at	EB442375_at	EB684220_at																											
GO:0019005	comp_SCF ubiquitin ligase complex	22448	35	347	3	0.016630016	0.033428013	C5472_at	DV160658_at	DV160658_x_at																											
GO:0007623	proc_circadian rhythm	22448	64	347	4	0.017238674	0.034304962	C4825_at	C5261_at	DV161944_x_at	EB683457_at																										
GO:0007568	proc_aging	22448	67	347	4	0.020066051	0.03953608	C1555_at	EB435301_at	EB451712_at	EB451712_s_at																										
GO:0009695	proc_jasmonic acid biosynthetic process	22448	38	347	3	0.020722558	0.040429304	C2963_at	C5050_s_at	C9228_at																											
GO:0009739	proc_response to gibberellin stimulus	22448	102	347	5	0.021137079	0.040837657	C3621_x_at	C3725_s_at	C556_at	EB429222_at	EB429222_x_at																									
GO:0000103	proc_sulfate assimilation	22448	15	347	2	0.021905568	0.041915462	C5318_at	C9971_at																												
GO:0005515	func_protein binding	22448	1321	347	30	0.02291501	0.0434294	AB196789_at	AB196789_s_at	BP133294_at	BP135965_at	BP136738_at	C1057_s_at	C11223_s_at	C1755_x_at	C2467_at	C2683_s_at	C2748_at	C4866_s_at	C4939_at	C6459_at	DV161535_at	DV161597_at	DV161776_at	DW001739_at	DW004299_s_at	EB427354_at	EB428521_at	EB435512_at	EB439258_at	EB441323_s_at	EB445409_at	EB447377_at	EB448357_at	EB449841_at	EB449841_s_at	EB452069_at
GO:0009620	proc_response to fungus	22448	70	347	4	0.023163087	0.043485418	C1555_at	C2963_at	C5050_s_at	C9228_at																										
GO:0006952	proc_defense response	22448	267	347	9	0.0236338	0.043954451	BP135965_at	C2748_at	C8883_at	C8883_x_at	C9228_at	C9320_x_at	C9850_s_at	DV161535_at	DV999540_at																					
GO:0030599	func_pectinesterase activity	22448	40	347	3	0.023730127	0.043724957	C5617_at	EB433828_at	EB440348_at																											
GO:0016481	proc_negative regulation of transcription	22448	40	347	3	0.023730127	0.043323811	BP531899_at	C5802_at	EB436448_s_at																											
GO:0005773	comp_vacuole	22448	1116	347	26	0.02506569	0.045346113	BP130131_at	C1844_at	C2178_at	C3763_at	C3798_x_at	C3972_at	C4142_s_at	C4438_s_at	C5293_at	C5577_at	C5577_x_at	C6808_at	C9302_at	CV017445_x_at	CV019160_s_at	DV159436_at	DV999563_s_at	DV999715_at	DW000794_at	EB429453_at	EB435588_at	EB442375_at	EB447377_at	EB449787_at	EB450406_s_at	EB680396_at				
GO:0043565	func_sequence-specific DNA binding	22448	41	347	3	0.025317725	0.045389434	C4866_s_at	C6459_at	DW001739_at																											
GO:0017111	func_nucleoside-triphosphatase activity	22448	17	347	2	0.027804375	0.049402416	C6_s_at	EB683193_at
