# Supplementary material for: TobEA: an atlas of tobacco gene expression from seed to senescence
Source: BMC Genomics. 2010 Feb 26;11:142. doi: 10.1186/1471-2164-11-142 (PMC2841117; doi:10.1186/1471-2164-11-142)
Supplement: Additional file 7 — GO analysis of K-means clusters. Zip file containing lists of probes sets and GO analysis results for in each of the 30 K-means clusters (K0- K29). [file 1471-2164-11-142-S7.ZIP › Cluster 11 of 30 K-means on Index.txt]

C140_at
C3094_at
C3945_at
C4518_at
C4518_s_at
C5348_at
C6170_at
C6255_at
C6307_at
C6307_x_at
C6350_at
C6350_x_at
C6354_at
C6433_at
C6647_at
C6694_at
C6705_at
C6705_s_at
C6725_at
C6748_s_at
C6766_at
C6783_at
C6835_at
C6878_at
C6901_s_at
C6962_at
C8103_at
C8235_s_at
C8235_x_at
C8889_at
C8889_s_at
C8890_at
C8892_s_at
C8892_x_at
C8895_at
C8896_at
C8913_at
C8913_x_at
C8917_at
C9085_at
C9439_at
C9439_x_at
C9440_at
C9440_x_at
C9489_at
EB425504_at
EB425504_s_at
C9513_at
C9514_at
C9848_at
EB678670_at
DV162402_at
DV158716_at
EB643501_at
EB643445_at
EB428299_at
EB428277_at
EB427893_at
EB427432_at
EB427127_at
EB426939_at
EB426939_x_at
EB426752_at
EB426315_s_at
EB426081_at
EB426079_at
EB425465_at
EB425358_at
EB425199_at
EB425054_at
EB424950_at
EB424763_at
BP136754_at
BP136671_at
CV021232_x_at
CV016519_at
CN949794_at
CN949770_at
CN949761_x_at
CN949759_at
CN949744_at
CN949740_at
CN824899_at
CN824898_at
CN824890_at
CN824850_s_at
CK720588_at
AF030072_s_at
X67959_at
AF311783_at
AF068724_at
U63163_at
A21101_at
A10064_at
A10063_at
U14168_at
TT06_L15_at
TT37_C01_at
