# Supplementary material for: TobEA: an atlas of tobacco gene expression from seed to senescence
Source: BMC Genomics. 2010 Feb 26;11:142. doi: 10.1186/1471-2164-11-142 (PMC2841117; doi:10.1186/1471-2164-11-142)
Supplement: Additional file 7 — GO analysis of K-means clusters. Zip file containing lists of probes sets and GO analysis results for in each of the 30 K-means clusters (K0- K29). [file 1471-2164-11-142-S7.ZIP › Cluster 11 of 30 K-means on Index.txt_Result_Over_2.txt]

GO_Number	GO_Term	Background	Background_with_GO	List_Total	List_with_GO	Raw_Fish_P	Adjusted_Fish_P	List																							
GO:0009908	proc_flower development	22448	121	74	9	2.34E-10	1.43E-08	AF068724_at	C6647_at	C6783_at	C6878_at	C9439_at	C9439_x_at	C9440_at	C9440_x_at	EB424763_at															
GO:0010076	proc_maintenance of floral meristem identity	22448	12	74	5	2.64E-10	8.05E-09	AF068724_at	C9439_at	C9439_x_at	C9440_at	C9440_x_at																			
GO:0012505	comp_endomembrane system	22448	1707	74	24	5.06E-10	1.03E-08	A21101_at	BP136671_at	C3094_at	C4518_at	C4518_s_at	C5348_at	C6433_at	C8889_at	C8889_s_at	C8890_at	C8892_s_at	C8892_x_at	C8896_at	C9489_at	C9513_at	CN949770_at	CN949794_at	EB425054_at	EB425199_at	EB426752_at	EB427432_at	EB428299_at	EB678670_at	U14168_at
GO:0009933	proc_meristem structural organization	22448	28	74	5	3.14E-08	4.79E-07	AF068724_at	C9439_at	C9439_x_at	C9440_at	C9440_x_at																			
GO:0048440	proc_carpel development	22448	13	74	4	7.60E-08	9.28E-07	C9085_at	C9514_at	EB428277_at	U63163_at																				
GO:0009629	proc_response to gravity	22448	4	74	3	1.37E-07	1.40E-06	AF311783_at	EB426939_at	EB426939_x_at																					
GO:0009715	proc_chalcone biosynthetic process	22448	4	74	3	1.37E-07	1.20E-06	AF311783_at	EB426939_at	EB426939_x_at																					
GO:0016210	func_naringenin-chalcone synthase activity	22448	4	74	3	1.37E-07	1.05E-06	AF311783_at	EB426939_at	EB426939_x_at																					
GO:0045941	proc_positive regulation of transcription	22448	51	74	5	7.08E-07	4.80E-06	AF068724_at	C9439_at	C9439_x_at	C9440_at	C9440_x_at																			
GO:0003700	func_transcription factor activity	22448	1026	74	15	1.04E-06	6.34E-06	AF068724_at	C3945_at	C6354_at	C6647_at	C6878_at	C9085_at	C9439_at	C9439_x_at	C9440_at	C9440_x_at	C9514_at	EB424763_at	EB428277_at	U63163_at	X67959_at									
GO:0048481	proc_ovule development	22448	28	74	4	2.10E-06	1.16E-05	C6647_at	C6878_at	EB424763_at	EB428277_at																				
GO:0046982	func_protein heterodimerization activity	22448	66	74	5	2.59E-06	1.32E-05	AF068724_at	C9439_at	C9439_x_at	C9440_at	C9440_x_at																			
GO:0006952	proc_defense response	22448	267	74	8	2.76E-06	1.29E-05	C6748_s_at	C6835_at	C8890_at	C8892_s_at	C8892_x_at	C8896_at	CV016519_at	EB425358_at																
GO:0031540	proc_regulation of anthocyanin biosynthetic process	22448	11	74	3	5.57E-06	2.43E-05	AF311783_at	EB426939_at	EB426939_x_at																					
GO:0004338	"func_glucan 1,3-beta-glucosidase activity"	22448	12	74	3	7.41E-06	3.01E-05	C6307_at	C6307_x_at	C6725_at																					
GO:0016563	func_transcription activator activity	22448	89	74	5	1.14E-05	4.33E-05	AF068724_at	C9439_at	C9439_x_at	C9440_at	C9440_x_at														
GO:0048443	proc_stamen development	22448	15	74	3	1.52E-05	5.46E-05	C6354_at	C9514_at	U63163_at																
GO:0008810	func_cellulase activity	22448	18	74	3	2.71E-05	9.18E-05	C6307_at	C6307_x_at	C6725_at																
GO:0048497	proc_maintenance of floral organ identity	22448	3	74	2	3.21E-05	0.000103035	C9514_at	U63163_at																	
GO:0008289	func_lipid binding	22448	123	74	5	5.42E-05	0.000165298	C6433_at	C8889_at	C8889_s_at	C9513_at	U14168_at														
GO:0005634	comp_nucleus	22448	2190	74	19	6.44E-05	0.000187089	AF068724_at	AF311783_at	C3945_at	C6350_at	C6350_x_at	C6354_at	C6647_at	C6878_at	C9439_at	C9439_x_at	C9440_at	C9440_x_at	C9514_at	EB424763_at	EB426939_at	EB426939_x_at	EB428277_at	U63163_at	X67959_at
GO:0006869	proc_lipid transport	22448	143	74	5	0.000110663	0.000306838	C6433_at	C8889_at	C8889_s_at	C9513_at	U14168_at														
GO:0009924	func_octadecanal decarbonylase activity	22448	6	74	2	0.000159438	0.000422858	BP136671_at	EB425054_at																	
GO:0003677	func_DNA binding	22448	1058	74	12	0.000166059	0.000422067	AF068724_at	C6354_at	C6647_at	C6878_at	C9439_at	C9439_x_at	C9440_at	C9440_x_at	C9514_at	EB424763_at	U63163_at	X67959_at							
GO:0009813	proc_flavonoid biosynthetic process	22448	38	74	3	0.000267005	0.000651493	AF311783_at	EB426939_at	EB426939_x_at																
GO:0009627	proc_systemic acquired resistance	22448	45	74	3	0.000441753	0.00103642	C6307_at	C6307_x_at	C6725_at																
GO:0045735	func_nutrient reservoir activity	22448	50	74	3	0.000603008	0.001362352	C8913_at	C8913_x_at	CN949744_at																
GO:0009705	comp_plant-type vacuole membrane	22448	55	74	3	0.000797668	0.001737777	AF311783_at	EB426939_at	EB426939_x_at																
GO:0010224	proc_response to UV-B	22448	62	74	3	0.001131076	0.00237916	AF311783_at	EB426939_at	EB426939_x_at																
GO:0006629	proc_lipid metabolic process	22448	145	74	4	0.001353541	0.0027522	C8913_at	C8913_x_at	CN949744_at	EB428299_at															
GO:0009926	proc_auxin polar transport	22448	66	74	3	0.001355694	0.002667655	AF311783_at	EB426939_at	EB426939_x_at																
GO:0010025	proc_wax biosynthetic process	22448	17	74	2	0.001412	0.002691625	BP136671_at	EB425054_at								
GO:0004553	"func_hydrolase activity, hydrolyzing O-glycosyl compounds"	22448	149	74	4	0.001496028	0.002765385	C6307_at	C6307_x_at	C6725_at	EB427432_at						
GO:0042335	proc_cuticle development	22448	18	74	2	0.001585115	0.002843883	BP136671_at	EB425054_at								
GO:0009753	proc_response to jasmonic acid stimulus	22448	164	74	4	0.002123732	0.003701361	AF311783_at	C6901_s_at	EB426939_at	EB426939_x_at						
GO:0004866	func_endopeptidase inhibitor activity	22448	22	74	2	0.002372891	0.004020733	C6766_at	C9848_at								
GO:0008757	func_S-adenosylmethionine-dependent methyltransferase activity	22448	22	74	2	0.002372891	0.003912064	EB426079_at	EB426315_s_at								
GO:0030414	func_peptidase inhibitor activity	22448	24	74	2	0.002823089	0.0045318	C8892_s_at	C8892_x_at								
GO:0004091	func_carboxylesterase activity	22448	99	74	3	0.004299897	0.00672548	EB425199_at	EB426752_at	EB428299_at							
GO:0005618	comp_cell wall	22448	896	74	8	0.009205219	0.014037959	C6307_at	C6307_x_at	C6725_at	C6748_s_at	C6766_at	C6835_at	C9848_at	EB425358_at		
GO:0005515	func_protein binding	22448	1321	74	10	0.011167736	0.016615412	AF068724_at	C6748_s_at	C6835_at	C9439_at	C9439_x_at	C9440_at	C9440_x_at	EB424763_at	EB425358_at	EB428277_at
GO:0030246	func_carbohydrate binding	22448	56	74	2	0.014718055	0.021376223	C6350_at	C6350_x_at								
GO:0007165	proc_signal transduction	22448	187	74	3	0.023945939	0.03396982	C6748_s_at	C6835_at	EB425358_at							
GO:0015250	func_water channel activity	22448	89	74	2	0.034914631	0.048404374	CK720588_at	CN949759_at								
