# Supplementary material for: TobEA: an atlas of tobacco gene expression from seed to senescence
Source: BMC Genomics. 2010 Feb 26;11:142. doi: 10.1186/1471-2164-11-142 (PMC2841117; doi:10.1186/1471-2164-11-142)
Supplement: Additional file 7 — GO analysis of K-means clusters. Zip file containing lists of probes sets and GO analysis results for in each of the 30 K-means clusters (K0- K29). [file 1471-2164-11-142-S7.ZIP › Cluster 12 of 30 K-means on Index.txt]

C20_at
C28_at
C28_s_at
C77_at
C83_at
C90_at
C91_at
C101_at
C112_s_at
C133_at
C145_at
C147_at
C147_s_at
C157_at
C163_at
C164_at
C167_at
C170_at
C192_at
C197_at
C198_s_at
C221_at
C222_at
C229_at
C248_at
C259_at
C261_at
C264_s_at
C268_at
C278_at
C295_at
C302_at
C314_at
C314_x_at
C347_at
C350_at
C352_at
C357_at
C363_at
C374_at
C387_at
C387_x_at
C389_at
C395_at
C397_at
C401_at
C403_at
C407_at
C415_at
C431_at
C432_at
C439_at
C443_at
C467_at
C473_at
C476_at
C495_at
C495_s_at
C499_at
C505_at
C509_s_at
C517_at
C532_at
C532_s_at
C535_at
C544_at
C579_at
C588_at
C601_s_at
C630_x_at
C660_s_at
C684_at
C695_at
C698_at
C706_at
C721_s_at
C722_at
C800_at
C807_at
C837_at
C843_at
C851_at
C858_at
C859_at
C862_at
C864_at
C864_x_at
C865_at
C873_at
C880_at
C892_at
C892_x_at
C894_at
C897_s_at
C900_at
C905_at
C905_s_at
C909_s_at
C911_at
C919_at
C922_at
C932_at
C933_at
C6659_s_at
C939_at
C949_at
C958_at
C965_at
C968_at
C973_at
C994_at
C999_at
C1000_s_at
C1005_at
C1006_at
C1019_at
C1025_s_at
C1027_at
C1034_at
C1044_at
C1044_s_at
C5831_s_at
C1050_at
C1056_at
C1064_s_at
C1076_at
C1078_at
C1079_at
C1082_at
C1099_at
C1100_at
C1105_at
C1110_at
C1112_at
C1117_at
C1121_at
C1129_at
C1130_at
C1132_at
C1132_s_at
C1137_at
C1142_at
C1145_at
C1146_at
C1155_at
C1165_at
C1174_at
C1178_at
C1182_at
C1185_at
C1188_at
C1188_x_at
C1190_at
C1196_at
C1207_at
C1209_at
C1209_x_at
C1211_at
C1220_at
C1222_at
C1224_at
C1232_at
C1232_x_at
C1233_at
C1235_at
C1236_at
C1241_s_at
C1244_at
C1249_at
C1254_at
C1255_at
C1256_s_at
C1262_at
C1262_s_at
C1265_at
C1268_s_at
C1269_at
C1271_at
C1272_s_at
C1277_at
C1317_at
C1322_at
C1325_at
C1334_s_at
C1348_at
C1350_at
C1353_at
C1355_at
C1356_at
C1364_at
C1364_x_at
C1382_at
C1382_s_at
C1383_at
C1383_x_at
C1389_s_at
C1397_s_at
C1398_at
C1407_at
C1419_at
C1421_at
C1425_at
C1438_at
C1451_at
C1462_s_at
C1468_s_at
C1485_at
C1486_at
C1488_at
C1497_at
C1509_at
C1521_at
C1521_x_at
C1527_at
C1538_at
C1546_at
C1549_s_at
C1553_at
C2701_s_at
C1577_at
C1585_at
C1592_at
C1593_at
C1610_at
C1610_x_at
C1620_at
C1622_at
C1630_at
C1643_at
C1650_at
C1658_at
C1659_at
C1659_s_at
C1660_at
C1676_at
C1677_at
C1690_at
C1694_at
C1696_at
C1700_at
C1714_at
C1734_at
C1737_at
C1746_at
C1752_s_at
C1764_s_at
C1783_at
C1794_at
C1805_at
C1820_s_at
C1825_at
C1826_at
C1826_x_at
C1838_at
C1838_s_at
C1867_at
C1869_at
C1873_s_at
C1878_s_at
C1891_at
C1899_at
C1900_at
C1936_at
C1939_at
C1946_at
C1959_at
C1962_at
C1963_at
C1970_s_at
C1975_at
C2001_at
C2059_s_at
C2097_at
C2100_at
C2106_at
C2111_at
C2116_at
C2142_at
C2147_at
C2181_at
C2200_at
C2209_at
C2223_s_at
C2228_at
C2251_at
C2262_x_at
C2270_at
C2276_s_at
C2302_at
TT19_F12_at
C2316_at
C2320_s_at
C9491_s_at
C2325_at
C2327_at
C2334_at
C2401_s_at
C2426_at
C2427_at
DW004607_s_at
C2441_at
C2450_at
C2452_at
C2452_s_at
C2453_at
C2455_at
C2469_at
C2480_at
C2481_at
C2507_at
C2511_s_at
C2518_s_at
C2522_at
C2525_at
C2546_at
C2547_at
AJ438615_s_at
C2554_at
C2557_at
C2558_at
C2562_at
C2936_at
C2595_at
C2635_at
C2636_at
C2637_at
C2641_at
C2643_at
C2649_at
C2649_s_at
C2658_at
C2668_s_at
C2670_s_at
C2675_at
C2697_at
C2707_at
C2707_x_at
C2723_at
C2725_at
C2725_x_at
C2743_s_at
C2750_at
C2751_at
C2763_at
C2776_at
C2776_x_at
C2778_at
C2778_s_at
C2787_at
C2789_at
C2792_at
C2792_s_at
C2801_at
C2817_at
C2818_at
C2819_s_at
C2822_at
C2830_s_at
C2839_at
C2846_at
C2869_s_at
C2873_s_at
C2890_at
C2892_at
C2905_at
C2924_at
C2924_s_at
C2926_at
C2926_s_at
C2938_at
C2944_at
C2948_at
C2957_at
C2965_at
C2996_s_at
C3042_at
C3044_at
C3045_s_at
C3048_at
C3057_at
C3060_s_at
C3060_x_at
C3082_at
C3082_x_at
C3083_at
C3097_at
C3100_at
C3104_at
C3111_at
C3121_at
C3131_at
C3146_at
C3155_s_at
C3160_at
C3162_at
C3163_at
C3164_at
C3178_at
C3187_at
C3188_at
C3191_at
C3191_x_at
C3201_at
C3206_s_at
C3210_at
C3222_at
C3222_x_at
C3225_at
C3233_at
C3236_at
C3243_at
C3246_at
C3249_at
C3251_at
C3260_at
C3260_s_at
CV019142_s_at
C3266_at
C3268_at
C3270_at
C3272_s_at
C3288_at
C3289_at
C3296_at
C3298_at
C3299_at
C3315_at
C3316_at
C3319_at
C3323_at
C3324_at
C3325_at
C3327_at
C3330_at
C3340_at
C3341_at
C3345_at
C3352_at
C3352_s_at
C3357_s_at
C3360_at
C3376_at
C3381_at
C3383_at
C3394_at
C3398_s_at
C3400_at
C3407_at
C3408_at
C3409_at
C3411_at
C3411_x_at
C3417_at
C3422_at
C3430_at
C3432_s_at
C3439_x_at
C3472_at
C3493_at
C3494_at
C3548_at
C3558_at
C3563_at
C3567_at
C3569_s_at
EB432143_s_at
C3595_at
C3606_at
C3612_at
C3617_at
C3622_at
C3643_at
C3652_at
C3652_x_at
C3659_at
C3673_at
C3673_s_at
C3676_at
C3683_at
C3692_at
C3720_at
C3721_at
C3742_at
C3751_at
C3753_at
C3758_at
C3764_at
C3768_at
C3773_at
C3774_at
C3796_at
C3809_s_at
C3823_at
C3824_at
C3844_at
C3857_at
C3866_at
C3871_at
C3872_at
C4933_at
C4933_s_at
C3882_at
C3895_at
C3903_at
C3905_s_at
C3920_at
C3926_at
C3927_at
C3953_at
C3959_at
C3966_at
C3971_s_at
C3980_at
C3982_at
C4005_at
EB449659_at
EB449659_s_at
C4036_at
C4057_at
C4057_s_at
C4062_at
C4063_at
C4076_at
C4080_at
C4088_at
C4089_at
C4097_at
C4100_at
C4111_at
C4112_at
DV157993_s_at
C4115_at
C4141_at
C4164_at
C4172_at
C4180_at
C10900_s_at
C4218_at
C4227_at
C4231_at
C4233_at
C4233_s_at
C4241_at
C4241_x_at
C4261_at
C4262_at
C4265_at
C4284_at
C4285_at
C4290_at
C4299_at
C4307_at
C4311_s_at
C4340_at
C4344_at
C4347_at
C4347_x_at
C4348_at
C4353_at
C4359_at
C4365_at
C4365_s_at
C4374_at
C4375_s_at
C4391_s_at
C4405_at
C4414_at
C4414_s_at
C4425_at
C4431_at
C4445_at
C4456_at
C4464_at
C4464_s_at
C4474_at
C4479_at
C4482_at
C4484_at
C4498_at
C4520_at
C4526_at
C4534_at
C4545_s_at
C4553_at
C4554_at
C4566_at
C4577_at
C4603_at
C4620_s_at
C4623_at
C4625_at
C4635_at
C4636_at
C4654_at
C4658_at
C4660_at
C4681_s_at
C4696_at
C4697_at
C4705_at
C4709_s_at
C4723_s_at
C4794_s_at
C4805_at
C4807_at
C4812_at
C4814_at
C4818_at
C4820_at
C4821_at
C4828_at
C4854_at
C4855_at
C4858_at
C4868_at
C4902_at
C4912_at
C4916_at
C4929_at
C4948_at
C7246_at
C7246_s_at
C4995_at
C5018_at
C5019_at
C5024_at
C5024_x_at
C5028_at
C5033_at
C5046_at
C5051_at
C5065_s_at
C5077_at
C5079_at
C5088_at
C5095_at
C5096_at
C5097_at
C5125_at
C5139_at
C5156_s_at
C5162_at
C5164_at
C5164_s_at
C5183_s_at
C5206_at
C5218_at
C5221_at
C5222_at
C5229_at
C5253_at
C5258_at
C5270_at
C5274_at
C5291_at
C5297_at
C5305_at
C5311_s_at
C5313_at
C5314_at
C5317_at
C5340_at
C5361_at
C5372_x_at
C5399_s_at
C5402_s_at
C5451_at
C5452_at
C5478_at
C5482_at
C5486_at
C5494_at
C5500_at
C5502_s_at
C5506_at
C5506_s_at
C5517_s_at
C5517_x_at
C5525_at
C5548_at
C5548_s_at
C5563_at
C5565_at
C5566_s_at
C5569_at
C5600_at
C5600_x_at
C5629_s_at
C5645_at
C5648_at
C5672_s_at
C5674_at
C5687_at
C5700_at
C5700_s_at
C5714_at
BP532696_s_at
C5750_at
C5768_at
C5780_at
C5825_at
C5838_at
C5867_at
C5871_at
C5876_at
C5883_at
C5886_at
C5889_s_at
C5892_at
C5898_at
C5898_x_at
C5930_at
C5942_s_at
C5951_at
C5955_at
C5955_s_at
C5968_s_at
C5982_at
C5986_s_at
C5991_at
C5997_at
TT26_H23_s_at
C6044_at
C6055_at
C6056_at
C6073_at
C6093_at
C6093_s_at
C6102_s_at
C6107_at
C6126_x_at
C6169_at
C6169_s_at
C6190_at
C6193_at
C6216_at
C6218_at
C6229_at
C6237_at
C6247_at
C6263_at
C6269_at
C6284_at
C6287_at
C6288_at
C6289_at
C6296_at
C6302_at
C6317_at
C6324_at
C6328_at
C6344_at
C6353_at
C6360_s_at
C6370_at
C6448_s_at
C6450_at
C6463_at
C6463_s_at
C6471_at
C6480_s_at
C6483_at
C6497_at
C6512_at
C6534_at
C6548_at
C6554_x_at
C6565_at
C6575_at
C6580_at
C6587_at
C6591_at
C6614_s_at
C6615_at
C6620_at
C6626_at
C6636_at
C6638_at
C6644_at
C6657_at
C6662_at
C6672_at
C6680_at
C6682_at
C6686_at
C6706_at
C6720_s_at
C6722_at
C6734_at
C6734_x_at
C6735_at
C6737_at
C6742_at
C6750_at
C6751_at
C6763_at
C6770_at
C6780_at
C6785_at
C6787_at
C6789_at
C6789_s_at
C6801_x_at
C6807_at
C6812_at
C6831_at
C6847_at
C6852_s_at
C6857_at
C6871_at
C6886_at
C6888_at
C6929_at
C6933_at
C6933_s_at
C6939_at
C6959_at
C6959_s_at
C6967_at
C6981_at
C6998_at
C7007_s_at
C7008_at
C7008_s_at
C7017_at
C7019_x_at
C7020_at
C7046_at
C7047_at
C7051_at
C7079_at
C7081_at
C7148_at
C7149_at
C7173_at
C7185_at
C7219_at
C7222_at
C7223_at
C7229_at
C7237_at
C7238_at
C7247_at
C7259_at
C7262_at
C7263_at
C7268_at
C7272_at
C7282_at
C7285_at
C7288_at
C7295_at
C7325_at
C7338_at
C7340_at
C7346_at
C7351_at
C7354_at
C7365_at
C7369_at
C7384_at
C7387_at
C7389_at
C7398_at
C7416_at
C7423_at
C7424_at
C7431_at
C7433_at
C7446_at
C7453_at
C7474_at
C7490_at
C7492_at
C7496_at
C7496_s_at
C7504_at
C7505_x_at
C7510_at
C7532_at
C7563_at
C7567_at
C7570_at
C7581_at
C7595_at
C7605_at
C7606_at
C7608_at
C7616_at
C7617_at
C7622_at
C7623_at
C7625_at
C7648_at
C7675_at
C7689_at
C7696_at
C7703_at
C7723_at
C7727_at
C7728_at
C7732_at
C7738_at
C7739_at
C7751_at
C7754_at
C7762_at
C7771_at
C7791_at
C7802_at
C7805_s_at
C7813_at
C7820_at
C7832_at
C7836_at
C7847_x_at
C7858_at
C7876_s_at
C7883_at
C7900_at
C7920_at
C7932_at
C7941_at
C7965_at
C7968_at
C7974_at
C7975_at
C7976_at
C7980_at
C7982_at
C7983_at
C8009_at
C8013_at
C8020_at
C8021_at
C8029_x_at
C8046_at
C8050_at
C8059_at
C8062_at
C8068_at
C8077_at
C8084_at
C8085_at
C8086_at
C8104_s_at
C8105_at
C8107_at
C8116_at
C8122_at
C8129_s_at
C8133_at
C8134_at
C8137_s_at
C8139_at
C8141_at
BP530353_s_at
C8157_at
C8176_at
C8178_at
C8179_at
C8196_at
C8197_at
C8200_at
C8207_at
C8209_at
C8216_at
C8220_at
C8228_at
C8236_at
C8242_s_at
C8253_at
C8253_s_at
C8266_at
C8272_at
C8273_at
C8277_at
C8285_at
C8291_at
C8298_at
C8306_at
C8309_at
C8320_at
C8330_at
C8334_at
C8335_at
C8336_at
C8343_at
C8361_at
C8362_at
C8364_at
C8366_s_at
C8387_at
C8394_at
C8409_at
C8410_at
C8418_at
C8419_at
C8426_at
C8428_at
C8430_at
C8432_at
C8432_x_at
C8437_at
C8438_at
C8443_at
C8444_at
C8456_at
C8458_at
C8458_s_at
C8463_at
C8466_at
C8467_at
C8467_x_at
C8481_at
C8483_at
C8502_at
C8508_at
C8510_at
C8514_at
C8517_s_at
C8520_at
C8521_at
C8527_at
C8530_at
C8531_at
C8538_at
C8549_s_at
C8570_at
C8588_s_at
C8599_at
C8600_at
C8621_s_at
C8644_at
C8652_at
C8669_at
C8683_s_at
C8712_at
C8721_at
C8735_at
C8762_x_at
C8770_at
C8777_at
C8785_x_at
C8811_at
C8841_at
C8863_at
C8864_s_at
C8927_at
C8952_s_at
C8994_at
C8996_at
C9018_at
C9024_at
C9031_at
C9038_at
C9050_at
C9054_at
C9063_at
C9078_at
C9096_at
C9101_at
C9117_s_at
C9135_s_at
C9144_at
C9144_s_at
C9150_at
C9182_at
C9191_at
C9213_at
C9236_at
C9237_at
C9274_at
C9285_at
C9287_at
C9293_at
C9309_at
C9321_at
C9321_x_at
C9349_at
C9354_at
EB437768_s_at
C9355_x_at
C9393_at
C9395_at
C9409_at
C9426_at
C9450_at
C9462_at
C9501_at
C9507_at
C9527_at
C9531_s_at
C9533_at
C9535_at
C9535_s_at
C9549_at
C9560_at
C9566_at
C9572_at
C9581_at
C9589_at
C9591_at
C9602_s_at
C9603_at
C9612_at
C9627_at
C9632_at
C9640_at
C9644_at
C9644_s_at
C9646_at
C9653_at
C9659_at
C9672_at
C9676_at
C9678_s_at
C9692_at
C9702_at
C9712_at
C9712_x_at
C9715_s_at
C9716_at
C9726_at
C9728_at
C9739_s_at
C9741_at
C9746_at
C9751_at
C9753_at
C9755_at
C9766_at
C9772_at
C9772_s_at
C9773_at
C9774_at
C9783_s_at
C9800_at
C9818_at
C9823_at
C9824_at
C9824_s_at
C9833_at
C9838_at
C9845_at
C9855_at
C9861_s_at
C9862_at
C9863_at
C9874_at
C9876_at
C9876_x_at
C9885_at
C9890_at
C9892_at
C9911_at
C9912_at
C9914_at
C9917_at
C9932_at
C9932_s_at
C9944_at
C9951_at
C9951_s_at
C9965_at
C9967_at
C9973_at
C9979_at
C9983_at
C9986_at
C9995_at
C9996_at
C9999_x_at
C10003_at
C10005_at
C10010_at
C10012_at
C10013_at
C10019_at
C10022_at
C10029_at
C10036_at
C10037_at
C10040_at
C10046_at
C10061_at
C10064_at
C10075_at
C10082_at
C10087_at
C10096_at
C10097_at
C10099_at
C10100_at
C10112_at
C10112_x_at
C10121_at
C10121_s_at
C10125_at
C10126_at
C10131_at
C10135_s_at
C10145_at
C10158_at
C10160_at
C10181_at
C10196_at
C10206_at
C10206_x_at
C10214_at
C10217_at
C10225_at
C10227_at
C10233_at
C10241_at
C10263_at
C10264_at
C10285_at
C10286_s_at
C10291_at
C10295_s_at
C10309_at
C10316_at
C10322_at
C10324_at
C10327_at
C10328_at
C10334_at
C10337_at
C10343_at
C10349_at
C10368_at
C10368_s_at
C10369_at
C10370_at
C10372_x_at
C10388_at
C10404_at
C10418_at
C10428_at
C10430_at
C10435_at
C10436_at
C10458_at
C10468_s_at
C10475_at
C10476_at
C10489_at
C10489_s_at
C10496_at
C10504_at
C10508_s_at
C10510_x_at
C10521_at
C10527_at
C10529_at
C10531_at
C10536_at
C10563_at
C10570_at
C10591_at
C10595_at
C10596_at
C10596_x_at
C10601_at
C10616_at
C10622_at
C10628_at
C10636_at
C10646_at
C10656_at
C10669_at
C10675_at
C10698_s_at
C10708_at
C10719_at
C10726_at
C10740_x_at
C10748_at
C10753_at
C10758_x_at
C10762_s_at
C10769_at
C10791_at
C10798_at
C10804_at
C10823_at
C10826_at
C10840_at
C10841_at
C10845_at
C10847_s_at
C10849_at
C10850_at
C10868_at
C10873_at
C10875_at
C10892_at
C10892_s_at
CV018663_s_at
C10903_at
C10912_at
C10912_s_at
C10929_at
C10930_at
C10934_at
C10936_at
C10939_at
C10940_at
C10950_at
C10953_at
C10968_at
C10979_at
C10990_at
C10995_at
C10996_at
C10998_at
C11014_at
C11024_at
C11028_at
C11048_at
C11052_at
C11052_x_at
C11054_x_at
C11061_at
C11062_at
C11071_at
C11079_at
C11086_at
C11087_at
C11089_at
C11090_at
C11097_at
C11110_at
C11122_at
C11134_at
C11134_s_at
C11137_at
C11142_at
C11156_at
C11165_at
C11175_at
C11177_at
C11199_at
C11199_x_at
C11205_x_at
C11208_at
C11214_at
C11215_at
C11218_at
C11230_at
C11235_at
C11241_at
C11244_at
C11249_at
C11297_at
C11298_at
C11325_at
C11325_x_at
C11332_s_at
C11343_at
C11352_s_at
C11355_at
C11357_at
C11366_at
C11379_at
C11381_at
C11394_s_at
C11397_at
C11397_x_at
C11400_at
C11409_x_at
C11416_at
C11429_at
C11444_s_at
C11447_at
C11455_at
C11457_at
C11464_at
C11467_at
C11468_at
C11476_at
C11477_at
C11483_at
C11487_at
C11501_at
C11503_at
TT27_L19_s_at
C11504_at
C11506_at
C11511_at
C11511_s_at
C11526_at
C11530_at
C11534_at
C11534_s_at
C11538_s_at
C11543_at
C11552_at
C11553_at
C11558_s_at
C11564_at
C11565_s_at
C11568_at
C11572_at
C11583_at
C11588_at
C11592_s_at
C11603_at
C11605_at
C11607_at
C11632_at
C11634_at
C11636_at
C11644_at
C11645_at
C11657_at
C11659_at
C11679_at
C11685_at
C11690_at
C11705_at
EB684261_at
EB684244_at
EB684241_at
EB684207_x_at
EB684189_at
EB684183_at
EB684167_at
EB684141_at
EB684135_at
EB684134_at
EB684093_at
EB684093_x_at
EB684088_at
EB684048_at
EB684035_at
EB683980_at
EB683980_s_at
EB683864_s_at
EB683820_s_at
EB683815_at
EB683815_x_at
EB683789_at
EB683752_at
EB683730_at
EB683696_s_at
EB683681_at
EB683632_at
EB683615_at
EB683542_at
EB683542_s_at
EB683528_at
EB683498_x_at
EB683477_at
EB683464_at
EB683435_at
EB683416_at
EB683416_s_at
EB683363_at
EB683362_at
EB683289_at
EB683261_s_at
EB683252_at
EB683191_at
EB683157_at
DW004978_at
DW004978_s_at
EB683019_at
EB682951_at
EB682951_x_at
EB682946_at
EB682941_at
EB682833_at
EB682825_at
EB682808_s_at
EB682791_at
EB682788_at
EB682782_at
EB682691_at
EB682620_at
EB682620_x_at
EB682533_at
EB682525_at
EB682439_at
EB682439_x_at
EB682399_at
EB682376_at
EB682319_at
EB682240_at
EB682121_at
EB682078_at
EB682077_at
EB682071_at
EB682010_at
EB681991_at
EB681975_at
EB681945_at
EB681931_at
EB681914_at
EB681914_s_at
EB681910_at
EB681903_at
EB681852_at
EB681766_at
EB681735_at
EB681708_at
EB681708_s_at
EB681651_at
EB681626_at
EB681562_at
EB681560_at
EB681551_at
EB681539_at
EB681522_at
EB681439_at
EB681410_at
EB681374_s_at
EB681285_at
EB681264_at
EB681221_at
EB681161_at
EB681015_at
EB680900_at
EB680834_at
EB680732_x_at
EB680653_at
EB680640_at
EB680609_at
EB680579_at
EB680517_at
EB680511_at
EB680442_at
EB680406_at
EB680308_at
EB680257_at
EB680249_at
EB680107_at
EB680102_at
EB680052_at
EB679910_at
EB679910_s_at
EB679782_at
EB679700_at
EB679686_at
EB679681_at
EB679639_at
EB679639_x_at
EB679561_at
EB679557_s_at
EB679541_at
EB679511_at
EB679509_at
EB679470_at
EB679460_at
TT11_J05_at
TT11_J05_s_at
EB679459_at
EB679439_at
EB679439_s_at
EB679351_at
EB679327_at
EB679315_at
EB679305_at
EB679293_at
EB679215_at
EB679191_at
EB679191_s_at
EB679158_s_at
EB679155_at
EB679147_at
EB678943_at
EB678907_at
EB678895_at
EB678883_at
EB678883_s_at
EB678861_at
EB678849_at
EB678816_at
EB678776_at
EB678763_at
EB678763_s_at
EB678733_at
EB678723_at
EB678722_at
EB678708_at
EB678708_s_at
EB678689_at
EB678671_at
EB678651_at
EB678640_at
EB678639_at
EB678639_s_at
EB678562_at
EB678534_at
EB678506_at
EB678383_at
EB678365_at
EB678352_at
EB678294_at
EB678279_at
EB678242_at
EB678220_s_at
EB678148_at
EB678148_s_at
EB677973_s_at
EB677958_at
EB677936_at
EB677928_at
EB677863_at
EB677735_s_at
EB677715_at
EB677647_at
EB677582_at
EB677559_at
EB677527_at
EB677527_x_at
EB677484_at
EB677480_at
EB677472_s_at
EB677461_at
EB677460_at
EB677458_at
EB677424_at
EB677342_at
EB677277_at
EB677277_x_at
EB677243_at
EB677216_at
EB677200_at
EB677167_at
DW005246_at
DW005183_at
DW005102_at
DW005079_at
DW005063_at
DW005062_x_at
DW005044_at
DW004962_at
DW004936_at
DW004933_at
DW004801_at
DW004789_at
DW004765_at
DW004765_s_at
DW004720_at
DW004695_at
DW004654_at
DW004632_at
DW004632_s_at
DW004613_at
DW004601_at
DW004581_at
DW004572_at
DW004568_at
DW004533_at
DW004448_at
DW004433_s_at
DW004426_at
DW004346_at
DW004320_at
DW004283_at
DW004283_x_at
DW004247_at
DW004210_at
DW004182_at
DW004137_at
DW004126_at
DW004097_at
TT30_J10_at
DW004055_at
DW004043_x_at
DW004042_at
DW004041_at
DW003976_at
DW003879_s_at
DW003874_at
DW003846_at
DW003846_x_at
DW003811_at
DW003727_at
DW003722_at
DW003716_at
DW003711_at
DW003621_at
DW003601_at
DW003584_s_at
DW003534_at
DW003514_at
DW003482_at
DW003461_at
DW003460_at
DW003298_s_at
DW003291_at
DW003262_at
DW003229_at
DW003218_at
DW003218_s_at
DW003202_at
DW003138_at
DW003092_at
DW003056_at
DW002885_at
DW002883_at
DW002874_at
DW002793_s_at
DW002768_at
DW002705_at
DW002701_at
DW002694_at
DW002651_at
DW002627_at
DW002614_at
DW002582_at
DW002543_at
DW002400_at
DW002373_at
DW002356_at
DW002294_at
DW002283_at
DW002263_at
DW002225_at
DW002161_at
DW002153_at
DW002097_at
DW002091_at
DW002072_at
DW002014_at
DW001969_x_at
DW001963_s_at
DW001937_at
DW001932_at
DW001802_at
DW001774_at
DW001579_x_at
DW001550_at
DW001503_at
DW001464_at
DW001423_at
DW001388_at
DW001385_at
DW001325_at
DW001295_at
DW001268_at
DW001247_at
DW001224_at
DW001093_at
DW001068_at
DW001061_at
DW001061_x_at
DW000953_at
DW000947_at
DW000891_at
DW000773_at
DW000754_s_at
DW000710_at
DW000676_at
DW000651_at
DW000651_s_at
DW000413_at
DW000386_at
DW000323_at
DV999876_at
DV999725_s_at
DV999653_at
DV999652_at
DV999636_at
DV999624_s_at
DV999615_at
DV999552_s_at
DV999530_at
DV999512_at
DV999463_at
DV999408_x_at
DV999399_at
DV999271_at
DV999266_at
DV999054_at
DV162683_at
DV162668_at
DV162641_at
DV162624_at
DV162575_at
TT03_E03_at
TT03_E03_s_at
DV162414_at
DV162385_at
DV162366_at
DV162351_at
DV162341_at
DV162182_s_at
DV162153_at
DV162095_at
DV161964_at
DV161958_at
DV161913_at
DV161906_at
DV161808_at
DV161808_s_at
DV161763_at
DV161762_at
DV161760_at
DV161745_at
DV161738_at
DV161738_x_at
DV161693_at
DV161677_at
DV161627_at
DV161596_at
DV161560_at
DV161497_at
DV161392_at
DV161351_s_at
DV161343_at
DV161339_s_at
DV161323_at
DV161263_at
DV161242_at
DV161188_at
DV161091_at
DV161091_x_at
DV161043_at
DV161017_at
DV161004_at
DV161000_at
DV160978_at
DV160902_at
DV160851_at
DV160786_at
DV160765_at
DV160603_s_at
DV160551_at
DV160461_at
DV160358_at
DV160328_at
DV160319_at
DV160260_at
DV160246_s_at
DV160231_at
DV160228_at
DV160226_s_at
DV160225_at
DV160221_at
DV160122_at
DV160064_at
DV160009_at
DV159975_at
DV159969_at
DV159907_at
DV159904_x_at
DV159734_at
DV159726_at
DV159721_at
DV159721_s_at
DV159690_at
DV159687_at
DV159677_at
DV159667_at
DV159651_at
DV159613_at
DV159592_at
DV159538_at
DV159523_at
DV159523_s_at
DV159511_s_at
DV159461_at
DV159456_at
DV159410_at
DV159366_at
DV159312_at
DV159284_at
DV159243_at
DV159235_at
DV159206_at
DV159206_s_at
DV159107_s_at
DV159096_s_at
DV159076_at
DV159031_at
DV159021_at
DV158968_at
DV158917_at
DV158834_at
DV158829_at
DV158783_at
DV158775_at
DV158733_at
DV158731_at
DV158711_at
DV158709_at
DV158693_at
DV158601_at
DV158591_at
DV158591_s_at
DV158516_at
DV158483_at
DV158464_at
DV158347_s_at
DV158291_at
DV158259_at
DV158249_at
DV158204_at
DV158194_at
DV158158_at
DV158065_at
DV158046_at
DV158046_s_at
DV157947_at
DV157836_at
DV157765_at
DV157713_at
DV157667_at
DV157656_at
DV157633_at
DV157608_at
DV157585_at
DV157516_at
DV157513_at
DV157513_s_at
EB643517_at
EB643512_at
EB643488_at
EB643483_at
EB643448_at
EB643447_at
EB643430_at
EB452258_at
EB452151_at
EB452103_at
EB452062_at
EB452032_at
EB451991_at
EB451987_at
EB451927_at
EB451895_at
EB451875_at
EB451857_at
EB451836_x_at
EB451755_at
EB451578_at
EB451394_x_at
EB451256_at
EB451256_s_at
EB451197_s_at
EB451087_at
EB451009_at
EB450977_at
EB450911_s_at
EB450879_at
EB450875_at
EB450695_at
EB450633_at
EB450624_at
EB450614_at
EB450557_at
EB450544_s_at
EB450425_at
EB450395_s_at
EB450344_at
EB450327_at
EB450324_at
EB450287_at
EB450243_s_at
EB450067_at
EB450067_x_at
EB450062_at
EB450013_at
EB449906_at
EB449906_s_at
EB449800_at
EB449674_at
EB449532_at
EB449473_at
EB449473_s_at
EB449444_at
EB449374_at
EB449372_at
EB449365_at
EB449365_x_at
EB449310_s_at
EB449192_at
EB449158_at
EB449152_x_at
EB449049_at
EB448944_at
EB448763_at
EB448704_at
EB448649_at
EB448641_at
EB448633_at
EB448606_at
EB448560_at
EB448528_at
EB448450_at
EB448449_at
EB448401_at
EB448352_at
EB448318_at
EB448305_at
EB448296_at
EB448296_x_at
EB448226_at
EB448172_s_at
EB448123_at
EB448050_at
EB447852_at
EB447834_at
EB447833_x_at
EB447759_at
EB447599_at
EB447389_at
EB447384_at
EB447375_x_at
EB447365_at
EB447346_at
EB447334_at
EB447305_at
EB447297_at
EB447197_at
EB447169_at
EB447132_at
EB447119_s_at
EB447100_s_at
EB447050_at
EB447010_at
EB447009_at
EB446949_at
EB446947_at
EB446947_s_at
EB446908_at
EB446908_s_at
EB446834_at
EB446803_at
EB446785_x_at
EB446777_at
EB446770_at
EB446764_s_at
EB446746_at
EB446728_at
EB446710_at
EB446693_at
EB446683_at
EB446647_at
EB446633_at
EB446605_at
EB446560_at
EB446556_at
EB446526_at
EB446524_at
EB446480_at
EB446457_at
EB446457_s_at
EB446416_at
EB446415_at
EB446412_at
EB446386_at
EB446377_at
EB446314_at
EB446289_at
EB446273_at
EB446260_at
EB446239_at
EB446224_at
EB446219_at
EB446122_at
EB446083_at
EB446083_x_at
EB446077_s_at
CV021572_s_at
EB446030_at
EB446028_at
EB445941_s_at
EB445877_at
EB445869_x_at
EB445830_at
EB445811_at
EB445793_at
EB445774_at
EB445759_at
EB445746_at
EB445735_at
EB445697_at
EB445678_s_at
EB445643_at
EB445613_at
EB445607_at
EB445518_at
EB445504_at
EB445487_at
EB445487_x_at
EB445475_at
EB445456_at
EB445411_at
EB445406_at
EB445382_at
EB445337_at
EB445315_at
EB445287_at
EB445277_at
EB445264_at
EB445221_at
EB445195_at
EB445175_s_at
EB445164_at
EB445162_at
EB445162_x_at
EB445155_at
EB445125_at
EB445112_at
EB445064_at
EB445029_at
EB445008_s_at
EB445002_at
EB444918_at
EB444781_at
EB444781_s_at
EB444775_at
EB444726_at
EB444686_at
EB444681_at
EB444674_at
EB444659_x_at
EB444644_at
EB444643_at
EB444640_at
EB444596_at
EB444590_at
EB444580_at
EB444567_at
EB444558_at
EB444525_at
EB444495_at
EB444495_x_at
EB444493_at
EB444396_at
EB444360_at
EB444344_at
EB444327_at
EB444299_at
EB444285_at
EB444262_at
EB444258_at
EB444237_at
EB444226_at
EB444185_x_at
EB444120_at
EB444098_at
EB443924_s_at
EB443917_at
EB443899_at
EB443822_at
EB443821_at
EB443812_s_at
EB443765_at
EB443754_at
EB443743_s_at
EB443714_at
EB443660_at
EB443604_at
EB443435_at
EB443417_at
EB443364_at
EB443356_at
EB443350_at
EB443347_at
EB443303_at
EB443259_at
EB443063_at
EB443019_at
EB443011_at
EB443003_at
EB442966_at
EB442794_x_at
EB442773_at
EB442762_at
TT06_L23_at
TT06_L23_s_at
EB442753_s_at
EB442692_at
EB442655_at
EB442653_at
EB442621_at
EB442613_at
EB442601_s_at
EB442443_at
EB442396_at
EB442337_at
EB442217_at
EB442212_at
EB442186_at
EB442107_at
EB442026_at
EB442006_at
EB441986_at
EB441984_at
EB441931_at
EB441869_at
EB441781_at
EB441751_at
EB441678_at
EB441668_at
EB441666_at
EB441635_at
EB441621_at
EB441576_at
EB441574_at
EB441566_at
EB441491_at
EB441447_x_at
EB441436_at
EB441351_at
EB441322_at
EB441290_at
EB441244_at
EB441202_at
EB441195_at
EB441122_at
EB441122_s_at
EB441061_at
EB441025_at
EB440955_s_at
EB440910_at
EB440885_at
EB440882_at
EB440862_at
EB440805_at
EB440756_at
EB440602_at
EB440570_at
EB440547_at
EB440526_at
EB440514_at
EB440420_at
EB440327_at
EB440211_at
EB440200_at
EB440183_at
EB439979_at
EB439939_at
EB439896_at
EB439889_at
EB439889_s_at
EB439884_at
EB439824_at
EB439760_at
EB439599_at
EB439557_at
EB439548_at
EB439536_at
EB439376_s_at
EB439356_at
EB439242_at
EB439232_s_at
EB439165_at
EB439109_at
EB439075_at
EB438979_at
EB438951_at
EB438874_at
EB438766_s_at
EB438689_at
EB438607_s_at
EB438499_at
EB438444_x_at
EB438410_at
EB438366_at
EB438212_at
EB438207_at
EB438070_at
EB437999_at
EB437986_s_at
EB437674_at
EB437533_at
EB437523_at
EB437390_at
EB437242_at
EB437189_at
EB437145_at
EB436971_at
EB436830_x_at
EB436581_at
EB436480_at
EB436380_at
EB436368_at
EB436353_s_at
EB436351_at
EB436295_at
EB436165_at
EB436081_at
EB435854_at
EB435757_s_at
EB435628_at
EB435594_at
EB435566_at
EB435494_at
EB435473_at
EB435456_at
EB435442_x_at
EB435441_x_at
EB435356_at
EB435327_at
EB435254_at
EB435245_at
EB435224_at
EB435150_at
EB435068_at
EB434931_at
EB434818_at
EB434811_at
EB434706_at
EB434585_at
EB434576_s_at
EB434566_at
EB434494_at
EB434344_at
EB434327_at
EB434127_at
EB434038_at
EB433835_at
EB433714_at
EB433703_at
EB433693_at
EB433693_s_at
EB433675_at
EB433621_at
EB433494_x_at
EB433208_at
EB433013_at
EB432978_at
EB432944_at
EB432923_at
EB432888_at
EB432772_at
EB432764_x_at
EB432696_at
EB432683_at
EB432567_s_at
EB432553_at
EB432449_at
EB432445_at
EB432407_at
EB432386_at
EB432316_at
EB432309_at
EB432293_at
EB432289_at
EB432218_at
EB432113_at
EB432079_at
EB432062_at
EB432027_at
EB431919_s_at
EB431914_at
EB431914_s_at
EB431747_x_at
EB431492_at
EB431492_x_at
EB431473_at
EB431252_at
EB431092_at
EB431058_at
EB431058_x_at
EB431042_at
EB430965_at
EB430953_at
EB430725_at
EB430699_at
EB430672_at
EB430602_at
EB430549_at
EB430549_x_at
EB430487_at
EB430478_at
EB430451_at
EB430451_x_at
EB430344_at
EB430267_at
EB430267_x_at
EB430210_x_at
EB430162_at
EB430131_s_at
EB430121_at
EB430110_at
EB430102_at
EB430078_at
EB430078_x_at
EB430033_at
EB430000_at
EB429863_at
EB429824_s_at
EB429806_s_at
EB429804_at
EB429789_at
EB424717_at
EB424717_s_at
EB429708_at
EB429650_at
EB429636_at
EB429594_at
EB429573_s_at
EB429473_at
EB429380_at
EB429370_at
EB429370_s_at
EB429277_at
EB429277_x_at
EB429271_at
EB429271_x_at
EB429141_at
EB429141_s_at
EB429013_at
EB428979_at
EB428938_x_at
EB428919_at
EB428915_at
EB428911_at
EB428895_at
EB428862_at
EB428836_at
EB428832_at
EB428817_at
EB428817_s_at
EB428811_at
EB428777_at
EB428769_at
EB428715_at
EB428575_at
EB428551_at
EB428457_at
EB428409_at
EB428403_at
EB428314_at
EB428291_at
EB428261_at
EB428254_at
EB428246_at
EB428168_at
EB428134_at
EB428098_at
EB427964_at
EB427932_at
EB427929_at
EB427778_at
EB427647_at
EB427574_at
EB427561_at
EB427536_at
EB427426_at
EB427367_s_at
EB427366_at
EB427365_at
EB427225_at
EB427169_at
EB427165_at
EB427135_at
EB427061_at
EB427014_at
EB426985_at
EB426934_at
EB426843_at
EB426825_s_at
EB426796_at
EB426714_at
EB426714_x_at
EB426613_at
EB426608_s_at
EB426483_at
EB426464_at
EB426318_at
EB426098_s_at
EB426096_at
EB425942_at
EB425922_x_at
EB425913_at
EB425909_at
EB425800_at
EB425787_at
EB425630_s_at
EB425737_s_at
EB425523_at
EB425337_at
EB425332_at
EB425326_at
EB425255_s_at
EB425236_at
EB425164_s_at
EB424966_at
EB424736_at
EB424720_at
EB424683_at
EB424650_at
EB424601_at
AJ937840_at
DR109313_at
CV507105_at
CV507091_s_at
BP137411_at
BP132506_at
BP131685_at
BP530006_at
BP529990_at
BP529986_at
BP529985_s_at
BP529979_at
BP529931_at
BP529929_at
BP529910_at
BP529898_at
BP529879_at
BP529865_at
BP529855_at
BP529824_at
BP529748_at
BP529709_at
BP529697_at
BP529695_at
BP529680_at
BP529600_at
BP529593_at
BP529571_at
BP529536_at
BP529525_at
BP529475_at
BP529471_at
BP529464_at
BP529451_at
BP529450_at
BP534796_s_at
BP529409_at
BP529405_at
BP529391_at
BP529358_at
BP529328_at
BP529295_at
BP529294_at
BP529278_at
BP529275_at
BP529272_at
BP529269_at
BP529260_at
BP529247_at
BP529234_at
BP529232_at
BP529225_at
BP529084_at
BP529006_at
BP528971_at
BP528928_at
BP528896_at
BP528782_at
BP528771_s_at
BP528748_at
BP528747_at
BP528745_at
BP528728_at
BP528722_at
BP528720_at
BP528673_at
BP528648_at
BP528638_at
BP528636_at
BP528617_at
BP528606_at
BP528601_at
BP528587_at
BP528584_at
BP528575_at
BP528559_at
BP528500_at
BP528408_at
BP528354_at
BP528344_at
BP528314_at
BP528286_at
BP528241_at
BP528208_at
BP528201_at
BP528175_at
BP528131_at
BP528131_s_at
BP528104_at
BP528103_at
BP528089_at
BP528056_at
BP528049_at
BP528030_at
BP528005_at
BP527999_at
BP527979_at
BP527955_at
BP527900_at
BP527888_at
BP527843_at
BP527809_at
BP527801_at
BP527753_s_at
BP527738_at
BP527706_at
BP527682_at
BP527664_at
BP527640_at
BP527601_at
BP527585_at
BP527577_at
BP527574_at
BP527503_at
BP527489_at
BP527459_at
BP527440_at
BP527409_at
BP527371_at
BP527369_at
BP527312_at
BP527306_s_at
BP527254_at
BP527166_at
BP527151_at
BP527142_at
BP527094_at
BP527090_at
BP527032_at
BP527015_at
BP526981_at
BP526978_at
BP526949_at
BP526923_at
BP526836_at
BP526833_at
BP526828_at
BP526807_at
BP526806_at
BP526771_s_at
BP526756_at
BP526735_at
BP526687_at
BP526660_at
BP526641_s_at
BP526610_at
BP526588_at
BP526579_at
BP526539_at
BP526533_at
BP526530_at
BP526485_at
BP526460_at
BP526443_at
BP526442_at
BP526407_at
BP526401_at
BP526382_at
BP526379_at
BP526349_at
BP526342_at
BP526307_at
BP526305_at
BP526273_at
BP526245_at
BP526192_at
BP526185_at
BP526173_at
BP526144_at
BP526103_at
BP526091_at
BP526087_at
BP526069_at
BP526049_at
BP526027_at
BP526000_at
BP525992_at
BP525951_at
BP525927_at
BP525875_at
BP525870_at
BP525826_at
BP525790_at
BP525772_at
BP525751_at
BP525750_at
BP525736_at
BP525731_at
BP525717_at
BP525648_at
BP525640_at
BP525634_at
BP525607_at
BP525599_s_at
BP525562_at
BP525550_at
BP525529_at
BP525525_at
BP137498_at
BP137400_at
BP137397_at
BP137327_at
BP137325_at
BP137234_at
BP137191_at
BP137171_at
BP137113_at
BP137094_at
BP137049_at
BP137042_at
BP137042_x_at
BP137032_at
BP137025_at
BP137021_at
BP137006_at
BP136974_at
BP136970_at
BP136960_at
BP136956_at
BP136933_at
BP136929_at
BP136912_at
BP136909_at
BP136894_at
BP136869_at
BP136864_at
BP136841_at
BP136837_at
BP136810_at
BP136787_s_at
BP136653_at
BP136627_at
BP136536_at
BP136523_x_at
BP136506_s_at
BP136490_at
BP136457_at
BP136441_at
BP136438_at
BP136391_at
BP136390_s_at
BP136327_at
BP136299_at
BP136295_at
BP136294_at
BP136190_at
BP136187_at
BP136092_at
BP136063_at
BP136028_at
BP136027_at
BP136027_x_at
BP136023_at
BP135985_at
BP135981_at
BP135972_at
BP135940_at
BP135920_at
BP135903_at
BP135881_at
BP135879_at
BP135867_at
BP135830_at
BP135800_at
BP135783_at
BP135759_at
BP135738_at
BP135665_s_at
BP135633_at
BP135568_at
BP135550_at
BP135533_s_at
BP135442_at
BP135403_at
BP135375_at
BP135348_at
BP135311_at
BP135249_at
BP135245_at
BP129035_at
BP135232_at
BP135220_at
BP135210_at
BP135208_s_at
BP135192_at
BP135181_at
BP135155_at
BP135076_at
BP135070_at
BP135066_s_at
BP135056_at
BP135044_at
BP135021_at
BP134953_at
BP134942_at
BP134937_s_at
BP134934_at
BP134928_at
BP134919_at
BP134884_at
BP134874_at
BP134860_at
BP134852_at
BP134831_at
BP134806_at
BP134798_at
BP134699_at
BP134696_at
BP134685_at
BP134657_at
BP134633_at
BP134629_at
BP134595_at
BP134589_at
BP134520_at
BP134515_at
BP134495_at
BP134405_at
BP134400_at
BP134388_at
BP134364_at
BP134347_at
BP134319_at
BP134212_at
BP134204_at
BP134134_at
BP134128_at
BP134118_at
BP134068_at
BP134025_at
BP134024_at
BP133994_at
BP133916_at
BP133897_at
BP133895_at
BP133874_at
BP133817_at
BP133784_at
BP133767_s_at
BP133738_at
BP133699_at
BP133671_at
BP133610_s_at
BP133588_at
BP133571_at
BP133552_at
BP133549_at
BP133512_at
BP133510_at
BP133471_at
BP133433_at
BP133365_at
BP133351_at
BP133342_at
BP133342_s_at
BP133329_at
BP133283_at
BP133275_at
BP133270_at
BP133202_at
BP133128_at
BP133082_at
BP132942_at
BP132911_at
BP132908_at
BP132884_at
BP132869_at
BP132842_at
BP132798_at
BP132762_at
BP132743_at
BP132721_at
BP132674_at
BP132655_at
BP132558_at
BP132554_at
BP132553_at
BP132507_at
BP132463_at
BP132437_at
BP132422_at
BP132392_at
BP132375_at
BP132347_at
BP132305_at
BP132276_at
BP132276_x_at
BP132253_at
BP132249_at
BP132246_at
BP132210_at
BP132184_at
BP132171_at
BP132169_at
BP132144_at
BP132108_at
BP132106_at
BP132076_at
BP132074_s_at
BP132071_at
BP132045_at
BP131908_at
BP131831_at
BP131796_at
BP131776_s_at
BP131770_at
BP131760_s_at
BP131717_x_at
BP131684_at
BP131661_at
BP131617_at
BP131617_x_at
BP131586_at
BP131585_at
BP131576_at
BP131507_at
BP131466_at
BP131441_at
BP131416_x_at
BP131403_at
BP131352_at
BP131345_at
BP131329_at
BP131327_at
BP131325_at
BP131283_at
BP131230_s_at
BP131218_at
BP131209_s_at
BP131189_at
BP131156_at
BP131085_at
BP131061_at
BP131045_at
BP130973_at
BP130971_at
BP130961_at
BP130945_at
BP130924_at
BP130904_at
BP130897_at
BP130771_at
BP130759_at
BP130747_x_at
BP130717_at
BP130623_at
BP130564_at
BP130436_at
BP130432_at
BP130417_at
BP130408_x_at
BP130365_at
BP130314_at
BP130309_at
BP130298_at
BP130294_at
BP130292_at
BP130249_at
BP130230_at
BP130198_at
BP130158_at
BP130157_at
BP130153_at
BP130149_at
BP130101_at
BP130089_at
BP130088_at
BP130049_at
BP129988_at
BP129876_at
BP129821_at
BP129781_at
BP129772_at
BP129737_at
BP129728_at
BP129722_s_at
BP129705_at
BP129666_at
BP129659_at
BP129654_at
BP129637_at
BP129558_at
BP129523_at
BP129514_at
BP129476_at
BP129474_at
BP129445_at
BP129404_x_at
BP129359_at
BP129356_at
BP129294_at
BP129235_at
BP129199_at
BP129099_at
BP129022_at
BP128983_at
BP128932_at
BP128834_at
BP128814_at
BP128808_at
BP128785_at
BP128753_at
BP128745_at
BP128730_at
BP128689_at
BP128688_at
BP128669_at
BP128655_at
BP128637_at
BP128635_at
BP128606_at
BP128524_at
BP128509_at
BP128498_at
BP128479_at
BP128417_at
BP128311_at
AJ633023_at
AJ633007_at
AJ632936_at
AJ632930_at
AJ632921_at
AJ632908_at
AJ632908_s_at
AJ632906_at
AJ632882_at
AJ632881_at
AJ632845_x_at
AJ632813_at
AJ632777_at
AJ632777_x_at
AJ632773_at
AJ632729_at
AJ632722_at
AJ632716_x_at
BP535521_x_at
BP535504_at
BP535484_at
BP535477_at
BP535433_at
BP535430_x_at
BP535414_at
BP535402_at
BP535388_at
BP535362_at
BP535318_at
BP535304_at
BP535297_at
BP535248_at
BP535226_s_at
BP535194_at
BP535164_at
BP535113_at
BP535112_s_at
BP535086_s_at
BP535083_at
BP535081_at
BP535075_at
BP535053_at
BP535049_at
BP535040_at
BP535037_at
BP535028_at
TT12_H17_s_at
BP535009_at
BP534982_at
BP534952_at
BP534912_at
BP534893_at
BP534873_at
BP534872_at
BP534844_at
BP534844_x_at
BP534807_at
BP534804_at
BP534741_at
BP534733_at
BP534732_at
BP534694_at
BP534657_at
BP534632_at
BP534627_at
BP534593_x_at
BP534583_at
BP534565_at
BP534565_s_at
BP534564_x_at
BP534554_at
BP534537_at
BP534501_at
BP534482_at
BP534457_x_at
BP534430_at
BP534384_at
BP534357_at
BP534349_at
BP534325_at
BP534316_at
BP534285_at
BP530227_at
BP530227_s_at
BP534243_at
BP534235_at
BP534234_at
BP534219_at
BP534177_at
BP534163_at
BP534157_at
BP534157_s_at
BP534156_at
BP534144_s_at
BP534120_at
BP534118_at
BP534103_at
BP534103_x_at
BP534098_s_at
BP534094_s_at
BP534086_at
BP534076_s_at
BP534075_at
BP534075_s_at
BP534055_at
BP534055_x_at
BP534048_at
BP534042_at
BP534000_at
BP533972_at
BP533939_at
BP533931_at
BP533895_at
BP533889_at
BP533870_at
BP533868_at
BP533836_at
BP533834_at
BP533801_at
BP533800_at
BP533778_at
BP533760_at
BP533747_at
BP533725_at
BP533691_at
BP533689_at
BP533685_at
BP533669_at
BP533668_x_at
BP533665_at
BP533657_at
BP533630_at
BP533601_at
BP533600_s_at
BP533593_at
BP533584_at
BP533577_at
BP533557_at
BP533557_x_at
BP533552_at
BP533551_at
BP533538_at
BP533477_at
BP533458_s_at
BP533446_at
BP533440_at
BP533416_s_at
BP533395_at
BP533395_s_at
BP533364_at
BP533355_at
BP533340_at
BP533340_x_at
BP533324_at
BP533306_at
BP533304_at
BP533248_at
BP533237_at
BP533199_at
BP533184_at
BP533179_at
BP533121_at
BP533121_x_at
BP533107_at
BP533102_at
BP533093_at
BP533081_at
BP533019_at
BP532996_at
BP532996_x_at
BP532983_at
BP532977_at
BP532976_at
BP532965_at
BP532890_at
BP532870_at
BP532869_at
BP532863_at
BP532842_s_at
BP532837_at
BP532823_at
BP532793_s_at
BP532785_at
BP532777_at
BP532768_at
CV016429_s_at
BP532739_at
BP532663_at
BP532651_at
BP532641_s_at
BP532627_at
BP532627_x_at
BP532623_at
BP532614_at
BP532605_at
BP532583_at
BP532551_x_at
BP532525_at
BP532524_at
BP532471_s_at
BP532467_at
BP532466_at
BP532462_at
BP532453_at
BP532449_at
BP532387_at
BP532381_at
BP532374_at
BP532371_x_at
BP532347_s_at
BP532340_at
BP532329_at
BP532310_at
BP532310_x_at
BP532288_s_at
BP532285_at
BP532284_at
BP532284_x_at
BP532260_at
BP532235_at
BP532235_x_at
BP532227_x_at
BP532216_at
BP532206_at
BP532206_s_at
BP532199_at
BP532186_at
BP532180_at
BP532166_at
BP532147_at
BP532122_at
BP532118_at
BP532114_at
BP532047_at
BP532013_at
BP531997_at
BP531978_at
BP531924_at
BP531922_s_at
BP531887_at
BP531878_at
BP531868_at
BP531867_at
BP531847_at
BP531775_at
BP531764_at
BP531758_at
BP531754_at
BP531749_s_at
BP531740_s_at
BP531724_at
BP531723_at
BP531703_at
BP531656_at
Z93769_s_at
BP531601_at
BP531600_s_at
BP531597_at
BP531588_at
BP531583_at
BP531571_at
BP531535_s_at
BP531518_at
BP531502_at
BP531498_at
BP531455_at
BP531450_at
BP531440_at
BP531425_at
BP531424_at
BP531424_s_at
BP531409_at
BP531404_at
BP531395_at
BP531395_x_at
BP531390_at
BP531372_at
BP531350_at
BP531338_at
BP531337_at
BP531324_at
BP531296_at
BP531251_at
BP531217_at
BP531216_at
BP531200_at
BP531196_at
BP531196_x_at
BP531192_at
BP531191_at
BP531166_at
BP531123_at
BP531122_at
BP531072_at
BP531007_at
BP531004_at
BP530993_at
BP530991_at
BP530964_at
BP530955_at
BP530947_at
BP530931_at
BP530909_at
BP530891_at
BP530886_at
BP530883_at
BP530882_at
BP530879_at
BP530869_at
BP530867_at
BP530865_at
BP530839_at
BP530831_at
BP530791_at
BP530774_at
BP530765_at
BP530740_at
BP530710_at
BP530701_at
BP530665_at
BP530648_at
BP530626_at
BP530605_at
BP530595_at
BP530585_at
BP530569_at
BP530554_at
BP530542_at
BP530531_at
BP530515_at
BP530502_at
BP530498_at
BP530472_at
BP530469_at
BP530449_at
BP530385_at
BP530385_x_at
BP530384_at
BP530381_at
BP530357_at
BP530351_at
BP530342_at
BP530339_at
BP530315_at
BP530307_at
BP530298_at
BP530276_s_at
BP530256_at
BP530239_at
BP530216_at
BP530184_at
BP530176_at
BP530163_at
BP530128_at
BP530123_at
BP530122_at
BP530106_at
BP530083_at
BP530062_at
BP530050_at
BP530033_at
BP530024_at
CV021762_at
CV021758_at
CV021745_at
CV021745_x_at
CV021662_at
CV021645_at
CV021641_s_at
CV021562_x_at
CV021548_at
CV021471_at
CV021434_s_at
CV021370_at
CV021361_at
CV021263_at
CV021172_at
CV021127_at
CV021105_x_at
CV021049_at
CV021030_x_at
CV020942_at
CV020942_x_at
CV020882_at
CV020857_at
CV020813_s_at
CV020803_s_at
CV020787_s_at
CV020717_s_at
CV020707_at
CV020695_s_at
CV020694_at
CV020660_at
CV020642_s_at
CV020574_s_at
CV020567_at
CV020555_at
CV020532_at
CV020473_at
CV020473_x_at
CV020472_x_at
CV020387_x_at
CV020381_at
CV020373_at
CV020356_s_at
CV020274_x_at
CV020250_at
CV020250_s_at
CV020242_at
CV020226_at
CV020178_x_at
CV020149_at
CV020099_at
CV020097_s_at
CV020031_x_at
CV019919_at
CV019908_at
CV019895_s_at
CV019867_s_at
CV019822_at
CV019795_at
CV019754_at
CV019661_s_at
CV019653_at
CV019640_at
CV019638_s_at
CV019637_at
CV019624_s_at
CV019603_s_at
CV019554_at
CV019505_x_at
CV019433_at
CV019406_at
CV019377_x_at
CV019375_at
CV019351_at
CV019336_at
CV019332_at
CV019329_at
CV019320_at
CV019240_at
CV019224_at
CV019208_at
CV019188_s_at
CV019161_at
CV019134_at
CV019064_x_at
CV019062_at
CV019029_s_at
CV018979_at
CV018951_s_at
CV018851_x_at
CV018802_at
CV018725_at
CV018602_x_at
CV018572_at
CV018566_at
CV018530_x_at
CV018494_at
CV018467_s_at
CV018309_at
CV018175_at
CV018143_at
CV018107_at
CV017995_at
CV017978_s_at
CV017943_at
CV017925_at
CV017921_x_at
CV017902_x_at
CV017885_at
CV017873_at
CV017871_at
CV017860_at
CV017843_at
CV017838_at
CV017785_at
CV017713_x_at
CV017633_s_at
CV017606_x_at
CV017596_at
CV017582_at
CV017567_at
CV017555_x_at
CV017548_s_at
CV017480_at
CV017406_at
CV017381_at
CV017298_at
CV017286_x_at
CV017273_at
CV017192_at
CV017142_at
CV017140_at
CV017115_x_at
CV017051_at
CV016934_at
CV016914_at
CV016914_s_at
CV016863_at
CV016775_s_at
CV016744_x_at
CV016684_s_at
CV016625_x_at
CV016612_at
CV016567_at
CV016532_at
CV016522_x_at
CV016397_s_at
CV016327_at
CV016272_at
CV016272_x_at
CV016260_x_at
CV016204_at
CV016160_s_at
CV016159_at
CV016125_x_at
CV016112_at
CV016096_x_at
CV016003_at
CV015987_at
CV015945_x_at
CV015928_at
CV015925_x_at
CN824887_at
CN824837_at
BQ843051_at
BQ842884_at
BP192686_at
BP192676_at
BP192663_at
BP192528_at
BP192510_at
BP192461_at
BP192684_at
BP192530_at
BP192523_at
CB337264_at
CB329254_at
AJ344600_at
AJ344593_at
AF211717_at
AF211651_s_at
AF057376_at
T18334_x_at
AJ719159_at
AJ719093_x_at
AJ718921_at
AJ718862_at
AJ718858_at
AJ718758_x_at
AJ718733_at
AJ718665_at
AJ718542_x_at
AJ718482_s_at
AJ718441_at
AJ718342_at
AJ718276_at
AJ718233_at
AJ718166_s_at
AJ718111_at
AJ718095_at
AJ718044_at
AJ718007_at
AJ717920_s_at
AJ717913_at
AJ717881_at
AJ717818_at
AJ717802_at
AJ717780_at
AB120527_at
AB120524_at
AB025347_at
Z93768_s_at
Y09506_at
X60363_at
AJ438265_at
AJ416570_at
AJ302018_at
AJ294474_at
AJ271750_at
AY554170_at
AB119475_at
AY433959_at
AB032530_at
AY150216_at
AF469471_at
AF198499_at
AB024509_at
X73111_at
AF039921_at
AF124370_at
U66267_at
U92011_at
U44760_at
TT02_D03_s_at
TT02_G17_x_at
TT03_N10_at
TT04_B16_at
TT05_B05_at
TT05_E24_at
TT05_E24_x_at
TT05_F03_at
TT05_G22_at
TT06_K20_at
TT07_C06_at
TT07_H22_at
TT07_I20_at
TT07_M18_at
TT07_N23_at
TT08_B17_at
TT08_C11_at
TT08_C11_x_at
TT08_C20_x_at
TT08_E19_at
TT08_K02_s_at
TT09_B07_at
TT10_B12_at
TT10_O10_at
TT11_D10_at
TT11_L01_at
TT11_M05_at
TT12_A21_at
TT12_F20_at
TT13_D15_s_at
TT13_L15_at
TT13_L16_at
TT13_N20_s_at
TT14_D03_s_at
TT14_F01_at
TT14_F01_s_at
TT14_I03_at
TT15_L23_at
TT16_J10_at
TT17_E01_at
TT17_E20_at
TT17_P14_at
TT19_F21_at
TT20_G14_at
TT22_G20_at
TT22_G20_s_at
TT22_I06_x_at
TT22_K13_at
TT22_M12_at
TT22_O20_at
TT23_N16_at
TT23_N16_x_at
TT24_A07_at
TT24_F12_at
TT24_O19_at
TT26_G16_at
TT27_A24_at
TT27_D04_at
TT27_I04_s_at
TT27_L18_at
TT27_N08_at
TT28_M04_at
TT28_M04_s_at
TT30_M05_at
TT30_O15_at
TT31_D16_at
TT31_F20_at
TT31_H16_at
TT31_H16_s_at
TT33_G20_at
TT33_M22_at
TT34_M22_at
TT34_N22_at
TT34_P02_at
TT34_P02_s_at
TT35_N15_at
TT36_D04_at
TT36_J03_at
TT36_J03_x_at
TT36_N13_at
TT37_E06_at
TT37_E11_at
TT37_H10_at
TT37_K08_at
TT40_B03_at
TT40_E03_at
TT40_N02_at
TT41_J06_at
TT41_L23_s_at
TT41_M12_x_at
TT47_B17_at
TT47_E07_at
TT47_G18_at
TT47_H04_at
TT47_L06_at
TT47_L23_at
TT48_A11_at
TT48_F19_at
TT48_F19_x_at
TT48_L05_at
TT48_L16_at
TT49_K07_at
TT49_N21_at
TT49_P04_at
TT04_G15_at
TT04_D22_at
TT04_D22_x_at
TT05_N12_at
TT14_H12_at
TT17_I23_at
TT20_M03_at
TT20_M03_s_at
TT28_C22_s_at
TT36_E13_at
TT02_C12_at
TT02_E11_at
TT02_M05_at
TT03_A22_at
TT03_C14_at
TT03_I14_at
TT03_O02_at
TT04_J10_at
TT04_M03_at
TT04_O03_at
TT05_H03_s_at
TT05_I03_at
TT05_K13_at
TT05_L07_at
TT06_E08_at
TT06_N08_at
TT07_C21_at
TT07_F06_at
TT07_G14_at
TT07_J11_at
TT07_J12_at
TT08_A21_at
TT08_E01_at
TT08_I09_at
TT08_N07_at
TT08_N07_x_at
TT09_B17_s_at
TT09_I18_at
TT09_L22_at
TT10_L23_at
TT10_L24_at
TT10_M18_at
TT10_P07_at
TT11_D05_at
TT11_F16_at
TT11_K08_at
TT16_A20_at
TT16_F04_at
TT16_N07_at
TT16_N22_at
TT16_O18_at
TT17_B11_at
TT17_E18_at
TT17_K09_at
TT17_K11_at
TT17_K11_x_at
TT17_P04_at
TT18_C10_at
TT18_D07_at
TT18_H11_at
TT18_L16_at
TT19_A16_s_at
TT19_B11_at
TT19_D09_s_at
TT19_F01_at
TT19_L02_at
TT19_L24_at
TT19_O16_at
TT20_D14_s_at
TT21_G20_at
TT22_N09_s_at
TT22_N12_at
TT23_G24_at
TT23_M11_at
TT23_M22_at
TT35_A10_at
TT35_G04_at
TT35_L01_at
TT35_L01_x_at
TT35_N09_at
TT36_D07_at
TT36_K01_at
TT36_K23_at
TT36_K23_s_at
TT36_L07_at
TT36_M14_at
TT37_D04_at
TT37_D11_at
TT37_E10_at
TT37_I07_at
TT37_I21_at
TT37_K05_at
TT38_B19_at
TT38_I15_at
TT38_K02_at
TT39_D21_at
TT39_H14_at
TT39_I20_at
TT39_J09_at
TT40_C12_at
TT40_L01_at
TT40_P04_s_at
TT41_B06_at
TT41_E18_at
TT41_H20_at
TT41_N06_at
TT47_B06_at
TT47_C13_at
TT07_L01_at
TT21_N05_at
TT37_B10_s_at
TT37_F07_at
TT33_G11_at
TT03_N18_at
TT02_A16_s_at
TT02_J08_at
TT03_C05_at
TT03_C06_at
TT03_J06_at
TT04_E21_at
TT04_L14_at
TT05_C04_at
TT05_C04_x_at
TT05_F22_at
TT05_K06_at
TT05_M11_at
TT06_J06_at
TT07_A11_at
TT07_P12_at
TT08_M21_at
TT08_P01_at
TT09_H03_at
TT09_I01_at
TT09_L08_x_at
TT09_N05_at
TT10_E18_at
TT10_G02_at
TT10_N12_at
TT11_A19_at
TT11_E07_at
TT12_G17_at
TT12_L04_at
TT12_L04_s_at
TT14_B16_at
TT14_C01_at
TT14_I21_at
TT15_H08_at
TT15_K16_at
TT15_L13_x_at
TT15_M21_at
TT15_M22_at
TT16_B03_at
TT16_E21_s_at
TT17_G04_at
TT17_O16_at
TT18_I13_at
TT20_E04_at
TT20_G08_x_at
TT20_G20_at
TT20_G20_x_at
TT21_C16_at
TT22_H20_at
TT22_J14_at
TT23_G21_at
TT23_K11_at
TT24_J03_at
TT24_J03_s_at
TT25_A03_at
TT26_M03_at
TT28_G06_at
TT29_D05_s_at
TT29_D15_at
TT29_F15_at
TT29_F18_at
TT29_G16_at
TT29_I13_x_at
TT29_J19_at
TT29_K06_at
TT29_K06_x_at
TT31_H17_at
TT31_J14_at
TT31_L06_s_at
TT31_O07_at
TT32_B22_at
TT32_K20_s_at
TT33_A02_s_at
TT33_F08_at
TT33_G02_at
TT33_K17_at
TT34_M24_at
TT34_O11_at
TT35_B08_at
TT35_H03_at
TT35_H15_at
TT35_M08_at
TT35_N01_at
TT35_N10_at
TT36_G21_at
TT36_J05_s_at
TT36_M02_s_at
TT37_G23_s_at
TT38_F17_at
TT38_F21_at
TT38_N10_at
TT39_A01_at
TT39_N13_at
TT39_N21_s_at
TT40_K24_at
TT40_M12_at
TT41_O08_at
TT47_H10_at
TT49_E09_at
TT49_M23_at
TT49_P10_at
TT50_K19_at
TT01_E09_at
TT05_D03_at
TT13_C05_at
TT26_H12_at
TT29_K19_at
TT20_G09_at
TT02_L12_at
TT02_M24_x_at
TT03_D09_at
TT04_C13_at
TT04_N12_at
TT04_O16_at
TT05_G01_at
TT05_G01_x_at
TT05_G14_at
TT05_H16_at
TT06_N21_at
TT06_P08_at
TT07_E04_at
TT07_K03_at
TT08_O07_at
TT08_O12_at
TT08_O12_x_at
TT09_F06_at
TT09_G20_at
TT09_O02_at
TT10_D01_s_at
TT11_A16_at
TT11_H20_x_at
TT11_L04_at
TT21_N12_at
TT22_A18_at
TT23_O22_at
TT24_B18_at
TT24_C15_at
TT24_F21_at
TT25_C02_s_at
TT25_H10_at
TT25_I15_at
TT26_D19_at
TT26_G12_at
TT26_H13_at
TT26_L15_at
TT27_J06_at
TT29_C09_at
TT29_C09_s_at
TT29_F13_at
TT29_H03_at
TT29_I01_at
TT29_M08_at
TT30_C22_at
TT30_G06_at
TT30_G06_s_at
TT30_H09_at
TT30_I24_at
TT30_L16_s_at
TT30_M11_at
TT31_B02_s_at
TT31_F07_at
TT31_I14_s_at
TT31_N14_at
TT31_O14_at
TT32_N03_at
TT33_I19_s_at
TT33_J03_s_at
TT33_M18_at
TT34_C04_at
TT34_C04_x_at
TT03_D03_at
TT03_O15_at
TT01_B03_at
TT01_H07_at
TT02_C11_at
TT02_H02_at
TT02_K19_at
TT03_D11_at
TT03_F23_at
TT03_F24_at
TT03_H05_at
TT03_N04_at
TT03_O10_at
TT04_G07_at
TT04_I05_at
TT04_K16_at
TT04_P12_at
TT05_B04_at
TT05_C22_at
TT05_J09_at
TT05_L10_at
TT06_H14_at
TT06_J21_at
TT06_K21_at
TT06_L13_at
TT06_O06_at
TT06_P02_at
TT07_A05_at
TT07_A06_s_at
TT07_F20_at
TT07_J22_at
TT07_M21_at
TT08_A13_at
TT08_A13_s_at
TT08_C03_at
TT08_C03_x_at
TT08_G09_s_at
TT08_M12_at
TT08_N16_at
TT09_B01_at
TT09_I17_at
TT09_M01_at
TT10_B07_at
TT10_N19_at
TT11_D15_at
TT11_G05_at
TT11_M01_at
TT11_M01_s_at
TT12_F03_at
TT12_G04_at
TT12_H03_at
TT12_H12_at
TT12_H12_s_at
TT13_H22_at
TT13_L01_at
TT13_M04_at
TT13_M10_at
TT13_M14_at
TT13_N07_at
TT14_B03_at
TT14_F18_at
TT14_H13_at
TT14_K19_at
TT14_O19_at
TT17_P20_x_at
TT15_A17_at
TT15_B18_at
TT15_K20_at
TT16_H15_at
TT16_K03_at
TT16_L11_at
TT17_B21_at
TT17_G17_at
TT17_H18_at
TT17_I11_at
TT18_K10_at
TT19_A01_s_at
TT19_A12_at
TT19_H06_at
TT19_I07_at
TT19_K05_at
TT19_K14_at
TT20_B05_at
TT20_E20_at
TT20_H06_at
TT20_I17_at
TT20_N19_at
TT20_N20_at
TT21_I04_at
TT21_M17_at
TT21_M17_s_at
TT22_L13_at
TT22_O19_at
TT23_C05_at
TT23_E03_at
TT23_G05_at
TT23_H04_at
TT23_H09_at
TT23_I08_at
TT23_P15_at
TT25_I12_at
TT25_K22_at
TT25_L10_at
TT26_E22_s_at
TT26_K08_s_at
TT27_A04_at
TT27_B06_at
TT27_H16_at
TT27_I18_at
TT27_K19_at
TT27_O11_at
TT28_G16_at
TT28_I07_s_at
TT28_L05_at
TT28_N15_at
TT28_O12_at
TT29_D20_at
TT29_I06_at
TT29_J06_at
TT29_O03_at
TT30_B12_at
TT30_O12_at
TT31_B23_at
TT31_D08_at
TT31_K18_at
TT31_M03_at
TT31_M06_at
TT31_P02_at
TT31_P06_at
TT31_P10_at
TT32_E11_at
TT32_K05_at
TT32_L02_at
TT32_M24_s_at
TT32_N16_at
TT32_P07_at
TT33_F14_at
TT33_I24_at
TT33_J09_at
TT33_N09_at
TT33_O08_at
TT34_C16_at
TT34_F09_at
TT34_I06_at
TT34_N15_at
TT39_P17_at
TT35_C07_at
TT35_F08_at
TT35_F17_at
TT36_A20_at
TT36_G20_at
TT36_K06_at
TT36_M23_at
TT37_D08_at
TT37_F06_at
TT37_J18_at
TT37_P17_at
TT38_D24_at
TT38_I18_at
TT38_L16_at
TT38_N22_at
TT39_F01_at
TT39_G03_at
TT39_N10_at
TT40_C11_s_at
TT40_D10_at
TT40_E20_at
TT40_E20_s_at
TT40_F05_at
TT40_I14_at
TT40_K08_s_at
TT40_P20_at
TT41_B05_at
TT41_D01_at
TT41_J21_at
TT41_L11_at
TT41_L21_s_at
TT47_F14_at
TT47_G17_at
TT47_G23_at
TT47_H20_at
TT47_K17_at
TT47_O05_at
TT48_A13_at
TT48_A14_at
TT48_D01_at
TT48_D07_at
TT48_E23_at
TT48_F02_at
TT48_F18_s_at
TT48_H16_at
TT48_H18_at
TT48_L13_at
TT48_O11_at
TT48_P06_at
TT48_P22_at
TT50_N06_at
ACAA88_at
GC206_x_at
GC207_x_at
GC227C_at
GC310_x_at
GC450_s_at
GC452A_at
MT301B_at
MT305C_at
T133_x_at
T149A_at
T149A_x_at
T28_x_at
T350C_at
BC1M1426_at
BC1M2232_at
BC2M2213_x_at
BC31M27_at
BC31M29_at
BC31M210_at
BC4M3223_at
BC4M3439_x_at
BC4M4222_at
BT1M1147_at
BT1M3128_at
BT2M1126_at
BT2M1210_s_at
BT2M2444_at
BT2M2444_x_at
BT34M316_at
