# Supplementary material for: TobEA: an atlas of tobacco gene expression from seed to senescence
Source: BMC Genomics. 2010 Feb 26;11:142. doi: 10.1186/1471-2164-11-142 (PMC2841117; doi:10.1186/1471-2164-11-142)
Supplement: Additional file 7 — GO analysis of K-means clusters. Zip file containing lists of probes sets and GO analysis results for in each of the 30 K-means clusters (K0- K29). [file 1471-2164-11-142-S7.ZIP › Cluster 12 of 30 K-means on Index.txt_Result_Over_2.txt]

GO_Number	GO_Term	Background	Background_with_GO	List_Total	List_with_GO	Raw_Fish_P	Adjusted_Fish_P	List
GO:0005732	comp_small nucleolar ribonucleoprotein complex	22448	57	2308	34	1.00933989067892e-019	5.96519875391244e-017	BP532310_at	BP532310_x_at	C10369_at	C1050_at	C10595_at	C10849_at	C11086_at	C1209_at	C1209_x_at	C1714_at	C1825_at	C1838_at	C1838_s_at	C2059_s_at	C2142_at	C3160_at	C5399_s_at	C5898_at	C5898_x_at	C5991_at	C6353_at	C9602_s_at	C9783_s_at	C9861_s_at	CV018802_at	CV020356_s_at	DW003534_at	DW004042_at	DW005044_at	EB435757_s_at	EB678148_at	EB678148_s_at	EB683632_at	EB683820_s_at	
GO:0016071	proc_mRNA metabolic process	22448	52	2308	32	3.17925868222625e-019	9.39470940597856e-017	BP525599_s_at	BP532310_at	BP532310_x_at	C10369_at	C1050_at	C10595_at	C10849_at	C11086_at	C1209_at	C1209_x_at	C1714_at	C1825_at	C1838_at	C1838_s_at	C2059_s_at	C3160_at	C5399_s_at	C5898_at	C5898_x_at	C5991_at	C9602_s_at	C9783_s_at	C9861_s_at	CV018802_at	CV020356_s_at	DW003534_at	DW004042_at	EB435757_s_at	EB678148_at	EB678148_s_at	EB683632_at	EB683820_s_at	
GO:0008026	func_ATP-dependent helicase activity	22448	102	2308	39	4.27435864480685e-014	8.4204865302695e-012	AB120527_at	AJ718276_at	BP135920_at	BP526307_at	BP528617_at	BP528728_at	BP530239_at	BP531887_at	BP531978_at	BP533668_x_at	C1700_at	C1962_at	C4231_at	C4340_at	C4482_at	C4658_at	C4814_at	C4858_at	C5019_at	C5183_s_at	C5218_at	C6534_at	C83_at	C8669_at	C9018_at	C9395_at	CV016160_s_at	DV159284_at	DV160319_at	DW003218_at	DW003218_s_at	DW004448_at	EB439599_at	EB443347_at	EB445607_at	EB446770_at	EB451927_at	EB678943_at	EB682525_at	
GO:0003899	func_DNA-directed RNA polymerase activity	22448	80	2308	38	1.96620497661115e-013	2.90506785294298e-011	AJ302018_at	AJ416570_at	AJ718044_at	AJ718111_at	BP128655_at	BP131061_at	BP133512_at	BP526192_at	BP527312_at	BP529269_at	BP529475_at	BP531324_at	BP532206_at	BP532206_s_at	C10563_at	C1425_at	C157_at	C3111_at	C4261_at	C5221_at	C6324_at	C7739_at	C8046_at	C8116_at	C9096_at	C909_s_at	C994_at	CV020274_x_at	DW004210_at	DW004283_at	DW004283_x_at	EB434576_s_at	EB438689_at	EB443011_at	EB446224_at	EB677458_at	EB678242_at	EB678651_at	
GO:0003723	func_RNA binding	22448	425	2308	136	3.530509218308e-013	4.17306189604005e-011	BP129728_at	BP131416_x_at	BP137498_at	BP525772_at	BP528030_at	BP528344_at	BP529536_at	BP529855_at	BP532627_at	BP532627_x_at	BP533689_at	BP534457_x_at	BT2M1126_at	C10061_at	C10112_at	C10112_x_at	C10324_at	C10489_at	C10489_s_at	C1056_at	C1064_s_at	C10900_s_at	C10950_at	C10995_at	C11097_at	C11177_at	C1117_at	C11208_at	C11218_at	C1132_at	C1132_s_at	C11455_at	C1211_at	C1220_at	C1268_s_at	C1350_at	C1438_at	C1867_at	C2327_at	C2822_at	C2873_s_at	C2957_at	C314_at	C314_x_at	C3155_s_at	C3187_at	C3206_s_at	C3210_at	C3299_at	C3315_at	C3330_at	C3357_s_at	C3408_at	C352_at	C3595_at	C3721_at	C3753_at	C3872_at	C395_at	C4005_at	C4097_at	C4375_s_at	C4456_at	C4474_at	C4635_at	C4933_at	C4933_s_at	C5046_at	C5139_at	C517_at	C5486_at	C5876_at	C6193_at	C6229_at	C6580_at	C6620_at	C6680_at	C6933_at	C6933_s_at	C7173_at	C8335_at	C8419_at	C851_at	C8621_s_at	C8762_x_at	C933_at	C9354_at	C9355_x_at	C9603_at	C9659_at	C9885_at	C9914_at	CV016522_x_at	CV017838_at	CV021172_at	CV021641_s_at	DV158046_at	DV158046_s_at	DV158968_at	DV159206_at	DV159206_s_at	DV159312_at	DV159523_at	DV159523_s_at	DV159651_at	DW003711_at	DW004568_at	DW005044_at	EB425164_s_at	EB425737_s_at	EB427014_at	EB428715_at	EB428938_x_at	EB430078_at	EB430078_x_at	EB432449_at	EB435594_at	EB438207_at	EB439075_at	EB440882_at	EB441195_at	EB443019_at	EB445678_s_at	EB678883_at	EB678883_s_at	EB679147_at	EB680107_at	EB681708_at	EB681708_s_at	EB681735_at	EB682399_at	EB683191_at	EB684093_at	EB684093_x_at	T133_x_at	Y09506_at	
GO:0006350	proc_transcription	22448	88	2308	35	6.22835116814713e-013	6.13492590062492e-011	AJ302018_at	AJ416570_at	AJ718044_at	AJ718111_at	BP128655_at	BP131061_at	BP133512_at	BP526192_at	BP527312_at	BP529269_at	BP529475_at	BP531324_at	BP532206_at	BP532206_s_at	C10563_at	C133_at	C1425_at	C157_at	C4261_at	C4854_at	C5221_at	C6324_at	C7739_at	C8046_at	C8116_at	C9096_at	C994_at	CV020274_x_at	EB434576_s_at	EB438689_at	EB443011_at	EB446224_at	EB677458_at	EB678242_at	EB678651_at	
GO:0000166	func_nucleotide binding	22448	212	2308	70	9.49462730659434e-013	8.01617819742465e-011	BP128498_at	BP129474_at	BP129722_s_at	BP130149_at	BP132076_at	BP135056_at	BP532216_at	BP532374_at	BP534457_x_at	BP535484_at	C10158_at	C11400_at	C11605_at	C1421_at	C1538_at	C1891_at	C1939_at	C2525_at	C2595_at	C2635_at	C2641_at	C2751_at	C278_at	C2792_at	C2792_s_at	C2818_at	C3394_at	C3882_at	C4705_at	C5065_s_at	C6636_at	C6750_at	C6847_at	C6888_at	C7496_at	C7496_s_at	C7532_at	C7608_at	C7771_at	C8179_at	C932_at	C9603_at	DV161596_at	DV162641_at	DW000651_at	DW000651_s_at	DW003291_at	DW003976_at	DW004041_at	DW004613_at	EB425787_at	EB428403_at	EB428911_at	EB428979_at	EB430078_at	EB430078_x_at	EB439824_at	EB443063_at	EB677461_at	EB678562_at	EB678708_at	EB678708_s_at	EB678763_at	EB678763_s_at	EB678816_at	EB679561_at	EB680406_at	EB681914_at	EB681914_s_at	EB682533_at	
GO:0003676	func_nucleic acid binding	22448	365	2308	95	1.4228618283596e-012	1.05113917570066e-010	BP130153_at	BP130759_at	BP135066_s_at	BP135181_at	BP135568_at	BP135800_at	BP136506_s_at	BP137411_at	BP525550_at	BP526144_at	BP526443_at	BP526687_at	BP527015_at	BP528354_at	BP528896_at	BP529464_at	BP530502_at	BP531724_at	BP531978_at	BP533931_at	BP534952_at	C10468_s_at	C10531_at	C10791_at	C10826_at	C10930_at	C1100_at	C11071_at	C11089_at	C11235_at	C11332_s_at	C1174_at	C1382_at	C1382_s_at	C1468_s_at	C1737_at	C2480_at	C2554_at	C2562_at	C2763_at	C2936_at	C2948_at	C3083_at	C3201_at	C3268_at	C3882_at	C4425_at	C443_at	C5125_at	C5451_at	C5889_s_at	C6682_at	C6888_at	C6998_at	C7222_at	C7262_at	C7805_s_at	C7820_at	C807_at	C8139_at	C83_at	C8438_at	C843_at	C9349_at	C9672_at	C9728_at	C973_at	DV159721_at	DV159721_s_at	DV161560_at	DV161677_at	DV999624_s_at	DW001464_at	DW003976_at	DW004247_at	EB425787_at	EB427426_at	EB428911_at	EB435854_at	EB439165_at	EB439884_at	EB445735_at	EB446273_at	EB448305_at	EB448649_at	EB449310_s_at	EB452258_at	EB679470_at	EB681264_at	EB681914_at	EB681914_s_at	EB682791_at	EB682951_at	EB682951_x_at	EB683477_at	
GO:0005730	comp_nucleolus	22448	638	2308	121	1.46137546508385e-011	9.5963655540506e-010	BP130149_at	BP131416_x_at	BP135056_at	BP135665_s_at	BP528354_at	BP530554_at	BP530569_at	BP532627_at	BP532627_x_at	BQ842884_at	BT1M3128_at	BT2M1210_s_at	C10010_at	C10112_at	C10112_x_at	C10369_at	C10489_at	C10489_s_at	C10496_at	C1050_at	C10804_at	C1099_at	C11205_x_at	C11244_at	C11447_at	C11605_at	C1178_at	C1235_at	C133_at	C1585_at	C1676_at	C1825_at	C1873_s_at	C2452_at	C2452_s_at	C2455_at	C2511_s_at	C2547_at	C2558_at	C2743_s_at	C2778_at	C2778_s_at	C2873_s_at	C3045_s_at	C3082_at	C3082_x_at	C3206_s_at	C3249_at	C4005_at	C4080_at	C4089_at	C4348_at	C4484_at	C4577_at	C4620_s_at	C4814_at	C4858_at	C4995_at	C517_at	C5183_s_at	C5221_at	C5402_s_at	C5451_at	C5517_s_at	C5517_x_at	C5883_at	C5982_at	C6353_at	C6463_at	C6463_s_at	C6534_at	C6636_at	C6680_at	C721_s_at	C7288_at	C7496_at	C7496_s_at	C7570_at	C7608_at	C7728_at	C7847_x_at	C8133_at	C8712_at	C873_at	C8927_at	C8994_at	C9632_at	C9659_at	C9824_at	C9824_s_at	C9999_x_at	CN824837_at	CV016160_s_at	CV018802_at	CV019351_at	CV021641_s_at	DV159076_at	DV159904_x_at	DV161677_at	DW000651_at	DW000651_s_at	DW001247_at	DW003218_at	DW003218_s_at	EB437986_s_at	EB438689_at	EB439599_at	EB440183_at	EB441576_at	EB442337_at	EB446224_at	EB449906_at	EB449906_s_at	EB450695_at	EB451927_at	EB677527_at	EB677527_x_at	EB677936_at	EB678148_at	EB678148_s_at	EB680442_at	
GO:0008150	proc_biological_process	22448	5385	2308	699	2.95623525659039e-011	1.74713503664492e-009	AF124370_at	AJ632773_at	AJ718342_at	BP128498_at	BP128524_at	BP128635_at	BP128745_at	BP128834_at	BP129474_at	BP129722_s_at	BP130088_at	BP130101_at	BP130153_at	BP130294_at	BP130717_at	BP130904_at	BP131085_at	BP131218_at	BP131507_at	BP131684_at	BP131760_s_at	BP132169_at	BP132246_at	BP132554_at	BP132558_at	BP132762_at	BP132911_at	BP133275_at	BP133329_at	BP133610_s_at	BP134118_at	BP134405_at	BP134919_at	BP134937_s_at	BP135066_s_at	BP135232_at	BP135533_s_at	BP135568_at	BP135920_at	BP135985_at	BP136027_at	BP136027_x_at	BP136187_at	BP136294_at	BP136441_at	BP136506_s_at	BP137025_at	BP137042_at	BP137042_x_at	BP137113_at	BP137400_at	BP192461_at	BP192523_at	BP525529_at	BP525717_at	BP525826_at	BP526049_at	BP526273_at	BP526305_at	BP526401_at	BP526539_at	BP526610_at	BP526836_at	BP527459_at	BP527640_at	BP527682_at	BP527706_at	BP527753_s_at	BP527809_at	BP527843_at	BP527900_at	BP528131_at	BP528131_s_at	BP528408_at	BP528575_at	BP528720_at	BP528745_at	BP528896_at	BP529294_at	BP530106_at	BP530502_at	BP530515_at	BP530554_at	BP530605_at	BP530626_at	BP531191_at	BP531703_at	BP531740_s_at	BP531878_at	BP531978_at	BP532186_at	BP532614_at	BP532641_s_at	BP532777_at	BP532793_s_at	BP532842_s_at	BP533093_at	BP533102_at	BP533179_at	BP533557_at	BP533557_x_at	BP533593_at	BP533685_at	BP533689_at	BP533760_at	BP533931_at	BP533972_at	BP534042_at	BP534157_at	BP534157_s_at	BP534357_at	BP534384_at	BP534632_at	BP535521_x_at	BT34M316_at	C1000_s_at	C10064_at	C1006_at	C10082_at	C10097_at	C10100_at	C10121_at	C10121_s_at	C10126_at	C10145_at	C10196_at	C1019_at	C10233_at	C10241_at	C10324_at	C10334_at	C10343_at	C10349_at	C10418_at	C10430_at	C1044_at	C1044_s_at	C10468_s_at	C10596_at	C10596_x_at	C10628_at	C10646_at	C10656_at	C10698_s_at	C10719_at	C10753_at	C10762_s_at	C1078_at	C10791_at	C10798_at	C10823_at	C10892_at	C10892_s_at	C10900_s_at	C10912_at	C10912_s_at	C10930_at	C10953_at	C10990_at	C10996_at	C1100_at	C11062_at	C11071_at	C11087_at	C11090_at	C11097_at	C1110_at	C11137_at	C11165_at	C11175_at	C11199_at	C11199_x_at	C11218_at	C11249_at	C11297_at	C11298_at	C1129_at	C1130_at	C11343_at	C11352_s_at	C11379_at	C11400_at	C11457_at	C11464_at	C11467_at	C11506_at	C11511_at	C11511_s_at	C1155_at	C11572_at	C11636_at	C1165_at	C1174_at	C1196_at	C1255_at	C1269_at	C1322_at	C1353_at	C1398_at	C1421_at	C1468_s_at	C1527_at	C1538_at	C1546_at	C1592_at	C1620_at	C1659_at	C1659_s_at	C1746_at	C1764_s_at	C1867_at	C192_at	C1946_at	C1963_at	C2001_at	C2097_at	C20_at	C2100_at	C2181_at	C2223_s_at	C2228_at	C222_at	C229_at	C2302_at	C2450_at	C2453_at	C2480_at	C248_at	C2511_s_at	C2518_s_at	C2554_at	C2562_at	C261_at	C2641_at	C264_s_at	C2670_s_at	C2675_at	C268_at	C2723_at	C2725_at	C2725_x_at	C2776_at	C2776_x_at	C2778_at	C2778_s_at	C2792_at	C2792_s_at	C2801_at	C2817_at	C2818_at	C2830_s_at	C2869_s_at	C2892_at	C28_at	C28_s_at	C2936_at	C2938_at	C3057_at	C3083_at	C3100_at	C3178_at	C3187_at	C3243_at	C3260_at	C3260_s_at	C3268_at	C3288_at	C3319_at	C3324_at	C3325_at	C3340_at	C3341_at	C3345_at	C3376_at	C3394_at	C3398_s_at	C3432_s_at	C347_at	C3494_at	C3563_at	C3606_at	C3612_at	C3764_at	C3768_at	C3796_at	C3823_at	C3844_at	C3872_at	C397_at	C401_at	C4062_at	C4063_at	C4076_at	C407_at	C4088_at	C4111_at	C4164_at	C4180_at	C4218_at	C4262_at	C4348_at	C4359_at	C4391_s_at	C439_at	C4405_at	C4414_at	C4414_s_at	C4425_at	C443_at	C4456_at	C4479_at	C4482_at	C4553_at	C4623_at	C467_at	C4807_at	C4818_at	C4828_at	C4855_at	C4929_at	C4933_at	C4933_s_at	C495_at	C495_s_at	C499_at	C5018_at	C5046_at	C5065_s_at	C5079_at	C5096_at	C5125_at	C5258_at	C5270_at	C5311_s_at	C5314_at	C5361_at	C5452_at	C5502_s_at	C5563_at	C5600_at	C5600_x_at	C5674_at	C5889_s_at	C5986_s_at	C6056_at	C6102_s_at	C6190_at	C6216_at	C6263_at	C6287_at	C6289_at	C6296_at	C6302_at	C6360_s_at	C6463_at	C6463_s_at	C6483_at	C6497_at	C6548_at	C6591_at	C6615_at	C6638_at	C6659_s_at	C6662_at	C6682_at	C6686_at	C6722_at	C6735_at	C6750_at	C6770_at	C6785_at	C684_at	C6888_at	C6939_at	C6981_at	C6998_at	C7008_at	C7008_s_at	C7020_at	C7173_at	C7219_at	C7222_at	C7223_at	C7246_at	C7246_s_at	C7259_at	C7288_at	C7338_at	C7346_at	C7387_at	C7389_at	C7416_at	C7446_at	C7490_at	C7532_at	C7570_at	C7622_at	C7623_at	C7625_at	C7648_at	C7723_at	C7771_at	C7791_at	C7805_s_at	C7813_at	C7820_at	C7858_at	C7876_s_at	C7965_at	C800_at	C8077_at	C807_at	C8122_at	C8196_at	C8197_at	C8306_at	C8320_at	C8330_at	C8335_at	C8418_at	C8419_at	C8432_at	C8432_x_at	C8437_at	C8463_at	C8467_at	C8467_x_at	C851_at	C8530_at	C8600_at	C873_at	C880_at	C9024_at	C9031_at	C9054_at	C90_at	C9182_at	C9354_at	C9395_at	C9462_at	C949_at	C9533_at	C9535_at	C9535_s_at	C9566_at	C9589_at	C9646_at	C9653_at	C9692_at	C9716_at	C9728_at	C9772_at	C9772_s_at	C9824_at	C9824_s_at	C9885_at	C9892_at	C9917_at	C9951_at	C9951_s_at	C9967_at	C9986_at	CV016934_at	CV017192_at	CV017406_at	CV017978_s_at	CV017995_at	CV018309_at	CV018851_x_at	CV019161_at	CV019406_at	CV020695_s_at	CV020857_at	CV021434_s_at	CV507105_at	DV157656_at	DV157947_at	DV158693_at	DV158711_at	DV158829_at	DV158917_at	DV159243_at	DV159651_at	DV159726_at	DV160009_at	DV160122_at	DV160221_at	DV160319_at	DV160851_at	DV161000_at	DV161263_at	DV161497_at	DV161560_at	DV161596_at	DV161677_at	DV161693_at	DV161760_at	DV161762_at	DV161808_at	DV161808_s_at	DV161964_at	DV162153_at	DV162351_at	DV162641_at	DV999266_at	DV999271_at	DV999624_s_at	DV999876_at	DW000323_at	DW001068_at	DW001224_at	DW001247_at	DW001295_at	DW001385_at	DW001550_at	DW001774_at	DW001932_at	DW001969_x_at	DW002161_at	DW002225_at	DW002294_at	DW002793_s_at	DW002885_at	DW003056_at	DW003092_at	DW003229_at	DW003262_at	DW003461_at	DW003482_at	DW003722_at	DW003727_at	DW003846_at	DW003846_x_at	DW003976_at	DW004247_at	DW004533_at	DW004607_s_at	DW004801_at	DW005183_at	DW005246_at	EB424717_at	EB424717_s_at	EB424736_at	EB425787_at	EB426096_at	EB426098_s_at	EB426608_s_at	EB426796_at	EB427135_at	EB427165_at	EB427225_at	EB427366_at	EB427536_at	EB428254_at	EB428314_at	EB428403_at	EB428551_at	EB428575_at	EB428769_at	EB428811_at	EB428911_at	EB429141_at	EB429141_s_at	EB429636_at	EB429806_s_at	EB430110_at	EB431042_at	EB432293_at	EB432772_at	EB433693_at	EB433693_s_at	EB435150_at	EB435327_at	EB435628_at	EB435854_at	EB436353_s_at	EB437189_at	EB438499_at	EB438979_at	EB439165_at	EB439536_at	EB439557_at	EB439824_at	EB439884_at	EB439939_at	EB440200_at	EB440327_at	EB440526_at	EB440756_at	EB440805_at	EB440862_at	EB440882_at	EB440885_at	EB440910_at	EB441025_at	EB441351_at	EB441436_at	EB441491_at	EB441576_at	EB441621_at	EB441678_at	EB441751_at	EB441781_at	EB441986_at	EB442396_at	EB442621_at	EB442692_at	EB442753_s_at	EB442762_at	EB442773_at	EB443063_at	EB443350_at	EB443417_at	EB443435_at	EB443822_at	EB444237_at	EB444327_at	EB444567_at	EB444918_at	EB445162_at	EB445162_x_at	EB445287_at	EB445406_at	EB445504_at	EB445607_at	EB445678_s_at	EB446273_at	EB446415_at	EB446416_at	EB446556_at	EB446728_at	EB446764_s_at	EB446777_at	EB446803_at	EB447365_at	EB448050_at	EB448305_at	EB448318_at	EB448352_at	EB448649_at	EB448944_at	EB449158_at	EB449800_at	EB449906_at	EB449906_s_at	EB450013_at	EB450067_at	EB450067_x_at	EB450324_at	EB450633_at	EB450977_at	EB451578_at	EB451755_at	EB451875_at	EB451895_at	EB452258_at	EB677243_at	EB677484_at	EB677559_at	EB677647_at	EB677863_at	EB678294_at	EB678365_at	EB678639_at	EB678639_s_at	EB678708_at	EB678708_s_at	EB678733_at	EB678816_at	EB678849_at	EB678895_at	EB679155_at	EB679315_at	EB679470_at	EB679700_at	EB679910_at	EB679910_s_at	EB680052_at	EB680511_at	EB680653_at	EB681015_at	EB681221_at	EB681551_at	EB681903_at	EB681910_at	EB681991_at	EB682071_at	EB682533_at	EB682691_at	EB682782_at	EB682791_at	EB682951_at	EB682951_x_at	EB683191_at	EB683252_at	EB683289_at	EB684141_at	EB684244_at	EB684261_at	
GO:0005634	comp_nucleus	22448	2190	2308	337	7.32007787718203e-011	3.93287820492235e-009	AB025347_at	AF198499_at	AJ294474_at	AJ438265_at	AJ438615_s_at	AJ632722_at	AJ718111_at	AJ718233_at	AJ718342_at	BP128655_at	BP128689_at	BP129659_at	BP130298_at	BP131061_at	BP131576_at	BP132375_at	BP133270_at	BP133471_at	BP133512_at	BP135867_at	BP136190_at	BP136438_at	BP136787_s_at	BP137411_at	BP192676_at	BP525550_at	BP526192_at	BP526533_at	BP526539_at	BP526579_at	BP527142_at	BP527312_at	BP527979_at	BP528673_at	BP529272_at	BP529409_at	BP529464_at	BP529475_at	BP529709_at	BP529879_at	BP529979_at	BP530024_at	BP530469_at	BP530710_at	BP531324_at	BP531498_at	BP531724_at	BP531997_at	BP532206_at	BP532206_s_at	BP532310_at	BP532310_x_at	BP533184_at	BP533395_at	BP533395_s_at	BP533725_at	BP533895_at	BP534144_s_at	BP534912_at	BP535414_at	C10087_at	C10369_at	C10476_at	C1050_at	C10563_at	C10595_at	C10753_at	C10840_at	C10849_at	C11086_at	C11089_at	C11097_at	C11134_at	C11134_s_at	C11137_at	C11208_at	C11501_at	C11632_at	C11685_at	C1209_at	C1209_x_at	C1211_at	C1256_s_at	C1268_s_at	C1269_at	C133_at	C1419_at	C1577_at	C1593_at	C1696_at	C1714_at	C1737_at	C1764_s_at	C1794_at	C1825_at	C1838_at	C1838_s_at	C1869_at	C1878_s_at	C1899_at	C1959_at	C2059_s_at	C2111_at	C2142_at	C2200_at	C2262_x_at	C2522_at	C2525_at	C2637_at	C2649_at	C2649_s_at	C2948_at	C2996_s_at	C3048_at	C3082_at	C3082_x_at	C3160_at	C3191_at	C3191_x_at	C3206_s_at	C3210_at	C3225_at	C3249_at	C3251_at	C3315_at	C3398_s_at	C3411_at	C3411_x_at	C3422_at	C3595_at	C387_at	C387_x_at	C3966_at	C3982_at	C4261_at	C4311_s_at	C4353_at	C4484_at	C4526_at	C4534_at	C4705_at	C476_at	C4854_at	C4912_at	C499_at	C5079_at	C5095_at	C5139_at	C5156_s_at	C5162_at	C5221_at	C5399_s_at	C5402_s_at	C544_at	C5517_s_at	C5517_x_at	C5548_at	C5548_s_at	C5566_s_at	C5871_at	C5889_s_at	C5898_at	C5898_x_at	C5942_s_at	C5991_at	C6093_at	C6093_s_at	C6328_at	C6448_s_at	C6450_at	C6554_x_at	C660_s_at	C6742_at	C6751_at	C6770_at	C6857_at	C6933_at	C6933_s_at	C7268_at	C7295_at	C7563_at	C7581_at	C7847_x_at	C7900_at	C8046_at	C8050_at	C807_at	C8085_at	C8116_at	C8285_at	C8330_at	C83_at	C8410_at	C8444_at	C8467_at	C8467_x_at	C8521_at	C8621_s_at	C8652_at	C8762_x_at	C8777_at	C905_at	C905_s_at	C919_at	C922_at	C9236_at	C9237_at	C9293_at	C9321_at	C9321_x_at	C932_at	C9354_at	C9393_at	C9589_at	C9602_s_at	C9640_at	C9753_at	C9783_s_at	C9861_s_at	C9863_at	C9885_at	C9914_at	C994_at	CN824837_at	CV016160_s_at	CV016522_x_at	CV017713_x_at	CV017838_at	CV018802_at	CV019332_at	CV020274_x_at	CV020356_s_at	CV020473_at	CV020473_x_at	CV020574_s_at	CV020695_s_at	CV021127_at	CV021172_at	CV507091_s_at	DV157765_at	DV158046_at	DV158046_s_at	DV158968_at	DV159096_s_at	DV159677_at	DV160246_s_at	DV161017_at	DV161627_at	DV161677_at	DV161738_at	DV161738_x_at	DV161906_at	DV162575_at	DV999725_s_at	DW000953_at	DW001464_at	DW002701_at	DW003298_s_at	DW003461_at	DW003534_at	DW003584_s_at	DW003621_at	DW003716_at	DW004042_at	DW004182_at	DW004283_at	DW004283_x_at	DW004426_at	DW004433_s_at	DW004654_at	DW004765_at	DW004765_s_at	DW005044_at	EB425236_at	EB425630_s_at	EB425913_at	EB426934_at	EB427014_at	EB427165_at	EB428832_at	EB432293_at	EB434576_s_at	EB435757_s_at	EB438689_at	EB438874_at	EB440547_at	EB440570_at	EB441635_at	EB441666_at	EB442006_at	EB442601_s_at	EB443019_at	EB443259_at	EB443604_at	EB445029_at	EB445175_s_at	EB445678_s_at	EB446224_at	EB446289_at	EB446556_at	EB447833_x_at	EB448449_at	EB450324_at	EB450879_at	EB643430_at	EB677167_at	EB677458_at	EB678148_at	EB678148_s_at	EB678220_s_at	EB678242_at	EB678562_at	EB678651_at	EB678689_at	EB678722_at	EB679293_at	EB679557_s_at	EB679681_at	EB680107_at	EB680579_at	EB681410_at	EB681560_at	EB681914_at	EB681914_s_at	EB681945_at	EB682010_at	EB682788_at	EB682808_s_at	EB682951_at	EB682951_x_at	EB683435_at	EB683632_at	EB683752_at	EB683820_s_at	EB684241_at	T133_x_at	X73111_at	
GO:0005643	comp_nuclear pore	22448	29	2308	16	2.72052710669649e-009	1.33985960004802e-007	BP192676_at	BP527979_at	BP528638_at	BP530710_at	BP533834_at	C1869_at	C5162_at	C7563_at	C7941_at	EB430965_at	EB443259_at	EB446289_at	EB678689_at	EB679293_at	EB680579_at	EB682788_at	
GO:0008168	func_methyltransferase activity	22448	76	2308	27	3.38422301293662e-009	1.53851984665042e-007	BP135533_s_at	BP526443_at	BP526533_at	BP533395_at	BP533395_s_at	BP535075_at	C11487_at	C11685_at	C3673_at	C3673_s_at	C6263_at	C7081_at	C8285_at	C8508_at	C999_at	CV016914_at	CV016914_s_at	DV160231_at	EB427426_at	EB433494_x_at	EB446219_at	EB446949_at	EB448450_at	EB679439_at	EB679439_s_at	EB680517_at	EB681410_at	
GO:0016607	comp_nuclear speck	22448	29	2308	15	2.76632902878743e-008	1.16778604000955e-006	C11468_at	C1211_at	C1220_at	C3249_at	C3330_at	C3721_at	C3882_at	C4484_at	C5402_s_at	C5486_at	DV159523_at	DV159523_s_at	DV161745_at	EB425164_s_at	EB441984_at	
GO:0006397	proc_mRNA processing	22448	35	2308	16	8.90444550316616e-008	3.50835152824747e-006	AJ718233_at	BP530024_at	C11208_at	C1268_s_at	C1382_at	C1382_s_at	C3210_at	DV158046_at	DV158046_s_at	DV158516_at	DV158968_at	DW001464_at	EB425326_at	EB441635_at	EB443019_at	EB680107_at	
GO:0009793	proc_embryonic development ending in seed dormancy	22448	438	2308	80	2.43385465781287e-007	8.9900506422963e-006	AF469471_at	AJ717920_s_at	BP134388_at	BP134520_at	BP135881_at	BP526342_at	BP529979_at	BP530083_at	BP531588_at	BP534075_at	BP534075_s_at	BP534144_s_at	BP534177_at	BP535248_at	C10264_at	C11214_at	C11468_at	C11504_at	C11526_at	C11657_at	C1233_at	C1734_at	C1826_at	C1826_x_at	C1878_s_at	C1899_at	C2142_at	C2522_at	C2558_at	C3751_at	C3824_at	C4005_at	C4484_at	C4620_s_at	C5051_at	C509_s_at	C5164_at	C5164_s_at	C5525_at	C5867_at	C588_at	C660_s_at	C6751_at	C6763_at	C7051_at	C7605_at	C7983_at	C8133_at	C8362_at	C8521_at	C8531_at	C8770_at	C905_at	C905_s_at	C911_at	C9293_at	C9549_at	C9672_at	DV158204_at	DV159456_at	DV159511_s_at	DV159667_at	DV160461_at	DV161745_at	DV999399_at	DW001268_at	DW004789_at	EB427365_at	EB427367_s_at	EB428246_at	EB430965_at	EB440955_s_at	EB449049_at	EB451087_at	EB677461_at	EB678279_at	EB678562_at	EB681439_at	EB682078_at	EB683362_at	
GO:0000398	proc_nuclear mRNA splicing, via spliceosome	22448	42	2308	17	3.09743724336009e-007	1.0768149475446e-005	C11455_at	C1220_at	C198_s_at	C2905_at	C3330_at	C3721_at	C3882_at	C4227_at	C5486_at	C6933_at	C6933_s_at	C933_at	DV158249_at	DV159523_at	DV159523_s_at	DV999463_at	EB425164_s_at	
GO:0008380	proc_RNA splicing	22448	37	2308	15	1.50119018349493e-006	4.92890776914168e-005	BP137498_at	C11455_at	C1220_at	C3330_at	C3721_at	C3882_at	C5486_at	C933_at	C9659_at	DV159523_at	DV159523_s_at	EB425164_s_at	EB425737_s_at	EB428246_at	Y09506_at	
GO:0015450	func_P-P-bond-hydrolysis-driven protein transmembrane transporter activity	22448	64	2308	20	3.62336005288455e-006	0.000112705567960777	BP533107_at	C10096_at	C1262_at	C1262_s_at	C1271_at	C2924_at	C2924_s_at	C4365_at	C4365_s_at	C588_at	C5955_at	C5955_s_at	C6672_at	C9890_at	DV157585_at	DV158483_at	DV158709_at	EB427778_at	EB430121_at	EB677472_s_at	
GO:0006396	proc_RNA processing	22448	64	2308	20	3.62336005288455e-006	0.000107070289562738	BP129728_at	BP132743_at	BP525772_at	BP528241_at	BP528344_at	BP529855_at	C10061_at	C11538_s_at	C1438_at	C2327_at	C2822_at	C2873_s_at	C5876_at	C6580_at	C6680_at	DV159312_at	EB428715_at	EB435594_at	EB684093_at	EB684093_x_at	
GO:0015035	func_protein disulfide oxidoreductase activity	22448	12	2308	8	4.17550347799232e-006	0.000117510597880641	BP532347_s_at	C3164_at	C363_at	EB441061_at	EB449473_at	EB449473_s_at	EB679639_at	EB679639_x_at	
GO:0005744	comp_mitochondrial inner membrane presequence translocase complex	22448	23	2308	11	5.5322743910402e-006	0.000148617007504762	C1262_at	C1262_s_at	C1271_at	C2924_at	C2924_s_at	C588_at	C6672_at	C9890_at	DV157585_at	DV158709_at	EB677472_s_at	
GO:0006511	proc_ubiquitin-dependent protein catabolic process	22448	370	2308	65	1.18282917629386e-005	0.000303935670952032	BP129659_at	BP130365_at	BP136190_at	BP137191_at	BP533364_at	BP534144_s_at	C10428_at	C1137_at	C11416_at	C11568_at	C1277_at	C1577_at	C1959_at	C1970_s_at	C2262_x_at	C2507_at	C2846_at	C3188_at	C3225_at	C3659_at	C3809_s_at	C387_at	C387_x_at	C3959_at	C4265_at	C4464_at	C4464_s_at	C4526_at	C4534_at	C4805_at	C5095_at	C509_s_at	C5548_at	C5548_s_at	C5886_at	C6751_at	C698_at	C7019_x_at	C7295_at	C7581_at	C8050_at	C8253_at	C8253_s_at	C8410_at	C8527_at	C8770_at	C905_at	C905_s_at	C9135_s_at	C9863_at	C9932_at	C9932_s_at	CV019624_s_at	CV020031_x_at	DV160328_at	DV999725_s_at	DW004426_at	DW004720_at	EB425922_x_at	EB432143_s_at	EB432289_at	EB442601_s_at	EB445175_s_at	EB678279_at	EB684189_at	
GO:0008540	comp_proteasome regulatory particle, base subcomplex	22448	43	2308	15	1.33635788136521e-005	0.000329078128286184	BP129659_at	BP136190_at	C1137_at	C1577_at	C1959_at	C2262_x_at	C387_at	C387_x_at	C4526_at	C5095_at	C5548_at	C5548_s_at	C7295_at	DW004426_at	EB445175_s_at	
GO:0006364	proc_rRNA processing	22448	26	2308	11	2.35929663304768e-005	0.000557737724052472	BP530569_at	C11244_at	C2595_at	C6353_at	C7608_at	C8994_at	DW000651_at	DW000651_s_at	EB443754_at	EB450911_s_at	EB681410_at	
GO:0035194	proc_posttranscriptional gene silencing by RNA	22448	8	2308	6	2.73601777018546e-005	0.000621917885453695	BP132743_at	BP528241_at	C8116_at	EB428246_at	EB438689_at	EB446224_at	
GO:0005840	comp_ribosome	22448	667	2308	102	2.76787649905463e-005	0.000605857411459736	BP136933_at	BP192530_at	BP526069_at	BP528771_s_at	BP529910_at	BP532013_at	BP532199_at	BP534048_at	BP534094_s_at	BP535248_at	BP535362_at	BQ842884_at	BQ843051_at	C101_at	C10206_at	C10206_x_at	C10286_s_at	C10316_at	C10622_at	C10758_x_at	C112_s_at	C11381_at	C11397_at	C11397_x_at	C1233_at	C1235_at	C1334_s_at	C1364_at	C1364_x_at	C1462_s_at	C1485_at	C1553_at	C1676_at	C197_at	C2116_at	C2750_at	C3060_s_at	C3060_x_at	C3082_at	C3082_x_at	C3296_at	C3383_at	C3971_s_at	C403_at	C4374_at	C4577_at	C4620_s_at	C4681_s_at	C5297_at	C5517_s_at	C5517_x_at	C5883_at	C5930_at	C6073_at	C6126_x_at	C6626_at	C6720_s_at	C6763_at	C7340_at	C8029_x_at	C8104_s_at	C8334_at	C8361_at	C8588_s_at	C858_at	C8683_s_at	C8863_at	C8927_at	C9491_s_at	C9712_at	C9712_x_at	C9755_at	C9766_at	C9862_at	CV015987_at	CV016125_x_at	CV016204_at	CV016272_at	CV016272_x_at	CV016397_s_at	CV017115_x_at	CV017286_x_at	CV018663_s_at	CV019029_s_at	CV019867_s_at	CV020226_at	CV020717_s_at	CV020813_s_at	CV021758_at	DV158347_s_at	DW003879_s_at	EB430210_x_at	EB434706_at	EB438070_at	EB440955_s_at	EB444781_at	EB444781_s_at	EB447834_at	EB677527_at	EB677527_x_at	EB682077_at	EB684048_at	
GO:0016604	comp_nuclear body	22448	19	2308	9	4.46581763324794e-005	0.000942606507589118	BP130298_at	BP530024_at	C2873_s_at	C6680_at	C9321_at	C9321_x_at	EB438689_at	EB446224_at	EB683752_at	
GO:0003735	func_structural constituent of ribosome	22448	957	2308	136	5.59396895896125e-005	0.00114001229474003	BP132074_s_at	BP136933_at	BP192530_at	BP526069_at	BP528771_s_at	BP529910_at	BP532013_at	BP532199_at	BP534048_at	BP534094_s_at	BP535248_at	BP535362_at	BQ842884_at	BQ843051_at	C10005_at	C10010_at	C101_at	C10206_at	C10206_x_at	C10286_s_at	C10316_at	C10622_at	C10758_x_at	C10804_at	C11205_x_at	C112_s_at	C11381_at	C11397_at	C11397_x_at	C11501_at	C1178_at	C1233_at	C1235_at	C1334_s_at	C1364_at	C1364_x_at	C1462_s_at	C1485_at	C1553_at	C1676_at	C167_at	C1734_at	C197_at	C2116_at	C2455_at	C2743_s_at	C2750_at	C2926_at	C2926_s_at	C3045_s_at	C3060_s_at	C3060_x_at	C3082_at	C3082_x_at	C3222_at	C3222_x_at	C3246_at	C3296_at	C3383_at	C3971_s_at	C403_at	C4080_at	C4374_at	C4577_at	C4620_s_at	C4681_s_at	C4794_s_at	C5297_at	C5517_s_at	C5517_x_at	C5883_at	C5930_at	C6073_at	C6126_x_at	C6626_at	C6720_s_at	C6763_at	C6787_at	C7340_at	C7505_x_at	C7617_at	C8029_x_at	C8104_s_at	C8334_at	C8361_at	C8366_s_at	C8517_s_at	C8588_s_at	C858_at	C8683_s_at	C8863_at	C8927_at	C9491_s_at	C9712_at	C9712_x_at	C9755_at	C9766_at	C9862_at	C9979_at	C9999_x_at	CV015987_at	CV016125_x_at	CV016204_at	CV016272_at	CV016272_x_at	CV016397_s_at	CV017115_x_at	CV017286_x_at	CV018663_s_at	CV019029_s_at	CV019332_at	CV019822_at	CV019867_s_at	CV020226_at	CV020717_s_at	CV020813_s_at	CV021758_at	DV158347_s_at	DV159904_x_at	DV160603_s_at	DW003298_s_at	DW003879_s_at	DW004043_x_at	EB426483_at	EB430210_x_at	EB434706_at	EB438070_at	EB440955_s_at	EB444781_at	EB444781_s_at	EB447834_at	EB677527_at	EB677527_x_at	EB677928_at	EB682077_at	EB684048_at	
GO:0030528	func_transcription regulator activity	22448	82	2308	21	6.12697163921982e-005	0.00120701341292631	C10596_at	C10596_x_at	C11511_at	C11511_s_at	C1752_s_at	C1873_s_at	C2452_at	C2452_s_at	C2778_at	C2778_s_at	C6463_at	C6463_s_at	C7259_at	C9917_at	CV017995_at	DV161043_at	EB442006_at	EB444262_at	EB444918_at	EB681766_at	EB683752_at	
GO:0035241	func_protein-arginine omega-N monomethyltransferase activity	22448	6	2308	5	6.2795733547638e-005	0.00119717027505336	BP533395_at	BP533395_s_at	C11685_at	C7081_at	C8285_at	
GO:0008469	func_histone-arginine N-methyltransferase activity	22448	6	2308	5	6.2795733547638e-005	0.00115975870395794	BP533395_at	BP533395_s_at	C11685_at	C7081_at	C8285_at	
GO:0035242	func_protein-arginine omega-N asymmetric methyltransferase activity	22448	6	2308	5	6.2795733547638e-005	0.0011246145008077	BP533395_at	BP533395_s_at	C11685_at	C7081_at	C8285_at	
GO:0016277	func_[myelin basic protein]-arginine N-methyltransferase activity	22448	6	2308	5	6.2795733547638e-005	0.00109153760372512	BP533395_at	BP533395_s_at	C11685_at	C7081_at	C8285_at	
GO:0019919	proc_peptidyl-arginine methylation, to asymmetrical-dimethyl arginine	22448	6	2308	5	6.2795733547638e-005	0.00106035081504726	BP533395_at	BP533395_s_at	C11685_at	C7081_at	C8285_at	
GO:0005622	comp_intracellular	22448	438	2308	71	7.3507927189298e-005	0.00120675513802431	AJ632722_at	AJ718233_at	BP132798_at	BP133329_at	BP134852_at	BP134937_s_at	BP134953_at	BP135800_at	BP192530_at	BP528030_at	BP528208_at	BP533691_at	C10061_at	C10504_at	C10998_at	C11071_at	C1117_at	C11632_at	C1468_s_at	C1658_at	C197_at	C261_at	C2658_at	C2750_at	C2944_at	C3060_s_at	C3060_x_at	C3083_at	C3191_at	C3191_x_at	C3430_at	C3824_at	C3982_at	C4218_at	C4425_at	C4868_at	C5297_at	C5565_at	C6328_at	C6471_at	C7222_at	C7605_at	C7805_s_at	C7900_at	C7920_at	C8009_at	C8220_at	C8458_at	C8458_s_at	C9533_at	C9932_at	C9932_s_at	CV020031_x_at	DV159312_at	DV161560_at	DV161677_at	DV999653_at	DW003584_s_at	DW004568_at	EB427929_at	EB439165_at	EB442601_s_at	EB446273_at	EB447169_at	EB447834_at	EB450327_at	EB450544_s_at	EB679470_at	EB680834_at	EB684093_at	EB684093_x_at	
GO:0006412	proc_translation	22448	930	2308	132	7.58528900625111e-005	0.00121159616289038	BP132074_s_at	BP136933_at	BP192530_at	BP526069_at	BP528771_s_at	BP529910_at	BP532013_at	BP532199_at	BP534048_at	BP534094_s_at	BP535248_at	BP535362_at	BQ842884_at	BQ843051_at	C10010_at	C101_at	C10206_at	C10206_x_at	C10286_s_at	C10316_at	C10758_x_at	C10804_at	C11205_x_at	C11381_at	C11397_at	C11397_x_at	C11501_at	C11634_at	C1178_at	C1235_at	C1334_s_at	C1364_at	C1364_x_at	C1462_s_at	C1485_at	C1676_at	C167_at	C1734_at	C197_at	C2116_at	C2455_at	C2743_s_at	C2750_at	C2926_at	C2926_s_at	C3045_s_at	C3060_s_at	C3060_x_at	C3082_at	C3082_x_at	C3222_at	C3222_x_at	C3246_at	C3357_s_at	C3383_at	C3971_s_at	C403_at	C4080_at	C4112_at	C4374_at	C4577_at	C4620_s_at	C4681_s_at	C4794_s_at	C5297_at	C5517_s_at	C5517_x_at	C5883_at	C5930_at	C6073_at	C6126_x_at	C6720_s_at	C6763_at	C6787_at	C7340_at	C7505_x_at	C7617_at	C8029_x_at	C8104_s_at	C8334_at	C8366_s_at	C8517_s_at	C8588_s_at	C858_at	C8683_s_at	C8863_at	C8927_at	C9491_s_at	C9712_at	C9712_x_at	C9766_at	C9862_at	C9914_at	C9979_at	C9999_x_at	CV015987_at	CV016125_x_at	CV016204_at	CV016272_at	CV016272_x_at	CV016397_s_at	CV017115_x_at	CV017286_x_at	CV019029_s_at	CV019332_at	CV019822_at	CV019867_s_at	CV020226_at	CV020717_s_at	CV020813_s_at	CV021758_at	DV157993_s_at	DV158347_s_at	DV159904_x_at	DW003298_s_at	DW003711_at	DW003879_s_at	DW004043_x_at	EB426483_at	EB427014_at	EB434706_at	EB438070_at	EB440955_s_at	EB444781_at	EB444781_s_at	EB447834_at	EB677527_at	EB677527_x_at	EB677928_at	EB679147_at	EB682077_at	EB684048_at	
GO:0006354	proc_RNA elongation	22448	4	2308	4	0.000111485684100527	0.00173389577114241	C10087_at	C2200_at	DW004283_at	DW004283_x_at	
GO:0006913	proc_nucleocytoplasmic transport	22448	30	2308	11	0.000113061046292939	0.00171330970151608	BP528030_at	BP534565_at	BP534565_s_at	C1117_at	C1224_at	C3191_at	C3191_x_at	C3966_at	DW003584_s_at	DW004568_at	EB447599_at	
GO:0005575	comp_cellular_component	22448	4176	2308	496	0.000117157244511557	0.00173099828765825	AB024509_at	AF469471_at	AJ632773_at	AJ718044_at	AY433959_at	BP128635_at	BP128834_at	BP129474_at	BP130088_at	BP130101_at	BP130309_at	BP130717_at	BP130904_at	BP131218_at	BP131507_at	BP131760_s_at	BP132171_at	BP132558_at	BP133275_at	BP133671_at	BP134405_at	BP134633_at	BP134919_at	BP135066_s_at	BP135533_s_at	BP135568_at	BP135985_at	BP136187_at	BP136441_at	BP136837_at	BP136864_at	BP137400_at	BP192461_at	BP192523_at	BP525640_at	BP525731_at	BP525826_at	BP526049_at	BP526273_at	BP526305_at	BP526610_at	BP526771_s_at	BP526836_at	BP527682_at	BP527753_s_at	BP527843_at	BP527900_at	BP528575_at	BP528617_at	BP528728_at	BP528745_at	BP528896_at	BP529269_at	BP530106_at	BP530239_at	BP530605_at	BP531191_at	BP531192_at	BP531588_at	BP531887_at	BP531978_at	BP532524_at	BP532614_at	BP532641_s_at	BP532777_at	BP533364_at	BP533557_at	BP533557_x_at	BP533668_x_at	BP533685_at	BP533689_at	BP534042_at	BP534076_s_at	BP534098_s_at	BP534177_at	BP534316_at	BP534357_at	BP534384_at	BP534457_x_at	BP534632_at	BP534893_at	BP534952_at	BP535521_x_at	BT34M316_at	C10003_at	C10082_at	C10196_at	C1019_at	C10225_at	C10233_at	C10241_at	C1027_at	C10295_s_at	C10343_at	C10428_at	C10468_s_at	C10510_x_at	C10628_at	C10646_at	C10656_at	C10698_s_at	C10823_at	C10845_at	C10892_at	C10892_s_at	C10912_at	C10912_s_at	C10939_at	C10953_at	C1100_at	C11062_at	C11087_at	C11090_at	C1110_at	C11142_at	C11177_at	C11215_at	C11298_at	C1129_at	C11355_at	C11379_at	C11457_at	C1145_at	C11467_at	C11487_at	C11506_at	C11534_at	C11534_s_at	C11538_s_at	C11543_at	C1155_at	C11568_at	C11588_at	C1165_at	C1255_at	C1322_at	C1356_at	C1398_at	C1546_at	C157_at	C1620_at	C164_at	C1659_at	C1659_s_at	C1700_at	C1752_s_at	C1867_at	C192_at	C1936_at	C1970_s_at	C198_s_at	C2097_at	C20_at	C2181_at	C2228_at	C2302_at	C2327_at	C2334_at	C2450_at	C2453_at	C248_at	C2518_s_at	C2554_at	C2562_at	C2636_at	C2641_at	C2643_at	C264_s_at	C2670_s_at	C268_at	C2723_at	C2776_at	C2776_x_at	C2817_at	C2822_at	C2869_s_at	C2936_at	C2957_at	C3100_at	C3162_at	C3178_at	C3187_at	C3233_at	C3260_at	C3260_s_at	C3266_at	C3268_at	C3289_at	C3324_at	C3341_at	C3345_at	C3394_at	C3417_at	C3432_s_at	C3494_at	C3567_at	C3606_at	C3612_at	C363_at	C3692_at	C3872_at	C4063_at	C4076_at	C407_at	C4088_at	C4111_at	C4164_at	C4233_at	C4233_s_at	C4262_at	C4340_at	C4359_at	C4391_s_at	C4405_at	C443_at	C4456_at	C4464_at	C4464_s_at	C4520_at	C4603_at	C4623_at	C467_at	C4818_at	C4828_at	C4855_at	C4929_at	C4933_at	C4933_s_at	C495_at	C495_s_at	C5018_at	C5019_at	C5046_at	C5065_s_at	C5088_at	C5125_at	C5340_at	C5452_at	C5494_at	C5502_s_at	C5525_at	C5563_at	C5600_at	C5600_x_at	C5674_at	C5867_at	C5876_at	C5951_at	C5968_s_at	C5986_s_at	C601_s_at	C6056_at	C6190_at	C6237_at	C6247_at	C6263_at	C6289_at	C6296_at	C6497_at	C6548_at	C6591_at	C6638_at	C6682_at	C684_at	C6852_s_at	C6939_at	C7020_at	C7173_at	C7246_at	C7246_s_at	C7338_at	C7387_at	C7490_at	C7492_at	C7504_at	C7622_at	C7623_at	C7739_at	C7771_at	C7791_at	C7876_s_at	C7965_at	C7982_at	C8105_at	C8137_s_at	C8139_at	C8196_at	C8197_at	C8306_at	C8335_at	C8394_at	C8418_at	C8419_at	C8426_at	C8432_at	C8432_x_at	C8437_at	C8463_at	C8508_at	C851_at	C8527_at	C8600_at	C880_at	C9024_at	C9031_at	C9054_at	C90_at	C911_at	C9450_at	C949_at	C9603_at	C9672_at	C9676_at	C9692_at	C9716_at	C9728_at	C9772_at	C9772_s_at	C9892_at	C9917_at	C9951_at	C9951_s_at	C9965_at	C9986_at	CB337264_at	CV016684_s_at	CV016914_at	CV016914_s_at	CV017480_at	CV017567_at	CV017871_at	CV017995_at	CV018309_at	CV019142_s_at	CV019161_at	CV020567_at	CV020942_at	CV020942_x_at	CV021434_s_at	DV157713_at	DV158516_at	DV158711_at	DV159456_at	DV159613_at	DV159726_at	DV160009_at	DV160122_at	DV160221_at	DV160260_at	DV161000_at	DV161964_at	DV162351_at	DV162366_at	DV162668_at	DV999271_at	DV999463_at	DV999624_s_at	DW000323_at	DW001295_at	DW001325_at	DW001550_at	DW001774_at	DW001969_x_at	DW002161_at	DW002225_at	DW002400_at	DW002768_at	DW002793_s_at	DW002885_at	DW003291_at	DW003482_at	DW003722_at	DW003727_at	DW003846_at	DW003846_x_at	DW003976_at	DW004247_at	DW004789_at	DW005183_at	DW005246_at	EB424717_at	EB424717_s_at	EB424966_at	EB425523_at	EB426096_at	EB426098_s_at	EB426608_s_at	EB426714_at	EB426714_x_at	EB426796_at	EB427225_at	EB427536_at	EB427964_at	EB428134_at	EB428314_at	EB428409_at	EB428551_at	EB428769_at	EB428862_at	EB428919_at	EB429141_at	EB429141_s_at	EB429636_at	EB429806_s_at	EB430078_at	EB430078_x_at	EB430110_at	EB431042_at	EB432888_at	EB433013_at	EB433675_at	EB433693_at	EB433693_s_at	EB435150_at	EB435327_at	EB435594_at	EB435854_at	EB438212_at	EB438499_at	EB438979_at	EB439536_at	EB439557_at	EB439824_at	EB439884_at	EB439939_at	EB440200_at	EB440420_at	EB440805_at	EB440882_at	EB440910_at	EB441025_at	EB441202_at	EB441351_at	EB441678_at	EB442217_at	EB442396_at	EB442692_at	EB442753_s_at	EB443435_at	EB443822_at	EB444327_at	EB444567_at	EB445287_at	EB445811_at	EB446219_at	EB446314_at	EB446416_at	EB446457_at	EB446457_s_at	EB446560_at	EB446764_s_at	EB446770_at	EB446777_at	EB446949_at	EB447119_s_at	EB448050_at	EB448305_at	EB448450_at	EB449049_at	EB450067_at	EB450067_x_at	EB450977_at	EB451755_at	EB451895_at	EB677243_at	EB677559_at	EB678294_at	EB678708_at	EB678708_s_at	EB678733_at	EB678763_at	EB678763_s_at	EB678776_at	EB678849_at	EB678895_at	EB678943_at	EB679315_at	EB679439_at	EB679439_s_at	EB679541_at	EB679700_at	EB679910_at	EB679910_s_at	EB680257_at	EB680511_at	EB680653_at	EB681015_at	EB681551_at	EB681766_at	EB681903_at	EB682525_at	EB682833_at	EB683615_at	EB684189_at	EB684244_at	EB684261_at	
GO:0006289	proc_nucleotide-excision repair	22448	10	2308	6	0.000170868680675842	0.00246300951901031	BP531450_at	C5156_s_at	C7980_at	EB425909_at	EB428832_at	EB681945_at	
GO:0042254	proc_ribosome biogenesis	22448	335	2308	56	0.000181040074045957	0.00254749247050383	BP529910_at	BP532627_at	BP532627_x_at	BP535362_at	C10005_at	C10112_at	C10112_x_at	C10206_at	C10206_x_at	C10286_s_at	C10316_at	C10622_at	C1099_at	C11381_at	C11397_at	C11397_x_at	C1235_at	C1334_s_at	C1462_s_at	C1485_at	C1553_at	C314_at	C314_x_at	C4374_at	C4577_at	C4681_s_at	C5883_at	C5930_at	C6126_x_at	C6626_at	C7340_at	C8029_x_at	C8104_s_at	C8361_at	C8444_at	C8683_s_at	C8927_at	C9491_s_at	C9712_at	C9712_x_at	C9755_at	C9766_at	C9862_at	CV016125_x_at	CV016204_at	CV016397_s_at	CV018663_s_at	CV019029_s_at	CV019867_s_at	CV020226_at	CV020717_s_at	CV021641_s_at	DV160603_s_at	EB430210_x_at	EB677527_at	EB677527_x_at	
GO:0030880	comp_RNA polymerase complex	22448	7	2308	5	0.000201040111131037	0.00276313269019634	C8116_at	C909_s_at	DW004210_at	EB438689_at	EB446224_at	
GO:0006606	proc_protein import into nucleus	22448	18	2308	8	0.000209122284297592	0.00280889250045174	C3097_at	C3191_at	C3191_x_at	C3920_at	C864_at	C864_x_at	DW003584_s_at	EB678689_at	
GO:0003674	func_molecular_function	22448	4451	2308	522	0.000256931132031735	0.00337436220068345	AF124370_at	AJ633023_at	AJ718342_at	BP130088_at	BP130717_at	BP131218_at	BP131507_at	BP131684_at	BP132169_at	BP132558_at	BP133275_at	BP134118_at	BP134405_at	BP134633_at	BP134919_at	BP134937_s_at	BP136092_at	BP136187_at	BP136294_at	BP136441_at	BP136837_at	BP137025_at	BP192461_at	BP192523_at	BP525599_s_at	BP526049_at	BP526401_at	BP526485_at	BP526530_at	BP526539_at	BP527682_at	BP527753_s_at	BP527900_at	BP528636_at	BP528638_at	BP528720_at	BP529232_at	BP529294_at	BP530083_at	BP530106_at	BP530554_at	BP530605_at	BP530626_at	BP530665_at	BP531192_at	BP531588_at	BP531878_at	BP531997_at	BP532186_at	BP532310_at	BP532310_x_at	BP532614_at	BP532641_s_at	BP532777_at	BP532793_s_at	BP532842_s_at	BP533593_at	BP533685_at	BP533760_at	BP533834_at	BP533972_at	BP534042_at	BP534144_s_at	BP534157_at	BP534157_s_at	BP535521_x_at	BT34M316_at	C1000_s_at	C10036_at	C10064_at	C1006_at	C10082_at	C10097_at	C10100_at	C10121_at	C10121_s_at	C10126_at	C10145_at	C10160_at	C10196_at	C1019_at	C10233_at	C10241_at	C10263_at	C1027_at	C10343_at	C10349_at	C10369_at	C10418_at	C10430_at	C1044_at	C1044_s_at	C1050_at	C10595_at	C10628_at	C10646_at	C10656_at	C10698_s_at	C10719_at	C10753_at	C1078_at	C10798_at	C10823_at	C10849_at	C10892_at	C10892_s_at	C10912_at	C10912_s_at	C10939_at	C10953_at	C10990_at	C10996_at	C11062_at	C11086_at	C11087_at	C11090_at	C1110_at	C11137_at	C11165_at	C11199_at	C11199_x_at	C11244_at	C11249_at	C11298_at	C1129_at	C1130_at	C11352_s_at	C11379_at	C11464_at	C11467_at	C11506_at	C1155_at	C11572_at	C11636_at	C1165_at	C1190_at	C1207_at	C1209_at	C1209_x_at	C1322_at	C1353_at	C1398_at	C1497_at	C1527_at	C1546_at	C1585_at	C1592_at	C1593_at	C1610_at	C1610_x_at	C1620_at	C163_at	C1659_at	C1659_s_at	C1714_at	C1764_s_at	C1783_at	C1825_at	C1838_at	C1838_s_at	C1900_at	C192_at	C1975_at	C198_s_at	C2001_at	C2059_s_at	C2097_at	C2100_at	C2142_at	C2209_at	C2223_s_at	C229_at	C2427_at	C2450_at	C2453_at	C248_at	C2511_s_at	C2518_s_at	C2557_at	C2637_at	C264_s_at	C2670_s_at	C2675_at	C268_at	C2723_at	C2776_at	C2776_x_at	C2817_at	C2830_s_at	C2869_s_at	C2892_at	C3160_at	C3162_at	C3178_at	C3188_at	C3243_at	C3260_at	C3260_s_at	C3319_at	C3323_at	C3324_at	C3327_at	C3340_at	C3341_at	C3345_at	C3398_s_at	C3432_s_at	C3472_at	C347_at	C3494_at	C3563_at	C3606_at	C3612_at	C3683_at	C3720_at	C3742_at	C3751_at	C3764_at	C3796_at	C3823_at	C3844_at	C397_at	C401_at	C4062_at	C4063_at	C4076_at	C407_at	C4088_at	C4111_at	C4164_at	C4180_at	C4262_at	C4284_at	C4311_s_at	C4348_at	C4359_at	C4391_s_at	C439_at	C4405_at	C4414_at	C4414_s_at	C4553_at	C4603_at	C4623_at	C467_at	C4807_at	C4828_at	C495_at	C495_s_at	C5018_at	C5079_at	C5096_at	C5258_at	C5270_at	C5305_at	C5314_at	C5340_at	C5361_at	C5399_s_at	C5452_at	C5502_s_at	C5525_at	C5563_at	C5600_at	C5600_x_at	C5674_at	C5867_at	C5898_at	C5898_x_at	C5991_at	C6056_at	C6102_s_at	C6190_at	C6216_at	C6353_at	C6360_s_at	C6497_at	C6548_at	C6591_at	C6615_at	C6638_at	C6659_s_at	C6662_at	C6686_at	C6722_at	C6735_at	C684_at	C6857_at	C6981_at	C7020_at	C7051_at	C7219_at	C722_at	C7288_at	C7346_at	C7387_at	C7389_at	C7490_at	C7492_at	C7581_at	C7622_at	C7623_at	C7723_at	C7728_at	C7813_at	C7876_s_at	C7941_at	C800_at	C8122_at	C8137_s_at	C8196_at	C8197_at	C8291_at	C8320_at	C8330_at	C8418_at	C8463_at	C8467_at	C8467_x_at	C8530_at	C8600_at	C8652_at	C8712_at	C873_at	C880_at	C9024_at	C9031_at	C9054_at	C9462_at	C9566_at	C9589_at	C9602_s_at	C9646_at	C9692_at	C9741_at	C9772_at	C9772_s_at	C9774_at	C9783_s_at	C9824_at	C9824_s_at	C9861_s_at	C9892_at	C9951_at	C9951_s_at	C9967_at	C9986_at	C9996_at	CV016684_s_at	CV016934_at	CV017142_at	CV017406_at	CV017567_at	CV018309_at	CV018802_at	CV018951_s_at	CV019161_at	CV020356_s_at	CV020857_at	CV020942_at	CV020942_x_at	DV157513_at	DV157513_s_at	DV157765_at	DV158249_at	DV158693_at	DV158711_at	DV159243_at	DV159726_at	DV160009_at	DV160221_at	DV160246_s_at	DV161351_s_at	DV161497_at	DV162351_at	DV999271_at	DV999463_at	DW000323_at	DW001247_at	DW001295_at	DW001550_at	DW001774_at	DW001932_at	DW001969_x_at	DW002161_at	DW002225_at	DW002294_at	DW002793_s_at	DW002885_at	DW003056_at	DW003092_at	DW003461_at	DW003482_at	DW003534_at	DW003727_at	DW003846_at	DW003846_x_at	DW004042_at	DW004801_at	DW005183_at	DW005246_at	EB424717_at	EB424717_s_at	EB426098_s_at	EB426608_s_at	EB426796_at	EB427165_at	EB427225_at	EB427647_at	EB428254_at	EB428314_at	EB428551_at	EB428575_at	EB428769_at	EB428811_at	EB428919_at	EB429013_at	EB429141_at	EB429141_s_at	EB429636_at	EB429806_s_at	EB430110_at	EB430965_at	EB431042_at	EB431914_at	EB431914_s_at	EB432293_at	EB432772_at	EB433693_at	EB433693_s_at	EB435327_at	EB435757_s_at	EB436353_s_at	EB437986_s_at	EB438499_at	EB438979_at	EB439536_at	EB439557_at	EB440327_at	EB440420_at	EB440805_at	EB440885_at	EB440910_at	EB441025_at	EB441122_at	EB441122_s_at	EB441351_at	EB441491_at	EB441576_at	EB441621_at	EB441751_at	EB441781_at	EB441986_at	EB442396_at	EB442692_at	EB442762_at	EB443435_at	EB443754_at	EB443821_at	EB444327_at	EB444567_at	EB445029_at	EB445162_at	EB445162_x_at	EB445287_at	EB445406_at	EB446415_at	EB446560_at	EB446728_at	EB446764_s_at	EB446777_at	EB446803_at	EB446908_at	EB446908_s_at	EB448050_at	EB448123_at	EB448318_at	EB448352_at	EB449049_at	EB449158_at	EB449374_at	EB449800_at	EB450013_at	EB450067_at	EB450067_x_at	EB450557_at	EB450977_at	EB451578_at	EB451755_at	EB451857_at	EB677243_at	EB677484_at	EB677559_at	EB677647_at	EB677863_at	EB677936_at	EB678148_at	EB678148_s_at	EB678294_at	EB678365_at	EB678733_at	EB678849_at	EB679155_at	EB679315_at	EB679700_at	EB680052_at	EB680653_at	EB681221_at	EB681551_at	EB681910_at	EB681991_at	EB682691_at	EB682782_at	EB683252_at	EB683289_at	EB683632_at	EB683820_s_at	EB684134_at	EB684141_at	EB684241_at	EB684244_at	EB684261_at	
GO:0008565	func_protein transporter activity	22448	104	2308	23	0.000306838832194956	0.00394221195276562	BP192676_at	BP527979_at	BP530710_at	BP530883_at	C1549_s_at	C1869_at	C2547_at	C3191_at	C3191_x_at	C5097_at	C5162_at	C7563_at	DV161343_at	DW003584_s_at	EB428261_at	EB441574_at	EB443259_at	EB446028_at	EB446289_at	EB678689_at	EB679293_at	EB680579_at	EB682788_at	
GO:0005635	comp_nuclear envelope	22448	39	2308	12	0.000373801993942657	0.00470036124298107	BP534565_at	BP534565_s_at	C1224_at	C2547_at	C3191_at	C3191_x_at	C3966_at	C5372_x_at	C91_at	CN824837_at	DW003584_s_at	EB447599_at	
GO:0004386	func_helicase activity	22448	34	2308	11	0.000401919679412277	0.00494863605276366	BP130153_at	BP530122_at	BP532651_at	C11235_at	C1397_s_at	C3163_at	DV160064_at	DV161560_at	EB440200_at	EB442655_at	EB682791_at	
GO:0030581	proc_intracellular protein transport in host	22448	8	2308	5	0.00049050666684634	0.00591611102257524	BP530710_at	C1869_at	C5162_at	EB446289_at	EB682788_at	
GO:0005680	comp_anaphase-promoting complex	22448	5	2308	4	0.000511649946760415	0.0060477023707081	C1497_at	C2270_at	EB440570_at	EB679158_s_at	
GO:0001522	proc_pseudouridine synthesis	22448	5	2308	4	0.000511649946760415	0.00592911997128245	C10003_at	C2643_at	CB337264_at	EB437533_at	
GO:0006626	proc_protein targeting to mitochondrion	22448	25	2308	9	0.000557297479351404	0.00633390019801307	BP533107_at	C10096_at	C1262_at	C1262_s_at	C4365_at	C4365_s_at	C5955_at	C5955_s_at	EB430121_at	
GO:0006418	proc_tRNA aminoacylation for protein translation	22448	36	2308	11	0.00069577707374946	0.00775857076577227	AJ718665_at	BP131329_at	BP134388_at	BP134520_at	BP135249_at	C2668_s_at	C432_at	C5164_at	C5164_s_at	C7431_at	C8531_at	
GO:0006281	proc_DNA repair	22448	65	2308	16	0.000715065533271608	0.00782599500302816	AJ438615_s_at	BP133471_at	BP526687_at	C1696_at	C2996_s_at	C6831_at	C83_at	C9236_at	C9237_at	DW002701_at	DW003621_at	EB428098_at	EB446605_at	EB681914_at	EB681914_s_at	EB681945_at	
GO:0031053	proc_primary microRNA processing	22448	9	2308	5	0.00101002431679635	0.010853170385939	C1132_at	C1132_s_at	C3249_at	C4635_at	C5402_s_at	
GO:0016272	comp_prefoldin complex	22448	13	2308	6	0.00106252674657159	0.0112134519147109	C10037_at	C10309_at	C3104_at	C5506_at	C5506_s_at	CV017548_s_at	
GO:0048827	proc_phyllome development	22448	13	2308	6	0.00106252674657159	0.011016724688137	BP129659_at	C1497_at	C387_at	C387_x_at	C4526_at	EB678562_at	
GO:0030378	func_serine racemase activity	22448	3	2308	3	0.00108559487185958	0.0110618374011898	EB450062_at	EB679191_at	EB679191_s_at	
GO:0009069	proc_serine family amino acid metabolic process	22448	3	2308	3	0.00108559487185958	0.0108743486316782	EB450062_at	EB679191_at	EB679191_s_at	
GO:0005488	func_binding	22448	473	2308	70	0.00117050660894058	0.0115294900980647	BP128635_at	BP128834_at	BP129099_at	BP129445_at	BP129988_at	BP130101_at	BP132108_at	BP132171_at	BP132554_at	BP132743_at	BP132762_at	BP136190_at	BP137400_at	BP525640_at	BP526836_at	BP528131_at	BP528131_s_at	BP528241_at	BP528745_at	BP529409_at	BP531337_at	BP533551_at	BP533889_at	BP534075_at	BP534075_s_at	C10328_at	C10504_at	C10748_at	C10840_at	C11061_at	C1137_at	C11457_at	C11504_at	C11538_s_at	C1188_at	C1188_x_at	C1658_at	C1746_at	C2181_at	C4479_at	C4929_at	C6480_s_at	C6483_at	C7295_at	C7398_at	C7625_at	C7762_at	C7791_at	C8228_at	C8236_at	C8458_at	C8458_s_at	DV159096_s_at	DV159667_at	DV161000_at	DV161958_at	DV999266_at	DW001268_at	DW001385_at	EB425326_at	EB428457_at	EB431919_s_at	EB433208_at	EB440570_at	EB440862_at	EB442753_s_at	EB446028_at	EB447169_at	EB643488_at	EB679293_at	
GO:0005834	comp_heterotrimeric G-protein complex	22448	62	2308	15	0.0012540762944625	0.0121501490168416	BP532216_at	BP533895_at	C11605_at	C1538_at	C1939_at	C2635_at	C2792_at	C2792_s_at	C5028_at	C7608_at	DW000651_at	DW000651_s_at	EB677461_at	EB680406_at	EB682533_at	
GO:0035064	func_methylated histone residue binding	22448	18	2308	7	0.00137507540881721	0.0131075736550156	C10476_at	C919_at	C9753_at	EB677167_at	EB678220_s_at	EB679557_s_at	EB681651_at	
GO:0005758	comp_mitochondrial intermembrane space	22448	18	2308	7	0.00137507540881721	0.0128995169303328	BP533107_at	C10096_at	C4365_at	C4365_s_at	C5955_at	C5955_s_at	EB430121_at	
GO:0035266	proc_meristem growth	22448	6	2308	4	0.00140935837318596	0.0130145437273891	BP129659_at	C387_at	C387_x_at	C4526_at	
GO:0005098	func_RAN GTPase activator activity	22448	6	2308	4	0.00140935837318596	0.012814319977737	BP534565_at	BP534565_s_at	C1224_at	EB447599_at	
GO:0006378	proc_mRNA polyadenylation	22448	6	2308	4	0.00140935837318596	0.0126201636144379	BP525550_at	BP529272_at	BP529709_at	C6742_at	
GO:0004812	func_aminoacyl-tRNA ligase activity	22448	34	2308	10	0.00167210366101878	0.0147494516964492	AJ718665_at	BP131329_at	BP134388_at	BP134520_at	BP135249_at	C2668_s_at	C5164_at	C5164_s_at	C7431_at	C8531_at	
GO:0000059	proc_protein import into nucleus, docking	22448	14	2308	6	0.00169831750440508	0.0147603771338735	BP527979_at	C7563_at	EB443259_at	EB678689_at	EB679293_at	EB680579_at	
GO:0004527	func_exonuclease activity	22448	10	2308	5	0.00184917995294298	0.0158386282925986	C2944_at	C4218_at	C4868_at	C7920_at	EB450327_at	
GO:0006406	proc_mRNA export from nucleus	22448	20	2308	7	0.00278599818187242	0.0235217846498086	BP534912_at	C8621_s_at	C8762_x_at	CV016522_x_at	CV017838_at	CV021172_at	T133_x_at	
GO:0017150	func_tRNA dihydrouridine synthase activity	22448	7	2308	4	0.00302044938925915	0.0251420505500304	C10368_at	C10368_s_at	C4290_at	DW001963_s_at	
GO:0010100	proc_negative regulation of photomorphogenesis	22448	7	2308	4	0.00302044938925915	0.0247928554035022	BP527440_at	BP528673_at	C5871_at	EB425942_at	
GO:0005847	comp_mRNA cleavage and polyadenylation specificity factor complex	22448	7	2308	4	0.00302044938925915	0.0244532272472898	BP132743_at	BP528241_at	BP529272_at	C6742_at	
GO:0006164	proc_purine nucleotide biosynthetic process	22448	11	2308	5	0.00310422338618077	0.0247918381247681	C4821_at	C9285_at	C9287_at	DW002263_at	EB452062_at	
GO:0003690	func_double-stranded DNA binding	22448	31	2308	9	0.00311735748467812	0.0245647769792636	BP133471_at	C3155_s_at	C3299_at	C8621_s_at	C8762_x_at	CV016522_x_at	CV017838_at	CV021172_at	T133_x_at	
GO:0004467	func_long-chain-fatty-acid-CoA ligase activity	22448	16	2308	6	0.00378051457267081	0.0293984751637954	BP130309_at	BP136063_at	C10521_at	C6565_at	C7263_at	CN824887_at	
GO:0008033	proc_tRNA processing	22448	16	2308	6	0.00378051457267081	0.0290166767850448	C10003_at	C2643_at	CB337264_at	DV999399_at	EB434344_at	EB678640_at	
GO:0001676	proc_long-chain fatty acid metabolic process	22448	4	2308	3	0.00400792243513672	0.0303677199893051	BP136063_at	C10521_at	C6565_at	
GO:0000418	comp_DNA-directed RNA polymerase IV complex	22448	4	2308	3	0.00400792243513672	0.0299833184704532	C8116_at	EB438689_at	EB446224_at	
GO:0005845	comp_mRNA cap binding complex	22448	4	2308	3	0.00400792243513672	0.0296085269895725	C1132_at	C1132_s_at	C4635_at	
GO:0003682	func_chromatin binding	22448	39	2308	10	0.00503929572367146	0.0367681947245658	BP531498_at	C10135_s_at	C10508_s_at	C145_at	C2276_s_at	C5566_s_at	C5986_s_at	C7369_at	EB425913_at	EB446416_at	
GO:0008135	func_translation factor activity, nucleic acid binding	22448	22	2308	7	0.0051017432409376	0.0367698811633429	BP131230_s_at	C11468_at	C1383_at	C1383_x_at	C5687_at	C8481_at	EB441566_at	
GO:0005839	comp_proteasome core complex	22448	58	2308	13	0.0052421607637767	0.0373267109806269	BP130365_at	C11416_at	C1277_at	C3659_at	C3809_s_at	C3959_at	C4265_at	C5886_at	C7019_x_at	CV019624_s_at	DV999725_s_at	EB425922_x_at	EB432143_s_at	
GO:0044237	proc_cellular metabolic process	22448	17	2308	6	0.00533989568841908	0.0375699803792343	C1188_at	C1188_x_at	C6480_s_at	DW003291_at	EB678763_at	EB678763_s_at	
GO:0042753	proc_positive regulation of circadian rhythm	22448	8	2308	4	0.00555039211168196	0.038591549858871	AJ438265_at	BP136787_s_at	C8652_at	EB682808_s_at	
GO:0005956	comp_protein kinase CK2 complex	22448	8	2308	4	0.00555039211168196	0.0381428109070237	AJ438265_at	BP136787_s_at	DV999054_at	EB682808_s_at	
GO:0030527	func_structural constituent of chromatin	22448	8	2308	4	0.00555039211168196	0.0377043877931498	C10135_s_at	C10508_s_at	C145_at	C2276_s_at	
GO:0003883	func_CTP synthase activity	22448	8	2308	4	0.00555039211168196	0.037275928840955	BP133342_at	BP133342_s_at	DV159592_at	EB451087_at	
GO:0016568	proc_chromatin modification	22448	8	2308	4	0.00555039211168196	0.0368570981798206	BP531498_at	C2522_at	C3249_at	C5402_s_at	
GO:0010386	proc_lateral root primordium development	22448	13	2308	5	0.00725617227480846	0.0476488646045755	BP129659_at	C3824_at	C387_at	C387_x_at	C4526_at	
GO:0010501	proc_RNA secondary structure unwinding	22448	18	2308	6	0.00732230582816895	0.0475547554334929	C8621_s_at	C8762_x_at	CV016522_x_at	CV017838_at	CV021172_at	T133_x_at	
GO:0032508	proc_DNA duplex unwinding	22448	18	2308	6	0.00732230582816895	0.0470378559179114	C8621_s_at	C8762_x_at	CV016522_x_at	CV017838_at	CV021172_at	T133_x_at	
GO:0003697	func_single-stranded DNA binding	22448	29	2308	8	0.00733673641427002	0.046623776568103	C3155_s_at	C3299_at	C8621_s_at	C8762_x_at	CV016522_x_at	CV017838_at	CV021172_at	T133_x_at	
GO:0005737	comp_cytoplasm	22448	829	2308	107	0.00792572656678447	0.0498308978826556	AB025347_at	AJ438265_at	AJ438615_s_at	BP130298_at	BP131045_at	BP135249_at	BP135311_at	BP136787_s_at	BP192676_at	BP527979_at	BP529709_at	BP529979_at	BP530342_at	BP530710_at	BP531997_at	BP533395_at	BP533395_s_at	BT2M1126_at	C11134_at	C11134_s_at	C11685_at	C1256_s_at	C133_at	C1794_at	C1820_s_at	C1869_at	C1878_s_at	C2873_s_at	C2996_s_at	C3206_s_at	C3360_at	C3595_at	C3927_at	C3966_at	C4474_at	C4916_at	C5139_at	C5162_at	C5221_at	C5372_x_at	C544_at	C5566_s_at	C6554_x_at	C660_s_at	C6680_at	C6857_at	C7263_at	C7563_at	C77_at	C7976_at	C8285_at	C8621_s_at	C8762_x_at	C8770_at	C8777_at	C9182_at	C91_at	C9236_at	C9237_at	C9293_at	C9354_at	C9393_at	C9409_at	C9746_at	CN824837_at	CN824887_at	CV016522_x_at	CV017838_at	CV017978_s_at	CV019332_at	CV020473_at	CV020473_x_at	CV020574_s_at	CV021172_at	DV158464_at	DV160226_s_at	DV161323_at	DV162575_at	DW003621_at	DW004283_at	DW004283_x_at	DW004426_at	EB425236_at	EB425255_s_at	EB425630_s_at	EB425913_at	EB427014_at	EB427135_at	EB442601_s_at	EB443259_at	EB443604_at	EB446289_at	EB449906_at	EB449906_s_at	EB450875_at	EB643448_at	EB678534_at	EB678689_at	EB679293_at	EB680579_at	EB681560_at	EB681914_at	EB681914_s_at	EB682788_at	EB682808_s_at	EB683752_at	T133_x_at	
