# Supplementary material for: TobEA: an atlas of tobacco gene expression from seed to senescence
Source: BMC Genomics. 2010 Feb 26;11:142. doi: 10.1186/1471-2164-11-142 (PMC2841117; doi:10.1186/1471-2164-11-142)
Supplement: Additional file 7 — GO analysis of K-means clusters. Zip file containing lists of probes sets and GO analysis results for in each of the 30 K-means clusters (K0- K29). [file 1471-2164-11-142-S7.ZIP › Cluster 13 of 30 K-means on Index.txt]

AFFX-ThrX-5_at
AFFX-ThrX-M_at
AFFX-ThrX-3_at
AFFX-r2-Bs-thr-5_s_at
AFFX-r2-Bs-thr-M_s_at
AFFX-r2-Bs-thr-3_s_at
C10_at
C11_s_at
C39_s_at
C48_s_at
C54_s_at
C64_at
C65_at
C89_s_at
C90_s_at
C97_at
C135_s_at
BP531787_at
C154_at
C187_at
C199_at
C212_at
C226_at
C230_at
C230_x_at
C233_at
C235_at
C242_s_at
C289_at
C293_at
C299_at
C307_at
C310_s_at
C318_at
C325_s_at
C326_at
C332_at
C333_at
C351_at
C361_at
C364_at
C11654_s_at
C385_at
C390_at
C392_at
C392_s_at
C410_at
C421_at
C449_at
C456_at
C456_x_at
C458_at
C460_at
C472_at
C477_at
C500_at
C500_s_at
C502_at
C515_at
C515_s_at
C526_s_at
C575_s_at
C590_at
C596_at
C598_at
C603_at
C630_at
C637_at
C646_at
C647_at
C659_at
C687_at
C692_at
C703_at
C703_s_at
C720_at
C730_at
C735_s_at
C738_at
C747_at
C754_at
BP132492_s_at
C757_x_at
C797_at
C804_at
C8828_at
C8828_s_at
C841_s_at
C874_at
C6659_at
C942_at
C946_at
C955_at
C967_at
C982_at
C983_at
C1017_at
C1023_s_at
C1037_at
C7923_s_at
C1059_at
C1066_at
C1066_x_at
C1075_at
C1084_s_at
C1111_at
C1135_at
C1135_s_at
C1136_at
C1150_at
C1163_at
C1180_at
C1193_at
C1218_at
C1223_at
C1253_at
C1267_at
C1272_at
C1291_at
C1313_at
C1316_at
C1326_at
C11391_s_at
C1331_at
C1354_at
C1372_at
C1375_at
C1392_at
C1405_at
C1418_at
C1418_s_at
C1420_at
C1423_at
C1423_x_at
C1429_at
C1430_at
C1436_s_at
C1442_at
C1458_at
C1472_s_at
C1503_at
C1525_s_at
C1528_at
C1533_at
C1539_at
C1544_at
C1571_at
C1571_x_at
C1574_at
C1574_s_at
C1583_at
C1589_at
C1606_at
C1609_at
C1627_at
C1639_s_at
C1652_at
C1657_at
C1672_at
C1679_at
C1680_s_at
C1681_at
C1697_at
C1707_at
C1713_at
C6851_s_at
C1718_x_at
C1749_s_at
C1759_at
C1771_at
C1780_at
C1781_at
C1782_at
C1786_at
C1791_at
C1812_at
C1822_at
C1847_at
C1852_s_at
C1877_at
C1902_at
C1934_at
C1950_at
C1984_at
C1984_s_at
C2017_at
C2030_at
C2045_s_at
C2049_at
C2060_at
C2061_at
C2061_s_at
C2072_at
C2104_at
C2146_x_at
C2179_s_at
C2180_at
C2180_s_at
C2199_at
C2212_at
C2233_at
C2245_at
EB445356_s_at
C2258_s_at
C2286_at
C2292_at
TT19_F12_s_at
C2310_at
C2312_s_at
C2314_at
C2314_x_at
C2356_at
C2381_at
C2398_at
C2398_s_at
C2417_at
C2456_at
C2492_at
C2493_at
C2495_at
C2503_at
C2511_at
C2514_at
C2517_s_at
C2524_at
C2526_at
C2532_at
C2552_at
C2568_at
C2568_s_at
C2576_at
C2578_at
C2584_at
C2587_at
C2615_at
C2648_at
C2657_at
C2660_at
C2660_s_at
C2694_at
C2714_at
C2726_at
C2731_at
C2736_s_at
C2744_at
C2757_at
C2764_at
C2770_at
C2770_s_at
C2785_x_at
C2795_at
C2855_at
C2863_at
C2881_s_at
C2882_at
C2889_at
C2894_at
C4791_at
C4791_s_at
C2911_at
C2920_at
C2943_at
C2945_s_at
C2958_at
C2967_s_at
C2972_at
C2973_at
C2973_s_at
C2985_at
C2985_s_at
C3054_at
C3075_at
C3079_at
C3087_at
C3093_at
C3122_at
C3130_at
C3130_s_at
C3137_at
C3137_s_at
C3153_at
C3153_s_at
C3167_at
C3181_at
C3181_x_at
C3190_at
C3199_at
C3203_at
C3229_at
C3230_s_at
C3244_at
C3254_at
C3258_at
C3263_s_at
C3276_at
C3287_at
C3310_at
C3332_at
EB427981_s_at
C3338_at
C3348_at
C3370_at
C3388_at
C3388_x_at
C3389_s_at
C3423_at
C3432_at
C3437_at
C3441_at
C3451_at
C3459_at
C3462_at
C3474_at
C3486_at
C3490_at
TT35_F01_s_at
C3509_at
C3511_at
C3512_at
C3516_at
C3526_at
C3528_at
C3531_at
C3550_at
C3550_s_at
C3555_at
C3556_at
C3571_at
C3584_at
C3608_at
C3614_at
C3616_at
C3620_at
C3620_x_at
C3651_at
C3658_s_at
C3664_at
C3704_at
C3726_at
C3733_at
C3757_at
C3780_at
C3782_at
C3796_s_at
C3797_at
C3797_x_at
C3835_at
C3844_x_at
C3849_at
C3863_at
C3877_at
C3882_s_at
C3909_at
C3914_at
C3917_at
C3923_at
C3924_at
C3938_at
C3938_x_at
C3944_at
C3954_at
C4787_s_at
C3981_at
C4038_at
C4044_at
C4048_at
C4049_x_at
C4058_at
C4093_at
C4127_at
C4133_at
C4133_s_at
C4135_at
C4174_at
C4174_s_at
C4176_at
C4177_at
C4178_at
C4183_s_at
C4221_at
C4234_at
C4240_at
C6282_at
C6282_s_at
C4244_at
C4263_at
C4270_s_at
C4291_at
C4291_x_at
C4320_s_at
C4325_at
C4331_at
C4334_s_at
C4342_at
C4343_at
C4378_at
C4389_at
C4404_at
C4404_x_at
C4410_at
C4412_at
C4415_at
C4415_x_at
C4423_x_at
C4430_at
C4432_at
C4443_at
C4444_s_at
C4459_at
C4459_x_at
C4487_at
C4501_at
C4508_at
C4523_at
C4523_x_at
C4528_at
C4531_at
C4538_at
C4548_at
C4550_at
C4577_s_at
C4580_at
C4594_at
C4600_at
C4610_at
C4614_s_at
C4618_at
C4619_at
C4619_x_at
C4632_at
C4632_s_at
C4642_at
C4657_at
C4665_at
C4666_at
C4704_at
C4713_at
C4716_at
C4729_at
C4735_at
C4737_at
C4750_s_at
C4757_at
C4772_at
C4780_at
C4780_s_at
C4781_s_at
C4800_at
C4802_at
C4802_x_at
C4804_at
C4810_at
C4813_at
C4817_at
C4824_s_at
C4835_at
C4838_at
C4839_at
C4841_at
C4851_at
C4893_s_at
C4900_s_at
C4914_at
C4915_at
C4915_s_at
C4922_at
C4954_at
C4961_at
C4992_at
C4992_x_at
C4997_at
C5002_at
C5005_at
C5015_at
C5030_at
C5044_at
C5057_at
C5057_x_at
C5060_s_at
C5073_at
C5076_at
C5094_at
C5099_at
C5106_at
C5144_at
C5159_at
C5165_at
C5174_at
C5188_at
C5193_at
C5239_s_at
C5242_at
C5242_x_at
C5259_at
C5268_at
C5273_at
C5316_at
C5316_s_at
C5322_at
C5326_at
BP534358_s_at
C5328_at
C5330_at
C5342_s_at
C5344_at
C5346_at
C5390_at
C5416_at
C5421_at
C5424_at
C5435_at
C5467_at
C5474_at
C5481_at
C5497_at
C5502_at
C5507_s_at
C5512_at
C5518_at
C5528_x_at
C5579_at
C5601_s_at
C5618_at
C5627_at
C5633_at
C5660_at
C5664_at
C5666_at
C5685_at
C5688_at
C5703_at
C5721_at
C5724_at
C5729_at
C5749_at
C5757_at
C5763_at
C5772_s_at
C5775_at
C5779_s_at
C5781_at
C5783_at
C5787_at
C5811_at
C5811_x_at
C5826_at
C5826_s_at
C5827_at
C5832_at
C5836_at
C5851_at
C5853_at
C5923_at
C5923_x_at
C5926_at
C5941_at
C5945_at
C5984_at
C5984_s_at
C5986_at
C5989_at
C6003_at
C6003_x_at
C6005_at
C6011_s_at
C6028_at
C6034_at
C6036_at
C6044_s_at
C6075_at
C6076_at
C6076_x_at
C6087_s_at
C6102_at
C6115_at
CV017859_s_at
C6144_at
C6153_s_at
C6182_at
C6199_at
C6210_at
C6217_at
C6252_s_at
C6258_s_at
C6277_at
EB428235_s_at
C6309_at
C6319_at
C6320_x_at
C6325_at
C6329_x_at
C6351_at
C6359_at
C6377_at
C6384_s_at
C6389_at
C6394_at
C6394_s_at
C6402_at
C6407_s_at
C6411_at
C6413_at
C6422_at
C6512_s_at
C6515_at
C6539_at
C6539_s_at
C6567_at
C6583_at
C6585_at
C6595_at
C6605_at
C6609_s_at
C6625_at
C6625_x_at
C6632_at
C6635_at
C6652_at
C6653_at
C6666_s_at
C6678_at
C6695_at
C6703_at
C6715_at
C6715_s_at
C6768_at
C6771_s_at
EB683152_s_at
C6802_at
C6803_at
C6844_at
C6855_at
C6859_at
C6860_at
C6868_x_at
C6869_at
C6883_at
C6906_at
C6914_at
C6923_at
C6928_s_at
C6934_at
BP530797_s_at
C6952_at
C6969_at
C6989_at
C6992_at
C6992_s_at
C6997_at
C7015_at
C7044_at
C7053_at
C7086_at
C7086_s_at
C7097_at
C7104_at
C7162_at
C7166_at
C7168_at
C7170_at
C7171_at
C7180_at
C7187_at
C7187_s_at
C7188_at
C7195_at
C7207_at
C7217_at
C7235_at
C7242_at
C7243_at
C7284_at
C7294_at
C7301_at
C7313_at
C7329_at
C7352_at
C7353_at
C7366_at
C7382_at
C7383_at
C7392_at
C7394_at
C7404_at
C7407_at
C7409_at
C7437_at
C7440_at
C7471_at
C7476_s_at
C7487_at
C7503_at
C7518_at
CV021328_s_at
C7542_at
C7554_at
C7555_at
C7556_at
C7558_at
C7587_s_at
C7596_at
C7619_at
C7664_at
C7665_at
C7677_at
C7681_at
C7687_at
C7692_at
C7695_s_at
C7757_x_at
C7766_at
C7777_at
C7801_at
C7808_at
C7809_at
C7822_at
C7829_at
C7869_at
C7892_at
C7893_at
C7898_at
C7905_at
C7925_at
C7935_at
C7984_at
C7988_at
C7989_at
C8043_s_at
C8051_at
C8091_at
C8125_at
C8126_at
C8131_s_at
C8159_at
C8213_at
C8224_at
C8226_at
C8230_at
C8239_at
C8246_s_at
C8284_at
C8663_s_at
C8292_at
C8294_at
C8305_at
C8311_at
C8316_at
C8317_at
C8317_s_at
C8322_at
C8341_s_at
C8357_at
C8370_at
C8371_at
C8372_x_at
C8375_at
C8383_at
C8395_at
C8405_at
C8412_at
C8415_at
C8416_at
EB449999_at
C8441_at
C8446_at
C8448_at
C8449_at
C8451_s_at
C8452_at
C8470_at
C8484_at
C8489_at
C8490_at
C8524_at
C8562_s_at
C8579_at
C8631_x_at
C8633_at
C8633_x_at
C8638_at
C8645_s_at
C8647_at
C8659_x_at
C8672_at
C8675_x_at
C8685_s_at
C8731_at
C8744_at
C8761_at
C8765_at
C8765_s_at
C8780_at
C8780_s_at
C8817_at
C8832_s_at
C8836_at
C8854_x_at
C8858_at
C8877_at
C8884_at
C8886_x_at
C8888_at
C8914_at
C8915_at
C8952_at
C8964_s_at
C8972_at
C9008_at
C9013_at
C9061_at
C9062_at
C9102_at
C9109_at
C9109_x_at
C9120_at
C9141_at
C9179_at
C9186_at
C9189_at
C9220_at
C9239_at
C9255_at
C9281_at
C9281_x_at
C9373_at
C9375_at
C9390_at
C9394_at
C9396_s_at
C9405_at
C9438_at
C9479_at
C9487_at
C9518_at
C9521_at
C9522_at
C9529_x_at
C9534_at
C9537_at
C9541_at
C9545_at
C9546_at
C9548_at
C9561_s_at
C9578_at
C9586_at
C9592_at
C9605_at
C9624_at
C9643_at
C9656_at
C9662_at
C9684_at
C9699_at
C9704_at
C9707_at
C9708_at
C9725_at
C9730_at
C10501_s_at
C9744_at
C9748_at
C9770_at
C9777_at
C9780_at
C9780_x_at
C9789_at
C9792_at
C9797_at
C9804_at
C9812_at
C9815_at
C9819_at
C9819_x_at
C9822_s_at
C9828_at
C9829_at
C9829_s_at
C9835_at
C9853_s_at
C9857_at
C9868_at
C9870_at
C9873_at
C9873_x_at
C9893_at
C9896_s_at
C9907_at
C9910_at
C9920_at
C9945_at
C9957_at
C9958_at
C9958_x_at
C9960_at
C9960_x_at
C9961_at
C9974_at
C9975_at
C9976_at
C9989_at
C9998_at
C10007_at
C10007_s_at
C10008_at
C10015_s_at
C10016_at
C10018_at
C10027_at
C10031_at
C10038_at
C10041_at
C10041_x_at
C10042_at
C10045_s_at
C10074_at
C10078_at
C10089_at
C10089_s_at
C10104_at
C10106_at
C10107_at
C10108_at
C10115_at
C10119_at
C10132_at
C10141_s_at
C10157_s_at
C10169_at
C10171_at
C10180_at
C10189_at
C10190_at
C10197_at
C10197_x_at
C10204_at
C10209_at
C10210_at
C10222_at
C10229_at
C10958_at
C10242_at
C10247_at
C10256_at
C10261_at
C10267_at
C10274_at
C10276_s_at
C10290_at
C10292_at
C10301_at
C10304_at
C10313_at
C10313_s_at
C10323_at
C10336_at
C10341_at
C10348_at
C10351_at
C10362_at
C10364_at
C10366_at
C10400_at
C10405_at
C10407_at
C10410_at
C10412_at
C10417_at
C10433_at
C10441_at
C10452_at
C10454_at
C10454_s_at
C10464_at
C10477_at
C10484_at
C10488_at
C10488_s_at
C10499_at
C10513_at
C10515_at
C10517_at
C10526_s_at
C10542_at
C10549_at
C10562_at
C10571_at
C10576_at
C10578_at
C10584_at
C10588_at
C10594_at
C10597_at
C10598_at
C10600_x_at
C10607_x_at
C10633_at
C10635_at
C10637_at
C10649_at
C10649_s_at
C10663_at
C10678_at
C10684_at
C10686_at
C10690_at
C10694_at
C10694_s_at
C10696_at
C10698_at
C10713_at
C10721_at
C10724_at
C10736_s_at
C10739_at
C10743_at
C10751_at
C10772_at
C10775_at
C10780_at
C10780_x_at
C10786_at
C10786_s_at
C10789_at
C10802_at
C10813_at
C10827_at
C10832_at
C10832_s_at
C10852_at
C10857_at
C10878_s_at
C10879_at
C10886_at
C10893_at
C10921_x_at
C10926_x_at
C10935_at
C10943_at
C10951_at
C10956_at
C10963_at
C10964_at
C10970_at
C10971_at
C10983_x_at
C10991_at
C10992_at
C11001_at
C11001_s_at
C11016_at
C11017_at
C11020_at
C11037_at
C11040_at
C11045_s_at
C11050_at
C11058_at
C11066_at
DW002271_at
DW002271_s_at
C11078_at
C11083_at
C11096_s_at
C11113_at
C11118_s_at
C11129_at
C11136_at
C11153_at
C11155_at
C11202_at
C11207_at
C11216_at
C11221_at
C11233_at
C11284_at
C11293_at
C11295_at
C11307_at
C11312_at
C11313_at
C11316_at
C11326_at
C11329_at
C11342_at
C11347_at
C11349_at
C11351_at
C11372_at
C11372_s_at
C11378_at
TT04_K02_at
TT04_K02_s_at
C11396_at
C11402_at
C11407_at
C11409_at
C11412_at
C11432_at
C11434_at
C11449_at
C11474_at
C11484_at
C11517_at
C11520_at
C11548_at
C11549_at
C11562_at
C11562_x_at
C11573_at
C11575_at
C11579_at
C11595_at
C11596_s_at
C11598_at
C11606_s_at
C11611_at
C11617_at
C11628_at
C11629_at
C11637_at
C11660_at
C11666_at
C11675_at
C11682_at
C11688_at
C11715_at
EB684228_at
EB684114_at
EB683909_at
EB683857_at
EB683838_at
EB683800_at
EB683785_at
EB683645_at
EB683618_at
EB683599_at
EB683599_s_at
EB683546_s_at
EB683523_at
EB683436_at
EB683312_at
EB683290_at
EB683137_at
EB683137_s_at
EB683113_at
EB683089_at
EB683033_at
EB683015_at
EB682969_at
EB682966_at
EB682928_at
EB682900_at
EB682890_at
EB682884_at
EB682818_at
EB682789_at
EB682772_at
EB682726_at
EB682721_at
EB682708_s_at
EB682662_at
EB682651_at
EB682646_at
EB682375_at
EB682346_at
EB682336_at
EB682331_s_at
EB682251_at
EB682212_s_at
EB682161_at
EB682118_at
EB681908_at
EB681893_at
EB681802_at
EB681748_at
EB681662_at
EB681614_at
EB681482_at
EB681466_at
EB681459_s_at
EB681457_at
EB681413_at
EB681378_at
EB681301_at
EB681278_at
EB681257_at
EB681158_s_at
EB681112_at
EB680948_at
EB680924_at
EB680878_at
EB680732_at
EB680603_at
EB680471_s_at
EB680455_at
EB680441_at
EB680417_at
EB680392_at
EB680371_at
EB680334_at
EB680234_at
EB680210_at
EB680202_at
EB680066_at
EB679954_at
EB679954_x_at
EB679921_at
EB679864_s_at
EB679860_at
EB679860_x_at
EB679859_at
EB679741_at
EB679698_at
EB679481_at
EB679454_at
EB679454_s_at
EB679414_at
EB679208_at
EB679161_at
EB679154_at
EB679073_at
EB679032_at
EB678949_at
EB678869_at
EB678834_at
EB678711_at
EB678676_at
EB678511_at
EB678394_at
EB678394_s_at
EB678367_at
EB678319_at
EB678213_at
EB678167_at
EB678162_at
EB678113_at
EB678096_at
EB678011_at
EB678007_at
EB677975_s_at
EB677814_at
EB677464_at
EB677358_at
EB677345_at
EB677310_at
EB677243_s_at
EB677223_at
DW005236_at
DW005234_at
DW005219_at
DW005181_at
DW005130_at
DW005120_at
DW004995_at
DW004953_at
DW004917_at
DW004904_at
DW004749_at
DW004741_at
DW004685_at
EB429031_s_at
DW004611_at
DW004442_at
DW004422_at
DW004422_s_at
DW004360_at
DW004355_at
DW004342_at
DW004315_at
DW004308_at
TT03_P02_s_at
DW004301_at
DW004212_at
DW004207_at
DW004183_at
DW004162_at
DW004131_at
DW004103_s_at
DW003984_at
DW003978_at
DW003941_at
DW003927_at
DW003877_at
DW003796_at
DW003794_at
DW003771_at
DW003748_at
DW003718_s_at
DW003504_at
DW003446_at
DW003440_at
DW003433_at
DW003313_at
DW003240_at
DW003209_s_at
DW003206_s_at
DW003169_at
DW003058_at
DW003019_at
DW002969_at
DW002855_s_at
DW002853_at
DW002829_s_at
DW002773_at
DW002635_at
DW002611_at
DW002546_at
DW002445_at
DW002399_at
DW002352_at
DW002320_at
DW002236_at
DW002172_at
DW002163_at
DW002115_at
DW002100_at
DW002033_at
DW002005_at
DW001942_at
DW001919_at
DW001753_at
DW001740_at
DW001670_at
DW001572_at
DW001549_at
DW001476_s_at
DW001419_at
DW001419_x_at
DW001355_at
DW001355_x_at
DW001352_at
DW001137_at
DW001113_s_at
DW001078_at
DW000987_at
DW000946_at
DW000901_at
DW000895_s_at
DW000817_at
DW000788_at
DW000689_at
DW000621_at
DW000601_at
DW000569_at
DW000523_at
DW000399_at
EB429287_at
EB429287_s_at
DW000305_at
DW000241_at
DW000074_at
DW000064_at
DV999998_at
DV999920_at
DV999916_at
DV999898_s_at
DV999782_at
DV999732_at
DV999730_at
DV999574_at
DV999535_at
DV999287_at
DV999189_at
DV999160_at
DV999097_at
DV998886_at
DV998760_at
DV162711_at
DV162651_at
DV162635_at
DV162630_at
DV162620_at
DV162562_at
DV162327_at
DV162282_at
DV162259_at
DV162216_at
DV162197_at
DV162181_at
DV162160_at
DV162160_s_at
DV161941_at
DV161900_at
DV161841_at
DV161803_at
DV161751_at
DV161678_s_at
DV161665_at
DV161561_at
DV161438_at
DV161415_at
DV161389_at
DV161328_at
DV161249_at
DV160786_s_at
DV160639_at
DV160481_at
DV160446_at
DV160333_at
DV160237_at
DV160211_at
DV160182_at
DV160093_at
DV160080_at
DV160079_at
DV160049_at
DV159995_at
TT08_D19_s_at
DV159873_at
DV159851_at
DV159847_at
TT30_J12_s_at
DV159759_at
DV159664_at
DV159598_at
DV159431_at
DV159412_s_at
DV159288_at
DV159279_at
DV158996_at
DV158776_at
DV158763_at
DV158670_at
DV158623_at
DV158550_at
DV158493_at
DV158236_at
DV158085_at
DV158081_s_at
DV158034_at
DV158034_s_at
DV158030_at
DV157822_at
DV157605_at
DV157540_at
EB643513_at
EB643507_s_at
EB452238_at
EB452193_at
EB452164_at
EB452158_at
EB452145_at
EB452029_at
EB451952_at
EB451896_at
EB451803_at
EB451790_at
EB451691_s_at
EB451685_at
EB451647_at
EB451640_s_at
EB451621_at
EB451612_at
EB451376_at
EB451291_at
EB451182_at
EB451099_at
EB451077_at
EB451077_s_at
EB451075_at
EB451070_at
EB450816_at
EB450801_s_at
EB450750_s_at
EB450700_at
EB450630_s_at
EB450472_at
EB450470_s_at
EB450466_at
EB450422_at
EB450385_x_at
EB450283_x_at
EB450258_at
EB450252_at
EB450216_at
EB450043_at
EB450034_at
EB450019_at
EB449806_at
EB449752_at
EB449686_s_at
EB449672_at
EB449650_at
EB449646_s_at
EB449557_at
EB449484_at
EB449425_at
EB449388_at
EB449369_at
EB449363_at
EB449312_at
EB449278_at
EB449275_at
EB449256_at
EB449189_at
EB449160_at
EB449040_at
EB448888_s_at
EB448852_s_at
EB448847_at
EB448829_at
EB448754_at
EB448668_at
EB448605_at
EB448596_at
EB448572_at
EB448550_at
EB448549_at
EB448536_at
EB448515_at
EB441236_at
EB441236_s_at
EB448422_at
EB448396_at
EB448343_x_at
EB448322_at
EB448265_at
EB448244_at
EB448177_s_at
EB448155_at
EB448110_at
EB448103_at
EB448103_s_at
EB448073_at
EB448030_at
EB447975_at
EB447921_at
EB447894_at
EB447816_at
EB447749_at
EB447690_at
EB447572_at
EB447560_at
EB447555_at
EB447517_s_at
EB447388_at
EB447370_at
EB447314_at
EB447262_x_at
EB447218_at
EB447194_x_at
EB447177_at
EB447119_at
EB447061_at
EB447033_at
EB447018_at
EB447003_at
EB446944_at
EB446928_at
EB446825_s_at
EB446781_at
EB446762_at
EB446762_s_at
EB446757_at
EB446721_at
EB446708_at
EB446708_s_at
EB446658_at
EB446642_at
EB446558_s_at
EB446554_at
EB446547_at
EB446542_at
EB446527_at
EB446517_s_at
EB446501_at
EB446478_at
EB446468_at
EB446436_at
EB446380_at
EB446367_at
EB446329_at
EB446304_at
EB446232_at
EB446092_at
EB446087_s_at
EB445958_at
EB445909_at
EB445896_at
EB445890_at
EB445745_at
EB445645_at
EB445642_at
EB445627_s_at
EB445555_x_at
EB445554_at
EB445546_at
EB445545_at
EB445533_at
EB445519_at
EB445515_s_at
EB445476_at
EB445395_at
EB445395_s_at
EB445308_at
EB445308_s_at
EB445307_at
EB445307_s_at
EB445299_at
EB445263_at
EB445262_at
EB445200_at
EB445170_at
EB445118_at
EB445075_at
EB445054_s_at
EB445042_at
EB445037_at
EB444923_x_at
EB444909_s_at
EB444837_at
EB444809_x_at
EB444772_at
EB444726_s_at
EB444683_at
EB444639_at
EB444532_at
EB444523_at
EB444516_at
EB444515_at
EB444420_at
EB444289_at
EB444289_x_at
EB444281_at
EB444280_at
EB444279_at
EB444264_s_at
EB444245_at
EB444116_at
EB444096_at
EB444081_at
EB444081_s_at
EB444070_at
EB444041_s_at
EB444025_at
EB443965_at
EB443948_at
EB443881_at
EB443881_x_at
EB443696_at
EB443556_at
EB443528_at
EB443376_s_at
EB443357_at
EB443206_at
EB443147_at
EB443142_at
EB443105_s_at
EB442958_at
EB442947_s_at
EB442914_at
EB442831_at
EB442774_at
EB442745_at
EB442745_s_at
EB442584_at
EB442482_at
EB442362_at
EB442330_s_at
EB442312_at
EB442306_at
EB442301_at
EB442276_at
EB442263_at
EB442121_at
EB442120_at
EB442044_at
EB442041_at
EB441955_at
EB441938_at
EB441929_at
EB441864_at
EB441688_at
EB441649_at
EB441616_at
EB441578_at
EB441570_at
EB441506_at
EB441500_at
EB441480_s_at
EB441385_at
EB441370_at
EB441345_at
EB441336_at
EB441293_at
EB441284_at
EB441263_at
EB441227_at
EB441170_at
EB441125_at
EB441090_at
EB441038_at
EB441016_at
EB441006_at
EB440913_s_at
EB440852_at
EB440833_at
EB440795_at
EB440781_at
EB440589_at
EB440579_at
EB440539_at
EB440494_at
EB440471_at
EB440426_at
EB440426_x_at
EB440391_at
EB440391_s_at
EB440384_at
EB440363_s_at
EB440334_at
EB440294_at
EB440257_at
EB440121_x_at
EB439891_s_at
EB439815_at
EB439775_at
EB439764_at
EB439758_s_at
EB439630_at
EB439565_s_at
EB439504_s_at
EB439469_at
EB439467_at
EB438952_s_at
EB439185_at
EB439086_at
EB439086_s_at
EB439047_at
EB439031_at
EB438992_at
EB438983_at
EB438877_at
EB438833_at
EB438717_at
EB438511_at
EB438412_at
EB438328_at
EB438235_at
EB438075_at
EB438026_at
EB437933_at
EB437847_at
EB437765_at
EB437757_at
EB437736_at
EB437693_at
EB437665_at
EB437660_at
EB437617_at
EB437589_at
EB437539_at
EB437327_at
EB437111_at
EB437044_at
EB437019_at
EB436924_at
EB436785_at
EB436769_s_at
EB436766_at
EB436759_at
EB436627_at
EB436497_x_at
EB436448_at
EB436331_at
EB436164_at
EB435830_at
EB435763_at
EB435692_at
EB435655_at
EB435581_at
EB435564_at
EB435552_at
EB435531_s_at
EB435463_at
EB435445_at
TT09_K21_s_at
EB435350_at
EB435277_at
EB435274_at
EB434957_at
EB434863_at
EB434858_at
EB434835_at
EB434825_at
EB434799_x_at
EB434643_at
EB434643_x_at
EB434485_at
EB433720_at
EB433697_at
EB433619_at
EB433619_s_at
EB433527_x_at
EB433475_at
EB433422_s_at
EB433347_at
EB433192_at
EB433192_x_at
EB433168_at
EB433143_at
EB433096_at
EB433000_at
EB432869_at
EB432743_at
EB432654_at
TT30_H23_at
TT30_H23_s_at
EB432651_at
EB432650_at
EB432645_at
EB432635_s_at
EB432485_at
EB432409_x_at
EB432408_at
EB432319_at
EB432316_x_at
EB432249_s_at
EB432210_at
EB432210_s_at
EB432102_at
EB432102_x_at
EB432061_at
EB432021_at
EB431991_at
EB431977_s_at
EB431976_at
EB431954_at
EB431940_at
EB431936_at
EB431922_s_at
EB431909_at
EB431869_at
EB431841_at
EB431841_x_at
EB431726_s_at
EB431640_at
EB431568_at
EB431534_at
EB431475_at
EB431465_at
EB431446_at
EB431425_at
EB431405_at
EB431373_at
EB431313_at
EB431153_s_at
EB431114_at
EB431107_at
EB431101_at
EB431041_at
EB430964_at
EB430914_at
EB430842_at
EB430678_at
EB430506_at
EB430499_at
EB430467_at
EB430359_s_at
EB430354_at
EB430344_x_at
EB430308_at
EB430295_at
EB430285_at
EB430279_x_at
EB430268_at
EB430246_at
EB430221_at
EB430194_at
EB430164_at
EB430164_x_at
EB430151_x_at
EB430114_at
EB429960_at
EB429911_at
EB429866_x_at
EB429849_at
EB429706_at
EB429701_at
EB429667_at
EB429639_at
EB429610_x_at
EB429590_at
EB429564_at
EB429440_at
EB429320_at
EB428994_at
EB428991_at
EB428912_at
EB428905_at
EB428781_at
EB428773_at
EB428759_at
EB428741_at
EB428734_s_at
EB428729_at
EB428617_at
EB428523_at
EB428430_at
EB428418_at
EB428068_at
EB427980_at
EB427978_at
EB427752_at
EB427745_at
EB427742_at
EB427727_at
EB427693_at
EB427651_at
EB427639_at
EB427384_at
EB427357_at
EB427345_at
EB427333_at
EB427319_at
EB427276_at
EB427237_at
EB427230_at
EB427223_at
EB427034_at
EB427018_at
EB426923_at
EB426821_s_at
EB426820_at
EB426811_at
EB426771_at
EB426716_at
EB426704_at
EB426694_s_at
EB426581_at
EB426550_at
EB426439_at
EB426349_at
EB426257_at
EB426243_at
EB426242_s_at
EB426204_at
EB426082_at
EB425927_at
EB425927_x_at
EB425829_at
EB425828_at
EB425808_s_at
EB425751_at
EB425751_x_at
EB425722_at
EB425722_x_at
EB425397_at
EB425347_at
EB425245_at
EB425153_at
EB425026_at
EB425003_at
EB424823_at
EB424813_at
EB424761_at
EB424755_at
EB424725_at
EB424671_at
CV507135_at
CV507127_at
CV507125_at
CV507107_at
BP136831_at
BP135253_at
BP135189_at
BP133628_at
BP530009_at
BP529980_at
BP529956_at
BP529940_at
BP529940_x_at
BP529932_at
BP529930_at
BP529874_at
BP529832_at
BP529787_at
BP529780_at
BP529779_at
BP529779_x_at
BP529671_at
BP529668_at
BP529534_at
BP529529_at
BP529487_at
BP529465_at
BP529460_at
BP529453_at
BP529419_at
BP529398_at
BP529276_at
BP529246_at
BP529217_at
BP529212_s_at
BP529182_at
BP529083_at
BP529036_at
BP529019_at
BP528961_at
BP528938_at
BP528880_at
BP528879_at
BP528854_at
BP528803_s_at
BP528794_at
BP528685_at
BP528681_at
BP528555_at
BP528481_at
BP528467_s_at
BP528440_at
BP528429_at
BP528409_at
BP528382_at
BP528277_at
BP528246_at
BP528198_at
BP528197_at
BP528146_at
BP528031_at
BP527920_at
BP527916_at
BP527906_at
BP527885_at
BP527848_at
BP527847_at
BP527789_s_at
BP527753_at
BP527712_at
BP527688_at
BP527632_at
BP527608_at
BP527468_at
BP527393_at
BP527382_at
BP527365_at
BP527360_at
BP527359_at
BP527338_at
BP527259_at
BP527234_at
BP527208_at
BP527147_at
BP527051_at
BP526999_at
BP526959_at
BP526939_at
BP526939_s_at
BP526910_at
BP526840_at
BP526840_s_at
BP526811_at
BP526689_at
BP526659_at
BP526609_at
BP526602_at
BP526583_at
BP526551_at
BP526505_at
BP526400_at
BP526376_at
BP526313_at
BP526306_at
BP526301_at
BP526300_at
BP526277_at
BP526246_at
BP526229_at
BP526207_at
BP526170_at
BP526160_at
BP526068_at
BP525976_at
BP525925_at
BP525915_at
BP525910_at
BP525853_at
BP525788_at
BP525786_at
BP525771_at
BP525747_at
BP525719_at
BP525710_at
BP525661_at
BP525606_at
BP525592_at
BP137450_x_at
BP137379_at
BP137349_at
BP137226_at
BP137181_at
BP137128_at
BP137079_at
BP136958_at
BP136885_s_at
BP136856_at
BP136748_at
BP136741_at
BP136732_s_at
BP136696_at
BP136662_x_at
BP136650_at
BP136628_at
BP136571_at
BP136547_at
BP136498_at
BP136483_at
BP136416_at
BP136146_at
BP136071_at
BP136045_at
BP136036_at
BP136003_at
BP135960_at
BP135939_at
BP135902_at
BP135894_at
BP135779_at
BP135719_at
BP135664_at
BP135659_at
BP135637_at
BP135601_at
BP135595_at
BP135578_at
BP135498_at
BP135487_at
BP135420_at
BP135390_at
BP135370_at
BP135265_at
BP135258_at
BP129035_s_at
BP135200_at
BP135194_at
BP135168_at
BP135093_at
BP135089_s_at
BP135053_at
BP135027_at
BP135013_at
BP134958_at
BP134901_at
BP134894_at
BP134810_at
BP134759_at
BP134681_at
BP134586_at
BP134583_at
BP134519_at
BP134494_at
BP134404_at
BP134396_at
BP134370_at
BP134356_at
BP134341_at
BP134337_s_at
BP134286_at
BP134274_at
BP134210_at
BP134185_at
BP134078_at
BP134076_at
BP133984_at
BP133960_at
BP133902_s_at
BP133851_at
BP133832_at
BP133773_at
BP133749_at
BP133658_at
BP133638_at
BP133625_at
BP133615_at
BP133604_at
BP133487_at
BP133481_at
BP133382_at
BP133291_at
BP133168_at
BP133119_at
BP133098_at
BP133094_at
BP133088_at
BP133026_at
BP133016_at
BP132946_at
BP132945_at
BP132841_at
BP132840_s_at
BP132839_at
BP132834_at
BP132799_at
BP132765_at
BP132738_at
BP132726_at
BP132613_at
BP132563_at
BP132446_at
BP132283_at
BP132272_at
BP132161_at
BP132160_at
BP132145_at
BP132116_s_at
BP132099_at
BP132067_at
BP132008_at
BP132003_at
BP131977_at
BP131884_at
BP131842_at
TT14_P03_at
TT14_P03_s_at
BP131791_at
BP131737_at
BP131717_at
BP131713_at
BP131635_at
BP131451_at
BP131319_at
BP131296_at
BP131288_at
BP131274_at
BP131220_at
BP131133_at
BP131129_at
TT09_K17_at
BP131015_at
BP130979_at
BP130938_at
BP130911_at
BP130840_at
BP130799_at
BP130775_at
BP130760_at
BP130687_at
BP130423_at
BP130400_at
BP130384_at
BP130364_at
BP130282_at
BP130132_at
BP130097_at
BP130067_at
BP130030_at
BP130026_at
BP130004_at
BP129974_at
BP129949_at
BP129948_at
BP129852_at
BP129820_at
BP129731_at
BP129660_s_at
BP129628_at
BP129602_at
BP129584_x_at
BP129547_at
BP129542_at
BP129447_at
BP129420_at
BP129412_at
BP129373_at
BP129256_at
BP129149_at
BP128950_at
BP128946_at
BP128902_at
BP128884_at
BP128883_at
BP128848_at
BP128762_at
BP128658_at
BP128600_at
BP128594_at
BP128566_at
BP128550_at
BP128548_at
BP128466_at
BP128435_at
BP128420_at
BP128412_at
AJ632988_at
AJ632969_at
AJ632965_at
AJ632915_at
AJ632891_at
AJ632891_s_at
AJ632880_at
AJ632867_at
BP535522_at
BP535500_s_at
BP535496_at
BP535472_at
BP535401_at
BP535395_at
BP535395_s_at
BP535393_at
BP535324_at
BP535322_at
BP535209_s_at
BP535046_at
BP535003_at
BP534971_s_at
BP534968_at
BP534961_at
BP534950_at
BP534846_at
BP534825_at
BP534747_at
BP534706_at
BP534698_at
BP534687_at
BP534636_at
BP534564_at
BP534560_s_at
BP534542_at
BP534541_at
BP534528_at
BP534361_at
BP534310_at
BP534294_at
BP534265_at
BP534260_at
BP534182_at
BP534153_s_at
BP534107_at
BP534013_at
BP534004_at
BP533969_at
BP533865_at
BP533841_at
BP533832_at
BP533697_at
BP533651_at
BP533602_at
BP533575_at
BP533561_at
BP533497_at
BP533480_at
BP533423_at
BP533417_at
BP533380_at
BP533372_x_at
BP533293_at
BP533293_s_at
BP533290_s_at
BP533211_x_at
BP533176_at
BP533111_s_at
BP533110_at
BP533101_s_at
BP533092_at
BP533092_s_at
BP533040_at
BP533026_at
BP533011_at
BP532974_at
BP532950_at
BP532915_at
BP532910_at
BP532868_at
BP532864_s_at
BP532828_at
BP532815_at
BP532736_at
BP532724_at
BP532668_at
BP532652_at
BP532643_at
BP532639_at
BP532630_at
BP532615_at
BP532615_x_at
BP532608_at
BP532579_at
BP532463_s_at
BP532405_at
BP532378_at
BP532344_at
BP532257_at
BP532227_at
BP532174_at
BP532170_x_at
BP532162_at
BP532151_at
BP532096_at
BP532086_at
BP532057_at
BP532053_at
BP531970_at
BP531959_at
BP531943_at
BP531926_at
BP531915_x_at
BP531859_at
BP531796_at
BP531793_at
BP531777_at
BP531705_s_at
BP531633_at
BP531631_at
BP531621_at
BP531525_at
BP531514_at
BP531503_at
BP531503_s_at
BP531480_at
BP531457_at
BP531457_s_at
BP531447_at
BP531447_x_at
BP531336_at
BP531324_s_at
BP531272_s_at
BP531237_at
BP531174_at
BP531075_at
BP530971_at
BP530969_at
BP530949_at
BP530925_at
BP530905_at
BP530858_at
BP530816_at
BP530788_s_at
BP530760_at
BP530719_at
BP530620_at
BP530582_at
BP530548_at
BP530546_x_at
BP530467_at
BP530460_s_at
BP530428_at
BP530412_at
BP530400_at
BP530354_at
BP530296_at
BP530229_s_at
BP530178_at
BP530130_at
BP530086_at
BP530066_at
BP530054_at
BP530053_at
BP530052_at
CV021809_at
CV021809_s_at
CV021798_at
CV021732_x_at
CV021728_at
CV021719_at
CV021699_at
CV021690_x_at
CV021663_x_at
CV021623_x_at
CV021553_s_at
CV021496_at
CV021361_s_at
CV021315_at
CV021112_at
CV021112_x_at
CV021035_at
CV021010_at
CV021004_x_at
CV020930_s_at
CV020825_x_at
CV020816_at
CV020815_x_at
CV020727_s_at
CV020667_at
CV020580_at
CV020537_at
CV020535_at
CV020535_s_at
CV020487_x_at
CV020401_x_at
CV020395_at
CV020395_x_at
CV020160_at
CV020092_at
CV020030_at
CV019972_at
CV019972_s_at
CV019950_at
CV019707_at
CV019697_at
CV019692_s_at
CV019654_at
CV019651_s_at
CV019457_at
CV019456_at
CV019423_s_at
CV019384_at
CV019347_at
CV019347_s_at
CV019229_x_at
CV019183_at
CV019165_at
CV019120_x_at
CV019076_x_at
CV019071_at
CV019070_at
CV019038_at
CV018975_at
CV018886_at
CV018877_at
CV018833_at
CV018739_x_at
CV018727_x_at
CV018706_at
CV018700_x_at
CV018686_x_at
CV018656_x_at
CV018580_at
CV018489_at
CV018470_at
CV018466_x_at
CV018460_s_at
CV018445_s_at
CV018384_x_at
CV018373_s_at
CV018362_at
CV018358_at
CV018204_x_at
CV018169_at
CV018165_at
CV018153_at
CV018114_at
CV018058_at
CV017986_at
CV017981_at
CV017981_s_at
CV017912_at
CV017880_at
CV017826_at
CV017785_x_at
CV017735_at
CV017717_at
CV017700_at
CV017653_at
CV017647_at
CV017560_s_at
CV017481_at
CV017423_at
CV017414_at
CV017392_at
CV017382_at
CV017313_s_at
CV017223_s_at
CV017090_at
CV017057_at
CV017040_at
CV017014_at
CV016907_at
CV016857_at
CV016811_s_at
CV016807_s_at
CV016765_s_at
CV016757_x_at
CV016728_at
CV016728_s_at
CV016698_x_at
CV016683_s_at
CV016662_at
CV016614_at
CV016585_at
CV016585_x_at
CV016540_at
CV016520_at
CV016404_at
CV016243_at
CV016174_s_at
CV016132_x_at
CV016039_at
CV016032_at
CV016012_at
CV015930_at
CV015909_at
CV015909_x_at
CN824863_at
BP192651_at
BP192555_s_at
BP192533_at
BP192513_at
CB337252_at
AJ344568_x_at
DQ447159_at
DQ459385_at
AJ718921_s_at
AJ718895_at
AJ718734_at
AJ718645_x_at
AJ718612_at
AJ718612_x_at
AJ718525_at
AJ718327_at
AJ718304_at
AJ718218_s_at
AJ718211_at
AJ718173_at
AJ718042_s_at
AJ717996_at
AJ717975_at
AJ717970_x_at
AJ717967_x_at
AY650181_at
AY640382_at
AY248905_at
AY101610_at
AB072391_at
AJ417875_at
AF316320_at
AF149981_at
AB014484_at
U64914_s_at
U66272_at
Z48603_at
TT02_I17_at
TT02_M18_at
TT03_J05_at
TT04_I21_at
TT04_P07_at
TT05_K04_at
TT06_H17_at
TT07_F04_at
TT08_C20_at
TT08_D07_at
TT08_D20_at
TT08_K05_at
TT09_G09_s_at
TT10_G12_at
TT10_L17_at
TT11_B07_at
TT11_G13_at
TT11_H18_at
TT13_A07_at
TT13_I02_at
TT15_H07_at
TT16_A12_at
TT16_A12_s_at
TT16_B05_at
TT16_H07_at
TT17_D07_at
TT17_E02_at
TT17_J12_s_at
TT17_L21_at
TT19_H07_at
TT19_N04_at
TT20_K14_s_at
TT21_A11_at
TT21_A11_s_at
TT21_L12_at
TT21_L12_s_at
TT22_C20_at
TT22_G04_at
TT22_J22_at
TT22_N11_at
TT23_B04_at
TT23_C12_at
TT23_F01_at
TT23_I04_at
TT24_A03_x_at
TT24_D11_at
TT24_D21_at
TT24_P09_at
TT26_E24_at
TT27_F22_at
TT27_P18_at
TT28_A18_at
TT28_C21_at
TT29_E07_at
TT29_M09_at
TT31_F13_at
TT31_J16_at
TT32_C03_at
TT32_E15_at
TT33_J08_at
TT33_M19_at
TT34_M15_at
TT34_P20_at
TT35_O03_at
TT37_P20_at
TT37_P20_s_at
TT36_C05_s_at
TT36_L02_at
TT36_O02_at
TT36_P21_at
TT37_A03_at
TT37_G03_at
TT37_L09_at
TT38_D16_at
TT38_E04_x_at
TT39_F05_at
TT40_B20_at
TT41_H09_at
TT41_H11_at
TT41_O06_at
TT41_P01_at
TT47_D22_at
TT47_K09_at
TT47_K22_at
TT47_P24_at
TT47_P24_s_at
TT48_B09_at
TT48_D21_at
TT49_C18_s_at
TT49_D11_at
TT49_P06_at
TT50_M21_at
TT40_P10_s_at
TT08_D13_at
TT06_K07_at
TT18_L23_at
TT03_I05_at
TT03_I05_s_at
TT03_J20_at
TT18_A14_at
TT24_I18_at
TT35_I04_at
TT02_B11_at
TT02_D05_at
TT02_G04_at
TT02_G12_at
TT02_H05_at
TT02_H23_at
TT02_J10_at
TT02_L07_at
TT02_M20_at
TT03_B03_at
TT03_F04_at
TT03_F17_at
TT03_J22_at
TT04_G20_at
TT04_K22_at
TT04_M06_at
TT04_N02_at
TT04_P13_at
TT05_D15_at
TT05_E23_at
TT05_H23_at
TT05_N02_at
TT06_M14_at
TT06_M21_s_at
TT07_B21_at
TT07_F22_at
TT07_K21_at
TT07_L04_at
TT07_L19_at
TT07_N17_at
TT08_A10_at
TT08_E03_at
TT09_B17_at
TT09_M19_at
TT09_N08_at
TT10_D18_at
TT10_G06_at
TT10_M06_at
TT10_M17_at
TT11_H02_at
TT16_B16_at
TT16_D18_s_at
TT16_F10_at
TT16_F10_x_at
TT16_F23_at
TT16_J09_at
TT16_K21_at
TT16_L01_at
TT16_N12_s_at
TT17_B12_at
TT17_B14_at
TT17_F07_at
TT17_O24_at
TT18_D20_at
TT18_E04_at
TT18_F11_s_at
TT18_K13_at
TT18_P04_at
TT18_P10_at
TT19_A13_at
TT19_D23_at
TT19_H11_at
TT19_J01_at
TT19_J12_at
TT19_J12_s_at
TT19_N01_at
TT19_N01_s_at
TT19_N06_at
TT20_B01_s_at
TT20_I19_at
TT20_M14_at
TT25_P09_at
TT21_B01_at
TT21_B01_s_at
TT21_J12_at
TT21_O16_at
TT22_A13_at
TT22_K07_at
TT22_M15_at
TT23_A23_at
TT23_D20_at
TT23_I14_at
TT23_I21_at
TT23_J11_at
TT23_M05_at
TT35_E02_at
TT35_N08_at
TT36_A02_at
TT36_C07_at
TT36_F24_at
TT36_L10_at
TT36_M10_at
TT36_P17_at
TT37_G05_at
TT37_G20_at
TT37_H04_at
TT38_B16_at
TT38_C15_at
TT38_F06_at
TT38_H18_at
TT38_N17_at
TT39_B19_at
TT39_D19_at
TT39_D19_x_at
TT39_G08_at
TT39_J02_at
TT39_K14_at
TT39_K14_s_at
TT39_M11_at
TT40_C24_s_at
TT40_F03_at
TT40_G07_at
TT40_I01_at
TT40_L20_at
TT40_M05_at
TT40_N11_at
TT40_O20_at
TT41_B14_at
TT41_G16_at
TT41_M06_at
TT34_N05_at
TT01_E02_at
TT02_E02_at
TT02_F13_at
TT02_K17_s_at
TT02_N05_at
TT02_N18_at
TT03_I06_at
TT03_M09_at
TT04_E22_at
TT04_I14_at
TT04_K12_x_at
TT04_L04_at
TT05_D01_at
TT05_E09_at
TT05_G09_at
TT05_M06_at
TT06_K06_at
TT06_M07_x_at
TT06_M09_at
TT07_L07_at
TT08_E17_at
TT08_H03_at
TT08_I16_at
TT08_I23_at
TT08_K16_at
TT08_L10_at
TT08_L11_x_at
TT08_L14_at
TT09_B02_at
TT09_C01_at
TT09_C17_s_at
TT09_D19_at
TT09_G07_at
TT09_I14_at
TT09_M17_s_at
TT10_A14_at
TT10_H04_s_at
TT10_I20_at
TT10_J07_at
TT10_K17_at
TT11_G17_at
TT12_I17_at
TT12_J06_at
TT12_K08_at
TT12_N21_at
TT13_J14_at
TT14_B18_at
TT14_F22_at
TT14_F22_s_at
TT14_L13_at
TT14_L14_at
TT15_B21_at
TT15_H16_at
TT15_O08_at
TT15_O22_at
TT16_G20_at
TT17_A08_s_at
TT17_A21_at
TT17_H16_x_at
TT17_J11_at
TT18_D02_at
TT18_D04_at
TT18_I21_at
TT19_D01_at
TT19_F14_at
TT19_F14_x_at
TT19_H10_at
TT19_I10_at
TT19_L06_at
TT19_M02_at
TT19_N18_at
TT20_O16_at
TT21_A09_at
TT21_E10_at
TT21_E22_at
TT21_K02_at
TT22_A22_at
TT22_C02_at
TT22_H16_at
TT22_I12_at
TT22_N19_at
TT22_O12_at
TT22_O17_at
TT23_I22_at
TT24_G19_at
TT24_I07_at
TT26_G10_at
TT26_H11_at
TT27_B10_at
TT27_H19_at
TT27_L11_at
TT27_N19_at
TT28_A14_at
TT28_G08_at
TT30_E22_at
TT30_J02_at
TT30_M10_at
TT31_B13_at
TT31_G10_at
TT31_L14_at
TT33_G17_at
TT34_C10_at
TT34_D07_s_at
TT34_H05_at
TT34_K22_at
TT35_H08_at
TT35_H08_s_at
TT36_B20_at
TT36_D09_at
TT36_E14_at
TT36_E16_at
TT36_G16_at
TT36_H20_at
TT36_I23_at
TT36_J05_at
TT36_L23_x_at
TT37_G10_x_at
TT37_H02_at
TT38_C18_s_at
TT38_J12_s_at
TT39_B20_at
TT39_E04_at
TT39_E04_x_at
TT39_H06_at
TT39_I15_at
TT39_K09_at
TT39_O20_at
TT39_P05_at
TT40_C04_at
TT41_G15_at
TT41_L04_s_at
TT47_C11_at
TT47_H17_s_at
TT48_G15_at
TT48_H19_at
TT48_N07_at
TT49_B06_at
TT49_D08_at
TT49_I22_at
TT49_L09_at
TT50_E15_at
TT41_I15_at
TT34_B01_at
TT27_H04_at
TT41_N11_at
TT18_I08_at
TT03_G11_at
TT05_C08_at
TT12_D11_at
TT16_N24_s_at
TT17_M24_s_at
TT25_A08_s_at
TT27_M09_at
TT31_E08_at
TT36_D21_at
TT11_H07_at
TT21_J11_at
TT30_N09_at
TT02_D12_at
TT02_N08_at
TT02_O01_at
TT02_P07_at
TT03_B09_at
TT03_I20_at
TT03_J17_at
TT03_O14_at
TT03_O23_at
TT06_C01_at
TT06_G02_s_at
TT06_M23_at
TT06_P04_at
TT07_F19_at
TT07_I23_at
TT08_B06_at
TT09_F10_s_at
TT10_C04_at
TT10_H22_s_at
TT11_F04_at
TT11_H24_at
TT12_E22_at
TT21_C02_s_at
TT21_M18_at
TT22_C24_at
TT22_C24_x_at
TT22_F05_at
TT22_G10_at
TT24_K08_at
TT24_M10_at
TT24_M17_at
TT24_O11_at
TT26_I05_at
TT27_C20_at
TT27_K24_at
TT28_J13_at
TT28_K14_at
TT29_C11_at
TT29_K24_at
TT30_L16_at
TT31_A08_at
TT31_I14_at
TT31_N18_at
TT32_B21_at
TT32_C06_at
TT32_D02_at
TT32_F11_at
TT33_H04_at
TT33_I05_at
TT33_K23_x_at
TT33_L01_at
TT03_G06_at
TT02_B07_at
TT02_B16_at
TT02_C24_s_at
TT02_I15_at
TT03_E18_at
TT03_F01_at
TT03_F02_at
TT04_A04_at
TT04_E08_at
TT04_F10_at
TT05_C13_at
TT05_J05_at
TT05_M18_at
TT06_B02_at
TT06_C09_at
TT06_C09_s_at
TT06_J04_at
TT06_K01_at
TT06_L18_at
TT06_L18_x_at
TT07_L08_at
TT08_G09_at
TT08_I06_at
TT08_P05_at
TT09_A16_at
TT10_D14_at
TT10_K05_s_at
TT10_L19_at
TT11_B01_at
TT11_C15_at
TT11_F07_at
TT11_O06_at
TT11_P11_at
TT11_P11_x_at
TT12_E16_s_at
TT12_I15_at
TT12_N23_at
TT12_O09_at
TT12_P12_at
TT13_L12_at
TT14_M11_at
TT14_P07_at
TT15_C13_at
TT15_D14_at
TT15_K23_at
TT15_L14_at
TT16_C01_at
TT16_C04_at
TT16_C09_at
TT16_H18_at
TT16_N11_at
TT17_C16_at
TT18_C11_s_at
TT18_I01_at
TT18_I12_at
TT18_J01_at
TT18_J24_at
TT19_C24_s_at
TT19_E20_at
TT19_H15_at
TT20_B11_at
TT20_C04_at
TT20_D05_at
TT20_D24_at
TT20_H21_at
TT20_J23_at
TT20_L12_at
TT20_O09_at
TT21_I06_at
TT21_L02_at
TT22_D22_at
TT22_F20_at
TT22_N06_at
TT23_E10_at
TT23_E10_x_at
TT23_J16_at
TT23_L03_at
TT23_L23_at
TT24_F03_s_at
TT25_B12_s_at
TT25_D16_at
TT25_D19_at
TT29_P23_at
TT26_K19_at
TT27_E10_at
TT27_L02_s_at
TT27_M14_at
TT27_P05_at
TT28_P17_at
TT29_E04_at
TT29_J15_at
TT29_L04_at
TT29_L04_s_at
TT29_L08_at
TT29_M01_at
TT30_A12_at
TT30_B06_at
TT30_C15_at
TT30_F15_at
TT30_M08_at
TT30_P15_s_at
TT31_K22_at
TT32_J08_at
TT32_K18_at
TT32_N19_at
TT32_P02_s_at
TT33_B10_at
TT33_F17_at
TT33_K03_at
TT33_K05_at
TT33_K05_s_at
TT33_L14_at
TT34_K21_at
TT34_L15_at
TT35_C04_at
TT35_D12_at
TT35_D12_s_at
TT35_F05_at
TT35_H24_at
TT35_K08_at
TT37_K11_at
TT37_M04_at
TT37_N07_at
TT37_N07_x_at
TT39_I05_at
TT39_I06_at
TT39_J20_at
TT39_N12_s_at
TT40_B15_at
TT40_B19_at
TT40_F17_at
TT40_O07_at
TT41_A07_at
TT41_E12_at
TT41_G03_at
TT41_P08_at
TT47_A12_s_at
TT47_F15_at
TT47_N20_at
TT47_O10_at
TT48_J22_at
TT50_H10_at
TT50_H12_at
TT50_P01_at
AGCC170_x_at
TTAA218_at
TTTT362_at
GC227B_at
GC359_at
GC414A_at
GC414A_x_at
MC123_at
MC410_s_at
T150_s_at
BC2M1426_at
BC2M3115_at
BC2M4121_at
BC3M1413_at
BC3M241_at
BC3M3466_at
BT1M2144_at
BT1M2144_x_at
BT1M3432_x_at
BT1M3436_x_at
BT1M427_at
BT2M1121_at
BT2M417_at
