# Supplementary material for: TobEA: an atlas of tobacco gene expression from seed to senescence
Source: BMC Genomics. 2010 Feb 26;11:142. doi: 10.1186/1471-2164-11-142 (PMC2841117; doi:10.1186/1471-2164-11-142)
Supplement: Additional file 7 — GO analysis of K-means clusters. Zip file containing lists of probes sets and GO analysis results for in each of the 30 K-means clusters (K0- K29). [file 1471-2164-11-142-S7.ZIP › Cluster 13 of 30 K-means on Index.txt_Result_Over_2.txt]

GO_Number	GO_Term	Background	Background_with_GO	List_Total	List_with_GO	Raw_Fish_P	Adjusted_Fish_P	List
GO:0008150	proc_biological_process	22448	5385	1642	538	1.81255011000303e-012	9.73339409071627e-010	AJ632969_at	AJ717975_at	AJ718327_at	BC3M3466_at	BP128550_at	BP129852_at	BP130911_at	BP132272_at	BP133026_at	BP134210_at	BP134586_at	BP134894_at	BP134901_at	BP134958_at	BP135370_at	BP136003_at	BP136146_at	BP136416_at	BP136856_at	BP137181_at	BP137226_at	BP137379_at	BP525747_at	BP525771_at	BP525788_at	BP526301_at	BP526602_at	BP526939_at	BP526939_s_at	BP526959_at	BP527234_at	BP527359_at	BP527360_at	BP527753_at	BP527906_at	BP528198_at	BP528440_at	BP528803_s_at	BP529019_at	BP529487_at	BP529779_at	BP529779_x_at	BP529940_at	BP529940_x_at	BP530797_s_at	BP531272_s_at	BP531457_at	BP531457_s_at	BP531621_at	BP531787_at	BP532057_at	BP533293_at	BP533293_s_at	BP533380_at	BP533417_at	BP533480_at	BP534358_s_at	BP534528_at	BP534541_at	BP534747_at	BP535046_at	BP535401_at	BP535472_at	BT2M417_at	C10018_at	C10031_at	C10041_at	C10041_x_at	C10045_s_at	C10290_at	C10292_at	C10313_at	C10313_s_at	C10336_at	C10341_at	C10348_at	C10351_at	C10405_at	C10464_at	C10542_at	C10571_at	C10576_at	C10578_at	C10588_at	C10594_at	C10600_x_at	C10649_at	C10649_s_at	C10663_at	C10678_at	C10698_at	C10721_at	C10772_at	C10802_at	C10827_at	C10852_at	C10857_at	C10886_at	C10935_at	C10958_at	C10971_at	C10983_x_at	C11016_at	C11040_at	C11058_at	C11066_at	C11078_at	C11113_at	C11136_at	C11284_at	C11293_at	C11295_at	C11312_at	C11313_at	C11316_at	C11326_at	C11349_at	C11412_at	C1150_at	C11575_at	C11579_at	C11617_at	C11628_at	C1267_at	C1331_at	C1354_at	C135_s_at	C1372_at	C1375_at	C1405_at	C1430_at	C1436_s_at	C1503_at	C154_at	C1609_at	C1672_at	C1771_at	C1780_at	C1791_at	C1950_at	C1984_at	C1984_s_at	C2045_s_at	C2049_at	C212_at	C2179_s_at	C2245_at	C2310_at	C2356_at	C2398_at	C2398_s_at	C2456_at	C2492_at	C2511_at	C2532_at	C2576_at	C2584_at	C2648_at	C2660_at	C2660_s_at	C2714_at	C2731_at	C2764_at	C2770_at	C2770_s_at	C2785_x_at	C2795_at	C2881_s_at	C293_at	C2943_at	C2972_at	C3054_at	C3181_at	C3181_x_at	C3190_at	C3244_at	C3258_at	C3263_s_at	C3276_at	C3310_at	C332_at	C3370_at	C3432_at	C3441_at	C3511_at	C3516_at	C364_at	C3757_at	C3780_at	C3796_s_at	C3844_x_at	C3917_at	C4038_at	C4049_x_at	C4093_at	C4127_at	C4133_at	C4133_s_at	C4174_at	C4174_s_at	C4234_at	C4320_s_at	C4334_s_at	C4378_at	C4389_at	C4412_at	C4523_at	C4523_x_at	C4531_at	C4594_at	C4610_at	C4772_at	C477_at	C4780_at	C4780_s_at	C4800_at	C4817_at	C4835_at	C4839_at	C4893_s_at	C4914_at	C4961_at	C5002_at	C5015_at	C502_at	C5057_at	C5057_x_at	C5076_at	C5174_at	C5239_s_at	C5242_at	C5242_x_at	C5259_at	C5273_at	C5322_at	C5326_at	C5328_at	C5346_at	C5390_at	C5416_at	C5424_at	C5474_at	C54_s_at	C5502_at	C5512_at	C5579_at	C5779_s_at	C5783_at	C5836_at	C5853_at	C5923_at	C5923_x_at	C5941_at	C5986_at	C6011_s_at	C6036_at	C6102_at	C6277_at	C6329_x_at	C6351_at	C6389_at	C6394_at	C6394_s_at	C6413_at	C647_at	C6515_at	C6539_at	C6539_s_at	C6567_at	C6585_at	C6605_at	C6632_at	C6635_at	C6659_at	C6695_at	C6703_at	C6768_at	C6844_at	C6860_at	C6914_at	C6934_at	C6969_at	C6989_at	C6992_at	C6992_s_at	C7015_at	C7044_at	C7086_at	C7086_s_at	C720_at	C735_s_at	C7366_at	C7382_at	C7383_at	C7394_at	C747_at	C7487_at	C7503_at	C7518_at	C754_at	C7665_at	C7766_at	C7777_at	C7822_at	C7923_s_at	C8125_at	C8126_at	C8239_at	C8294_at	C8452_at	C8490_at	C8524_at	C8631_x_at	C8645_s_at	C8663_s_at	C8685_s_at	C8915_at	C90_s_at	C9102_at	C9394_at	C9396_s_at	C942_at	C9479_at	C9545_at	C9578_at	C9643_at	C9699_at	C9704_at	C9725_at	C9730_at	C9744_at	C9819_at	C9819_x_at	C9829_at	C9829_s_at	C982_at	C983_at	C9853_s_at	C9873_at	C9873_x_at	C9910_at	CV015909_at	CV015909_x_at	CV016174_s_at	CV016540_at	CV017223_s_at	CV017653_at	CV017912_at	CV017981_at	CV017981_s_at	CV018153_at	CV018362_at	CV018470_at	CV018706_at	CV019070_at	CV019165_at	CV019707_at	CV019972_at	CV019972_s_at	CV020401_x_at	CV021496_at	CV021623_x_at	CV021728_at	DV158034_at	DV158034_s_at	DV158493_at	DV158550_at	DV159288_at	DV159847_at	DV160446_at	DV160481_at	DV161389_at	DV161438_at	DV161678_s_at	DV161841_at	DV162259_at	DV162327_at	DV162562_at	DV998760_at	DV998886_at	DV999782_at	DV999898_s_at	DV999998_at	DW000064_at	DW000241_at	DW000305_at	DW000817_at	DW000946_at	DW000987_at	DW001352_at	DW001549_at	DW002352_at	DW002829_s_at	DW003169_at	DW003209_s_at	DW003771_at	DW003796_at	DW004103_s_at	DW004131_at	DW004212_at	DW004749_at	DW005181_at	DW005219_at	EB424725_at	EB424755_at	EB424813_at	EB425003_at	EB425751_at	EB425751_x_at	EB425808_s_at	EB425829_at	EB426349_at	EB426694_s_at	EB426716_at	EB426811_at	EB427223_at	EB427237_at	EB427333_at	EB427384_at	EB427639_at	EB427980_at	EB428729_at	EB428773_at	EB428994_at	EB429866_x_at	EB430842_at	EB430964_at	EB431313_at	EB431841_at	EB431841_x_at	EB431922_s_at	EB431991_at	EB432654_at	EB436769_s_at	EB436924_at	EB437044_at	EB437617_at	EB437693_at	EB438412_at	EB438952_s_at	EB439086_at	EB439086_s_at	EB439504_s_at	EB439758_s_at	EB439891_s_at	EB440391_at	EB440391_s_at	EB440426_at	EB440426_x_at	EB440589_at	EB440781_at	EB440833_at	EB441006_at	EB441016_at	EB441038_at	EB441236_at	EB441236_s_at	EB441263_at	EB441929_at	EB442263_at	EB442276_at	EB442584_at	EB442831_at	EB443881_at	EB443881_x_at	EB444096_at	EB444116_at	EB444245_at	EB444280_at	EB445075_at	EB445356_s_at	EB445395_at	EB445395_s_at	EB445476_at	EB445554_at	EB445642_at	EB445745_at	EB445909_at	EB446517_s_at	EB446658_at	EB446708_at	EB446708_s_at	EB446757_at	EB447003_at	EB447061_at	EB447314_at	EB447555_at	EB447572_at	EB447894_at	EB448103_at	EB448103_s_at	EB448265_at	EB448422_at	EB448550_at	EB448572_at	EB448596_at	EB448605_at	EB448847_at	EB449256_at	EB449369_at	EB449672_at	EB450043_at	EB450216_at	EB450283_x_at	EB450472_at	EB450750_s_at	EB451075_at	EB451612_at	EB451621_at	EB451640_s_at	EB451691_s_at	EB451790_at	EB452029_at	EB452158_at	EB677243_s_at	EB677310_at	EB677358_at	EB677814_at	EB677975_s_at	EB678007_at	EB678011_at	EB678869_at	EB679414_at	EB679481_at	EB679864_s_at	EB680210_at	EB680392_at	EB680878_at	EB682212_s_at	EB682336_at	EB682346_at	EB682662_at	EB682708_s_at	EB682726_at	EB682900_at	EB683015_at	EB683152_s_at	TTAA218_at	
GO:0008270	func_zinc ion binding	22448	603	1642	96	5.68245450693894e-012	1.52573903511311e-009	AJ718304_at	AJ718327_at	AJ718895_at	BP133851_at	BP134894_at	BP525719_at	BP525925_at	BP526207_at	BP527360_at	BP528467_s_at	BP529419_at	BP529874_at	BP530178_at	BP530296_at	BP534968_at	C10015_s_at	C10078_at	C10301_at	C10488_at	C10488_s_at	C10517_at	C10827_at	C10963_at	C11595_at	C1223_at	C2045_s_at	C2179_s_at	C2212_at	C2233_at	C2517_s_at	C2731_at	C2881_s_at	C3263_s_at	C3531_at	C3571_at	C3664_at	C3882_s_at	C3944_at	C4049_x_at	C4135_at	C4737_at	C4780_at	C4780_s_at	C4824_s_at	C502_at	C6329_x_at	C637_at	C647_at	C659_at	C6883_at	C6914_at	C7044_at	C7409_at	C7695_s_at	C8051_at	C8416_at	C90_s_at	C9548_at	C9592_at	C9920_at	CV017653_at	DV158623_at	DV159995_at	DV161665_at	DV161751_at	DV999535_at	DV999782_at	DW000817_at	DW002399_at	DW003209_s_at	DW003313_at	DW004183_at	DW004360_at	DW005120_at	EB427345_at	EB428235_s_at	EB428734_s_at	EB428905_at	EB433422_s_at	EB436785_at	EB439086_at	EB439086_s_at	EB441038_at	EB441480_s_at	EB441955_at	EB445042_at	EB446501_at	EB448549_at	EB448829_at	EB449686_s_at	EB452145_at	EB677975_s_at	EB681482_at	EB682708_s_at	EB683015_at	EB683546_s_at	
GO:0005515	func_protein binding	22448	1321	1642	167	1.69720903997472e-011	3.03800418155475e-009	AJ718304_at	AJ718895_at	AY640382_at	BP132799_at	BP133851_at	BP133960_at	BP134894_at	BP525719_at	BP525925_at	BP526207_at	BP526689_at	BP528467_s_at	BP529419_at	BP529874_at	BP530296_at	BP533092_at	BP533092_s_at	BP534968_at	C10015_s_at	C10078_at	C1023_s_at	C10247_at	C10417_at	C10441_at	C10488_at	C10488_s_at	C10517_at	C10963_at	C11001_at	C11001_s_at	C11595_at	C11682_at	C1418_at	C1418_s_at	C1574_at	C1574_s_at	C1697_at	C1934_at	C2061_at	C2061_s_at	C2179_s_at	C2233_at	C2417_at	C2517_s_at	C2736_s_at	C2889_at	C3075_at	C3181_at	C3181_x_at	C3230_s_at	C333_at	C3423_at	C3531_at	C3556_at	C3571_at	C3620_at	C3620_x_at	C3877_at	C3909_at	C4044_at	C4048_at	C410_at	C4127_at	C4135_at	C4183_s_at	C456_at	C456_x_at	C4610_at	C4737_at	C4835_at	C4841_at	C48_s_at	C5005_at	C5188_at	C5268_at	C5497_at	C5763_at	C5787_at	C5836_at	C603_at	C6309_at	C637_at	C6422_at	C647_at	C6860_at	C703_at	C703_s_at	C7044_at	C7383_at	C7409_at	C7695_s_at	C7893_at	C8416_at	C8562_s_at	C9061_at	C9179_at	C9220_at	C9548_at	C9561_s_at	C9586_at	C9592_at	C9643_at	C9815_at	C9822_s_at	C9907_at	C9920_at	C9974_at	CV017859_s_at	CV018384_x_at	CV020395_at	CV020395_x_at	CV020825_x_at	CV507135_at	DV158623_at	DV160333_at	DV161900_at	DW001355_at	DW001355_x_at	DW002399_at	DW003209_s_at	DW003313_at	DW004360_at	DW004741_at	DW005120_at	EB427034_at	EB428068_at	EB428235_s_at	EB428734_s_at	EB428905_at	EB432650_at	EB433422_s_at	EB436785_at	EB438833_at	EB440539_at	EB440579_at	EB440852_at	EB441236_at	EB441236_s_at	EB441385_at	EB441864_at	EB441955_at	EB443147_at	EB443206_at	EB444081_at	EB444081_s_at	EB444523_at	EB444726_s_at	EB445042_at	EB445476_at	EB445890_at	EB446380_at	EB447194_x_at	EB447218_at	EB448343_x_at	EB448549_at	EB448829_at	EB449278_at	EB449686_s_at	EB450470_s_at	EB452145_at	EB678011_at	EB681482_at	EB682375_at	EB683290_at	EB683523_at	EB683546_s_at	U64914_s_at	
GO:0005575	comp_cellular_component	22448	4176	1642	467	2.69722022494534e-011	3.62101815198912e-009	AB072391_at	AJ417875_at	AJ632965_at	AJ632969_at	BP128466_at	BP130364_at	BP131319_at	BP132067_at	BP132765_at	BP132839_at	BP133026_at	BP133625_at	BP134210_at	BP134286_at	BP134404_at	BP134759_at	BP134958_at	BP135013_at	BP135370_at	BP135601_at	BP135664_at	BP136003_at	BP136146_at	BP136416_at	BP137079_at	BP137181_at	BP137379_at	BP525747_at	BP526301_at	BP526551_at	BP526959_at	BP527234_at	BP527688_at	BP527753_at	BP527906_at	BP528198_at	BP528481_at	BP528803_s_at	BP528961_at	BP529182_at	BP529487_at	BP529940_at	BP529940_x_at	BP529980_at	BP530797_s_at	BP530969_at	BP531272_s_at	BP531457_at	BP531457_s_at	BP532174_at	BP532974_at	BP533293_at	BP533293_s_at	BP533417_at	BP533480_at	BP534528_at	BP534541_at	BP534747_at	BP535003_at	BP535046_at	BP535472_at	BT2M417_at	C10031_at	C10041_at	C10041_x_at	C10074_at	C10204_at	C10242_at	C10274_at	C10313_at	C10313_s_at	C10341_at	C10405_at	C10407_at	C10464_at	C10576_at	C10578_at	C10594_at	C10597_at	C10600_x_at	C10637_at	C10649_at	C10649_s_at	C10678_at	C10698_at	C10751_at	C10802_at	C10857_at	C10886_at	C10935_at	C10958_at	C10971_at	C10_at	C11016_at	C11040_at	C11078_at	C11136_at	C11216_at	C11295_at	C11312_at	C11316_at	C11326_at	C11349_at	C11372_at	C11372_s_at	C11573_at	C11575_at	C11611_at	C11628_at	C11637_at	C1193_at	C135_s_at	C1372_at	C1405_at	C1442_at	C1533_at	C1571_at	C1571_x_at	C1606_at	C1609_at	C1672_at	C1680_s_at	C1749_s_at	C1822_at	C1847_at	C187_at	C1950_at	C2049_at	C2072_at	C212_at	C2146_x_at	C2179_s_at	C2212_at	C2245_at	C233_at	C2356_at	C2398_at	C2398_s_at	C2456_at	C2492_at	C2493_at	C2532_at	C2576_at	C2584_at	C2648_at	C2714_at	C2731_at	C2795_at	C2881_s_at	C2920_at	C293_at	C299_at	C3054_at	C3153_at	C3153_s_at	C3181_at	C3181_x_at	C3190_at	C3203_at	C3258_at	C3263_s_at	C326_at	C3276_at	C3287_at	C3310_at	C3338_at	C3432_at	C3757_at	C3780_at	C3914_at	C3917_at	C392_at	C392_s_at	C3944_at	C39_s_at	C4038_at	C4049_x_at	C4093_at	C4127_at	C4133_at	C4133_s_at	C4174_at	C4174_s_at	C4320_s_at	C4334_s_at	C4378_at	C4389_at	C4531_at	C4610_at	C4619_at	C4619_x_at	C4665_at	C4772_at	C4781_s_at	C4791_at	C4791_s_at	C4800_at	C4851_at	C4893_s_at	C4961_at	C5002_at	C5044_at	C5057_at	C5057_x_at	C5239_s_at	C5273_at	C5416_at	C5424_at	C5435_at	C5497_at	C5502_at	C5579_at	C5729_at	C5749_at	C5779_s_at	C5783_at	C5836_at	C5853_at	C590_at	C5923_at	C5923_x_at	C5941_at	C5986_at	C6011_s_at	C6034_at	C6036_at	C6076_at	C6076_x_at	C6217_at	C6258_s_at	C6329_x_at	C6389_at	C6567_at	C6585_at	C659_at	C6609_s_at	C6632_at	C6635_at	C6653_at	C6695_at	C6768_at	C6860_at	C6914_at	C6923_at	C6934_at	C6969_at	C6992_at	C6992_s_at	C6997_at	C7015_at	C7053_at	C7195_at	C720_at	C730_at	C735_s_at	C7366_at	C7382_at	C7383_at	C7394_at	C7404_at	C7518_at	C7766_at	C7777_at	C7923_s_at	C8043_s_at	C8125_at	C8341_s_at	C8490_at	C8631_x_at	C8663_s_at	C8685_s_at	C8972_at	C90_s_at	C9102_at	C9120_at	C9239_at	C9373_at	C942_at	C9479_at	C9521_at	C9522_at	C9578_at	C9643_at	C9699_at	C9819_at	C9819_x_at	C9829_at	C9829_s_at	C982_at	C983_at	C9853_s_at	C9896_s_at	C9910_at	CV016174_s_at	CV016520_at	CV016540_at	CV016698_x_at	CV016728_at	CV016728_s_at	CV016811_s_at	CV017040_at	CV017481_at	CV017653_at	CV017912_at	CV017981_at	CV017981_s_at	CV018153_at	CV018470_at	CV018706_at	CV018877_at	CV019165_at	CV019707_at	CV019972_at	CV019972_s_at	CV020395_at	CV020395_x_at	CV020487_x_at	CV020727_s_at	CV021328_s_at	CV021496_at	CV021663_x_at	CV021732_x_at	CV507107_at	CV507127_at	DV158034_at	DV158034_s_at	DV158081_s_at	DV159288_at	DV159598_at	DV160079_at	DV160481_at	DV161389_at	DV161665_at	DV161678_s_at	DV161941_at	DV162216_at	DV162259_at	DV162282_at	DV162562_at	DV998886_at	DV999898_s_at	DW000569_at	DW000788_at	DW000946_at	DW000987_at	DW001753_at	DW002236_at	DW002445_at	DW002611_at	DW002829_s_at	DW003169_at	DW003209_s_at	DW003771_at	DW003796_at	DW004103_s_at	DW004741_at	DW005181_at	DW005219_at	EB424755_at	EB425003_at	EB425397_at	EB425829_at	EB426581_at	EB427223_at	EB427230_at	EB427237_at	EB427333_at	EB427639_at	EB427651_at	EB430499_at	EB430842_at	EB430914_at	EB431313_at	EB432635_s_at	EB432651_at	EB432654_at	EB433720_at	EB434825_at	EB436331_at	EB436769_s_at	EB437019_at	EB437044_at	EB437617_at	EB437693_at	EB437933_at	EB438235_at	EB438328_at	EB438412_at	EB438511_at	EB438877_at	EB439047_at	EB439467_at	EB439758_s_at	EB439775_at	EB439891_s_at	EB440426_at	EB440426_x_at	EB440494_at	EB440589_at	EB440795_at	EB440833_at	EB441016_at	EB441090_at	EB441170_at	EB441578_at	EB441929_at	EB442263_at	EB442276_at	EB442584_at	EB442831_at	EB442914_at	EB443142_at	EB443881_at	EB443881_x_at	EB444096_at	EB445118_at	EB445395_at	EB445395_s_at	EB445476_at	EB445554_at	EB445642_at	EB445745_at	EB445909_at	EB447018_at	EB447119_at	EB447572_at	EB448244_at	EB448550_at	EB448847_at	EB449256_at	EB449369_at	EB450043_at	EB451075_at	EB451621_at	EB451640_s_at	EB452029_at	EB452158_at	EB452193_at	EB677243_s_at	EB677358_at	EB677464_at	EB677814_at	EB677975_s_at	EB678011_at	EB678167_at	EB678834_at	EB678869_at	EB678949_at	EB679208_at	EB679414_at	EB679481_at	EB680210_at	EB680392_at	EB680417_at	EB680471_s_at	EB681278_at	EB681614_at	EB682212_s_at	EB682251_at	EB682336_at	EB682662_at	EB682721_at	EB682726_at	EB682969_at	EB683312_at	EB683618_at	EB684114_at	
GO:0006914	proc_autophagy	22448	32	1642	15	1.48235190788881e-009	1.59204594907258e-007	BP128466_at	BP534310_at	C10204_at	C1533_at	C1657_at	C3451_at	C4657_at	C5165_at	C5827_at	C8213_at	EB430114_at	EB441227_at	EB444081_at	EB444081_s_at	EB679208_at	
GO:0003700	func_transcription factor activity	22448	1026	1642	126	5.09539488380284e-009	4.56037842100354e-007	AB014484_at	AB072391_at	AJ718304_at	AJ718612_at	AJ718612_x_at	AY101610_at	AY248905_at	BC3M241_at	BP130400_at	BP131884_at	BP133628_at	BP526246_at	BP528961_at	BP530354_at	BP531514_at	BP532615_at	BP532615_x_at	BP532724_at	C10016_at	C10197_at	C10197_x_at	C10366_at	C10724_at	C1075_at	C10943_at	C11045_s_at	C11347_at	C11372_at	C11372_s_at	C11484_at	C11596_s_at	C11606_s_at	C11654_s_at	C11715_at	C1193_at	C1223_at	C1418_at	C1418_s_at	C1679_at	C1782_at	C2030_at	C2514_at	C2911_at	C3075_at	C3254_at	C3526_at	C3556_at	C3797_at	C3797_x_at	C3938_at	C3938_x_at	C4270_s_at	C4600_at	C4614_s_at	C4666_at	C48_s_at	C5316_at	C5316_s_at	C5618_at	C5775_at	C598_at	C603_at	C6583_at	C6666_s_at	C6868_x_at	C687_at	C6883_at	C6928_s_at	C7925_at	C8341_s_at	C841_s_at	C9061_at	C9062_at	C9281_at	C9281_x_at	C9405_at	C9960_at	C9960_x_at	CV016857_at	CV017014_at	CV017313_s_at	DV161751_at	DV162181_at	DV999189_at	DV999287_at	DV999535_at	DW000817_at	DW000901_at	DW001137_at	DW002320_at	DW002445_at	DW002855_s_at	DW003446_at	DW004183_at	DW004360_at	EB428759_at	EB432485_at	EB434825_at	EB436448_at	EB438328_at	EB438717_at	EB438833_at	EB439764_at	EB440539_at	EB441345_at	EB441570_at	EB441938_at	EB442120_at	EB442362_at	EB445307_at	EB445307_s_at	EB445533_at	EB446721_at	EB447560_at	EB449275_at	EB450700_at	EB678834_at	EB679921_at	EB680371_at	EB680441_at	EB680471_s_at	EB680924_at	EB681301_at	EB683523_at	EB683800_at	Z48603_at	
GO:0004842	func_ubiquitin-protein ligase activity	22448	248	1642	44	3.60316260161753e-008	2.76414045295516e-006	BP192555_s_at	BP525661_at	BP529212_s_at	BP532174_at	C10015_s_at	C10274_at	C10926_x_at	C11001_at	C11001_s_at	C1253_at	C1574_at	C1574_s_at	C1718_x_at	C2292_at	C3079_at	C3153_at	C3153_s_at	C3531_at	C4044_at	C4048_at	C4757_at	C5507_s_at	C6851_s_at	C8832_s_at	C9255_at	C9592_at	C9815_at	C9822_s_at	C9896_s_at	CV016132_x_at	CV018833_at	CV020487_x_at	CV020535_at	CV020535_s_at	CV021315_at	DV160333_at	DV162630_at	DW001572_at	DW003748_at	EB441385_at	EB444726_s_at	EB445170_at	EB450470_s_at	EB678213_at	
GO:0003674	func_molecular_function	22448	4451	1642	408	1.40654129454632e-007	9.44140843964214e-006	AJ632969_at	BP128466_at	BP129660_s_at	BP130911_at	BP131319_at	BP131451_at	BP132272_at	BP134286_at	BP134958_at	BP135370_at	BP136416_at	BP137079_at	BP525747_at	BP525771_at	BP526301_at	BP526939_at	BP526939_s_at	BP526959_at	BP527234_at	BP527359_at	BP527753_at	BP527906_at	BP528198_at	BP528803_s_at	BP529019_at	BP529182_at	BP529453_at	BP529487_at	BP529779_at	BP529779_x_at	BP529940_at	BP529940_x_at	BP530797_s_at	BP531457_at	BP531457_s_at	BP531621_at	BP531787_at	BP533293_at	BP533293_s_at	BP533480_at	BP534310_at	BP534528_at	BP534541_at	BP534747_at	BP535046_at	BP535401_at	BP535472_at	BT2M417_at	C10008_at	C10031_at	C10041_at	C10041_x_at	C10045_s_at	C10089_at	C10089_s_at	C10157_s_at	C10204_at	C10313_at	C10313_s_at	C10336_at	C10341_at	C10348_at	C10400_at	C10405_at	C10407_at	C10464_at	C10542_at	C10571_at	C10576_at	C10578_at	C10597_at	C10600_x_at	C10635_at	C10649_at	C10649_s_at	C10663_at	C10698_at	C10772_at	C10802_at	C10852_at	C10857_at	C10886_at	C10958_at	C10971_at	C11016_at	C11040_at	C11058_at	C11078_at	C11113_at	C11136_at	C11284_at	C11295_at	C11307_at	C11313_at	C11316_at	C11326_at	C11349_at	C11351_at	C11412_at	C1150_at	C11575_at	C11579_at	C11617_at	C11628_at	C1180_at	C1267_at	C1331_at	C1354_at	C135_s_at	C1372_at	C1405_at	C1436_s_at	C1503_at	C1533_at	C1571_at	C1571_x_at	C1609_at	C1672_at	C1847_at	C1950_at	C212_at	C2245_at	C2310_at	C233_at	C2398_at	C2398_s_at	C242_s_at	C2456_at	C2511_at	C2532_at	C2576_at	C2584_at	C2648_at	C2660_at	C2660_s_at	C2694_at	C2714_at	C2764_at	C2785_x_at	C2855_at	C293_at	C3054_at	C3190_at	C3203_at	C3276_at	C3310_at	C332_at	C3348_at	C3370_at	C3432_at	C3441_at	C3511_at	C3555_at	C3733_at	C3757_at	C3780_at	C3782_at	C3796_s_at	C3844_x_at	C3917_at	C39_s_at	C4093_at	C4133_at	C4133_s_at	C4174_at	C4174_s_at	C4177_at	C4240_at	C4263_at	C4334_s_at	C4378_at	C4389_at	C4523_at	C4523_x_at	C4594_at	C4772_at	C477_at	C4800_at	C4817_at	C4839_at	C4961_at	C5002_at	C5015_at	C5057_at	C5057_x_at	C5174_at	C5239_s_at	C5242_at	C5242_x_at	C5273_at	C5322_at	C5346_at	C5424_at	C54_s_at	C5502_at	C5512_at	C5579_at	C5749_at	C5779_s_at	C5783_at	C5853_at	C5923_at	C5923_x_at	C5926_at	C5941_at	C6011_s_at	C6102_at	C6277_at	C6282_at	C6282_s_at	C6320_x_at	C6567_at	C6585_at	C6605_at	C6632_at	C6635_at	C6659_at	C6703_at	C6768_at	C6844_at	C6934_at	C6992_at	C6992_s_at	C7015_at	C7053_at	C7195_at	C7394_at	C747_at	C7487_at	C7518_at	C7665_at	C7923_s_at	C8043_s_at	C8126_at	C8239_at	C8294_at	C8452_at	C8490_at	C8631_x_at	C8645_s_at	C8663_s_at	C8685_s_at	C8765_at	C8765_s_at	C8884_at	C942_at	C9487_at	C9537_at	C9545_at	C9578_at	C9699_at	C9704_at	C9725_at	C9730_at	C9744_at	C9819_at	C9819_x_at	C982_at	C9853_s_at	C9873_at	C9873_x_at	C9910_at	CV015909_at	CV015909_x_at	CV016174_s_at	CV016811_s_at	CV017223_s_at	CV017912_at	CV018153_at	CV018470_at	CV018877_at	CV019165_at	CV019707_at	CV019972_at	CV019972_s_at	CV020401_x_at	CV021623_x_at	CV021728_at	CV021732_x_at	DV158493_at	DV158550_at	DV159847_at	DV160446_at	DV160481_at	DV161438_at	DV161678_s_at	DV161841_at	DV162259_at	DV162562_at	DV998760_at	DV999898_s_at	DV999998_at	DW000305_at	DW000569_at	DW000946_at	DW000987_at	DW001078_at	DW002271_at	DW002271_s_at	DW002829_s_at	DW003058_at	DW003169_at	DW003206_s_at	DW003796_at	DW004103_s_at	DW004131_at	DW004212_at	DW005181_at	DW005219_at	EB424725_at	EB424755_at	EB424813_at	EB425003_at	EB425751_at	EB425751_x_at	EB425829_at	EB426694_s_at	EB426716_at	EB426811_at	EB427223_at	EB427237_at	EB427333_at	EB427639_at	EB427693_at	EB427980_at	EB428729_at	EB428991_at	EB429866_x_at	EB430114_at	EB430842_at	EB431313_at	EB431922_s_at	EB431991_at	EB433720_at	EB437044_at	EB437617_at	EB437660_at	EB437765_at	EB438511_at	EB439504_s_at	EB439758_s_at	EB439891_s_at	EB440391_at	EB440391_s_at	EB440833_at	EB441227_at	EB441929_at	EB442276_at	EB442584_at	EB442745_at	EB442745_s_at	EB442831_at	EB442914_at	EB443881_at	EB443881_x_at	EB443948_at	EB444096_at	EB445075_at	EB445395_at	EB445395_s_at	EB445554_at	EB445642_at	EB445745_at	EB445909_at	EB446517_s_at	EB446708_at	EB446708_s_at	EB446757_at	EB447003_at	EB447061_at	EB447314_at	EB447555_at	EB447572_at	EB447894_at	EB448177_s_at	EB448550_at	EB448596_at	EB448605_at	EB449256_at	EB449312_at	EB449369_at	EB449388_at	EB449672_at	EB450216_at	EB450283_x_at	EB450472_at	EB450750_s_at	EB451621_at	EB451691_s_at	EB451790_at	EB452029_at	EB452158_at	EB677243_s_at	EB677358_at	EB677814_at	EB678007_at	EB678869_at	EB679414_at	EB679481_at	EB680210_at	EB680392_at	EB680878_at	EB681466_at	EB682212_s_at	EB682336_at	EB682726_at	EB683152_s_at	EB683312_at	
GO:0045449	proc_regulation of transcription	22448	344	1642	52	4.71976770888283e-007	2.81612806630009e-005	AB072391_at	AJ718304_at	AJ718612_at	AJ718612_x_at	AY248905_at	BP133628_at	BP526246_at	BP528961_at	BP530354_at	C10362_at	C10366_at	C1075_at	C10943_at	C11372_at	C11372_s_at	C11606_s_at	C1223_at	C2030_at	C3526_at	C3556_at	C3797_at	C3797_x_at	C6583_at	C687_at	C6883_at	C8341_s_at	C9405_at	C9960_at	C9960_x_at	CV017014_at	DV159995_at	DV161751_at	DV999535_at	DW001137_at	DW003446_at	DW004183_at	DW004360_at	EB428759_at	EB438717_at	EB438992_at	EB441345_at	EB442362_at	EB445307_at	EB445307_s_at	EB445533_at	EB446721_at	EB450700_at	EB678834_at	EB680471_s_at	EB680924_at	EB682884_at	EB683800_at	
GO:0031372	comp_UBC13-MMS2 complex	22448	17	1642	9	8.31626411459897e-007	4.46583382953965e-005	C11001_at	C11001_s_at	C1574_at	C1574_s_at	C4044_at	C4048_at	C9815_at	DV160333_at	EB444726_s_at	
GO:0006301	proc_postreplication repair	22448	14	1642	8	1.62276614473657e-006	7.92204927021396e-005	C11001_at	C11001_s_at	C1574_at	C1574_s_at	C4048_at	C9815_at	DV160333_at	EB444726_s_at	
GO:0045892	proc_negative regulation of transcription, DNA-dependent	22448	5	1642	5	2.0822057635926e-006	9.31787079207689e-005	C1418_at	C1418_s_at	C9061_at	EB440539_at	EB683523_at	
GO:0008285	proc_negative regulation of cell proliferation	22448	5	1642	5	2.0822057635926e-006	8.60111150037867e-005	C1418_at	C1418_s_at	C9061_at	EB440539_at	EB683523_at	
GO:0003676	func_nucleic acid binding	22448	365	1642	52	2.88915628476882e-006	0.00011081978035149	AJ417875_at	AJ718304_at	AJ718327_at	BP128550_at	BP526300_at	BP530296_at	BP534358_s_at	C10301_at	C1066_at	C1066_x_at	C10963_at	C11216_at	C1223_at	C1780_at	C1791_at	C2493_at	C2517_s_at	C2795_at	C361_at	C3882_s_at	C3914_at	C4538_at	C4824_s_at	C4893_s_at	C5326_at	C5344_at	C5474_at	C5660_at	C6515_at	C6883_at	C7171_at	C8125_at	C9521_at	CV507107_at	DV161751_at	DW000817_at	DW004183_at	DW004360_at	DW004749_at	DW004917_at	EB427345_at	EB428068_at	EB428994_at	EB430964_at	EB439086_at	EB439086_s_at	EB441480_s_at	EB445356_s_at	EB448536_at	EB449999_at	EB682890_at	EB683089_at	
GO:0005634	comp_nucleus	22448	2190	1642	214	4.69339688735637e-006	0.000168023608567358	AB014484_at	AJ717967_x_at	AJ717975_at	AJ718042_s_at	AJ718218_s_at	AJ718612_at	AJ718612_x_at	AY101610_at	AY248905_at	BP130384_at	BP130775_at	BP131129_at	BP131884_at	BP132492_s_at	BP132799_at	BP133481_at	BP133628_at	BP525719_at	BP526170_at	BP526246_at	BP526300_at	BP526376_at	BP529671_at	BP530354_at	BP531324_s_at	BP532615_at	BP532615_x_at	BP532724_at	BP533372_x_at	BP534961_at	BP535500_s_at	BT1M427_at	C10016_at	C10038_at	C10089_at	C10089_s_at	C1023_s_at	C10247_at	C10362_at	C10366_at	C10499_at	C10517_at	C10562_at	C10607_x_at	C10635_at	C10724_at	C1075_at	C10786_at	C10786_s_at	C10943_at	C11045_s_at	C11484_at	C11517_at	C11596_s_at	C11606_s_at	C11715_at	C1180_at	C1223_at	C1313_at	C1418_at	C1418_s_at	C1679_at	C1782_at	C2030_at	C235_at	C2495_at	C2514_at	C2578_at	C2736_s_at	C2764_at	C2770_at	C2770_s_at	C2855_at	C2863_at	C2882_at	C2985_at	C2985_s_at	C3075_at	C3254_at	C3423_at	C3441_at	C3512_at	C3528_at	C3556_at	C3614_at	C3620_at	C3620_x_at	C3909_at	C390_at	C410_at	C4176_at	C4177_at	C4404_at	C4404_x_at	C4528_at	C4600_at	C4614_s_at	C4666_at	C472_at	C4824_s_at	C4841_at	C48_s_at	C4922_at	C5144_at	C5188_at	C5268_at	C5316_at	C5316_s_at	C5328_at	C5390_at	C5618_at	C5627_at	C5633_at	C5660_at	C5775_at	C5787_at	C598_at	C603_at	C6320_x_at	C6583_at	C6666_s_at	C687_at	C6928_s_at	C7044_at	C7437_at	C7503_at	C757_x_at	C8051_at	C8371_at	C841_s_at	C8647_at	C8659_x_at	C8675_x_at	C8884_at	C8886_x_at	C9061_at	C9062_at	C9189_at	C9281_at	C9281_x_at	C9375_at	C9405_at	C9487_at	C967_at	C9822_s_at	C9828_at	C9907_at	C9960_at	C9960_x_at	CV017014_at	CV017313_s_at	CV017414_at	CV018975_at	CV019071_at	CV019120_x_at	CV020160_at	DV159279_at	DV159847_at	DV161249_at	DV162181_at	DV999189_at	DW000074_at	DW000241_at	DW000399_at	DW000817_at	DW000895_s_at	DW000901_at	DW001352_at	DW001355_at	DW001355_x_at	DW001549_at	DW002320_at	DW002855_s_at	DW003748_at	DW004183_at	EB426439_at	EB426771_at	EB427276_at	EB427345_at	EB428068_at	EB428781_at	EB432485_at	EB436448_at	EB438717_at	EB438833_at	EB440294_at	EB440539_at	EB440579_at	EB441385_at	EB441570_at	EB441864_at	EB441938_at	EB441955_at	EB442301_at	EB443147_at	EB443206_at	EB444809_x_at	EB446721_at	EB447218_at	EB449312_at	EB449363_at	EB449806_at	EB450385_x_at	EB677223_at	EB679864_s_at	EB680066_at	EB680371_at	EB680441_at	EB681301_at	EB681466_at	EB682375_at	EB682884_at	EB682890_at	EB683523_at	
GO:0010047	proc_fruit dehiscence	22448	6	1642	5	1.17338506233056e-005	0.000393817361544695	C1418_at	C1418_s_at	C9061_at	EB440539_at	EB683523_at	
GO:0033523	proc_histone H2B ubiquitination	22448	18	1642	8	1.81254021238697e-005	0.000572549467089296	C10517_at	C10926_x_at	C1718_x_at	C6851_s_at	C8832_s_at	CV020535_at	CV020535_s_at	CV021315_at	
GO:0006397	proc_mRNA processing	22448	35	1642	11	2.50312434082467e-005	0.000746765428346026	AJ717967_x_at	AJ718042_s_at	BP130775_at	C2863_at	C4528_at	C5660_at	DV162216_at	EB427276_at	EB430499_at	EB441170_at	EB677223_at	
GO:0010228	proc_vegetative to reproductive phase transition	22448	63	1642	15	3.682389842663e-005	0.0010407596555316	BT1M427_at	C10441_at	C10517_at	C10926_x_at	C1718_x_at	C4183_s_at	C4528_at	C6851_s_at	C8647_at	C8832_s_at	CV020535_at	CV020535_s_at	CV021315_at	EB427276_at	EB450385_x_at	
GO:0042803	func_protein homodimerization activity	22448	80	1642	17	5.48374359938819e-005	0.00147238515643573	AJ718304_at	AY101610_at	BP133960_at	C10517_at	C11045_s_at	C3877_at	C4415_at	C4415_x_at	C4666_at	C5188_at	C5316_at	C5316_s_at	C598_at	DV999189_at	DW004360_at	EB451077_at	EB451077_s_at	
GO:0006790	proc_sulfur metabolic process	22448	13	1642	6	0.000166224364580581	0.00425059446570342	C6153_s_at	C6210_at	C646_at	C6609_s_at	C8412_at	DV999730_at	
GO:0016301	func_kinase activity	22448	677	1642	75	0.000208293443930474	0.00508425360866657	AJ717967_x_at	AJ718042_s_at	BP130364_at	BP130979_at	BP131220_at	BP131977_at	BP133960_at	BP135601_at	BP527382_at	BP527920_at	BP529980_at	BP530969_at	BP535522_at	C10107_at	C10686_at	C10775_at	C11402_at	C1583_at	C1639_s_at	C2072_at	C235_at	C2568_at	C2568_s_at	C2744_at	C325_s_at	C3877_at	C410_at	C4791_at	C4791_s_at	C4841_at	C4851_at	C4954_at	C4997_at	C5094_at	C5268_at	C5945_at	C6258_s_at	C6377_at	C6384_s_at	C6653_at	C6997_at	C8091_at	C8322_at	C8371_at	C8405_at	C9239_at	C9373_at	CV507135_at	DQ447159_at	DQ459385_at	DV159279_at	DV160079_at	DV160639_at	DV161328_at	DV161415_at	DV162216_at	DW002236_at	EB426242_s_at	EB426581_at	EB426771_at	EB428781_at	EB428912_at	EB430499_at	EB439565_s_at	EB441090_at	EB441170_at	EB441506_at	EB442312_at	EB442774_at	EB443376_s_at	EB444683_at	EB448110_at	EB448244_at	EB449752_at	EB680202_at	
GO:0008380	proc_RNA splicing	22448	37	1642	10	0.00023835567075936	0.00556508674772941	C10301_at	C2417_at	C2493_at	C3882_s_at	C5344_at	C9586_at	DW001753_at	EB441480_s_at	EB442121_at	EB448536_at	
GO:0009650	proc_UV protection	22448	19	1642	7	0.000254306000755822	0.00569009676691151	C10926_x_at	C1718_x_at	C6851_s_at	C8832_s_at	CV020535_at	CV020535_s_at	CV021315_at	
GO:0010602	proc_regulation of 1-aminocyclopropane-1-carboxylate metabolic process	22448	6	1642	4	0.000379503944590938	0.00815174472981334	C2911_at	C4270_s_at	C6868_x_at	DV999287_at	
GO:0002240	proc_response to molecule of oomycetes origin	22448	6	1642	4	0.000379503944590938	0.00783821608635898	C2911_at	C4270_s_at	C6868_x_at	DV999287_at	
GO:0006721	proc_terpenoid metabolic process	22448	3	1642	3	0.000390706523945082	0.00777071864290774	C1812_at	EB678394_at	EB678394_s_at	
GO:0009000	func_selenocysteine lyase activity	22448	3	1642	3	0.000390706523945082	0.00749319297708961	C6153_s_at	C646_at	DV161941_at	
GO:0003691	func_double-stranded telomeric DNA binding	22448	3	1642	3	0.000390706523945082	0.00723480701236238	C11045_s_at	C4666_at	DV999189_at	
GO:0010227	proc_floral organ abscission	22448	11	1642	5	0.000661510282685351	0.0118410340600678	C1418_at	C1418_s_at	C9061_at	EB440539_at	EB683523_at	
GO:0010104	proc_regulation of ethylene mediated signaling pathway	22448	7	1642	4	0.000834073592863666	0.0144483070763803	C2911_at	C4270_s_at	C6868_x_at	DV999287_at	
GO:0050792	proc_regulation of viral reproduction	22448	4	1642	3	0.0014772344727802	0.0247898409963427	AJ717967_x_at	AJ718042_s_at	C4244_at	
GO:0031492	func_nucleosomal DNA binding	22448	4	1642	3	0.0014772344727802	0.0240386336934232	C1877_at	C4802_at	C4802_x_at	
GO:0010209	func_vacuolar sorting signal binding	22448	4	1642	3	0.0014772344727802	0.0233316150553814	DV998886_at	DW003771_at	EB436769_s_at	
GO:0031071	func_cysteine desulfurase activity	22448	4	1642	3	0.0014772344727802	0.0226649974823705	C575_s_at	C6153_s_at	C646_at	
GO:0006574	proc_valine catabolic process	22448	4	1642	3	0.0014772344727802	0.0220354142189713	C4915_at	C4915_s_at	C7207_at	
GO:0009410	proc_response to xenobiotic stimulus	22448	4	1642	3	0.0014772344727802	0.0214398624833234	C2030_at	C4600_at	DW000901_at	
GO:0006635	proc_fatty acid beta-oxidation	22448	46	1642	10	0.00152645501824811	0.0215712195999798	BP533092_at	BP533092_s_at	C1697_at	C4915_at	C4915_s_at	C500_at	C500_s_at	C7207_at	C8316_at	DV160093_at	
GO:0006464	proc_protein modification process	22448	71	1642	13	0.00174555776716623	0.024034987717135	BP525661_at	C11682_at	C3474_at	C456_at	C456_x_at	C6859_at	C8562_s_at	CV017859_s_at	CV020825_x_at	DV162630_at	EB432651_at	EB437933_at	EB681614_at	
GO:0004519	func_endonuclease activity	22448	14	1642	5	0.00238104734235733	0.0319655605711472	C10751_at	C2795_at	C8125_at	EB428068_at	EB449999_at	
GO:0004709	func_MAP kinase kinase kinase activity	22448	9	1642	4	0.00266527217084811	0.0349085647742789	BP131220_at	C410_at	C4841_at	C8405_at	
GO:0010310	proc_regulation of hydrogen peroxide metabolic process	22448	9	1642	4	0.00266527217084811	0.0340774084701294	C2911_at	C4270_s_at	C6868_x_at	DV999287_at	
GO:0010618	proc_aerenchyma formation	22448	9	1642	4	0.00266527217084811	0.033284910598731	C2911_at	C4270_s_at	C6868_x_at	DV999287_at	
GO:0000165	proc_MAPKKK cascade	22448	9	1642	4	0.00266527217084811	0.0325284353578508	BP131220_at	C410_at	C4841_at	C8405_at	
GO:0010149	proc_senescence	22448	9	1642	4	0.00266527217084811	0.0318055812387874	C1657_at	C5165_at	EB430114_at	EB434858_at	
GO:0000398	proc_nuclear mRNA splicing, via spliceosome	22448	42	1642	9	0.0028799185835604	0.0336199191167812	C2417_at	C3555_at	C3882_s_at	C5344_at	C8765_at	C8765_s_at	C9586_at	EB441480_s_at	EB448536_at	
GO:0005681	comp_spliceosome	22448	21	1642	6	0.00316236856363128	0.0361317429504255	AJ717967_x_at	AJ718042_s_at	C3555_at	C8765_at	C8765_s_at	EB442121_at	
GO:0005778	comp_peroxisomal membrane	22448	21	1642	6	0.00316236856363128	0.0353789983056249	BP533092_at	BP533092_s_at	C1697_at	C2694_at	C3733_at	EB682900_at	
GO:0048481	proc_ovule development	22448	28	1642	7	0.00334037090472894	0.0366077382824376	C1418_at	C1418_s_at	C9061_at	C9373_at	EB440539_at	EB680924_at	EB683523_at	
GO:0004813	func_alanine-tRNA ligase activity	22448	5	1642	3	0.0034916003590317	0.0374997878560005	C1066_at	C1066_x_at	C361_at	
GO:0016876	func_ligase activity, forming aminoacyl-tRNA and related compounds	22448	5	1642	3	0.0034916003590317	0.0367644978980397	C1066_at	C1066_x_at	C361_at	
GO:0006552	proc_leucine catabolic process	22448	5	1642	3	0.0034916003590317	0.0360574883230774	C11434_at	C7829_at	DW004442_at	
GO:0006419	proc_alanyl-tRNA aminoacylation	22448	5	1642	3	0.0034916003590317	0.0353771583547174	C1066_at	C1066_x_at	C361_at	
GO:0008199	func_ferric iron binding	22448	5	1642	3	0.0034916003590317	0.034722025792593	C6075_at	C9109_at	C9109_x_at	
GO:0009911	proc_positive regulation of flower development	22448	44	1642	9	0.00401379911821809	0.0391892750269657	BP133960_at	C1418_at	C1418_s_at	C1544_at	C3877_at	C9061_at	EB440539_at	EB682890_at	EB683523_at	
GO:0043067	proc_regulation of programmed cell death	22448	10	1642	4	0.0041861574034836	0.0401422593869767	C2911_at	C4270_s_at	C6868_x_at	DV999287_at	
GO:0006413	proc_translational initiation	22448	116	1642	17	0.00456208385865231	0.0429796321420402	C10362_at	C10526_s_at	C1822_at	C2146_x_at	C3620_at	C3620_x_at	C4619_at	C4619_x_at	C4781_s_at	C6076_at	C6076_x_at	C6715_at	C6715_s_at	CV016728_at	CV016728_s_at	CV021328_s_at	CV021663_x_at	
GO:0005834	comp_heterotrimeric G-protein complex	22448	62	1642	11	0.00493141410824427	0.0456580926918478	BP130384_at	C11313_at	C3516_at	C3704_at	C5633_at	C6411_at	DV161438_at	EB426811_at	EB448103_at	EB448103_s_at	EB683290_at	
GO:0008219	proc_cell death	22448	62	1642	11	0.00493141410824427	0.0448842267140199	BP131220_at	C2911_at	C3075_at	C4270_s_at	C6868_x_at	C8405_at	CV021809_at	CV021809_s_at	CV507135_at	DV999287_at	EB430914_at	
GO:0006511	proc_ubiquitin-dependent protein catabolic process	22448	370	1642	41	0.00520695830114104	0.0466022767952123	BP192555_s_at	BP525719_at	BP526160_at	BP529453_at	BP532174_at	C10157_s_at	C10926_x_at	C11307_at	C11682_at	C1253_at	C1718_x_at	C2292_at	C299_at	C3079_at	C390_at	C4044_at	C4048_at	C456_at	C456_x_at	C4757_at	C5144_at	C5507_s_at	C6851_s_at	C7166_at	C8562_s_at	C8832_s_at	C9822_s_at	C9896_s_at	CV016132_x_at	CV017859_s_at	CV018833_at	CV020487_x_at	CV020535_at	CV020535_s_at	CV020825_x_at	CV021315_at	DW001078_at	DW001572_at	EB441385_at	EB447517_s_at	EB450470_s_at	
GO:0009615	proc_response to virus	22448	54	1642	10	0.00526385829486709	0.0463392115466168	AJ717967_x_at	AJ718042_s_at	C11233_at	C3620_at	C3620_x_at	C4244_at	DV160079_at	EB444279_at	EB444809_x_at	EB680334_at	
GO:0005849	comp_mRNA cleavage factor complex	22448	2	1642	2	0.00534743819297033	0.0463157146713721	C4528_at	EB427276_at	
GO:0046522	func_S-methyl-5-thioribose kinase activity	22448	2	1642	2	0.00534743819297033	0.0455805445972233	C5044_at	C6034_at	
GO:0004485	func_methylcrotonoyl-CoA carboxylase activity	22448	2	1642	2	0.00534743819297033	0.0448683485878917	C11434_at	C7829_at	
GO:0005779	comp_integral to peroxisomal membrane	22448	2	1642	2	0.00534743819297033	0.0441780663019241	C2694_at	C3733_at	
GO:0018315	proc_molybdenum incorporation into molybdenum-molybdopterin complex	22448	2	1642	2	0.00534743819297033	0.0435087016609859	C6609_s_at	DV161941_at	
GO:0004587	func_ornithine-oxo-acid transaminase activity	22448	2	1642	2	0.00534743819297033	0.0428593180541055	C5703_at	EB442306_at	
GO:0032922	proc_circadian regulation of gene expression	22448	2	1642	2	0.00534743819297033	0.0422290339650745	C10089_at	C10089_s_at	
GO:0010477	proc_response to sulfur dioxide	22448	2	1642	2	0.00534743819297033	0.0416170189800735	C6210_at	C8412_at	
GO:0030130	comp_clathrin coat of trans-Golgi network vesicle	22448	2	1642	2	0.00534743819297033	0.041022490137501	C9561_s_at	EB448343_x_at	
GO:0001887	proc_selenium metabolic process	22448	2	1642	2	0.00534743819297033	0.0404447085862686	C6153_s_at	C646_at	
GO:0018283	proc_iron incorporation into metallo-sulfur cluster	22448	2	1642	2	0.00534743819297033	0.0398829765225704	C6153_s_at	C646_at	
GO:0010269	proc_response to selenium ion	22448	2	1642	2	0.00534743819297033	0.0393366343784256	C6153_s_at	C646_at	
GO:0019509	proc_methionine salvage	22448	2	1642	2	0.00534743819297033	0.0388050582381766	C5044_at	C6034_at	
GO:0030272	func_5-formyltetrahydrofolate cyclo-ligase activity	22448	2	1642	2	0.00534743819297033	0.0382876574616676	EB440257_at	EB442958_at	
GO:0048586	proc_regulation of long-day photoperiodism, flowering	22448	2	1642	2	0.00534743819297033	0.0377838724950667	C10089_at	C10089_s_at	
GO:0003978	func_UDP-glucose 4-epimerase activity	22448	2	1642	2	0.00534743819297033	0.0372931728522736	C351_at	C6803_at	
GO:0030132	comp_clathrin coat of coated pit	22448	2	1642	2	0.00534743819297033	0.0368150552516034	C9561_s_at	EB448343_x_at	
GO:0008482	func_sulfite oxidase activity	22448	2	1642	2	0.00534743819297033	0.0363490418939882	C6210_at	C8412_at	
GO:0006468	proc_protein amino acid phosphorylation	22448	613	1642	62	0.00596376518226371	0.0400317737859452	BP130364_at	BP130979_at	BP131977_at	BP135601_at	BP136958_at	BP527382_at	BP527920_at	BP529980_at	BP530969_at	BP535522_at	C10107_at	C10775_at	C11391_s_at	C11402_at	C1326_at	C1583_at	C1707_at	C2072_at	C235_at	C2568_at	C2568_s_at	C2744_at	C2757_at	C325_s_at	C4851_at	C4954_at	C4997_at	C5094_at	C5763_at	C5945_at	C6258_s_at	C6377_at	C6384_s_at	C6952_at	C6997_at	C8091_at	C8322_at	C8371_at	CV020395_at	CV020395_x_at	DQ447159_at	DQ459385_at	DV159279_at	DV160639_at	DV161415_at	DW002236_at	EB425927_at	EB425927_x_at	EB426242_s_at	EB426581_at	EB426771_at	EB428912_at	EB439565_s_at	EB441090_at	EB441506_at	EB442312_at	EB442774_at	EB445890_at	EB448244_at	EB449752_at	EB451291_at	EB680202_at	
GO:0043234	comp_protein complex	22448	11	1642	4	0.00620024147247455	0.0411053045767757	BP133960_at	C3877_at	CV507135_at	EB683838_at	
GO:0006355	proc_regulation of transcription, DNA-dependent	22448	545	1642	56	0.00632755705626309	0.0414377821855278	AY101610_at	BP130400_at	BP531514_at	BP532615_at	BP532615_x_at	BP532724_at	C10197_at	C10197_x_at	C10362_at	C10724_at	C11484_at	C11517_at	C11596_s_at	C1679_at	C1782_at	C2514_at	C3093_at	C3938_at	C3938_x_at	C4614_s_at	C4704_at	C5316_at	C5316_s_at	C5618_at	C5775_at	C5945_at	C598_at	C603_at	C6652_at	C6666_s_at	C6928_s_at	C7217_at	C7925_at	C841_s_at	C9062_at	C9281_at	C9281_x_at	CV016857_at	CV017014_at	DV161249_at	DV162181_at	DW002320_at	DW002855_s_at	DW003718_s_at	EB432485_at	EB438877_at	EB439764_at	EB441570_at	EB441938_at	EB447560_at	EB449275_at	EB449363_at	EB680371_at	EB680441_at	EB681301_at	EB682251_at	
GO:0010013	func_N-1-naphthylphthalamic acid binding	22448	6	1642	3	0.00660369677346773	0.0427251224982189	C11396_at	C692_at	EB444909_s_at	
GO:0009641	proc_shade avoidance	22448	6	1642	3	0.00660369677346773	0.0422164900875258	C5316_at	C5316_s_at	C598_at	
GO:0001558	proc_regulation of cell growth	22448	32	1642	7	0.00734944805035642	0.0464312188593106	C8659_x_at	C8675_x_at	C8886_x_at	CV017414_at	CV019071_at	CV019120_x_at	CV020160_at	
GO:0016481	proc_negative regulation of transcription	22448	40	1642	8	0.00752573016576263	0.0469920592908667	C1218_at	C1679_at	C5316_at	C5316_s_at	C5787_at	C598_at	EB432485_at	EB436448_at	
GO:0004672	func_protein kinase activity	22448	183	1642	23	0.00771353589201984	0.0476111353335018	BP133960_at	BP136958_at	C1639_s_at	C1707_at	C2757_at	C3877_at	C4914_at	C5763_at	C6952_at	C703_at	C703_s_at	CV020395_at	CV020395_x_at	DV162216_at	EB425927_at	EB425927_x_at	EB430499_at	EB432650_at	EB441170_at	EB442774_at	EB445890_at	EB448110_at	EB451291_at	
GO:0008601	func_protein phosphatase type 2A regulator activity	22448	18	1642	5	0.00797117512631651	0.048642284577636	BP530949_at	C11660_at	DV160211_at	EB427651_at	EB447262_x_at	
