# Supplementary material for: TobEA: an atlas of tobacco gene expression from seed to senescence
Source: BMC Genomics. 2010 Feb 26;11:142. doi: 10.1186/1471-2164-11-142 (PMC2841117; doi:10.1186/1471-2164-11-142)
Supplement: Additional file 7 — GO analysis of K-means clusters. Zip file containing lists of probes sets and GO analysis results for in each of the 30 K-means clusters (K0- K29). [file 1471-2164-11-142-S7.ZIP › Cluster 14 of 30 K-means on Index.txt]

C430_at
C494_at
C513_at
C5345_s_at
C522_at
C529_at
C545_at
C569_at
C594_s_at
C599_at
C599_s_at
C633_s_at
C672_at
C672_x_at
C702_at
C739_at
C5963_s_at
C794_s_at
C812_at
C1243_at
C1597_at
C1597_s_at
C1965_at
C1976_at
C2069_at
C2073_s_at
C10221_s_at
C2127_at
C2174_at
C2177_at
C2226_at
C2285_at
C2313_at
C2346_at
C2370_at
C2371_s_at
C2673_at
C2909_at
C3666_at
C3666_x_at
C3839_s_at
C4558_at
C4833_at
C4920_at
C4921_at
TT47_F22_at
TT47_F22_s_at
C5199_at
C5217_s_at
C5269_at
C5417_at
C5475_at
C5632_at
C5677_at
C5691_at
C5762_at
C5795_at
C5820_at
C5821_at
C5870_s_at
C5875_at
C5881_at
C5912_at
C6038_at
C6038_x_at
C6096_at
C6103_at
C6270_at
C6361_s_at
C6702_at
C6833_at
C7137_at
C7241_at
C7391_at
C7790_at
EB448766_s_at
C8577_at
C8827_at
C9086_s_at
C9244_at
C9598_at
C9980_at
C10058_s_at
C10066_at
C10150_s_at
C10155_at
C10155_s_at
C10307_at
C10401_at
C10427_at
C10581_at
C10587_at
C10587_s_at
C10673_at
C10673_x_at
C10727_at
C10801_at
C10801_x_at
C10828_at
C10836_at
C10843_s_at
C10853_at
C10872_at
C10884_s_at
C10887_at
C11269_at
C11269_s_at
C11459_at
EB682137_at
EB681159_at
EB680694_at
EB680570_s_at
EB680547_at
EB680453_at
EB680220_at
EB679702_at
DW001365_at
DW000991_at
DW000313_at
DW000288_at
DW000196_at
DW000135_at
DV999900_at
DV999821_at
DV999556_at
DV999556_x_at
DV999116_x_at
DV998943_s_at
DV998909_at
DV161022_at
DV160276_at
EB452064_at
EB451571_at
EB450748_at
EB450262_at
EB444740_at
EB442685_x_at
EB442540_at
EB440682_s_at
EB440666_at
EB440127_at
EB438692_at
EB437968_at
EB436946_x_at
EB436684_at
EB436553_at
EB435798_at
EB435798_x_at
EB435102_at
EB433596_at
EB433025_at
EB432811_at
EB432750_x_at
EB431214_at
EB431207_at
EB430537_at
EB430081_at
EB429755_at
EB429577_at
EB425565_x_at
BP525678_at
AJ632927_at
BP533736_at
CV017542_s_at
CV016326_s_at
BU673939_at
AF211721_at
X83851_at
X83853_at
X83853_s_at
TT20_N21_at
TT38_O07_at
TT08_G05_at
TT18_O06_at
TT40_M11_at
TT10_H01_at
TT19_I20_at
TT20_L07_s_at
TT47_M07_at
TT48_J14_at
TT49_H05_at
TT07_E08_at
TT27_A18_s_at
TT31_M01_at
TT40_I11_at
