# Supplementary material for: TobEA: an atlas of tobacco gene expression from seed to senescence
Source: BMC Genomics. 2010 Feb 26;11:142. doi: 10.1186/1471-2164-11-142 (PMC2841117; doi:10.1186/1471-2164-11-142)
Supplement: Additional file 7 — GO analysis of K-means clusters. Zip file containing lists of probes sets and GO analysis results for in each of the 30 K-means clusters (K0- K29). [file 1471-2164-11-142-S7.ZIP › Cluster 14 of 30 K-means on Index.txt_Result_Over_2.txt]

GO_Number	GO_Term	Background	Background_with_GO	List_Total	List_with_GO	Raw_Fish_P	Adjusted_Fish_P	List									
GO:0050347	func_trans-octaprenyltranstransferase activity	22448	4	138	4	1.37E-09	1.29E-07	C10587_at	C10587_s_at	C794_s_at	DV998943_s_at						
GO:0000293	func_ferric-chelate reductase activity	22448	7	138	4	4.72E-08	2.22E-06	C4921_at	C599_at	C599_s_at	EB680453_at						
GO:0009416	proc_response to light stimulus	22448	170	138	10	1.02E-07	3.20E-06	C10155_at	C10155_s_at	C11269_at	C11269_s_at	C4921_at	C5795_at	C599_at	C599_s_at	C6038_at	C6038_x_at
GO:0001561	proc_fatty acid alpha-oxidation	22448	3	138	3	2.27E-07	5.34E-06	C672_at	C672_x_at	DV999900_at							
GO:0006744	proc_ubiquinone biosynthetic process	22448	10	138	4	2.79E-07	5.25E-06	C10587_at	C10587_s_at	C794_s_at	DV998943_s_at						
GO:0050242	"func_pyruvate, phosphate dikinase activity"	22448	4	138	3	9.05E-07	1.42E-05	C10307_at	C5820_at	DW000991_at							
GO:0005506	func_iron ion binding	22448	17	138	4	3.06E-06	4.11E-05	C10843_s_at	C2313_at	DW000135_at	EB679702_at						
GO:0018316	proc_peptide cross-linking via L-cystine	22448	6	138	3	4.49E-06	5.27E-05	C11269_at	C11269_s_at	C5795_at							
GO:0015140	func_malate transmembrane transporter activity	22448	6	138	3	4.49E-06	4.68E-05	C3666_at	C3666_x_at	EB442540_at							
GO:0051453	proc_regulation of intracellular pH	22448	6	138	3	4.49E-06	4.22E-05	C3666_at	C3666_x_at	EB442540_at							
GO:0009815	func_1-aminocyclopropane-1-carboxylate oxidase activity	22448	20	138	4	6.14E-06	5.24E-05	C812_at	EB425565_x_at	EB444740_at	EB680570_s_at						
GO:0006835	proc_dicarboxylic acid transport	22448	7	138	3	7.81E-06	6.12E-05	C3666_at	C3666_x_at	EB442540_at							
GO:0017153	func_sodium:dicarboxylate symporter activity	22448	7	138	3	7.81E-06	5.65E-05	C3666_at	C3666_x_at	EB442540_at							
GO:0009744	proc_response to sucrose stimulus	22448	77	138	6	8.02E-06	5.38E-05	C10155_at	C10155_s_at	C11269_at	C11269_s_at	C4833_at	C5795_at				
GO:0015743	proc_malate transport	22448	8	138	3	1.24E-05	7.80E-05	C3666_at	C3666_x_at	EB442540_at							
GO:0016491	func_oxidoreductase activity	22448	251	138	9	2.59E-05	0.000152226	C2226_at	C4921_at	C5217_s_at	C5881_at	C599_at	C599_s_at	EB435102_at	EB440127_at	EB680453_at
GO:0007242	proc_intracellular signaling cascade	22448	30	138	4	3.31E-05	0.000182994	C10673_at	C10673_x_at	C594_s_at	C7790_at					
GO:0009693	proc_ethylene biosynthetic process	22448	31	138	4	3.78E-05	0.000197488	C812_at	EB425565_x_at	EB444740_at	EB680570_s_at					
GO:0047501	func_(+)-neomenthol dehydrogenase activity	22448	3	138	2	0.000112106	0.000554627	C2226_at	EB440127_at							
GO:0047504	func_(-)-menthol dehydrogenase activity	22448	3	138	2	0.000112106	0.000526896	C2226_at	EB440127_at							
GO:0008236	func_serine-type peptidase activity	22448	42	138	4	0.00012766	0.000571429	C10673_at	C10673_x_at	C594_s_at	C7790_at					
GO:0016165	func_lipoxygenase activity	22448	17	138	3	0.000145121	0.000620063	C672_at	C672_x_at	DV999900_at						
GO:0009751	proc_response to salicylic acid stimulus	22448	84	138	5	0.00017073	0.000697767	C10872_at	C672_at	C672_x_at	C8827_at	DV999900_at				
GO:0019825	func_oxygen binding	22448	166	138	6	0.000574276	0.002249249	C4920_at	C5912_at	C9086_s_at	DV998909_at	DV999116_x_at	DW001365_at			
GO:0019253	proc_reductive pentose-phosphate cycle	22448	28	138	3	0.000665392	0.002501875	C11269_at	C11269_s_at	C5795_at						
GO:0006814	proc_sodium ion transport	22448	29	138	3	0.000738843	0.002671202	C3666_at	C3666_x_at	EB442540_at						
GO:0009620	proc_response to fungus	22448	70	138	4	0.000915619	0.00318771	C812_at	EB425565_x_at	EB444740_at	EB680570_s_at					
GO:0005985	proc_sucrose metabolic process	22448	8	138	2	0.001025386	0.003442367	C10150_s_at	C7391_at							
GO:0016310	proc_phosphorylation	22448	34	138	3	0.00118313	0.003834972	C10307_at	C5820_at	DW000991_at						
GO:0008519	func_ammonium transmembrane transporter activity	22448	9	138	2	0.001313043	0.004114203	C1976_at	EB440682_s_at							
GO:0031072	func_heat shock protein binding	22448	139	138	5	0.001699094	0.005152091	C10843_s_at	C2313_at	C5870_s_at	DW000135_at	EB450262_at				
GO:0051536	func_iron-sulfur cluster binding	22448	41	138	3	0.002042588	0.006000101	C10843_s_at	C2313_at	DW000135_at								
GO:0008152	proc_metabolic process	22448	647	138	11	0.002214278	0.006307339	C10221_s_at	C10581_at	C10887_at	C1965_at	C5217_s_at	C5881_at	EB435102_at	EB436684_at	EB438692_at	EB451571_at	EB680220_at
GO:0009753	proc_response to jasmonic acid stimulus	22448	164	138	5	0.003478455	0.009616905	C10155_at	C10155_s_at	C10872_at	C430_at	C8827_at						
GO:0006979	proc_response to oxidative stress	22448	320	138	7	0.003703422	0.009946333	C10155_at	C10155_s_at	C529_at	C5345_s_at	C672_at	C672_x_at	DV999900_at				
GO:0009543	comp_chloroplast thylakoid lumen	22448	118	138	4	0.006111665	0.015958237	C10673_at	C10673_x_at	C594_s_at	C7790_at							
GO:0008219	proc_cell death	22448	62	138	3	0.006598665	0.016764177	C672_at	C672_x_at	DV999900_at								
GO:0010270	proc_photosystem II oxygen evolving complex assembly	22448	20	138	2	0.006629871	0.016400207	C1597_at	C1597_s_at									
GO:0010205	proc_photoinhibition	22448	21	138	2	0.007298407	0.017591033	C2073_s_at	C5677_at									
GO:0051707	proc_response to other organism	22448	66	138	3	0.007843292	0.018431736	C672_at	C672_x_at	DV999900_at								
GO:0007568	proc_aging	22448	67	138	3	0.008174554	0.018741661	C10155_at	C10155_s_at	C5417_at								
GO:0009523	comp_photosystem II	22448	24	138	2	0.009477526	0.021211607	C1597_at	C1597_s_at									
GO:0010287	comp_plastoglobule	22448	209	138	5	0.009528895	0.020830607	BU673939_at	C11459_at	C2073_s_at	C2174_at	C5677_at						
GO:0005576	comp_extracellular region	22448	76	138	3	0.011526622	0.024625056	C10872_at	C5269_at	C8827_at								
GO:0046910	func_pectinesterase inhibitor activity	22448	28	138	2	0.012773967	0.026683399	C5875_at	EB681159_at									
GO:0051082	func_unfolded protein binding	22448	151	138	4	0.014204821	0.029027243	C10843_s_at	C2313_at	C5870_s_at	DW000135_at							
GO:0008194	func_UDP-glycosyltransferase activity	22448	84	138	3	0.015079799	0.030159599	C10581_at	C10887_at	C1965_at								
GO:0005783	comp_endoplasmic reticulum	22448	448	138	7	0.020969815	0.041065888	C10587_at	C10587_s_at	C4920_at	C5912_at	C6038_at	C6038_x_at	C794_s_at
