# Supplementary material for: TobEA: an atlas of tobacco gene expression from seed to senescence
Source: BMC Genomics. 2010 Feb 26;11:142. doi: 10.1186/1471-2164-11-142 (PMC2841117; doi:10.1186/1471-2164-11-142)
Supplement: Additional file 7 — GO analysis of K-means clusters. Zip file containing lists of probes sets and GO analysis results for in each of the 30 K-means clusters (K0- K29). [file 1471-2164-11-142-S7.ZIP › Cluster 15 of 30 K-means on Index.txt]

AFFX-BioB-5_at
AFFX-BioB-M_at
AFFX-BioB-3_at
AFFX-BioC-5_at
AFFX-BioC-3_at
AFFX-BioDn-5_at
AFFX-BioDn-3_at
AFFX-CreX-5_at
AFFX-CreX-3_at
AFFX-PheX-3_at
AFFX-r2-Ec-bioB-5_at
AFFX-r2-Ec-bioB-3_at
AFFX-r2-Ec-bioC-5_at
AFFX-r2-Ec-bioC-3_at
AFFX-r2-Ec-bioD-5_at
AFFX-r2-Ec-bioD-3_at
AFFX-r2-P1-cre-5_at
AFFX-r2-P1-cre-3_at
AFFX-r2-Bs-lys-3_at
C5_at
C8_at
C45_at
C56_at
C58_at
C72_at
C75_at
C99_at
C120_s_at
C137_at
C216_at
C232_at
C250_at
C260_at
C272_at
C275_at
C321_at
C328_at
EB681719_s_at
C346_at
C375_at
C405_at
C408_at
C426_at
C426_s_at
C433_at
C434_at
C441_at
C480_at
C490_at
C504_s_at
C550_at
C563_at
C582_at
C583_at
C587_at
C595_s_at
C610_at
C617_s_at
C628_at
C634_at
C655_at
C679_at
C685_at
C2444_at
C717_at
C719_at
C726_at
C729_at
C732_at
C744_x_at
C761_s_at
C781_at
C785_s_at
C790_at
C790_s_at
C793_at
C803_at
C5764_s_at
C806_at
C819_at
C819_x_at
C836_s_at
C836_x_at
C902_s_at
C904_s_at
C907_at
C961_at
C962_at
C966_at
C969_at
C1055_at
C1058_at
C1097_at
C1104_at
TT05_D21_at
TT05_D21_s_at
C1107_at
C1122_x_at
C1192_at
C1192_s_at
C1210_s_at
C1227_at
C1245_at
C1246_at
C1260_at
C1280_at
C1285_at
EB433092_at
C1320_at
C1337_s_at
C1388_at
C1397_at
C1470_s_at
C1496_at
C1632_at
C1643_s_at
C1646_at
C1721_at
C1732_s_at
C1752_at
C1765_at
C1773_at
C1819_at
C1839_at
C1879_at
C1907_at
C1925_at
C1948_at
C1953_at
C1970_at
C1982_at
C1991_at
C2005_s_at
DV161869_s_at
C2048_at
C2050_at
C2058_at
C2071_at
C2095_s_at
C2185_at
CV020978_x_at
C2198_at
C2202_at
C2202_s_at
C2207_at
C2224_at
C2230_at
C2259_at
C2260_at
C2304_at
C2318_at
C2359_x_at
C2395_at
C2405_at
C2407_at
C2453_s_at
C2520_at
C2521_at
C2555_at
C2569_at
C2598_at
C2611_s_at
C2632_at
C2656_at
C2678_at
C2688_at
C2689_at
C2693_at
C2710_at
C2710_s_at
C2724_at
C2741_at
C2805_s_at
C2814_at
C2854_at
C2854_s_at
C2872_at
C2886_at
C2897_at
C2904_at
C2949_at
C2954_s_at
C2975_at
C2979_at
C2981_at
C2990_s_at
C3009_at
C3019_at
C3080_at
C3091_at
C3119_at
C3128_at
C3139_at
C3140_at
C3179_at
C3208_at
C3224_at
C3242_at
C3274_at
C3274_x_at
C3306_s_at
C3320_at
C3396_at
C3460_at
C3461_at
C3537_at
C3559_at
C3685_at
C3730_at
C3811_at
C3837_at
C3843_at
C3843_x_at
C3845_at
C3864_at
C3919_s_at
C3920_s_at
C3921_at
C3962_at
C3970_at
C3989_at
C3997_at
C4014_at
C4035_at
C4051_at
C4052_at
C4069_at
CV018042_at
C4118_at
C4121_s_at
C4128_at
C4153_s_at
C4187_at
C4205_at
C4226_at
C4321_at
C4363_at
C4408_at
C4427_s_at
C4441_at
C4449_at
C4481_at
C4549_at
BP532985_at
C4641_at
C4641_x_at
C4659_at
C4714_x_at
C4715_at
C4721_at
C4762_at
C4766_at
C4823_at
C4888_at
C4896_at
C4967_s_at
C4981_at
C4990_at
C5003_at
C5029_at
C5038_at
C5100_at
C5116_at
C5187_at
C5213_at
C5231_x_at
C5236_at
C5248_at
C5249_at
C5251_at
C5260_at
C5310_at
C5408_s_at
C5499_at
C5515_at
C5519_at
C5519_x_at
C5526_at
C5571_at
C5578_at
C5631_at
C5646_at
C5652_at
C5652_s_at
C5663_at
C5681_x_at
C5683_at
C5707_at
C5746_at
C5747_at
C5774_at
C5797_at
C5822_at
C5823_at
C5848_at
C5859_at
C5901_at
C5915_at
C5958_at
C5962_at
C6085_at
C6176_at
C6183_at
C6196_x_at
C6281_at
C6334_at
C6379_at
C6452_at
C6464_at
C6480_at
C6488_at
C6496_s_at
BP535275_s_at
C6535_at
C6535_s_at
C6557_at
AJ001771_at
C6578_at
C6584_at
C6589_at
C6598_at
C6655_at
C6661_s_at
C6767_at
C6777_at
C6784_at
C6784_s_at
C6813_at
C6839_s_at
C6843_s_at
CV017888_s_at
C6862_at
C6863_s_at
C6891_at
C6893_x_at
C6899_s_at
C6905_at
C6905_s_at
C6936_at
C7050_at
C7074_at
C7087_at
C7122_at
C7174_at
C7198_at
C7226_at
C7240_at
C7253_at
C7303_s_at
C7319_at
C7324_at
C7331_at
C7339_at
C7341_at
C7388_at
C7408_at
C7434_at
C7442_at
C7449_at
C7455_at
C7460_at
C7472_at
C7480_at
C7483_at
C7506_at
C7507_at
C7508_at
C7512_at
C7560_at
C7610_at
C7645_at
C7881_at
C7663_at
C7707_at
C7717_at
C7746_at
C7774_at
C7787_at
C7793_at
C7810_at
C7825_at
C7842_at
C7848_at
C7864_at
C7890_at
C7921_at
C7931_at
C7951_at
C7964_at
C7971_at
C8001_at
C8023_at
C8024_at
C8031_at
C8033_at
C8071_at
C8075_s_at
C8079_at
BP132744_s_at
C8121_at
C8131_at
C8146_at
C8147_at
BP530353_at
C8165_at
C8171_at
C8198_x_at
C8211_at
C8223_at
C8229_at
C8233_at
C8290_at
C8338_at
C8347_at
C8365_at
C8365_s_at
C8369_at
C8369_x_at
C8471_at
C8472_at
C8477_at
C8494_x_at
C8497_at
C8512_at
C8526_at
C8529_at
C8547_at
C8549_x_at
C8558_x_at
C8572_at
C8581_at
C8606_at
C8610_at
C8619_at
C8637_at
C8656_at
C8708_at
C8721_s_at
C8739_at
C8755_x_at
C8769_at
C8807_at
C8848_at
C8945_at
C8953_at
C9003_at
C9006_at
C9029_at
C9036_at
C9089_at
C9148_at
C9188_at
C9191_x_at
C9216_at
C9226_at
C9278_at
C9299_at
C9343_at
C9347_at
C9374_at
C9382_at
C9389_at
C9401_at
C9427_s_at
C9445_at
C9466_at
C9480_at
C9565_at
C9608_at
C9658_at
C9679_at
C9690_at
C9690_s_at
C9695_at
C9705_at
C9723_at
C9763_at
C9805_at
C9816_at
C9834_at
C9837_s_at
C9840_at
C9858_at
C9859_at
C9895_at
C9916_at
C9970_at
C9992_at
C10033_at
C10073_at
C10095_at
C10101_at
C10105_at
BP533128_at
C10108_x_at
C10129_at
C10133_at
C10140_at
C10142_at
C10156_at
C10165_s_at
C10177_at
C10199_at
C10212_s_at
C10235_at
C10235_s_at
C10277_at
C10288_at
C10298_s_at
C10320_at
C10345_at
C10365_at
C10376_at
C10384_at
C10397_at
C10402_at
C10446_at
C10459_at
C10478_at
C10479_at
C10493_at
C10574_at
C10575_at
C10603_at
C10604_at
C10627_at
C10647_at
C10677_at
C10693_at
C10697_at
C10706_at
C10712_at
C10715_at
C10765_at
C10805_at
C10848_at
C10862_at
C10932_at
C10938_at
C10942_x_at
C10960_at
C10994_at
C11009_at
C11069_at
C11075_at
C11084_at
C11109_at
C11114_at
C11119_at
C11141_at
C11145_at
C11157_at
C11163_at
C11172_at
C11173_at
C11183_at
C11196_at
C11222_at
C11240_s_at
C11255_at
C11256_at
C11258_at
C11258_x_at
C11268_at
C11292_at
C11299_at
C11331_at
C11360_at
C11387_at
C11398_at
C11404_at
C11423_at
C11424_at
C11428_s_at
C11435_at
C11481_at
C11483_s_at
C11489_at
C11540_at
C11541_at
C11567_at
C11620_at
C11697_at
EB684201_at
EB684050_at
EB684002_at
EB683956_at
EB683798_at
EB683775_at
EB683696_at
EB683672_at
EB683621_at
EB683555_at
EB683445_at
EB683394_at
EB682929_at
EB682879_at
EB682859_at
EB682790_at
EB682780_at
EB682688_at
EB682680_at
EB682669_at
EB682604_at
EB682553_at
EB682537_at
EB682500_at
EB682490_at
EB682486_s_at
EB682447_at
EB682382_at
EB682307_at
EB682250_at
EB682123_at
EB682012_at
EB681616_at
EB681575_at
EB451366_at
EB681286_at
EB449923_s_at
EB681107_at
EB681080_at
EB681080_s_at
EB680939_at
EB680827_at
EB680820_at
EB680816_at
EB680729_at
EB680724_at
EB680722_at
EB680677_at
EB680676_at
EB680587_at
EB680569_at
EB680568_at
EB680498_at
EB680469_at
EB680438_at
EB680438_s_at
EB680323_at
EB680311_at
EB680278_at
EB680251_at
EB680173_at
EB680048_at
EB679855_at
EB679844_at
EB679689_at
EB679630_at
EB679358_at
EB679265_at
EB679129_at
EB679107_at
EB679051_at
EB679009_at
EB678942_at
EB678813_at
EB678779_s_at
EB678740_at
EB678565_at
EB678501_at
EB678438_at
EB678368_at
EB678297_at
EB677948_at
EB677890_at
EB677884_s_at
EB677848_at
EB451726_s_at
EB677686_at
EB677558_at
DW005133_at
DW005117_at
DW005093_s_at
DW005034_at
DW004939_at
DW004888_at
DW004861_at
DW004857_at
DW004831_at
DW004739_at
DW004712_at
DW004689_at
DW004391_at
DW004391_x_at
DW004151_at
DW004071_at
DW003869_at
DW003820_at
DW003796_s_at
DW003726_at
DW003664_at
DW003573_at
DW003542_at
DW003214_at
DW003177_at
DW002861_at
DW002855_at
DW002697_at
DW002551_at
DW002533_at
DW002433_at
DW002371_at
DW002135_at
DW001992_at
DW001963_at
DW001914_at
DW001805_at
DW001787_at
DW001786_at
DW001776_at
DW001705_at
DW001600_at
DW001476_at
DW001313_at
DW001254_at
DW001197_at
DW001157_at
DW001012_at
DW000993_at
DW000859_at
DW000839_at
DW000771_at
DW000765_at
DW000757_s_at
DW000611_at
DW000517_s_at
DW000389_at
DW000334_s_at
DW000159_at
DV999907_at
DV999870_at
DV999849_at
DV999818_at
DV999816_at
DV999793_at
DV999747_x_at
DV999608_at
DV999500_at
DV999470_at
DV999347_at
DV999332_at
DV999270_at
DV999159_at
DV999105_at
DV998763_at
DV162441_x_at
DV162431_at
DV162399_at
DV162224_at
DV162146_at
DV162138_at
DV162060_at
DV161974_at
DV161917_s_at
DV161881_at
DV161771_at
DV161764_x_at
DV161679_s_at
DV161664_at
DV161633_at
DV161633_x_at
DV161577_at
DV161529_at
DV161524_at
DV161511_at
DV161486_at
DV161472_at
DV161471_at
DV161464_at
DV161407_at
DV161378_s_at
DV161322_at
DV161289_at
DV161274_at
DV161252_at
DV161232_at
DV161209_at
DV161142_at
DV161070_at
DV161031_at
DV160922_at
DV160918_at
DV160853_at
DV160430_at
DV160392_at
DV160311_at
DV160229_at
DV160224_at
DV159930_at
DV159909_at
DV159906_at
DV159874_at
DV159872_at
DV159811_at
DV159791_at
DV159643_at
DV159643_x_at
DV159390_at
DV159348_at
DV159304_at
DV159109_at
DV158991_at
DV158991_x_at
DV158913_at
DV158614_at
DV158604_at
DV158148_x_at
DV158139_at
DV158068_s_at
DV157998_at
DV157688_at
DV157630_at
DV157563_at
DV157541_s_at
EB643500_x_at
EB643482_at
EB643472_at
EB643453_at
EB452255_at
EB451990_s_at
EB451742_at
EB451403_at
EB451223_at
EB450909_at
EB450799_at
EB450733_at
EB450536_at
EB450509_at
EB450408_s_at
EB450281_s_at
EB450184_at
EB449926_s_at
EB449635_at
EB449366_s_at
EB449348_at
EB448976_at
EB448818_at
EB448686_at
EB448666_at
EB448654_at
EB448653_at
EB448653_x_at
EB448581_at
EB448580_x_at
EB448214_at
EB448178_at
EB448078_at
EB447839_at
EB447751_at
EB447337_at
EB447337_x_at
EB447328_at
EB447041_at
EB446553_at
EB446520_at
EB446477_at
EB445964_at
EB445886_at
EB445829_at
EB445773_at
EB445743_x_at
EB445689_at
EB445677_at
EB445569_at
EB445375_s_at
EB445328_at
EB445225_at
EB445185_at
U66401_at
U66401_s_at
EB444931_at
EB444753_x_at
EB444729_at
EB444709_at
EB444664_at
EB444659_at
EB444645_at
EB444457_at
EB444438_at
EB444418_at
EB444268_at
EB444251_at
EB444218_at
EB444142_at
EB444140_at
EB443465_at
EB443356_s_at
EB443279_at
EB443107_at
EB442993_at
EB442986_at
EB442866_at
EB442601_at
EB442573_at
EB442564_at
EB442558_at
EB440605_s_at
EB442418_at
EB442385_at
EB442316_at
EB442281_at
EB442269_at
EB440798_at
EB442167_at
EB442052_at
EB442028_at
EB441985_at
EB441968_at
EB441946_at
EB441922_at
EB441922_s_at
EB441710_s_at
EB441810_at
EB441695_at
EB441281_at
EB441175_at
EB441151_s_at
EB441087_at
EB440940_at
EB440925_at
EB440867_at
EB440867_x_at
EB440796_at
EB440747_at
EB440728_at
EB440724_s_at
EB440703_at
EB440654_s_at
EB440575_at
EB440523_at
EB440489_at
EB440470_s_at
EB440460_at
EB440147_at
CV018508_at
EB439624_at
EB439461_at
EB438959_at
EB438562_at
EB437979_at
EB437526_at
EB437498_at
EB437215_at
EB436801_at
EB436648_at
EB436630_at
EB436464_s_at
EB436429_at
EB436159_at
EB435682_at
EB435103_at
EB434676_at
EB434557_at
EB434431_at
EB434387_at
EB434366_at
EB434145_at
EB434019_s_at
EB433568_at
EB433512_at
EB433357_at
EB433304_x_at
EB433250_at
EB433126_at
EB432973_at
EB432949_at
EB432903_at
EB432745_at
EB432603_at
EB432583_at
EB432492_at
EB432475_at
EB432437_x_at
EB432385_at
EB432273_at
EB432209_at
EB432141_at
EB432060_at
EB431990_at
EB431956_x_at
EB431916_at
EB431811_at
EB431768_at
EB431611_at
EB431301_s_at
EB431296_at
EB431245_at
EB431244_at
EB431204_at
EB431196_at
EB431189_at
EB431158_at
EB431119_at
EB431096_at
EB431094_at
EB430685_at
EB430610_at
EB430607_at
EB430543_at
EB430543_x_at
EB430532_at
EB430405_at
EB430362_at
EB430248_at
EB429901_at
EB429803_at
EB429800_at
EB429764_at
EB429512_at
EB429431_at
EB429294_at
EB428952_at
EB428749_at
EB428698_at
EB428697_at
EB428634_at
EB428615_at
EB428532_at
EB428526_at
EB428387_at
EB428369_at
EB428347_at
EB428312_s_at
EB428251_at
EB428209_at
EB428083_at
EB427866_at
EB427703_at
EB427396_at
EB427218_at
EB427218_x_at
EB426655_at
EB426607_at
EB426519_at
EB426519_x_at
EB426449_at
EB426143_at
EB426048_at
EB426017_at
EB425963_s_at
EB425933_at
EB425778_at
EB425741_s_at
EB425496_at
EB425480_at
EB425417_at
EB425417_s_at
EB425366_at
EB425306_at
EB425226_at
EB424828_at
BP192698_at
BP137202_at
BP134534_at
BP133700_at
BP131625_at
BP131186_at
BP130575_at
BP129518_at
BP129302_at
BP128791_at
BP530022_at
BP529983_at
BP529976_at
BP529971_at
BP529967_at
BP529916_at
BP529891_at
BP529890_at
BP529871_at
BP529856_at
BP529767_at
BP529742_at
BP529737_at
BP529724_at
BP529714_at
BP529692_at
BP529690_at
BP529683_at
BP529666_at
BP529648_at
BP529632_at
BP529558_at
BP529545_at
BP529540_at
BP529524_at
BP529517_at
BP529503_at
BP529484_at
BP529482_at
BP529457_at
BP529442_at
BP529427_at
BP529400_at
BP529372_at
BP529349_at
BP529313_at
BP529262_at
BP529249_at
BP529242_at
BP529199_at
BP529151_at
BP529147_at
BP529127_at
BP529119_at
BP529098_at
BP529097_at
BP529088_at
BP529085_s_at
BP529081_at
BP529063_at
BP529057_at
BP529053_at
BP528911_at
BP528887_at
BP528867_at
BP528819_at
BP528784_x_at
BP528777_at
BP528769_at
BP528751_at
BP528689_at
BP528686_at
BP528676_at
BP528649_at
BP528649_s_at
BP528603_at
BP528573_at
BP528485_at
BP528474_at
BP528463_at
BP528441_at
BP528437_at
BP528432_at
BP528418_at
BP528413_at
BP528383_at
BP528366_at
BP528322_at
BP528308_at
BP528300_at
BP528288_at
BP528228_at
BP528218_at
BP528216_at
BP528187_at
BP528170_at
BP528163_at
BP528158_at
BP528119_at
BP528077_at
BP528071_at
BP528045_at
BP527962_at
BP527912_at
BP527911_at
BP527909_at
BP527879_at
BP527867_at
BP527862_at
BP527862_x_at
BP527856_at
BP527846_at
BP527844_at
BP527826_at
BP527799_at
BP527786_at
BP527763_at
BP527734_at
BP527699_at
BP527662_at
BP527631_at
BP527626_at
BP527625_at
BP527607_at
BP527578_at
BP527560_at
BP527544_at
BP527462_at
BP527456_at
BP527455_at
BP527452_at
BP527435_at
BP527368_at
BP527301_at
BP527285_at
BP527272_at
BP527222_at
BP527218_at
BP527206_at
BP527135_at
BP527132_at
BP527008_at
BP526993_at
BP526952_at
BP526941_at
BP526938_at
BP526920_at
BP526918_at
BP526908_at
BP526906_at
BP526904_at
BP526895_at
BP526881_at
BP526871_at
BP526861_at
BP526847_at
BP526810_at
BP526788_at
BP526782_at
BP526732_at
BP526724_at
BP526722_at
BP526691_at
BP526650_at
BP526596_at
BP526587_at
BP526504_at
BP526493_at
BP526476_at
BP526469_at
BP526373_at
BP526369_at
BP526284_at
BP526267_at
BP526236_at
BP526236_s_at
BP526206_at
BP526201_at
BP526129_at
BP526128_at
BP526090_at
BP526079_at
BP526062_at
BP526058_at
BP525991_at
BP525983_at
BP525965_at
BP525933_at
BP525911_at
BP525906_at
BP525873_at
BP525835_at
BP525817_at
BP525753_at
BP525739_at
BP525711_at
BP525685_at
BP525655_at
BP525611_at
BP525602_at
BP525558_at
BP525544_at
BP525541_at
BP525535_at
BP525533_at
BP137486_at
BP137460_at
BP137438_at
BP137418_at
BP137298_at
BP137287_at
BP137204_at
BP137175_at
BP137082_at
BP137070_at
BP137062_at
BP137013_at
BP137011_at
BP136984_at
BP136977_at
BP136963_at
BP136859_at
BP136858_at
BP136843_at
BP136833_at
BP136779_at
BP136770_at
BP136736_at
BP136734_at
BP136693_at
BP136657_at
BP136643_at
BP136642_at
BP136610_at
BP136610_x_at
BP136602_at
BP136597_at
BP136578_at
BP136573_at
BP136570_at
BP136535_at
BP136507_at
BP136496_at
BP136494_at
BP136489_at
BP136407_at
BP136298_at
BP136288_at
BP136260_at
BP136233_at
BP136228_at
BP136185_at
BP136180_at
BP136168_at
BP136147_at
BP136104_x_at
BP135938_x_at
BP135931_at
BP135926_at
BP135907_at
BP135864_at
BP135863_at
BP135801_at
BP135787_at
BP135774_at
BP135773_at
BP135763_at
BP135757_at
BP135741_at
BP135675_at
BP135671_at
BP135663_at
BP135653_at
BP135638_at
BP135629_at
BP135615_at
BP135611_at
BP135580_at
BP135534_at
BP135526_at
BP135506_at
BP135480_at
BP135474_at
BP135452_at
BP135449_at
BP135429_at
BP135407_at
BP135392_at
BP135367_at
BP135354_at
BP135282_at
BP135266_at
BP135212_at
BP135203_at
BP135158_at
BP135143_at
BP135115_at
BP135045_at
BP135025_at
BP135002_at
BP134998_at
BP134993_at
BP134987_at
BP134971_at
BP134959_at
BP134920_at
BP134912_at
BP134906_at
BP134899_at
BP134861_at
BP134815_at
BP134794_at
BP134758_at
BP134729_at
BP134693_at
BP134673_at
BP134658_at
BP134630_at
BP134600_at
BP134585_at
BP134571_at
BP134500_at
BP134483_at
BP134477_at
BP134476_at
BP134442_at
BP134351_at
BP134350_at
BP134333_at
BP134320_at
BP134307_at
BP134273_at
BP134258_at
BP134243_at
BP134238_at
BP134195_at
BP134184_at
BP134169_at
BP134036_at
BP134017_at
BP134004_at
BP133926_at
BP133913_at
BP133898_at
BP133862_at
BP133846_at
BP133842_at
BP133827_at
BP133822_at
BP133813_at
BP133807_at
BP133788_at
BP133717_at
BP133666_at
BP133656_at
BP133617_at
BP133597_at
BP133585_s_at
BP133563_at
BP133541_at
BP133527_at
BP133484_at
BP133421_at
BP133418_at
BP133416_at
BP133361_at
BP133355_at
BP133333_at
BP133333_x_at
BP133292_at
BP133227_at
BP133217_at
BP133169_at
BP133164_at
BP133162_at
BP133150_at
BP133136_at
BP133135_at
BP133106_at
BP133101_at
BP133074_at
BP133053_at
BP133042_s_at
BP133039_at
BP133030_at
BP133019_at
BP133012_at
BP133002_at
BP132997_at
BP132978_at
BP132961_at
BP132941_at
BP132936_at
BP132837_at
BP132809_at
BP132806_at
BP132803_at
BP132782_at
BP132708_at
BP132695_at
BP132684_at
BP132600_at
BP132593_at
BP132585_at
BP132551_at
BP132544_at
BP132521_at
BP132516_at
BP132511_at
BP132496_at
BP132486_at
BP132477_at
BP132474_at
BP132465_at
BP132438_at
BP132376_at
BP132362_at
BP132324_at
BP132292_at
BP132285_at
BP132280_at
BP132270_at
BP132267_at
BP132263_at
BP132255_x_at
BP132252_at
BP132216_at
BP132204_at
BP132148_at
BP132128_at
BP132100_at
BP132033_at
BP132027_at
BP132020_at
BP131994_at
BP131986_at
BP131968_at
BP131960_at
BP131934_at
BP131933_at
BP131918_at
BP131912_at
BP131899_at
BP131873_at
BP131856_at
BP131815_at
BP131730_at
BP131697_at
BP131649_at
BP131596_at
BP131589_at
BP131582_at
BP131582_s_at
BP131554_at
BP131526_at
BP131514_at
BP131508_at
BP131505_at
BP131504_at
BP131418_at
BP131387_at
BP131261_at
BP131215_at
BP131211_at
BP131175_at
BP131170_at
BP131162_at
BP131132_at
BP131109_at
BP131062_at
BP131053_s_at
BP131034_at
BP130962_at
BP130905_at
BP130894_at
BP130879_at
BP130862_at
BP130857_at
BP130855_at
BP130824_at
BP130783_at
BP130754_at
BP130739_at
BP130735_at
BP130718_at
BP130706_at
BP130693_at
BP130669_at
BP130632_at
BP130622_x_at
BP130619_at
BP130601_at
BP130563_at
BP130559_at
BP130548_at
BP130545_x_at
BP130533_at
BP130471_at
BP130456_at
BP130437_at
BP130429_at
BP130277_at
BP130162_at
BP130123_at
BP130100_at
BP130079_at
BP130076_at
BP130053_at
BP130031_at
BP130022_at
BP130003_at
BP129993_at
BP129979_at
BP129978_at
BP129907_at
BP129888_x_at
BP129871_at
BP129845_at
BP129842_at
BP129805_at
BP129788_at
BP129787_at
BP129750_at
BP129740_at
BP129716_at
BP129680_s_at
BP129677_at
BP129629_at
BP129601_at
BP129532_at
BP129482_at
BP129444_at
BP129415_at
BP129395_at
BP129369_at
BP129353_at
BP129310_at
BP129308_at
BP129267_at
BP129262_at
BP129252_at
BP129188_at
BP129169_at
BP129166_at
BP129148_at
BP129143_at
BP129129_at
BP129126_at
BP129108_at
BP129078_at
BP129072_at
BP129071_at
BP129069_at
BP129024_at
BP129016_at
BP128997_at
BP128965_at
BP128964_at
BP128948_at
BP128928_at
BP128879_at
BP128860_at
BP128840_at
BP128823_at
BP128790_at
BP128790_x_at
BP128684_at
BP128671_at
BP128634_at
BP128611_at
BP128599_at
BP128592_at
BP128575_at
BP128568_at
BP128538_at
BP128515_at
BP128503_at
BP128473_at
BP128423_at
AJ632897_x_at
AJ632857_at
AJ632854_at
AJ632794_at
AJ632784_at
AJ632753_at
CN498900_at
CN498848_at
CN498817_at
BP535535_at
BP535526_at
BP535498_at
BP535437_s_at
BP535359_at
BP535272_at
BP535267_at
BP535264_at
BP535205_at
BP535059_at
BP535031_at
BP534999_at
BP534985_at
BP534930_at
BP534924_at
BP534822_at
BP534819_at
BP534782_s_at
BP534764_at
BP534740_at
BP534628_at
BP534606_at
BP534587_at
BP534538_s_at
BP534512_x_at
BP534470_at
BP534450_at
BP534202_at
BP534201_at
BP534121_at
BP534097_at
BP534060_at
BP534053_at
BP534051_at
BP534037_at
BP533992_at
BP533781_at
BP533777_at
BP533753_at
BP533572_at
BP533523_at
BP533506_at
BP533371_s_at
BP533331_at
BP531821_at
BP531821_s_at
BP533238_at
BP533202_at
BP533190_at
BP533148_at
BP533028_at
BP532949_at
BP532947_at
BP532945_at
BP532909_at
BP532884_at
BP532855_at
BP532832_at
BP532790_at
BP532770_at
BP532709_at
BP532679_at
BP532674_at
BP532570_at
BP532557_at
BP532552_at
BP532440_at
BP532397_at
BP532370_at
BP532320_at
BP532236_at
BP532234_at
BP532229_at
BP532194_at
BP532126_at
BP531995_at
BP531980_at
BP531969_at
BP531931_at
BP531915_at
BP531851_at
BP531840_at
BP531832_at
BP531750_at
BP531726_at
BP531695_at
BP531674_at
BP531658_at
BP531486_at
BP531468_at
BP531462_at
BP531431_at
BP531387_at
BP531358_at
BP531326_s_at
BP531302_at
BP531187_at
BP531185_at
BP531110_at
BP531076_at
BP531063_at
BP531019_at
BP530997_at
BP530997_x_at
BP530917_at
BP530823_at
BP530814_at
BP530757_at
BP530757_x_at
BP530650_at
BP530637_at
BP530525_at
BP530507_at
BP530387_at
BP530313_at
BP530212_at
BP530181_s_at
BP530089_at
BP530037_at
CV021818_at
CV021792_at
CV021765_at
CV021756_at
CV021749_x_at
CV021735_at
CV021712_at
CV021571_at
CV021528_at
CV021526_at
CV021511_at
CV021485_at
CV021425_at
CV021422_at
CV021415_at
CV021399_s_at
CV021388_at
CV021351_at
CV021351_x_at
CV021274_at
CV021246_s_at
CV021221_at
CV021202_x_at
CV021184_x_at
CV021178_s_at
CV021159_at
CV021135_x_at
CV021124_at
CV021108_at
CV021091_x_at
CV021085_at
CV021013_at
CV020981_at
CV020938_at
CV020793_at
CV020732_at
CV020573_at
CV020530_at
CV020528_at
CV020503_at
CV020461_x_at
CV020388_at
CV020385_x_at
CV020306_at
CV020291_at
CV020290_at
CV020206_at
CV020195_x_at
CV020164_at
CV020111_at
CV020077_at
CV020047_at
CV020021_x_at
CV019950_x_at
CV019944_x_at
CV019931_x_at
CV019817_x_at
CV019806_at
CV019797_s_at
CV019778_at
CV019766_at
CV019724_at
CV019663_at
CV019663_x_at
CV019626_x_at
CV019607_at
CV019589_x_at
CV019577_at
CV019498_x_at
CV019442_x_at
CV019414_x_at
CV019388_at
CV019386_at
CV019319_at
CV019266_x_at
CV019195_at
CV019149_at
CV019140_x_at
CV019110_at
CV019107_x_at
CV019089_at
CV019035_at
CV019009_x_at
CV018942_at
CV018939_x_at
CV018903_at
CV018828_at
CV018827_at
CV018721_s_at
CV018717_at
CV018705_at
CV018687_at
CV018672_at
CV018644_at
CV018605_x_at
CV018521_at
CV018510_at
CV018496_x_at
CV018468_x_at
CV018467_at
CV018424_x_at
CV018367_at
CV018342_at
CV018271_at
CV018256_at
CV018227_x_at
CV018171_at
CV018171_x_at
CV018164_at
CV018130_x_at
TT14_F10_s_at
CV018022_at
CV017903_at
CV017901_x_at
CV017801_at
CV017769_at
CV017710_x_at
CV017645_at
CV017613_at
CV017609_at
CV017577_at
CV017562_at
CV017536_at
CV017493_x_at
CV017421_at
CV017403_at
CV017394_at
CV017314_at
CV017242_x_at
CV017208_at
CV017195_s_at
CV017157_at
CV017126_x_at
CV017115_at
CV017089_at
CV017063_at
CV017009_s_at
CV016962_at
CV016956_x_at
CV016886_at
CV016868_at
CV016855_s_at
CV016851_at
CV016806_at
CV016792_at
CV016764_at
CV016628_s_at
CV016620_at
CV016582_at
CV016506_at
CV016480_at
CV016440_at
CV016385_at
CV016249_at
CV016213_at
CV016192_s_at
CV016119_at
CV016048_at
CV015977_at
CV015977_x_at
CV015968_x_at
CV015958_at
CO133036_at
CN949708_at
BQ843206_at
BQ843174_at
BQ843149_at
BQ843073_at
BQ843038_at
BQ842926_at
BP192697_at
BP192648_at
BP192629_at
BP192577_at
BP192526_at
BP192702_at
BP192685_at
BP192674_at
BP192537_at
BP192529_at
BP192503_at
CB322070_at
AJ344588_at
AJ344577_at
AW351424_at
AF057375_at
AF030073_x_at
AJ719173_at
AJ719062_at
AJ718857_at
AJ718847_at
AJ718807_at
AJ718768_at
AJ718768_x_at
AJ718752_at
AJ718751_at
AJ718742_x_at
AJ718739_x_at
AJ718624_at
AJ718623_at
AJ718556_at
AJ718534_at
AJ718473_at
AJ718464_s_at
AJ718384_at
AJ718384_x_at
AJ718373_at
AJ718319_at
AJ718284_at
AJ718227_at
AJ718227_x_at
AJ718033_at
AJ717942_x_at
AJ717931_s_at
AJ717920_at
AJ717909_at
AJ717898_at
S79243_at
AB120535_at
DQ213015_at
DQ213015_x_at
AJ966361_at
X76293_at
X76293_s_at
AY123847_at
AF156371_at
AF019202_at
AB032198_at
AF261031_s_at
AF261030_s_at
AF261029_s_at
AF212159_at
AB005880_s_at
U91726_at
U08285_at
TT04_A24_at
TT05_F01_at
TT10_K11_at
TT12_M18_at
TT12_O24_at
TT13_A05_at
TT13_N20_at
TT15_I13_at
TT16_O14_x_at
TT17_E23_at
TT19_H07_s_at
TT20_K09_at
TT21_P12_at
TT22_L10_s_at
TT29_D04_at
TT29_H18_at
TT30_K23_at
TT30_P14_at
TT31_D22_s_at
TT32_K01_at
TT32_P13_at
TT33_E16_at
TT33_F20_at
TT34_H23_at
TT38_M06_at
TT40_G11_at
TT40_L19_at
TT47_A11_at
TT50_B15_at
TT50_F09_at
TT07_G13_at
TT15_M05_at
TT04_E06_x_at
TT04_N22_at
TT05_D13_at
TT05_K12_at
TT06_J01_at
TT06_J01_s_at
TT07_C15_at
TT07_E10_at
TT07_O10_x_at
TT07_P20_at
TT08_I18_at
TT08_I18_x_at
TT09_D05_at
TT09_J17_at
TT10_C24_at
TT10_K08_at
TT11_A21_s_at
TT11_C04_at
TT11_D01_at
TT11_I11_at
TT16_D02_at
TT16_I20_at
TT17_M18_at
TT17_M18_s_at
TT18_A18_at
TT19_P11_at
TT19_P16_at
TT20_M09_at
TT21_H07_at
TT21_K10_at
TT22_A15_at
TT23_F07_at
TT23_J01_at
TT23_J07_at
TT23_J12_at
TT23_K23_at
TT23_N10_at
TT35_O05_at
TT36_A01_at
TT36_C17_at
TT36_C24_at
TT38_J11_at
TT39_A05_s_at
TT39_L19_at
TT39_M17_at
TT39_O15_at
TT40_L03_at
TT40_N10_at
TT41_E02_at
TT41_F23_at
TT14_H18_s_at
TT26_O21_s_at
TT02_K12_at
TT04_J22_at
TT07_E19_at
TT08_D17_at
TT08_F02_at
TT08_H19_at
TT08_I14_at
TT09_H18_at
TT09_M12_at
TT10_D04_at
TT12_A16_at
TT13_F18_at
TT14_J22_at
TT14_O09_at
TT16_F21_at
TT16_N13_s_at
TT18_P06_at
TT23_D22_x_at
TT23_G03_at
TT27_D18_at
TT27_P10_at
TT29_G13_at
TT30_E22_x_at
TT31_C17_at
TT31_L06_at
TT32_H14_at
TT32_P06_at
TT33_D09_at
TT36_C12_at
TT36_D10_at
TT37_I17_x_at
TT37_J06_at
TT38_C18_at
TT38_J21_at
TT40_O06_at
TT40_P19_at
TT41_I05_at
TT48_B17_at
TT48_P04_at
TT49_I21_at
TT49_K03_at
TT50_E13_at
TT50_I09_at
TT29_E09_at
TT01_A10_at
TT17_M24_at
TT23_J22_at
TT29_F05_at
TT05_F14_at
TT08_O19_at
TT12_F09_at
TT22_A05_at
TT22_L20_at
TT22_L22_at
TT23_L01_s_at
TT25_G09_at
TT25_N19_at
TT27_A03_at
TT27_C12_at
TT27_C12_s_at
TT29_N08_at
TT30_C16_at
TT30_F08_at
TT30_L12_s_at
TT31_G13_at
TT09_H10_s_at
TT31_J15_at
TT31_K20_at
TT31_N21_at
TT32_E13_at
TT33_I19_at
TT08_F15_at
TT17_H09_at
TT02_D13_at
TT02_D13_x_at
TT02_I18_at
TT03_P18_at
TT04_A06_at
TT04_K13_at
TT05_D20_at
TT05_E05_at
TT07_N20_at
TT08_G16_at
TT08_O22_at
TT09_E02_at
TT09_F04_at
TT10_H10_at
TT10_J12_s_at
TT11_F09_at
TT12_B10_at
TT12_B16_at
TT12_E11_at
TT12_J16_at
TT12_L05_at
TT12_N17_at
TT12_N20_at
TT14_O21_at
TT15_B19_at
TT15_D01_at
TT15_D16_at
TT15_P09_at
TT15_P09_x_at
TT16_N02_at
TT18_A03_at
TT18_J11_at
TT18_O18_at
TT19_F22_s_at
TT19_J21_at
TT19_J21_s_at
TT21_C15_at
TT21_C15_s_at
TT22_D12_at
TT22_G11_at
TT22_H04_s_at
TT22_K03_s_at
TT22_L14_at
TT23_D13_at
TT24_B01_at
TT24_F22_at
TT24_H06_at
TT25_B05_at
TT25_O13_at
TT26_D16_s_at
TT26_G08_at
TT26_G23_x_at
TT26_H09_at
TT26_P08_at
TT27_B20_at
TT27_C21_at
TT28_C16_at
TT28_P03_at
TT29_H12_at
TT29_I03_at
TT30_D03_at
TT33_K19_at
TT33_P20_at
TT34_J22_at
TT35_D17_s_at
TT35_I16_at
TT36_J08_at
TT38_K20_at
TT39_A04_at
TT39_I12_at
TT40_A02_at
TT41_D10_at
TT41_L19_at
TT41_L21_at
TT48_A08_at
TT48_B03_at
TT48_F11_at
TT48_O16_at
TT50_L15_at
GGCC180_at
GC171_at
GC25_at
GC318_at
GC436A_at
GC470_at
MC109_x_at
MC124_s_at
T30_x_at
T335A_s_at
T336C_at
T420B_s_at
T461_x_at
BT1M2418_x_at
BT4M3135_at
BC1M2237_at
BC1M3241_at
BC2M1147_at
BC2M2331_at
BC3M2244_at
BC3M2244_x_at
BC3M2461_at
BC4M1420_at
BT2M1418_x_at
BT32M317_x_at
BT4M116_at
