# Supplementary material for: TobEA: an atlas of tobacco gene expression from seed to senescence
Source: BMC Genomics. 2010 Feb 26;11:142. doi: 10.1186/1471-2164-11-142 (PMC2841117; doi:10.1186/1471-2164-11-142)
Supplement: Additional file 7 — GO analysis of K-means clusters. Zip file containing lists of probes sets and GO analysis results for in each of the 30 K-means clusters (K0- K29). [file 1471-2164-11-142-S7.ZIP › Cluster 15 of 30 K-means on Index.txt_Result_Over_2.txt]

GO_Number	GO_Term	Background	Background_with_GO	List_Total	List_with_GO	Raw_Fish_P	Adjusted_Fish_P	List
GO:0009570	comp_chloroplast stroma	22448	915	1113	98	0	0	AF212159_at	BC1M3241_at	BP130437_at	BP132593_at	BP132708_at	BP133019_at	BP133074_at	BP135480_at	BP136489_at	BP192685_at	BP527135_at	BP532370_at	BP534538_s_at	BP534930_at	C1055_at	C10574_at	C1058_at	C10677_at	C11255_at	C11268_at	C11404_at	C1953_at	C2207_at	C2555_at	C2611_s_at	C272_at	C2805_s_at	C2854_at	C2854_s_at	C2954_s_at	C3019_at	C3091_at	C3274_at	C3274_x_at	C3559_at	C3837_at	C3997_at	C433_at	C4363_at	C4823_at	C4967_s_at	C5236_at	C5260_at	C5652_at	C5652_s_at	C5681_x_at	C5958_at	C617_s_at	C6281_at	C6488_at	C6584_at	C679_at	C6813_at	C6839_s_at	C7408_at	C7746_at	C790_at	C790_s_at	C8131_at	C819_at	C819_x_at	C8529_at	C8807_at	C8953_at	C9188_at	C9389_at	C9401_at	C9445_at	CV016620_at	CV018672_at	CV021388_at	CV021792_at	DV158068_s_at	DV158148_x_at	DV158991_at	DV158991_x_at	DV161407_at	DV161524_at	DV161764_x_at	DW001776_at	DW002533_at	EB425417_at	EB425417_s_at	EB426519_at	EB426519_x_at	EB428749_at	EB430610_at	EB431768_at	EB433568_at	EB440724_s_at	EB440728_at	EB441946_at	EB449366_s_at	EB683555_at	EB683775_at	T420B_s_at	X76293_at	X76293_s_at	
GO:0009941	comp_chloroplast envelope	22448	877	1113	96	0	0	AJ718742_x_at	AJ718768_at	AJ718768_x_at	AJ718857_at	AY123847_at	BP131175_at	BP132516_at	BP132708_at	BP133019_at	BP136489_at	BP136610_at	BP136610_x_at	BP525906_at	BP528769_at	BP534930_at	BP535275_s_at	C10129_at	C10493_at	C1055_at	C1058_at	C10715_at	C11196_at	C11255_at	C11360_at	C1210_s_at	C1245_at	C1732_s_at	C2095_s_at	C2185_at	C2259_at	C2318_at	C260_at	C2611_s_at	C2693_at	C2805_s_at	C2854_at	C2854_s_at	C2897_at	C2954_s_at	C2979_at	C3019_at	C3119_at	C3274_at	C3274_x_at	C346_at	C3837_at	C434_at	C4481_at	C45_at	C4823_at	C4967_s_at	C5100_at	C5248_at	C5652_at	C5652_s_at	C5746_at	C5958_at	C6488_at	C6584_at	C6862_at	C7087_at	C7388_at	C7408_at	C790_at	C790_s_at	C8131_at	C8755_x_at	C8_at	C9374_at	C9401_at	C9445_at	C9466_at	CV016192_s_at	CV016620_at	CV018521_at	CV018672_at	CV021792_at	DV158991_at	DV158991_x_at	DV999159_at	DW002533_at	EB432603_at	EB432745_at	EB437215_at	EB442028_at	EB442316_at	EB449366_s_at	EB450281_s_at	EB680816_at	EB681080_at	EB681080_s_at	EB682123_at	GC436A_at	T420B_s_at	U66401_at	U66401_s_at	
GO:0009507	comp_chloroplast	22448	4078	1113	363	8.37641067619188e-012	1.31230433927006e-009	AB120535_at	AF212159_at	AJ001771_at	AJ718284_at	AJ718473_at	AJ718742_x_at	AJ718768_at	AJ718768_x_at	AJ718857_at	AY123847_at	BC1M3241_at	BP128423_at	BP128503_at	BP128684_at	BP129016_at	BP129024_at	BP129072_at	BP129395_at	BP129601_at	BP129716_at	BP130079_at	BP130429_at	BP130437_at	BP130894_at	BP131175_at	BP131582_at	BP131582_s_at	BP132128_at	BP132474_at	BP132486_at	BP132516_at	BP132593_at	BP132708_at	BP132997_at	BP133019_at	BP133074_at	BP133846_at	BP133926_at	BP134333_at	BP135506_at	BP135671_at	BP135757_at	BP136233_at	BP136489_at	BP136610_at	BP136610_x_at	BP136643_at	BP137486_at	BP192685_at	BP525906_at	BP525933_at	BP527135_at	BP527285_at	BP527826_at	BP529085_s_at	BP529457_at	BP529503_at	BP529890_at	BP529967_at	BP529976_at	BP530823_at	BP530997_at	BP530997_x_at	BP531185_at	BP531358_at	BP532370_at	BP532884_at	BP532947_at	BP533781_at	BP534051_at	BP534512_x_at	BP534538_s_at	BP534740_at	BP534930_at	BP535275_s_at	BP535437_s_at	BQ843073_at	BT1M2418_x_at	C10033_at	C10108_x_at	C10129_at	C10142_at	C10446_at	C10493_at	C1055_at	C10574_at	C1058_at	C10677_at	C10715_at	C11163_at	C11172_at	C11196_at	C11240_s_at	C11255_at	C11268_at	C11360_at	C11387_at	C11398_at	C11404_at	C11541_at	C120_s_at	C1210_s_at	C1245_at	C1246_at	C137_at	C1496_at	C1643_s_at	C1732_s_at	C1765_at	C1953_at	C2005_s_at	C2095_s_at	C2185_at	C2198_at	C2202_at	C2202_s_at	C2207_at	C2230_at	C2259_at	C2318_at	C2405_at	C2407_at	C2520_at	C2555_at	C260_at	C2611_s_at	C2656_at	C2678_at	C2688_at	C272_at	C275_at	C2805_s_at	C2854_at	C2854_s_at	C2904_at	C2954_s_at	C2979_at	C2981_at	C3019_at	C3091_at	C3119_at	C3128_at	C3179_at	C3274_at	C3274_x_at	C3559_at	C3730_at	C3837_at	C3919_s_at	C3997_at	C4014_at	C405_at	C433_at	C434_at	C4363_at	C4481_at	C4549_at	C45_at	C4823_at	C4967_s_at	C5038_at	C5100_at	C5236_at	C5248_at	C5260_at	C5499_at	C5515_at	C5631_at	C5652_at	C5652_s_at	C5681_x_at	C583_at	C587_at	C5915_at	C5958_at	C595_s_at	C6085_at	C617_s_at	C6281_at	C6334_at	C6379_at	C6452_at	C6464_at	C6488_at	C6496_s_at	C6557_at	C655_at	C6584_at	C6661_s_at	C679_at	C6813_at	C6839_s_at	C685_at	C6862_at	C6863_s_at	C6891_at	C6899_s_at	C6905_at	C6905_s_at	C7087_at	C7198_at	C719_at	C7319_at	C7341_at	C7388_at	C7408_at	C75_at	C7645_at	C7746_at	C781_at	C785_s_at	C790_at	C790_s_at	C8024_at	C8131_at	C8198_x_at	C819_at	C819_x_at	C8529_at	C8755_x_at	C8807_at	C8945_at	C8953_at	C8_at	C9006_at	C9089_at	C9148_at	C9188_at	C9343_at	C9389_at	C9401_at	C9445_at	C9466_at	C962_at	C966_at	C9679_at	C9690_at	C9690_s_at	C9805_at	C9840_at	C99_at	CV016192_s_at	CV016620_at	CV016868_at	CV017115_at	CV017157_at	CV017195_s_at	CV017421_at	CV017801_at	CV018130_x_at	CV018424_x_at	CV018468_x_at	CV018510_at	CV018672_at	CV019589_x_at	CV019724_at	CV019797_s_at	CV021013_at	CV021274_at	CV021388_at	CV021735_at	CV021792_at	DV158068_s_at	DV158148_x_at	DV158991_at	DV158991_x_at	DV159906_at	DV159930_at	DV160224_at	DV160229_at	DV160918_at	DV161031_at	DV161070_at	DV161274_at	DV161407_at	DV161472_at	DV161524_at	DV161633_at	DV161633_x_at	DV161679_s_at	DV161764_x_at	DV161974_at	DV162441_x_at	DV999159_at	DV999347_at	DV999608_at	DW000611_at	DW000757_s_at	DW000765_at	DW001313_at	DW001705_at	DW001776_at	DW001914_at	DW002433_at	DW002533_at	DW002697_at	DW004939_at	EB425417_at	EB425417_s_at	EB426519_at	EB426519_x_at	EB427866_at	EB428209_at	EB428312_s_at	EB428387_at	EB428697_at	EB430607_at	EB430610_at	EB431119_at	EB431768_at	EB432603_at	EB432745_at	EB433092_at	EB433250_at	EB433568_at	EB436630_at	EB437215_at	EB438562_at	EB438959_at	EB440460_at	EB440654_s_at	EB440724_s_at	EB440728_at	EB440940_at	EB441281_at	EB441946_at	EB442028_at	EB442316_at	EB442385_at	EB442986_at	EB444729_at	EB448178_at	EB449366_s_at	EB450281_s_at	EB450408_s_at	EB451223_at	EB451366_at	EB451403_at	EB677948_at	EB678501_at	EB678779_s_at	EB679051_at	EB680251_at	EB680311_at	EB680816_at	EB680820_at	EB681080_at	EB681080_s_at	EB681719_s_at	EB682123_at	EB682490_at	EB683555_at	EB683775_at	GC436A_at	MC109_x_at	MC124_s_at	T420B_s_at	U08285_at	U66401_at	U66401_s_at	U91726_at	X76293_at	X76293_s_at	
GO:0005739	comp_mitochondrion	22448	1344	1113	117	1.57967250391522e-009	1.85611519210038e-007	AJ718857_at	AW351424_at	BP128503_at	BP129716_at	BP133101_at	BP133846_at	BP134571_at	BP134899_at	BP135474_at	BP135506_at	BP136643_at	BP192503_at	BP192577_at	BP529349_at	BP529457_at	BP529890_at	BP531486_at	BP532370_at	BP532855_at	BP532985_at	BP534512_x_at	BP534985_at	BQ842926_at	C10129_at	C1055_at	C1058_at	C10932_at	C11196_at	C11292_at	C11404_at	C120_s_at	C1210_s_at	C1260_at	C1280_at	C1470_s_at	C1632_at	C1879_at	C1948_at	C2095_s_at	C2185_at	C2202_at	C2202_s_at	C2359_x_at	C2598_at	C2688_at	C272_at	C2854_at	C2854_s_at	C2954_s_at	C2979_at	C3119_at	C3306_s_at	C3320_at	C3837_at	C3845_at	C4069_at	C4153_s_at	C45_at	C4823_at	C4967_s_at	C4990_at	C504_s_at	C5100_at	C5231_x_at	C5915_at	C6281_at	C6488_at	C6843_s_at	C6863_s_at	C7087_at	C7388_at	C790_at	C790_s_at	C8131_at	C836_s_at	C836_x_at	C9089_at	C9148_at	C9466_at	C9705_at	CV018672_at	CV019797_s_at	CV021749_x_at	CV021792_at	DV158068_s_at	DV158991_at	DV158991_x_at	DV160224_at	DV160853_at	DV161378_s_at	DW001476_at	DW001963_at	DW003177_at	EB428083_at	EB428209_at	EB428251_at	EB428615_at	EB431094_at	EB440460_at	EB440575_at	EB441810_at	EB441946_at	EB442028_at	EB442986_at	EB443279_at	EB444142_at	EB444729_at	EB449926_s_at	EB450281_s_at	EB682123_at	GC436A_at	T420B_s_at	U66401_at	U66401_s_at	U91726_at	X76293_at	X76293_s_at	
GO:0004802	func_transketolase activity	22448	11	1113	7	2.00186471742919e-007	1.88175283438343e-005	AJ718742_x_at	AJ718768_at	AJ718768_x_at	BP136610_at	BP136610_x_at	BP535275_s_at	C2611_s_at	
GO:0048868	proc_pollen tube development	22448	18	1113	8	9.98376626593078e-007	7.82061690831245e-005	AJ718742_x_at	AJ718768_at	AJ718768_x_at	BP136610_at	BP136610_x_at	BP535275_s_at	C10320_at	C2688_at	
GO:0004739	func_pyruvate dehydrogenase (acetyl-transferring) activity	22448	19	1113	8	1.64940354552279e-006	0.000110745666627959	AJ718742_x_at	AJ718768_at	AJ718768_x_at	BP136610_at	BP136610_x_at	BP535275_s_at	C260_at	C5248_at	
GO:0009536	comp_plastid	22448	260	1113	32	2.11351235235302e-006	0.00012416885070074	AJ718857_at	BP132593_at	C10129_at	C11196_at	C120_s_at	C1210_s_at	C1632_at	C1948_at	C260_at	C2979_at	C3019_at	C3119_at	C45_at	C5248_at	C5652_at	C5652_s_at	C7087_at	C7388_at	C7746_at	C819_at	C819_x_at	C9445_at	C9466_at	DV161633_at	DV161633_x_at	EB433092_at	EB440460_at	EB442028_at	EB444142_at	EB682123_at	U66401_at	U66401_s_at	
GO:0010020	proc_chloroplast fission	22448	11	1113	6	5.46181249437082e-006	0.000285227985817143	BP128568_at	BP130437_at	C806_at	C9188_at	C9816_at	C99_at	
GO:0004807	func_triose-phosphate isomerase activity	22448	11	1113	6	5.46181249437082e-006	0.000256705187235429	C2854_at	C2854_s_at	C3837_at	C6281_at	CV021792_at	T420B_s_at	
GO:0009098	proc_leucine biosynthetic process	22448	7	1113	5	5.73620204365492e-006	0.000245092269137983	BP132593_at	C1245_at	C5652_at	C5652_s_at	C7746_at	
GO:0003862	func_3-isopropylmalate dehydrogenase activity	22448	4	1113	4	6.01232516793117e-006	0.000235482735743971	BP132593_at	C5652_at	C5652_s_at	C7746_at	
GO:0009658	proc_chloroplast organization	22448	52	1113	11	3.92779396297671e-005	0.00142004858661466	BP131175_at	BP135671_at	BP525906_at	C2954_s_at	C4823_at	C6584_at	C9148_at	CV018672_at	DV159930_at	EB432745_at	EB680816_at	
GO:0051082	func_unfolded protein binding	22448	151	1113	20	5.88968175587734e-005	0.00197725030375882	BP129482_at	BP135675_at	BP192577_at	C10142_at	C1907_at	C1991_at	C2407_at	C2954_s_at	C3274_at	C3274_x_at	C3919_s_at	C4823_at	C5958_at	C6488_at	C790_at	C790_s_at	CV018672_at	CV019724_at	DW002697_at	EB449366_s_at	
GO:0002237	proc_response to molecule of bacterial origin	22448	6	1113	4	8.320161913859e-005	0.00260698406634249	C1320_at	C2260_at	C408_at	DV159909_at	
GO:0031897	comp_Tic complex	22448	11	1113	5	0.000106752862183312	0.0031358653266348	BP131175_at	BP525906_at	C6862_at	EB432745_at	EB680816_at	
GO:0005381	func_iron ion transmembrane transporter activity	22448	3	1113	3	0.000121573548102896	0.00336115103578595	C10345_at	C2304_at	C6862_at	
GO:0004506	func_squalene monooxygenase activity	22448	3	1113	3	0.000121573548102896	0.00317442042268673	C2741_at	C6535_at	C6535_s_at	
GO:0003824	func_catalytic activity	22448	485	1113	43	0.000175836330011281	0.004349635531858	AB120535_at	BP129601_at	BP130022_at	BP136180_at	BP527867_at	BP529457_at	BP533371_s_at	BP534512_x_at	C10277_at	C11172_at	C11541_at	C272_at	C3080_at	C3537_at	C4363_at	C5631_at	C6480_at	C6598_at	C679_at	C6863_s_at	DV160922_at	DV161472_at	DV161679_s_at	DV161974_at	DW001776_at	DW001963_at	DW004939_at	EB428209_at	EB428387_at	EB430610_at	EB432385_at	EB440724_s_at	EB440747_at	EB441922_at	EB441922_s_at	EB443356_s_at	EB451223_at	EB643453_at	EB679129_at	EB682250_at	EB682382_at	EB682879_at	EB683775_at	
GO:0009706	comp_chloroplast inner membrane	22448	64	1113	11	0.000280704540318477	0.00659655669748421	BP525906_at	BP528769_at	C10129_at	C10715_at	C11196_at	C3921_at	C45_at	C6862_at	C7087_at	C9374_at	EB680816_at	
GO:0004712	func_protein serine/threonine/tyrosine kinase activity	22448	45	1113	9	0.000308897700322053	0.00691342472149356	BP129369_at	BP525933_at	BP533128_at	C10105_at	C3460_at	C375_at	C8338_at	CV017126_x_at	DV999818_at	
GO:0048316	proc_seed development	22448	28	1113	7	0.000341729260563306	0.00730057965748881	AB005880_s_at	C10479_at	C761_s_at	C9278_at	EB441946_at	EB448653_at	EB448653_x_at	
GO:0016853	func_isomerase activity	22448	4	1113	3	0.00046825721690779	0.00956873443246354	BP530997_at	BP530997_x_at	EB440654_s_at	
GO:0003992	func_N2-acetyl-L-ornithine:2-oxoglutarate 5-aminotransferase activity	22448	4	1113	3	0.00046825721690779	0.00917003716444423	C1953_at	EB425417_at	EB425417_s_at	
GO:0045037	proc_protein import into chloroplast stroma	22448	15	1113	5	0.000587483271478506	0.0110446855037959	BP131175_at	BP525906_at	C6862_at	EB432745_at	EB680816_at	
GO:0009793	proc_embryonic development ending in seed dormancy	22448	438	1113	38	0.000618277905074072	0.0111765621301851	AJ717920_at	BP128684_at	BP130079_at	BP136573_at	BP192697_at	BP529081_at	BP532370_at	C10320_at	C10402_at	C11404_at	C11424_at	C1982_at	C2693_at	C3009_at	C3396_at	C5236_at	C617_s_at	C679_at	C72_at	C7506_at	C761_s_at	C7951_at	C8572_at	C9278_at	C9466_at	C9805_at	CV020981_at	CV021184_x_at	DV161679_s_at	DV161974_at	DW001157_at	EB430610_at	EB431244_at	EB433092_at	EB440460_at	EB440724_s_at	EB451403_at	EB680677_at	
GO:0009082	proc_branched chain family amino acid biosynthetic process	22448	9	1113	4	0.000619634807333624	0.0107862355350668	C3128_at	C4967_s_at	C7319_at	C8131_at	
GO:0010027	proc_thylakoid membrane organization	22448	23	1113	6	0.000714294543393001	0.0119899441212397	BP129716_at	C5236_at	C617_s_at	C9374_at	C962_at	EB433092_at	
GO:0045153	func_electron transporter, transferring electrons within CoQH2-cytochrome c reductase complex activity	22448	5	1113	3	0.00112733308487105	0.0182705706858411	C4069_at	EB431094_at	EB449926_s_at	
GO:0019253	proc_reductive pentose-phosphate cycle	22448	28	1113	6	0.00215651849040921	0.0337854563497443	C2854_at	C2854_s_at	C3837_at	CV021792_at	EB428209_at	T420B_s_at	
GO:0006749	proc_glutathione metabolic process	22448	6	1113	3	0.00217146455061545	0.032922204477073	DV158068_s_at	X76293_at	X76293_s_at	
GO:0000105	proc_histidine biosynthetic process	22448	6	1113	3	0.00217146455061545	0.0318933855871645	EB438562_at	EB450408_s_at	EB681719_s_at	
GO:0008792	func_arginine decarboxylase activity	22448	6	1113	3	0.00217146455061545	0.0309269193572504	AB005880_s_at	C761_s_at	C9278_at	
GO:0004362	func_glutathione-disulfide reductase activity	22448	6	1113	3	0.00217146455061545	0.0300173040820372	DV158068_s_at	X76293_at	X76293_s_at	
GO:0046507	func_UDPsulfoquinovose synthase activity	22448	2	1113	2	0.00245620149479533	0.032983277215823	BP531185_at	C6464_at	
GO:0009537	comp_proplastid	22448	2	1113	2	0.00245620149479533	0.032067075070939	BP135671_at	DV159930_at	
GO:0008824	func_cyanate hydratase activity	22448	2	1113	2	0.00245620149479533	0.031200397366319	C10848_at	C1388_at	
GO:0009509	comp_chromoplast	22448	2	1113	2	0.00245620149479533	0.0303793342777317	BP135671_at	DV159930_at	
GO:0051503	proc_adenine nucleotide transport	22448	2	1113	2	0.00245620149479533	0.0296003769885591	EB448653_at	EB448653_x_at	
GO:0006880	proc_intracellular sequestering of iron ion	22448	2	1113	2	0.00245620149479533	0.0288603675638451	C10345_at	C2304_at	
GO:0015367	func_oxoglutarate:malate antiporter activity	22448	2	1113	2	0.00245620149479533	0.0281564561598489	AY123847_at	BP132516_at	
GO:0016884	func_carbon-nitrogen ligase activity, with glutamine as amido-N-donor	22448	2	1113	2	0.00245620149479533	0.0274860643465191	EB677948_at	EB680251_at	
GO:0051085	proc_chaperone mediated protein folding requiring cofactor	22448	2	1113	2	0.00245620149479533	0.0268468535477629	C5958_at	EB449366_s_at	
GO:0009439	proc_cyanate metabolic process	22448	2	1113	2	0.00245620149479533	0.0262366977853137	C10848_at	C1388_at	
GO:0019354	proc_siroheme biosynthetic process	22448	2	1113	2	0.00245620149479533	0.0256536600567512	C2656_at	C5515_at	
GO:0010239	proc_chloroplast mRNA processing	22448	2	1113	2	0.00245620149479533	0.0250959717946479	BP135671_at	DV159930_at	
GO:0009617	proc_response to bacterium	22448	61	1113	9	0.00297703658259296	0.0297703658259296	C1210_s_at	C2710_at	C2710_s_at	C2981_at	C3119_at	C3845_at	C408_at	C4990_at	GC436A_at	
GO:0006120	proc_mitochondrial electron transport, NADH to ubiquinone	22448	21	1113	5	0.00310642053576915	0.0304170344127396	AW351424_at	BP534985_at	C504_s_at	C5231_x_at	EB443279_at	
GO:0003913	func_DNA photolyase activity	22448	7	1113	3	0.00366019633212811	0.0351080056346982	BP129252_at	C969_at	DV161869_s_at	
GO:0010152	proc_pollen maturation	22448	7	1113	3	0.00366019633212811	0.0344058455220042	C1320_at	C2260_at	DV159909_at	
GO:0005746	comp_mitochondrial respiratory chain	22448	7	1113	3	0.00366019633212811	0.0337312211000041	C4069_at	EB431094_at	EB449926_s_at	
GO:0010011	func_auxin binding	22448	7	1113	3	0.00366019633212811	0.0330825437711579	C1320_at	C2260_at	DV159909_at	
GO:0009446	proc_putrescine biosynthetic process	22448	7	1113	3	0.00366019633212811	0.0324583448320794	C10994_at	C761_s_at	C9278_at	
GO:0006544	proc_glycine metabolic process	22448	14	1113	4	0.00403365931354382	0.0351077755067703	BP526236_at	BP526236_s_at	DV161209_at	DW000765_at	
GO:0004372	func_glycine hydroxymethyltransferase activity	22448	14	1113	4	0.00403365931354382	0.0344694523157381	BP526236_at	BP526236_s_at	DV161209_at	DW000765_at	
GO:0006563	proc_L-serine metabolic process	22448	14	1113	4	0.00403365931354382	0.0338539263815285	BP526236_at	BP526236_s_at	DV161209_at	DW000765_at	
GO:0004784	func_superoxide dismutase activity	22448	23	1113	5	0.00473130855547133	0.039012544229325	BP530823_at	C5823_at	C6899_s_at	EB427866_at	EB679844_at	
GO:0005524	func_ATP binding	22448	758	1113	54	0.004906116310046	0.0397564597538211	BP130894_at	BP133101_at	BP135506_at	BP135675_at	BP135757_at	BP136507_at	BP192537_at	BP192577_at	BP528463_at	BP529088_at	BP529457_at	BP529890_at	BP529916_at	BP531486_at	C10142_at	C11145_at	C11398_at	C1397_at	C2359_x_at	C2688_at	C272_at	C2805_s_at	C2954_s_at	C3274_at	C3274_x_at	C3845_at	C4823_at	C4990_at	C5958_at	C6488_at	C7707_at	C790_at	C790_s_at	C8165_at	C9216_at	CV018672_at	CV021013_at	DV158068_s_at	DV159811_at	DV160224_at	DV160853_at	DW001313_at	EB425496_at	EB441946_at	EB442986_at	EB444729_at	EB449366_s_at	EB450509_at	EB450799_at	EB680498_at	EB682859_at	U91726_at	X76293_at	X76293_s_at	
GO:0006094	proc_gluconeogenesis	22448	15	1113	4	0.00528681423788657	0.0421152998611303	C2202_at	C2202_s_at	CV019797_s_at	EB428209_at	
GO:0009678	func_hydrogen-translocating pyrophosphatase activity	22448	8	1113	3	0.0056413287541901	0.0441904085744891	C2095_s_at	C5100_at	EB450281_s_at	
GO:0004084	func_branched-chain-amino-acid transaminase activity	22448	8	1113	3	0.0056413287541901	0.0434659756470385	BP129601_at	C11172_at	C11541_at	
GO:0010248	proc_establishment or maintenance of transmembrane electrochemical gradient	22448	8	1113	3	0.0056413287541901	0.0427649115236991	C2095_s_at	C5100_at	EB450281_s_at	
GO:0019654	proc_acetate fermentation	22448	8	1113	3	0.0056413287541901	0.0420861034042753	C2632_at	C3559_at	EB428209_at	
GO:0003855	func_3-dehydroquinate dehydratase activity	22448	8	1113	3	0.0056413287541901	0.0414285080385835	C679_at	EB430610_at	EB440724_s_at	
GO:0008441	func_3'(2'),5'-bisphosphate nucleotidase activity	22448	8	1113	3	0.0056413287541901	0.0407911463764515	BP135480_at	C3864_at	C8807_at	
GO:0019201	func_nucleotide kinase activity	22448	8	1113	3	0.0056413287541901	0.040173098704081	C4153_s_at	C836_s_at	C836_x_at	
GO:0009081	proc_branched chain family amino acid metabolic process	22448	8	1113	3	0.0056413287541901	0.0395735002159604	BP129601_at	C11172_at	C11541_at	
GO:0004764	func_shikimate 5-dehydrogenase activity	22448	8	1113	3	0.0056413287541901	0.0389915369774904	C679_at	EB430610_at	EB440724_s_at	
GO:0009247	proc_glycolipid biosynthetic process	22448	8	1113	3	0.0056413287541901	0.0384264422386862	BP531185_at	C6464_at	C9374_at	
GO:0050661	func_NADP or NADPH binding	22448	8	1113	3	0.0056413287541901	0.0378774930638478	C679_at	EB430610_at	EB440724_s_at	
GO:0044267	proc_cellular protein metabolic process	22448	24	1113	5	0.00573618666023634	0.0379719398635364	BP135675_at	C6488_at	C790_at	C790_s_at	DV159791_at	
GO:0004812	func_aminoacyl-tRNA ligase activity	22448	34	1113	6	0.00597838824255759	0.0390255899166954	BP135506_at	C11145_at	DV160224_at	EB441946_at	EB442986_at	EB680498_at	
GO:0009532	comp_plastid stroma	22448	34	1113	6	0.00597838824255759	0.0384909927945488	C2805_s_at	C3274_at	C3274_x_at	C5499_at	C6584_at	C7408_at	
GO:0006457	proc_protein folding	22448	356	1113	29	0.00625183900947646	0.0397076261412694	BP129482_at	BP135675_at	BP527135_at	C10142_at	C11398_at	C1907_at	C1991_at	C2444_at	C2954_s_at	C3274_at	C3274_x_at	C3845_at	C3919_s_at	C4823_at	C4990_at	C5958_at	C6488_at	C790_at	C790_s_at	CV018672_at	CV019724_at	CV021013_at	DV161764_x_at	DV999347_at	DW002697_at	EB426519_at	EB426519_x_at	EB444729_at	EB449366_s_at	
GO:0009295	comp_nucleoid	22448	45	1113	7	0.00629632764246391	0.0394569865594405	BP529457_at	BP530823_at	C2407_at	C2632_at	C5038_at	C9089_at	DW000611_at	
GO:0009451	proc_RNA modification	22448	16	1113	4	0.00677581903034663	0.0419030913718805	C902_s_at	CV016628_s_at	DW001705_at	EB679051_at	
GO:0006839	proc_mitochondrial transport	22448	46	1113	7	0.00711580298679659	0.0434341221272	BP135474_at	BP136734_at	C1948_at	C5774_at	EB442564_at	EB444142_at	EB680569_at	
GO:0008420	func_CTD phosphatase activity	22448	3	1113	2	0.0071254573881802	0.0429354483646756	BP528649_at	BP528649_s_at	
GO:0003984	func_acetolactate synthase activity	22448	3	1113	2	0.0071254573881802	0.0423919616765151	C3128_at	C7319_at	
GO:0050518	func_2-C-methyl-D-erythritol 4-phosphate cytidylyltransferase activity	22448	3	1113	2	0.0071254573881802	0.0418620621555587	C819_at	C819_x_at	
GO:0042793	proc_transcription from plastid promoter	22448	3	1113	2	0.0071254573881802	0.0413452465733913	C5038_at	DW000611_at	
GO:0016532	func_superoxide dismutase copper chaperone activity	22448	3	1113	2	0.0071254573881802	0.0408410362493255	C6899_s_at	EB427866_at	
GO:0009067	proc_aspartate family amino acid biosynthetic process	22448	3	1113	2	0.0071254573881802	0.0403489755716228	BP531358_at	C8953_at	
GO:0009923	comp_fatty acid elongase complex	22448	3	1113	2	0.0071254573881802	0.0398686306243416	C3989_at	C8547_at	
GO:0045727	proc_positive regulation of translation	22448	3	1113	2	0.0071254573881802	0.039399587911114	BP527301_at	EB429800_at	
GO:0004072	func_aspartate kinase activity	22448	3	1113	2	0.0071254573881802	0.0389414531679616	BP531358_at	C8953_at	
GO:0003934	func_GTP cyclohydrolase I activity	22448	3	1113	2	0.0071254573881802	0.038493850257985	EB429803_at	EB441968_at	
GO:0004412	func_homoserine dehydrogenase activity	22448	3	1113	2	0.0071254573881802	0.038056420141417	BP531358_at	C8953_at	
GO:0009501	comp_amyloplast	22448	3	1113	2	0.0071254573881802	0.0376288199151089	BP135671_at	DV159930_at	
GO:0050567	func_glutaminyl-tRNA synthase (glutamine-hydrolyzing) activity	22448	3	1113	2	0.0071254573881802	0.0372107219160522	C1982_at	C8529_at	
GO:0006418	proc_tRNA aminoacylation for protein translation	22448	36	1113	6	0.0079615416600094	0.0411200503319167	BP135506_at	C11145_at	DV160224_at	EB441946_at	EB442986_at	EB680498_at	
GO:0004312	func_fatty-acid synthase activity	22448	9	1113	3	0.00815217572762494	0.0416469846954753	BP136489_at	DV161633_at	DV161633_x_at	
GO:0003849	func_3-deoxy-7-phosphoheptulonate synthase activity	22448	9	1113	3	0.00815217572762494	0.041199167655739	C250_at	C2981_at	C6496_s_at	
GO:0003993	func_acid phosphatase activity	22448	37	1113	6	0.00911276915757564	0.0455638457878782	BP526090_at	C216_at	C7253_at	DV159643_at	DV159643_x_at	EB428369_at	
GO:0008137	func_NADH dehydrogenase (ubiquinone) activity	22448	27	1113	5	0.00963690841866394	0.0476773363870742	AW351424_at	BP534985_at	C504_s_at	C5231_x_at	EB443279_at	
GO:0016209	func_antioxidant activity	22448	27	1113	5	0.00963690841866394	0.0471806974663755	C3320_at	C5260_at	C6784_at	C6784_s_at	DV158148_x_at	
GO:0006139	proc_nucleobase, nucleoside, nucleotide and nucleic acid metabolic process	22448	27	1113	5	0.00963690841866394	0.0466942985234232	BP529119_at	C4153_s_at	C433_at	C836_s_at	C836_x_at	
GO:0005774	comp_vacuolar membrane	22448	73	1113	9	0.0098455678567998	0.0472185397213868	BP130735_at	BP133039_at	BP136233_at	C10345_at	C2095_s_at	C2304_at	C5100_at	EB430362_at	EB450281_s_at	
GO:0046686	proc_response to cadmium ion	22448	769	1113	53	0.00988477502684293	0.0469277198244058	BP132496_at	BP133101_at	BP133926_at	BP135757_at	BP136535_at	BP192577_at	BP192685_at	BP526236_at	BP526236_s_at	BP534512_x_at	BT1M2418_x_at	C1058_at	C10604_at	C11222_at	C120_s_at	C2202_at	C2202_s_at	C2359_x_at	C2444_at	C2611_s_at	C2678_at	C2979_at	C3019_at	C3091_at	C3274_at	C3274_x_at	C3320_at	C3845_at	C4967_s_at	C4990_at	C6281_at	C6784_at	C6784_s_at	C6863_s_at	C7560_at	C8131_at	CV017157_at	CV018424_x_at	CV018468_x_at	CV018508_at	CV018939_x_at	CV019797_s_at	CV020195_x_at	DV158991_at	DV158991_x_at	DV159811_at	DV161917_s_at	DW001313_at	DW002533_at	EB433568_at	EB440925_at	EB444729_at	EB682553_at	
GO:0004722	func_protein serine/threonine phosphatase activity	22448	155	1113	15	0.0102523156053721	0.0481858833452489	BP135407_at	BP527846_at	BP529724_at	BP533238_at	C10478_at	C216_at	C3685_at	C634_at	DV159643_at	DV159643_x_at	DW005133_at	EB425306_at	EB428369_at	EB440605_s_at	EB441281_at	
GO:0016226	proc_iron-sulfur cluster assembly	22448	38	1113	6	0.010378125417481	0.0482942469922381	BP532370_at	C11292_at	C5236_at	C617_s_at	DW001600_at	EB433092_at	
GO:0009231	proc_riboflavin biosynthetic process	22448	18	1113	4	0.0105285661661869	0.0485139813539985	C2005_s_at	C595_s_at	DW002433_at	EB448581_at	
