# Supplementary material for: TobEA: an atlas of tobacco gene expression from seed to senescence
Source: BMC Genomics. 2010 Feb 26;11:142. doi: 10.1186/1471-2164-11-142 (PMC2841117; doi:10.1186/1471-2164-11-142)
Supplement: Additional file 7 — GO analysis of K-means clusters. Zip file containing lists of probes sets and GO analysis results for in each of the 30 K-means clusters (K0- K29). [file 1471-2164-11-142-S7.ZIP › Cluster 16 of 30 K-means on Index.txt]

C92_at
C215_at
C274_at
C528_s_at
C553_at
C840_at
C871_at
C871_s_at
C970_at
C977_at
C992_s_at
C997_at
C1054_at
C1086_at
C1113_at
C1179_at
C1204_at
C1247_at
C1278_at
C1293_at
C1315_x_at
C1513_at
C1567_at
C1567_x_at
C1598_at
C1600_at
C1663_at
C1692_x_at
C1743_at
C1757_at
C1757_x_at
C1832_x_at
C1888_at
C1966_at
C2690_at
C2702_at
C2768_at
C2838_at
C2850_at
C2992_at
C2998_at
C3034_at
C3297_at
C3297_s_at
C3301_at
C3337_at
C3390_at
C3513_at
C3679_at
C3697_at
C3697_s_at
C3727_at
C3767_at
C3800_at
C3831_at
CV018526_s_at
C3904_at
C3956_at
C3961_at
C3986_at
C4002_at
C4075_at
C4075_s_at
C4126_at
C4198_at
C4202_at
C4235_at
C4360_at
C4622_at
C4664_s_at
C4686_at
C4733_at
C4785_at
C4785_s_at
C5098_at
C5123_at
C5134_at
C5235_at
C5334_at
C5608_at
C6139_at
C6139_x_at
C6207_at
C6956_at
C7029_s_at
C7199_at
C7214_at
C7327_at
C7465_at
C7631_at
C7763_at
C7991_at
C8057_at
C8124_at
C8151_at
C8168_at
C8186_at
C8186_x_at
C8359_at
C8359_x_at
C8378_at
C8462_at
C8462_x_at
C8573_x_at
C8758_s_at
C8897_at
C8905_at
C10984_s_at
C8930_at
C8930_s_at
C8932_x_at
C8936_at
C8991_at
C8991_s_at
C8998_at
C9000_x_at
C9023_at
C9037_at
C9039_s_at
C9040_s_at
C9045_at
C9057_s_at
C9079_at
C9118_at
C9123_at
C9142_at
C9286_at
C9288_at
C9312_at
C9312_s_at
C9323_at
C9324_at
C9353_at
C9369_at
C9431_at
C9556_at
C9567_s_at
C9576_at
C9582_at
C9700_x_at
C9810_s_at
C9814_at
C9847_at
C9867_at
C9867_x_at
C9881_x_at
C9925_at
C10579_at
C10585_at
C10855_at
C10914_at
C10917_at
C10945_at
C10945_s_at
C10976_s_at
C11073_s_at
C11093_at
C11149_s_at
C11178_x_at
C11213_at
C11422_at
C11494_at
C11671_s_at
C11693_at
EB683444_at
EB682762_at
EB682762_x_at
EB441159_s_at
EB682192_at
EB682184_at
EB681684_at
EB681450_at
EB680354_at
EB679611_at
EB679225_at
EB678910_at
EB678680_at
EB678513_at
EB678409_at
EB677992_at
EB677653_at
EB677628_at
DW004785_at
DW004189_at
DW003753_at
DW003384_at
DW003245_at
DW003245_x_at
DW002945_at
DW002864_s_at
DW002408_at
DW001499_at
DW001002_at
DV999434_at
DV162406_at
DV162357_s_at
DV161967_at
DV161967_s_at
DV161056_at
DV160984_at
DV160680_s_at
DV159870_at
DV159505_at
DV159108_at
DV159108_s_at
DV159001_at
DV158506_at
DV158506_x_at
DV157811_at
EB451707_at
EB451707_s_at
EB450817_at
EB449808_at
EB449178_at
EB448541_at
EB448478_at
EB448350_at
EB447254_at
EB447233_at
EB447187_at
EB445873_at
EB444992_at
EB444513_at
EB442618_at
EB441629_s_at
EB432557_at
EB428960_at
EB428588_at
EB428564_at
EB427422_at
EB427422_s_at
EB425788_s_at
EB425593_at
EB425329_s_at
BP529330_at
BP528832_at
BP528160_at
BP527816_at
BP527352_at
TT17_F18_s_at
BP137005_at
BP136730_at
BP136004_at
BP135799_at
BP133881_at
BP133374_s_at
BP132818_at
BP129857_at
BP129768_at
BP129179_s_at
BP129023_at
BP128370_at
AJ632772_at
AJ632772_s_at
AJ632764_at
BP535334_at
BP535262_at
BP535243_at
BP534946_at
BP534837_at
BP534760_at
BP534370_s_at
BP534335_at
BP534281_at
BP534122_at
BP534122_x_at
BP533879_at
BP533804_at
BP533749_at
BP533582_at
BP533426_s_at
BP533223_s_at
BP532840_at
BP532763_at
BP532726_at
BP532691_at
BP532691_s_at
BP532672_at
BP532672_s_at
BP532655_at
BP532589_at
BP532477_s_at
BP531768_at
BP531398_at
BP531362_at
BP531347_at
BP531197_at
BP531197_x_at
BP531163_at
BP531163_x_at
BP531151_at
BP531151_s_at
BP530887_at
BP530697_at
BP530697_s_at
BP530528_at
BP530319_at
CV021617_x_at
CV021387_at
CV021345_s_at
CV020507_at
CV019731_s_at
CV019252_x_at
CV018481_x_at
CV018166_s_at
CV016601_x_at
BP192699_at
BP192493_at
AJ719137_x_at
AJ718952_s_at
AJ718594_at
AJ718433_at
AJ718431_x_at
AJ718334_s_at
AJ718268_s_at
AJ718223_at
AJ718100_at
AJ718086_x_at
AJ718064_x_at
AJ718058_s_at
AJ718057_at
AJ718054_at
AJ717937_at
AJ717929_at
AJ717866_at
AJ717866_x_at
AF049355_at
AB032541_at
AF289466_at
D89635_at
D26601_at
U66402_at
TT08_B15_at
TT10_H19_s_at
TT14_E14_at
TT14_H03_at
TT18_A15_at
TT18_E07_at
TT20_J08_at
TT31_D02_s_at
TT32_A18_s_at
TT35_A01_at
TT25_E02_at
TT25_E02_s_at
TT04_O19_at
TT05_L05_at
TT06_G07_at
TT06_G07_s_at
TT07_E06_at
TT07_E06_s_at
TT22_F13_at
TT27_H21_at
TT11_N13_at
TT12_N15_at
TT39_G19_at
TT40_H04_at
GC11_x_at
GC350_at
MT113A_at
BT1M4343_at
