# Supplementary material for: TobEA: an atlas of tobacco gene expression from seed to senescence
Source: BMC Genomics. 2010 Feb 26;11:142. doi: 10.1186/1471-2164-11-142 (PMC2841117; doi:10.1186/1471-2164-11-142)
Supplement: Additional file 7 — GO analysis of K-means clusters. Zip file containing lists of probes sets and GO analysis results for in each of the 30 K-means clusters (K0- K29). [file 1471-2164-11-142-S7.ZIP › Cluster 16 of 30 K-means on Index.txt_Result_Over_2.txt]

GO_Number	GO_Term	Background	Background_with_GO	List_Total	List_with_GO	Raw_Fish_P	Adjusted_Fish_P	List																																																											
GO:0009505	comp_plant-type cell wall	22448	359	255	25	0	0	AF049355_at	BP529330_at	BP533582_at	C10914_at	C11213_at	C1966_at	C3513_at	C3727_at	C3767_at	C4075_at	C4075_s_at	C5098_at	C7199_at	C7763_at	C8905_at	C9045_at	C970_at	DV161056_at	DV162406_at	DW003753_at	DW004785_at	EB442618_at	EB448541_at	EB679611_at	EB682192_at																																			
GO:0003677	func_DNA binding	22448	1058	255	60	0	0	AB032541_at	AJ632772_at	AJ632772_s_at	AJ719137_x_at	BP136730_at	BP532477_s_at	BP532655_at	BP532672_at	BP532672_s_at	BP534946_at	C10579_at	C10855_at	C10984_s_at	C11073_s_at	C11178_x_at	C1567_at	C1567_x_at	C1600_at	C1743_at	C1757_at	C1757_x_at	C1832_x_at	C2992_at	C4360_at	C5608_at	C6139_at	C6139_x_at	C6207_at	C8124_at	C8151_at	C8186_at	C8186_x_at	C8378_at	C8897_at	C8930_at	C8930_s_at	C8932_x_at	C9000_x_at	C9040_s_at	C9286_at	C92_at	C9323_at	C9324_at	C9700_x_at	C977_at	C9867_at	C9867_x_at	C992_s_at	CV016601_x_at	CV018166_s_at	CV018481_x_at	CV019731_s_at	CV021345_s_at	DV158506_at	DV158506_x_at	DW003245_at	DW003245_x_at	EB449808_at	EB678910_at	MT113A_at
GO:0016538	func_cyclin-dependent protein kinase regulator activity	22448	26	255	10	5.48E-14	2.36E-12	C8991_at	C8991_s_at	C9079_at	C9123_at	C9142_at	C9814_at	D89635_at	DV161967_at	DV161967_s_at	EB441629_s_at																																																		
GO:0046658	comp_anchored to plasma membrane	22448	86	255	16	1.35E-13	4.36E-12	BP530697_at	BP530697_s_at	BP531362_at	BP532691_at	BP532691_s_at	C3297_at	C3297_s_at	C3697_at	C3697_s_at	C3904_at	C3986_at	C5098_at	C528_s_at	C7763_at	EB447187_at	EB448541_at																																												
GO:0006334	proc_nucleosome assembly	22448	184	255	46	2.87E-13	7.42E-12	AJ632772_at	AJ632772_s_at	AJ719137_x_at	BP532477_s_at	BP532655_at	BP534946_at	C10579_at	C10855_at	C10984_s_at	C11073_s_at	C11178_x_at	C1567_at	C1567_x_at	C1600_at	C1743_at	C1757_at	C1757_x_at	C1832_x_at	C2992_at	C4360_at	C5608_at	C6139_at	C6139_x_at	C6207_at	C8124_at	C8186_at	C8186_x_at	C8897_at	C8930_at	C8930_s_at	C8932_x_at	C9000_x_at	C9040_s_at	C9323_at	C9324_at	C9700_x_at	C9867_at	C9867_x_at	C992_s_at	CV016601_x_at	CV018166_s_at	CV018481_x_at	CV019731_s_at	DW003245_at	DW003245_x_at	EB449808_at														
GO:0008289	func_lipid binding	22448	123	255	16	3.55E-13	7.63E-12	C1179_at	C1278_at	C1598_at	C2702_at	C2998_at	C3904_at	C5235_at	C553_at	C8359_at	C8359_x_at	C871_at	C871_s_at	C8936_at	C9312_at	C9312_s_at	DV160680_s_at																																												
GO:0000786	comp_nucleosome	22448	79	255	22	4.20E-13	7.75E-12	AJ719137_x_at	BP129768_at	BP534946_at	C10855_at	C10984_s_at	C11178_x_at	C1567_at	C1567_x_at	C1600_at	C1757_at	C1757_x_at	C1832_x_at	C2992_at	C4360_at	C6139_at	C6139_x_at	C9323_at	C992_s_at	CV016601_x_at	CV018166_s_at	DW003245_at	DW003245_x_at																																						
GO:0031225	comp_anchored to membrane	22448	181	255	24	6.03E-13	9.73E-12	BP530697_at	BP530697_s_at	BP531362_at	BP532691_at	BP532691_s_at	C10945_at	C10945_s_at	C1113_at	C1278_at	C3297_at	C3297_s_at	C3697_at	C3697_s_at	C3904_at	C3986_at	C5098_at	C5235_at	C528_s_at	C553_at	C7763_at	DV160680_s_at	EB447187_at	EB448478_at	EB448541_at																																				
GO:0006869	proc_lipid transport	22448	143	255	16	7.77E-12	1.11E-10	C1179_at	C1278_at	C1598_at	C2702_at	C2998_at	C3904_at	C5235_at	C553_at	C8359_at	C8359_x_at	C871_at	C871_s_at	C8936_at	C9312_at	C9312_s_at	DV160680_s_at																																												
GO:0010583	proc_response to cyclopentenone	22448	62	255	11	1.00E-10	1.29E-09	BP135799_at	BP531347_at	BP532691_at	BP532691_s_at	C8991_at	C8991_s_at	C9142_at	C9369_at	C9814_at	DW001002_at	EB441629_s_at																																																	
GO:0008094	func_DNA-dependent ATPase activity	22448	15	255	7	1.34E-10	1.57E-09	AB032541_at	BP532672_at	BP532672_s_at	C8378_at	C9286_at	C92_at	MT113A_at																																																					
GO:0006270	proc_DNA replication initiation	22448	11	255	6	8.93E-10	9.59E-09	AB032541_at	BP532672_at	BP532672_s_at	C8378_at	C92_at	MT113A_at																																																						
GO:0051726	proc_regulation of cell cycle	22448	62	255	10	1.92E-09	1.91E-08	C8991_at	C8991_s_at	C9079_at	C9123_at	C9142_at	C9814_at	D89635_at	DV161967_at	DV161967_s_at	EB441629_s_at																																																		
GO:0005634	comp_nucleus	22448	2190	255	55	1.34E-08	1.23E-07	AB032541_at	AJ718223_at	AJ719137_x_at	BP532589_at	BP532672_at	BP532672_s_at	BP532726_at	BP533426_s_at	BP534946_at	C10855_at	C10984_s_at	C11178_x_at	C1293_at	C1567_at	C1567_x_at	C1600_at	C1757_at	C1757_x_at	C1832_x_at	C2992_at	C3679_at	C4002_at	C4360_at	C6139_at	C6139_x_at	C8057_at	C8186_at	C8186_x_at	C8378_at	C8991_at	C8991_s_at	C9040_s_at	C9079_at	C9123_at	C9142_at	C9286_at	C92_at	C9323_at	C9431_at	C9814_at	C992_s_at	CV016601_x_at	CV018166_s_at	CV019731_s_at	D89635_at	DV158506_at	DV158506_x_at	DV161967_at	DV161967_s_at	DW003245_at	DW003245_x_at	EB441629_s_at	EB449808_at	EB678910_at	MT113A_at					
GO:0006114	proc_glycerol biosynthetic process	22448	19	255	6	4.86E-08	4.18E-07	C11671_s_at	C9288_at	DV157811_at	DV159108_at	DV159108_s_at	DW003384_at																																																						
GO:0012505	comp_endomembrane system	22448	1707	255	44	2.48E-07	2.00E-06	BP528832_at	BP531163_at	BP531163_x_at	BP533879_at	BP534281_at	C11494_at	C11671_s_at	C1179_at	C1204_at	C1247_at	C1598_at	C2690_at	C2702_at	C2998_at	C3034_at	C4235_at	C4686_at	C4785_at	C4785_s_at	C5334_at	C8359_at	C8359_x_at	C871_at	C871_s_at	C8936_at	C9288_at	C9312_at	C9312_s_at	C9567_s_at	C997_at	CV021345_s_at	DV157811_at	DV159108_at	DV159108_s_at	DW001002_at	DW002408_at	DW002945_at	DW003384_at	DW004189_at	EB428588_at	EB444513_at	EB448350_at	EB679225_at	EB680354_at
GO:0000080	proc_G1 phase of mitotic cell cycle	22448	7	255	4	5.54E-07	4.21E-06	C8991_at	C8991_s_at	C9814_at	EB441629_s_at																																								
GO:0010376	proc_stomatal complex formation	22448	3	255	3	1.45E-06	1.04E-05	AF289466_at	C9057_s_at	C9810_s_at																																									
GO:0042127	proc_regulation of cell proliferation	22448	10	255	4	3.24E-06	2.20E-05	C8991_at	C8991_s_at	C9814_at	EB441629_s_at																																								
GO:0005507	func_copper ion binding	22448	238	255	13	3.64E-06	2.34E-05	BP530697_at	BP530697_s_at	C3297_at	C3297_s_at	C3513_at	C4075_at	C4075_s_at	C5098_at	C7199_at	C7763_at	C9118_at	DV162406_at	EB447187_at																															
GO:0000082	proc_G1/S transition of mitotic cell cycle	22448	11	255	4	5.04E-06	3.10E-05	C8991_at	C8991_s_at	C9814_at	EB441629_s_at																																								
GO:0004650	func_polygalacturonase activity	22448	29	255	5	1.73E-05	0.000101332	C4686_at	DV999434_at	EB428960_at	EB444513_at	EB679225_at																																							
GO:0005618	comp_cell wall	22448	896	255	24	9.47E-05	0.000531208	BP533582_at	BP534370_s_at	C10914_at	C11213_at	C1966_at	C3034_at	C3301_at	C3513_at	C3727_at	C3767_at	C4075_at	C4075_s_at	C5098_at	C528_s_at	C7029_s_at	C7763_at	C8905_at	C9045_at	DV161056_at	DV162406_at	DV999434_at	EB451707_at	EB451707_s_at	EB679611_at																				
GO:0051707	proc_response to other organism	22448	66	255	6	0.000104075	0.000559403	C10945_at	C10945_s_at	C1113_at	C11149_s_at	C3390_at	C970_at																																						
GO:0004170	func_dUTP diphosphatase activity	22448	2	255	2	0.00012854	0.000663266	C8168_at	EB677992_at																																										
GO:0009394	proc_2'-deoxyribonucleotide metabolic process	22448	2	255	2	0.00012854	0.000637756	C8168_at	EB677992_at																																										
GO:0006629	proc_lipid metabolic process	22448	145	255	8	0.000259481	0.00123974	C11671_s_at	C9288_at	DV157811_at	DV159108_at	DV159108_s_at	DW003384_at	EB427422_at	EB427422_s_at																																				
GO:0009741	proc_response to brassinosteroid stimulus	22448	29	255	4	0.000308897	0.001423132	C8991_at	C8991_s_at	C9814_at	EB441629_s_at																																								
GO:0004693	func_cyclin-dependent protein kinase activity	22448	30	255	4	0.000353259	0.001571391	AF289466_at	C9057_s_at	C9810_s_at	EB450817_at																																								
GO:0003886	func_DNA (cytosine-5-)-methyltransferase activity	22448	3	255	2	0.000382722	0.001645705	BP533426_s_at	C4002_at																																										
GO:0032776	proc_DNA methylation on cytosine	22448	3	255	2	0.000382722	0.001592617	DV158506_at	DV158506_x_at																																										
GO:0031508	proc_centromeric heterochromatin formation	22448	3	255	2	0.000382722	0.001542848	DV158506_at	DV158506_x_at									
GO:0010369	comp_chromocenter	22448	3	255	2	0.000382722	0.001496095	DV158506_at	DV158506_x_at									
GO:0010425	proc_DNA methylation on cytosine within a CNG sequence	22448	3	255	2	0.000382722	0.001452092	BP533426_s_at	C4002_at									
GO:0009202	proc_deoxyribonucleoside triphosphate biosynthetic process	22448	4	255	2	0.000759697	0.002800028	AJ718268_s_at	C9353_at									
GO:0010069	proc_zygote asymmetric cytokinesis in the embryo sac	22448	4	255	2	0.000759697	0.002722249	BP533426_s_at	C4002_at									
GO:0009932	proc_cell tip growth	22448	4	255	2	0.000759697	0.002648675	C5098_at	C7763_at									
GO:0005971	comp_ribonucleoside-diphosphate reductase complex	22448	4	255	2	0.000759697	0.002578973	AJ718268_s_at	C9353_at									
GO:0048825	proc_cotyledon development	22448	17	255	3	0.000875574	0.002896131	AF289466_at	C9057_s_at	C9810_s_at								
GO:0009826	proc_unidimensional cell growth	22448	101	255	6	0.001043788	0.003366216	AF049355_at	AF289466_at	C9057_s_at	C9810_s_at	DW001002_at	EB441159_s_at					
GO:0005975	proc_carbohydrate metabolic process	22448	317	255	11	0.001062738	0.003343738	BP528832_at	BP531362_at	C2690_at	C274_at	C3034_at	C4686_at	C5334_at	DV999434_at	DW003753_at	EB428960_at	EB679225_at
GO:0004748	func_ribonucleoside-diphosphate reductase activity	22448	5	255	2	0.001256665	0.003859758	AJ718268_s_at	C9353_at									
GO:0010385	func_double-stranded methylated DNA binding	22448	5	255	2	0.001256665	0.003769996	DV158506_at	DV158506_x_at									
GO:0045814	"proc_negative regulation of gene expression, epigenetic"	22448	5	255	2	0.001256665	0.003684315	BP533426_s_at	C4002_at									
GO:0004489	func_methylenetetrahydrofolate reductase (NADPH) activity	22448	5	255	2	0.001256665	0.003602441	C4202_at	DV159505_at									
GO:0000234	func_phosphoethanolamine N-methyltransferase activity	22448	5	255	2	0.001256665	0.003524127	C2850_at	EB441159_s_at									
GO:0042023	proc_DNA endoreduplication	22448	20	255	3	0.0014314	0.003928736	AF289466_at	C9057_s_at	C9810_s_at								
GO:0004553	"func_hydrolase activity, hydrolyzing O-glycosyl compounds"	22448	149	255	7	0.001606576	0.004317673	BP528832_at	BP531362_at	C2690_at	C274_at	C5334_at	C9369_at	DW003753_at
GO:0009744	proc_response to sucrose stimulus	22448	77	255	5	0.001847217	0.00486308	C11494_at	C8991_at	C8991_s_at	C9814_at	EB441629_s_at		
GO:0010428	func_methyl-CpNpG binding	22448	6	255	2	0.001870873	0.004826851	DV158506_at	DV158506_x_at					
GO:0006555	proc_methionine metabolic process	22448	6	255	2	0.001870873	0.004732207	C4202_at	DV159505_at					
GO:0010429	func_methyl-CpNpN binding	22448	6	255	2	0.001870873	0.004641203	DV158506_at	DV158506_x_at					
