# Supplementary material for: TobEA: an atlas of tobacco gene expression from seed to senescence
Source: BMC Genomics. 2010 Feb 26;11:142. doi: 10.1186/1471-2164-11-142 (PMC2841117; doi:10.1186/1471-2164-11-142)
Supplement: Additional file 7 — GO analysis of K-means clusters. Zip file containing lists of probes sets and GO analysis results for in each of the 30 K-means clusters (K0- K29). [file 1471-2164-11-142-S7.ZIP › Cluster 17 of 30 K-means on Index.txt]

C358_at
C358_x_at
C845_at
C846_at
C850_at
C850_s_at
C855_at
C879_at
C879_x_at
C891_s_at
C916_at
C918_at
C931_at
C947_at
C947_s_at
C991_at
C1009_at
C1014_at
C1015_at
C1029_at
C1049_at
C1088_at
C1093_at
C1119_at
C3036_at
C3036_s_at
C1139_at
C1162_at
C1172_at
C1172_s_at
C1205_s_at
C1216_at
C1216_x_at
C1217_at
C1226_at
C1231_at
C1231_s_at
C1248_at
C1251_at
C1273_at
C1273_s_at
C1276_at
C1276_x_at
C1284_s_at
C1287_s_at
C3039_at
C3074_at
C3077_at
C3088_s_at
C3102_at
C3117_at
C3134_at
C3144_at
C3150_at
C3150_s_at
C3170_at
C3170_x_at
C3171_at
C3171_x_at
C3182_at
C3183_at
C3192_x_at
C3238_at
C3252_at
C3253_at
C3255_at
C3265_at
C3275_at
C3302_at
C3342_at
C3356_at
C3404_at
C3452_at
C6021_at
C6135_at
C6181_at
C7297_at
C7304_at
C7572_at
C7643_at
C8252_at
C9128_at
C9128_x_at
C9249_at
C9327_at
C9328_at
C10648_at
C11290_at
EB683110_at
EB679610_at
EB679589_at
EB679498_at
EB677604_at
EB679338_at
EB679262_at
EB679262_x_at
EB679209_at
EB679202_at
EB678954_at
EB678724_at
EB678653_at
EB678601_at
EB678509_at
EB678419_at
EB678400_at
EB678250_s_at
EB678103_at
EB678025_at
EB678012_at
EB677828_at
EB677708_at
EB677547_at
EB677456_at
EB677428_at
EB677226_at
DV159294_at
DV158952_at
DV158832_at
DV158722_s_at
DV158688_at
DV158640_at
DV158590_at
DV158588_at
DV158547_at
DV158486_at
DV158373_at
DV158314_at
DV158295_s_at
DV158222_at
DV158140_at
DV158122_s_at
DV158097_at
DV158008_at
DV157962_at
DV157927_at
DV157917_at
DV157808_at
DV157657_at
DV157487_at
EB446441_at
EB428477_s_at
EB427467_at
EB426304_at
BP526818_s_at
BP136517_at
BP135149_at
BP533487_at
CV017834_at
AF030071_at
AF198499_s_at
AF198498_at
AF198498_s_at
TT05_O10_at
TT06_K14_at
TT21_F04_at
TT29_I13_at
TT10_D02_at
GC174_at
