# Supplementary material for: TobEA: an atlas of tobacco gene expression from seed to senescence
Source: BMC Genomics. 2010 Feb 26;11:142. doi: 10.1186/1471-2164-11-142 (PMC2841117; doi:10.1186/1471-2164-11-142)
Supplement: Additional file 7 — GO analysis of K-means clusters. Zip file containing lists of probes sets and GO analysis results for in each of the 30 K-means clusters (K0- K29). [file 1471-2164-11-142-S7.ZIP › Cluster 17 of 30 K-means on Index.txt_Result_Over_2.txt]

GO_Number	GO_Term	Background	Background_with_GO	List_Total	List_with_GO	Raw_Fish_P	Adjusted_Fish_P	List																																																	
GO:0006869	proc_lipid transport	22448	143	133	17	0	0	C11290_at	C1139_at	C1172_at	C1172_s_at	C1226_at	C1248_at	C3192_x_at	C3252_at	C358_at	C358_x_at	C6135_at	C8252_at	C891_s_at	C918_at	C947_at	C947_s_at	C991_at																																	
GO:0012505	comp_endomembrane system	22448	1707	133	43	0	0	BP135149_at	C11290_at	C1139_at	C1205_s_at	C1226_at	C1248_at	C1273_at	C1273_s_at	C3088_s_at	C3102_at	C3117_at	C3171_at	C3171_x_at	C3192_x_at	C3252_at	C3265_at	C3275_at	C3404_at	C358_at	C358_x_at	C6135_at	C7304_at	C8252_at	C845_at	C855_at	C891_s_at	C916_at	C918_at	C9249_at	C991_at	DV157657_at	DV157808_at	DV157917_at	DV157927_at	DV158222_at	DV158952_at	DV159294_at	EB428477_s_at	EB678653_at	EB678954_at	EB679202_at	EB679498_at	EB679589_at							
GO:0019915	proc_lipid storage	22448	11	133	8	1.99E-16	4.25E-15	C1049_at	C1088_at	C1162_at	DV158008_at	DV158373_at	EB677226_at	EB678103_at	EB678509_at																																										
GO:0008289	func_lipid binding	22448	123	133	17	1.40E-14	2.24E-13	C11290_at	C1139_at	C1172_at	C1172_s_at	C1226_at	C1248_at	C3192_x_at	C3252_at	C358_at	C358_x_at	C6135_at	C8252_at	C891_s_at	C918_at	C947_at	C947_s_at	C991_at																																	
GO:0010344	proc_seed oilbody biogenesis	22448	5	133	5	6.77E-12	8.66E-11	C1049_at	DV158373_at	EB677226_at	EB678103_at	EB678509_at																																													
GO:0050826	proc_response to freezing	22448	14	133	5	1.30E-08	1.38E-07	C1049_at	DV158373_at	EB677226_at	EB678103_at	EB678509_at																																													
GO:0004474	func_malate synthase activity	22448	3	133	3	2.03E-07	1.86E-06	C1231_at	C1231_s_at	C3134_at																																															
GO:0004451	func_isocitrate lyase activity	22448	3	133	3	2.03E-07	1.63E-06	C1119_at	C3036_at	C3036_s_at																																															
GO:0003674	func_molecular_function	22448	4451	133	50	1.50E-06	1.06E-05	BP526818_s_at	C1014_at	C1015_at	C1049_at	C10648_at	C1088_at	C1162_at	C1216_at	C1216_x_at	C3074_at	C3102_at	C3144_at	C3183_at	C3238_at	C3255_at	C3265_at	C3275_at	C3342_at	C3356_at	C6021_at	C6181_at	C7572_at	C850_at	C850_s_at	C855_at	C879_at	C879_x_at	C9328_at	CV017834_at	DV157657_at	DV158008_at	DV158097_at	DV158122_s_at	DV158314_at	DV158373_at	DV158547_at	DV158640_at	DV158952_at	EB426304_at	EB427467_at	EB677226_at	EB677547_at	EB677828_at	EB678012_at	EB678025_at	EB678103_at	EB678400_at	EB678509_at	EB679209_at	EB679338_at
GO:0009415	proc_response to water	22448	6	133	3	4.01E-06	2.57E-05	C3342_at	C879_at	C879_x_at																																															
GO:0006097	proc_glyoxylate cycle	22448	6	133	3	4.01E-06	2.34E-05	C1231_at	C1231_s_at	C3134_at																																															
GO:0009793	proc_embryonic development ending in seed dormancy	22448	438	133	12	1.20E-05	6.38E-05	C1093_at	C1217_at	C3077_at	C3183_at	C3356_at	C6181_at	C931_at	DV158122_s_at	DV158140_at	DV158295_s_at	EB677828_at	EB679338_at																																						
GO:0004091	func_carboxylesterase activity	22448	99	133	6	2.76E-05	0.000135685	C1205_s_at	C3088_s_at	C3404_at	C7304_at	C845_at	C916_at																																												
GO:0009845	proc_seed germination	22448	76	133	5	8.93E-05	0.000408124	C1049_at	DV158373_at	EB677226_at	EB678103_at	EB678509_at																																													
GO:0047958	func_glycine:2-oxoglutarate aminotransferase activity	22448	3	133	2	0.000104116	0.000444229	DV158688_at	DV158722_s_at																																																
GO:0012511	comp_monolayer-surrounded lipid storage body	22448	3	133	2	0.000104116	0.000416464	DV158373_at	EB677226_at						
GO:0006629	proc_lipid metabolic process	22448	145	133	6	0.000229024	0.000862209	C1205_s_at	C3088_s_at	C3404_at	C7304_at	C845_at	C916_at		
GO:0009789	proc_positive regulation of abscisic acid mediated signaling	22448	21	133	3	0.000250101	0.000889249	AF198498_at	AF198498_s_at	AF198499_s_at					
GO:0009737	proc_response to abscisic acid stimulus	22448	288	133	8	0.000326982	0.001101412	C1216_at	C1216_x_at	C3144_at	C6181_at	C9328_at	DV158832_at	EB678025_at	EB679338_at
GO:0006972	proc_hyperosmotic response	22448	5	133	2	0.00034436	0.001101952	C3170_at	C3170_x_at						
GO:0016298	func_lipase activity	22448	24	133	3	0.000375691	0.001144963	C1205_s_at	C7304_at	C916_at					
GO:0031225	comp_anchored to membrane	22448	181	133	6	0.000744256	0.002165108	C1014_at	C1172_at	C1172_s_at	C947_at	C947_s_at	EB677547_at		
GO:0004021	func_L-alanine:2-oxoglutarate aminotransferase activity	22448	8	133	2	0.000953018	0.002651875	DV158688_at	DV158722_s_at						
GO:0009740	proc_gibberellic acid mediated signaling	22448	38	133	3	0.001473931	0.003930483	AF198498_at	AF198498_s_at	AF198499_s_at					
GO:0004553	"func_hydrolase activity, hydrolyzing O-glycosyl compounds"	22448	149	133	5	0.001959569	0.005016497	C3117_at	DV157927_at	DV158222_at	EB679202_at	EB679589_at			
GO:0006624	proc_vacuolar protein processing	22448	12	133	2	0.002211759	0.00544433	C9249_at	EB679498_at						
GO:0045735	func_nutrient reservoir activity	22448	50	133	3	0.003251995	0.007708432	C1287_s_at	C3182_at	DV159294_at					
GO:0016762	func_xyloglucan:xyloglucosyl transferase activity	22448	17	133	2	0.004470067	0.010217296	DV157917_at	EB678954_at						
GO:0010311	proc_lateral root formation	22448	19	133	2	0.00557711	0.012308105	EB678250_s_at	EB678419_at						
GO:0006508	proc_proteolysis	22448	362	133	7	0.00588713	0.012559211	C1251_at	C1273_at	C1273_s_at	C3171_at	C3171_x_at	C9249_at	EB679498_at	
GO:0030414	func_peptidase inhibitor activity	22448	24	133	2	0.008829394	0.018228425	DV157808_at	EB679610_at						
