# Supplementary material for: TobEA: an atlas of tobacco gene expression from seed to senescence
Source: BMC Genomics. 2010 Feb 26;11:142. doi: 10.1186/1471-2164-11-142 (PMC2841117; doi:10.1186/1471-2164-11-142)
Supplement: Additional file 7 — GO analysis of K-means clusters. Zip file containing lists of probes sets and GO analysis results for in each of the 30 K-means clusters (K0- K29). [file 1471-2164-11-142-S7.ZIP › Cluster 18 of 30 K-means on Index.txt]

C479_at
C479_s_at
C493_at
C493_s_at
C533_at
C533_x_at
C658_at
C670_at
C2272_s_at
C810_at
C834_at
C1292_at
C1548_at
C1548_s_at
C1602_s_at
C1898_at
C2117_at
C2117_x_at
C3374_s_at
C3484_at
C3484_s_at
C3618_at
C3908_at
C4106_at
C4917_at
C5085_at
C5122_at
C5145_s_at
C5237_s_at
C5254_at
C5404_s_at
C5471_at
C5513_at
C5582_s_at
C5692_at
C5865_at
C5865_x_at
C5927_at
C5971_at
C6090_at
C6203_s_at
C6308_at
C6308_s_at
C6375_at
C6380_at
C6396_at
C6396_s_at
C6423_at
C6600_s_at
C6663_at
C6782_at
C6782_s_at
C6791_at
C6821_at
C6845_at
C6867_at
C8037_at
C8759_at
C8759_x_at
C8891_at
C8903_at
DQ071272_s_at
C8987_at
C9087_at
C9087_x_at
C9143_at
C9210_at
C9377_at
C9525_at
C9610_at
C9677_at
C9686_at
C9732_at
C9813_at
C9871_at
C9871_x_at
C9882_at
C10226_at
C10473_s_at
C10559_at
C10559_x_at
C10937_at
C11296_at
C11421_at
C11439_at
C11454_at
C11505_at
C11641_at
C11707_at
EB681300_at
EB680020_at
EB678713_at
DW001257_s_at
DW000916_at
DW000916_s_at
DW000790_at
DW000685_at
DW000243_at
DW000014_at
EB450436_s_at
EB449246_at
EB438993_at
EB438993_s_at
EB443960_at
EB442951_at
EB442429_at
EB442231_at
EB442208_s_at
EB442153_at
EB442153_x_at
EB442117_at
EB442117_s_at
EB441795_s_at
EB440984_at
EB440926_at
EB436903_at
EB435759_at
EB433973_at
EB432855_at
EB432689_at
EB432558_at
EB431388_x_at
EB431024_at
EB429602_s_at
EB427653_at
EB427315_at
EB427243_at
EB427179_s_at
EB427179_x_at
EB426731_at
EB426591_at
EB426500_at
EB426410_at
EB426045_at
EB426013_at
EB425743_at
EB425176_at
EB425170_s_at
BP527884_at
BP527611_at
BP527543_at
BP532341_at
BP530950_at
CV021110_at
CV019948_at
CV019608_at
CV019608_x_at
CV016348_s_at
CV018280_at
CV015948_at
AJ718607_at
X03913_at
X03913_s_at
AF193771_s_at
X58547_at
TT03_L24_at
TT29_K12_at
TT31_K15_at
TT38_A19_s_at
TT27_N24_at
TT05_L21_at
TT11_G06_at
TT03_C12_at
TT15_K15_at
TT41_H07_at
TT21_D18_at
TT11_P10_s_at
TT23_C19_at
TT28_H23_at
TT34_E04_at
TT12_L18_at
TT06_I13_at
TT33_N18_at
TT07_L10_at
TT11_K05_at
TT17_K04_at
TT21_L09_at
TT22_E01_at
TT25_I09_at
TT30_O09_at
TT31_P24_at
TT32_I11_at
TT34_E21_at
TT38_I20_at
TT40_H06_at
TT41_M18_at
TT50_O14_at
BC1M1133_at
