# Supplementary material for: TobEA: an atlas of tobacco gene expression from seed to senescence
Source: BMC Genomics. 2010 Feb 26;11:142. doi: 10.1186/1471-2164-11-142 (PMC2841117; doi:10.1186/1471-2164-11-142)
Supplement: Additional file 7 — GO analysis of K-means clusters. Zip file containing lists of probes sets and GO analysis results for in each of the 30 K-means clusters (K0- K29). [file 1471-2164-11-142-S7.ZIP › Cluster 18 of 30 K-means on Index.txt_Result_Over_2.txt]

GO_Number	GO_Term	Background	Background_with_GO	List_Total	List_with_GO	Raw_Fish_P	Adjusted_Fish_P	List																								
GO:0008171	func_O-methyltransferase activity	22448	19	130	6	8.57E-10	7.45E-08	C5404_s_at	C9871_at	C9871_x_at	EB427179_s_at	EB427179_x_at	EB435759_at																			
GO:0016740	func_transferase activity	22448	75	130	8	1.24E-08	5.40E-07	BP530950_at	C5971_at	C6423_at	C8891_at	EB426013_at	EB426591_at	EB442153_at	EB442153_x_at																	
GO:0019825	func_oxygen binding	22448	166	130	10	4.63E-08	1.34E-06	C11505_at	C4106_at	C493_at	C493_s_at	C658_at	C9087_at	C9087_x_at	C9610_at	DW000243_at	EB440926_at															
GO:0006857	proc_oligopeptide transport	22448	45	130	6	2.27E-07	4.94E-06	C5237_s_at	C5254_at	C5865_at	C5865_x_at	EB442117_at	EB442117_s_at																			
GO:0010154	proc_fruit development	22448	41	130	5	3.82E-06	6.65E-05	C3484_at	C3484_s_at	C5122_at	C6867_at	EB426500_at																				
GO:0009815	func_1-aminocyclopropane-1-carboxylate oxidase activity	22448	20	130	4	4.84E-06	7.02E-05	C2117_at	C2117_x_at	C834_at	DW001257_s_at																					
GO:0009816	"proc_defense response to bacterium, incompatible interaction"	22448	49	130	5	9.37E-06	0.000116481	C10559_at	C10559_x_at	C9143_at	X03913_at	X03913_s_at																				
GO:0012505	comp_endomembrane system	22448	1707	130	25	1.40E-05	0.000152265	BP527543_at	C10226_at	C10559_at	C10559_x_at	C11421_at	C11454_at	C11505_at	C2272_s_at	C493_at	C493_s_at	C5513_at	C6380_at	C810_at	C9087_at	C9087_x_at	C9813_at	DW000243_at	DW000916_at	DW000916_s_at	EB426045_at	EB440926_at	EB440984_at	X03913_at	X03913_s_at	X58547_at
GO:0003700	func_transcription factor activity	22448	1026	130	18	2.64E-05	0.00025565	AF193771_s_at	C10937_at	C11296_at	C1292_at	C3484_at	C3484_s_at	C3618_at	C479_at	C479_s_at	C6791_at	C6867_at	EB425176_at	EB425743_at	EB426410_at	EB426500_at	EB427653_at	EB442231_at	EB450436_s_at							
GO:0009759	proc_indole glucosinolate biosynthetic process	22448	12	130	3	4.02E-05	0.000349626	AF193771_s_at	C479_at	C479_s_at																						
GO:0051707	proc_response to other organism	22448	66	130	5	4.06E-05	0.000321111	C10559_at	C10559_x_at	C6845_at	X03913_at	X03913_s_at																				
GO:0046983	func_protein dimerization activity	22448	34	130	4	4.35E-05	0.000315549	C9871_at	C9871_x_at	EB427179_s_at	EB427179_x_at																					
GO:0006825	proc_copper ion transport	22448	13	130	3	5.20E-05	0.000348146	C1548_at	C1548_s_at	C6203_s_at																						
GO:0004301	func_epoxide hydrolase activity	22448	13	130	3	5.20E-05	0.000323278	C6663_at	C6782_at	C6782_s_at																						
GO:0048235	proc_pollen sperm cell differentiation	22448	14	130	3	6.59E-05	0.00038239	C1548_at	C1548_s_at	C6203_s_at																						
GO:0008168	func_methyltransferase activity	22448	76	130	5	8.01E-05	0.000435761	C9871_at	C9871_x_at	EB427179_s_at	EB427179_x_at	EB432855_at			
GO:0005375	func_copper ion transmembrane transporter activity	22448	15	130	3	8.21E-05	0.000419969	C1548_at	C1548_s_at	C6203_s_at					
GO:0005215	func_transporter activity	22448	246	130	8	9.55E-05	0.000461666	C5237_s_at	C5254_at	C5865_at	C5865_x_at	C6600_s_at	EB442117_at	EB442117_s_at	EB442951_at
GO:0032440	func_2-alkenal reductase activity	22448	3	130	2	9.95E-05	0.000455439	EB438993_at	EB438993_s_at						
GO:0010321	proc_regulation of vegetative phase change	22448	3	130	2	9.95E-05	0.000432667	C1292_at	EB450436_s_at						
GO:0031347	proc_regulation of defense response	22448	17	130	3	0.000121608	0.000503804	AF193771_s_at	C479_at	C479_s_at					
GO:0009911	proc_positive regulation of flower development	22448	44	130	4	0.000121824	0.00048176	C3484_at	C3484_s_at	C3618_at	C6867_at				
GO:0010120	proc_camalexin biosynthetic process	22448	19	130	3	0.000171829	0.000649962	AF193771_s_at	C479_at	C479_s_at					
GO:0045486	func_naringenin 3-dioxygenase activity	22448	4	130	2	0.000198171	0.000718371	C5927_at	EB431024_at						
GO:0009864	"proc_induced systemic resistance, jasmonic acid mediated signaling pathway"	22448	23	130	3	0.000308771	0.001074522	AF193771_s_at	C479_at	C479_s_at					
GO:0019458	proc_methionine catabolic process via 2-oxobutanoate	22448	5	130	2	0.000329031	0.001100988	C5145_s_at	C6090_at						
GO:0018826	func_methionine gamma-lyase activity	22448	5	130	2	0.000329031	0.001060211	C5145_s_at	C6090_at						
GO:0009862	"proc_systemic acquired resistance, salicylic acid mediated signaling pathway"	22448	26	130	3	0.000447589	0.001390722	AF193771_s_at	C479_at	C479_s_at					
GO:0050832	proc_defense response to fungus	22448	110	130	5	0.000453877	0.001361632	AF193771_s_at	C10473_s_at	C11641_at	C479_at	C479_s_at			
GO:0047209	func_coniferyl-alcohol glucosyltransferase activity	22448	6	130	2	0.000491673	0.00142585	C533_at	C533_x_at						
GO:0003841	func_1-acylglycerol-3-phosphate O-acyltransferase activity	22448	6	130	2	0.000491673	0.001379855	EB436903_at	EB442429_at						
GO:0015491	func_cation:cation antiporter activity	22448	7	130	2	0.000685729	0.001864327	C5085_at	EB440984_at				
GO:0009808	proc_lignin metabolic process	22448	7	130	2	0.000685729	0.001807832	C533_at	C533_x_at				
GO:0009693	proc_ethylene biosynthetic process	22448	31	130	3	0.000757634	0.001938651	C2117_at	C2117_x_at	DW001257_s_at			
GO:0000254	func_C-4 methylsterol oxidase activity	22448	8	130	2	0.000910838	0.002264082	C6308_at	C6308_s_at				
GO:0006520	proc_amino acid metabolic process	22448	36	130	3	0.00117832	0.002847607	C5145_s_at	C6090_at	EB432558_at			
GO:0009813	proc_flavonoid biosynthetic process	22448	38	130	3	0.001380509	0.003246062	C5927_at	C8987_at	EB431024_at			
GO:0008061	func_chitin binding	22448	10	130	2	0.001452769	0.003326076	C11454_at	X58547_at				
GO:0004867	func_serine-type endopeptidase inhibitor activity	22448	18	130	2	0.004791923	0.010689674	C10473_s_at	C11641_at				
GO:0016564	func_transcription repressor activity	22448	69	130	3	0.00752775	0.016372857	AF193771_s_at	C479_at	C479_s_at			
GO:0009620	proc_response to fungus	22448	70	130	3	0.007832008	0.016619139	C2117_at	C2117_x_at	DW001257_s_at			
GO:0048364	proc_root development	22448	138	130	4	0.008551884	0.017714616	C1548_at	C1548_s_at	C6203_s_at	C9143_at		
GO:0005829	comp_cytosol	22448	331	130	6	0.012756268	0.025809194	C5145_s_at	C5404_s_at	C6090_at	EB435759_at	EB438993_at	EB438993_s_at
GO:0008194	func_UDP-glycosyltransferase activity	22448	84	130	3	0.012859573	0.025426882	C533_at	C533_x_at	EB442208_s_at			
GO:0008415	func_acyltransferase activity	22448	31	130	2	0.013866891	0.026809323	EB436903_at	EB442429_at				
GO:0045449	proc_regulation of transcription	22448	344	130	6	0.015162247	0.028676424	C10937_at	C11296_at	C1292_at	C9732_at	EB442231_at	EB450436_s_at
GO:0009753	proc_response to jasmonic acid stimulus	22448	164	130	4	0.015324343	0.028366337	AF193771_s_at	C479_at	C479_s_at	C9143_at		
GO:0016126	proc_sterol biosynthetic process	22448	34	130	2	0.016542209	0.029982753	C6308_at	C6308_s_at			
GO:0006952	proc_defense response	22448	267	130	5	0.019743129	0.035054127	C6375_at	C9143_at	C9677_at	C9882_at	CV018280_at
GO:0016757	"func_transferase activity, transferring glycosyl groups"	22448	276	130	5	0.022403802	0.038982616	C4917_at	C533_at	C533_x_at	EB427243_at	EB442208_s_at
GO:0006812	proc_cation transport	22448	41	130	2	0.023553104	0.040178824	C5085_at	EB440984_at			
GO:0009627	proc_systemic acquired resistance	22448	45	130	2	0.028013931	0.046869461	C11454_at	X58547_at			
