# Supplementary material for: TobEA: an atlas of tobacco gene expression from seed to senescence
Source: BMC Genomics. 2010 Feb 26;11:142. doi: 10.1186/1471-2164-11-142 (PMC2841117; doi:10.1186/1471-2164-11-142)
Supplement: Additional file 7 — GO analysis of K-means clusters. Zip file containing lists of probes sets and GO analysis results for in each of the 30 K-means clusters (K0- K29). [file 1471-2164-11-142-S7.ZIP › Cluster 19 of 30 K-means on Index.txt]

C24_s_at
C29_x_at
C84_at
C106_at
C127_at
C177_at
C179_at
C204_s_at
C224_at
C231_at
C244_at
C297_s_at
C682_at
C716_at
C1298_at
C1339_at
C1369_at
C4469_s_at
C1373_at
C1408_s_at
C1415_at
C1437_at
C1453_at
C4377_at
C1495_at
C1502_at
C1511_at
C1512_at
C1512_s_at
C1515_at
C1519_at
C1550_at
C1572_at
C1710_at
C1830_at
C1856_at
C1856_x_at
C1890_x_at
C1892_at
C1903_at
C1944_at
C2257_x_at
C2268_at
C2515_at
C2599_at
C2692_x_at
C2711_at
C2728_at
C2728_x_at
C2779_at
C3027_at
C3063_at
C3133_at
C3142_at
C3250_at
C3392_at
C3520_at
C3551_at
C3551_s_at
C3578_at
C3694_at
C3707_at
C3761_at
C3802_at
C3838_at
C3854_at
C3889_s_at
C4022_at
C4022_x_at
C4026_at
C4026_x_at
C4140_at
C4300_at
C4357_s_at
C4358_at
C4370_at
C4493_at
C4500_s_at
C4572_s_at
C4579_at
C4604_at
C4650_at
C4699_at
C4738_at
C4782_at
C5026_s_at
C5083_at
C5190_at
C5309_at
C5325_at
C5338_at
C5363_at
C5364_at
C5457_at
C5457_s_at
C5509_at
C5715_at
C6071_at
C6197_x_at
C6451_at
C6538_s_at
C6623_at
C6773_at
C6850_at
C6898_at
C7027_at
C7090_at
C7397_at
C7441_at
C7466_at
C7488_at
C7576_at
C7839_s_at
C7856_at
C7871_at
C7970_at
C7998_at
C8120_at
C8132_at
C8202_at
C8256_at
C8262_at
C8275_at
C8287_at
C8420_at
C8464_at
C8500_at
C8564_x_at
C8586_x_at
C8632_at
C8646_at
C8657_s_at
C8662_at
C8662_x_at
C8778_s_at
C8920_at
C8940_at
C8946_at
C8947_at
C8974_at
C8976_at
C8989_at
C9022_at
C9022_x_at
C9025_s_at
C9049_s_at
C9116_s_at
C9138_at
C9138_x_at
C9198_at
C9212_at
C9233_at
C9254_at
C9254_s_at
C9262_at
C9268_at
C9308_at
C9319_at
C9329_at
C9330_at
C9330_x_at
C9344_at
C9345_at
C9357_at
C9376_at
C9414_s_at
C9423_at
C9453_at
C9459_at
C9459_x_at
C9477_at
C9477_x_at
C9488_at
C9495_at
C9846_at
C9889_at
C9930_at
C9933_at
C10026_at
C10039_at
C10062_at
C10065_at
C10080_at
TT40_B05_s_at
C10178_at
C10182_at
C10224_at
C10245_at
C10281_at
C10305_at
C10310_at
C10335_at
C10335_x_at
C10453_at
C10463_at
C10497_at
C10545_at
C10569_at
C10602_at
C10670_s_at
C10672_at
C10687_at
C10691_at
C10691_s_at
C10692_at
C10717_at
C10731_at
C10731_x_at
C10768_at
C10782_at
C10799_at
C10799_x_at
C10806_at
C10846_at
C11144_at
C11162_at
C11162_x_at
C11376_at
C11450_at
C11664_x_at
C11667_at
C11699_at
C11712_at
EB684164_at
EB684148_at
EB684083_at
EB684044_at
EB684028_at
EB683908_at
EB683738_at
EB683679_at
EB683679_x_at
EB683641_at
EB683603_at
EB683563_at
EB683531_at
EB683521_at
EB683474_at
EB683337_at
EB683251_at
EB683185_at
EB683155_at
EB683141_at
EB683065_at
EB682922_at
EB682893_at
EB682510_at
EB682400_at
EB681888_at
EB681590_at
EB680968_at
EB680678_at
EB678528_at
EB678523_at
DW005177_s_at
DW005125_at
DW004972_at
DW004957_at
DW004908_at
DW004900_at
DW004804_s_at
DW004737_x_at
DW004621_s_at
DW004594_at
DW004556_at
DW004459_at
DW004369_s_at
DW004369_x_at
DW004350_at
DW004349_at
DW004316_at
DW003905_at
DW003832_at
DW003765_at
DW003152_at
DW003012_at
DW002983_at
DW002936_x_at
DW002873_at
DW002826_at
DW002615_at
DW002589_at
DW002416_at
DW002056_at
DW002045_at
DW001879_at
DW001819_at
DW001791_at
DW001770_at
DW001770_x_at
DW001583_at
DW001136_at
DW000536_s_at
DW000536_x_at
DW000191_at
DW000191_s_at
DV162734_at
DV162688_at
DV162491_at
DV162350_at
DV162188_x_at
DV161743_at
DV161099_at
DV161086_at
DV161065_s_at
DV160818_at
DV160806_at
DV160695_at
DV160695_s_at
DV159920_at
DV158337_at
DV157587_at
EB452232_at
EB451729_at
EB450697_at
EB450697_x_at
EB450147_at
EB447203_at
EB447105_at
EB447067_s_at
EB446943_at
EB446938_at
EB446937_x_at
EB446890_at
EB446845_x_at
EB446811_at
EB446797_at
EB446797_s_at
EB446697_at
EB446544_at
EB446447_at
EB446332_x_at
EB446288_at
EB446267_at
EB445962_at
EB445772_at
EB445742_s_at
EB445686_at
EB445611_at
EB445580_at
EB445501_s_at
EB445474_at
EB445380_at
EB445373_at
EB445300_at
EB445250_at
EB445231_at
EB445231_x_at
EB445178_at
EB445171_at
EB445098_at
EB445039_at
EB445010_at
EB444956_at
EB444883_at
EB444868_at
EB444789_x_at
EB444693_at
EB444693_x_at
EB444605_x_at
EB444551_at
EB444537_at
EB444509_at
EB444453_at
EB444445_at
EB444352_at
EB444337_at
EB444307_at
EB444307_x_at
EB444287_at
EB444181_at
EB443999_at
EB443999_x_at
EB443961_at
EB443961_x_at
EB443768_at
EB443541_at
EB443541_x_at
EB443293_at
EB443172_at
EB443112_at
EB443101_at
EB443101_x_at
EB443071_at
EB442623_at
EB441275_at
EB439346_at
EB433041_at
EB429961_at
EB427599_at
EB426356_at
EB426300_at
EB425943_at
EB425874_at
EB425168_at
EB425168_x_at
EB424758_at
AB210290_at
CV507112_at
BP530011_at
BP529732_at
BP529615_at
BP529155_at
BP528976_at
BP528759_at
BP528535_s_at
BP528469_at
BP528249_at
BP527930_at
BP527878_at
BP527739_at
BP527737_at
BP527663_at
BP527554_at
BP527493_at
BP527111_at
BP526975_at
BP526960_at
BP526620_at
BP526619_s_at
BP526606_at
BP526417_s_at
BP525734_at
BP137257_at
BP136633_at
BP136084_at
BP135923_at
BP135681_at
BP135566_at
BP135512_at
BP135140_at
BP134846_at
BP134846_x_at
BP134517_at
BP134365_at
BP134208_at
BP134191_at
BP134149_at
BP133631_at
BP133500_at
BP133457_at
BP133137_at
BP133033_at
BP132717_at
BP132658_at
BP132597_at
BP132527_at
BP132480_at
BP132269_at
BP132136_s_at
BP131718_at
BP131249_at
BP131163_at
BP130908_at
BP130704_s_at
BP130580_at
BP130551_at
BP130483_at
BP130464_at
BP130320_at
BP130304_at
BP130269_at
BP130002_at
BP129792_at
BP129615_at
BP129593_at
BP129492_at
BP129139_at
BP128958_at
BP128480_at
CN498883_at
CN498814_at
CN498799_at
CN498799_x_at
BP535490_at
BP535296_at
BP535265_at
BP535220_at
BP535220_x_at
BP535097_at
BP534917_at
BP534336_at
BP533807_at
BP533799_at
BP533759_at
BP533696_at
BP533467_at
BP533444_at
BP533233_at
BP532791_at
BP532782_at
BP532705_at
BP532664_at
BP532312_at
BP531974_at
BP531711_at
BP531129_at
BP531100_at
BP531074_at
BP531065_at
BP530990_at
BP530660_at
BP530563_at
BP530543_x_at
BP530215_at
BP530115_at
BP530035_at
CV021347_at
CV020988_x_at
CV020629_s_at
CV020421_x_at
CV019902_x_at
CV019898_at
CV019673_at
CV019669_at
CV019585_x_at
CV019359_at
CV019359_x_at
CV018987_at
CV018822_at
CV018340_s_at
CV018183_x_at
CV018020_x_at
CV017934_at
CV017895_at
CV017501_at
CV017496_at
CV017494_s_at
CV017465_at
CV017311_x_at
CV017253_x_at
CV016121_x_at
CN949747_s_at
BQ843089_x_at
BQ843039_s_at
BQ842959_at
BQ842958_at
BQ842839_at
BP192591_at
BP192574_at
AJ344619_at
AF211697_at
AF211767_at
AF211738_s_at
AF057374_at
AA523555_at
DQ408617_at
AJ718240_x_at
DQ218337_at
AJ831379_at
AJ880384_at
AJ344155_at
AJ299249_at
AB196436_at
AB196435_x_at
AB170034_at
AF211537_at
AF211536_at
AF211528_at
AJ608156_at
AB005877_at
AB041517_at
AY219426_at
AF154657_at
D38126_at
D38125_at
D38125_x_at
AF158254_at
AF368377_at
AB055500_at
AB055500_s_at
AF272244_at
AF272244_x_at
AB028652_at
AB040485_at
AF079871_at
AJ131768_at
AB027752_at
U66271_at
U66265_at
L03208_at
TT10_E08_at
TT13_A08_at
TT15_H12_at
TT16_M16_at
TT18_F01_at
TT20_C10_at
TT26_A18_at
TT34_E18_at
TT38_P14_at
TT47_C17_at
TT06_A20_at
TT06_A20_x_at
TT08_L15_at
TT08_N17_s_at
TT10_O07_s_at
TT17_K12_at
TT18_P07_at
TT21_K15_at
TT21_O12_at
TT22_E23_at
TT35_L03_at
TT36_L16_at
TT41_G20_at
TT41_I22_at
TT47_B10_at
TT01_C06_at
TT02_E09_at
TT08_J06_at
TT08_L08_at
TT10_I19_s_at
TT15_C18_s_at
TT19_L19_at
TT19_M04_at
TT31_O02_at
TT31_O02_x_at
TT36_K04_at
TT39_G09_at
TT39_G11_at
TT39_L01_at
TT39_L01_s_at
TT41_F03_at
TT41_L01_at
TT15_N14_at
TT15_N14_x_at
TT05_C24_at
TT32_N06_at
TT02_D06_at
TT04_I10_at
TT12_A20_at
TT25_K01_at
TT04_F06_at
TT07_J13_at
TT07_J13_x_at
TT09_C14_at
TT13_K15_at
TT32_E07_at
TT33_A09_s_at
TT40_I16_at
AAAT330_at
AAAT330_s_at
TCTC156_at
GC17_x_at
GC183_at
GC227A_at
GC322_at
GC330_x_at
GC334_x_at
GC442_s_at
T112_at
T221_at
T224_at
T323_at
T350A_at
T421_x_at
T449_at
BC1M4448_s_at
BC2M1425_x_at
BC3M423_at
BC4M4226_at
BT1M4243_s_at
BT4M339_s_at
BT4M3427_at
