# Supplementary material for: TobEA: an atlas of tobacco gene expression from seed to senescence
Source: BMC Genomics. 2010 Feb 26;11:142. doi: 10.1186/1471-2164-11-142 (PMC2841117; doi:10.1186/1471-2164-11-142)
Supplement: Additional file 7 — GO analysis of K-means clusters. Zip file containing lists of probes sets and GO analysis results for in each of the 30 K-means clusters (K0- K29). [file 1471-2164-11-142-S7.ZIP › Cluster 19 of 30 K-means on Index.txt_Result_Over_2.txt]

GO_Number	GO_Term	Background	Background_with_GO	List_Total	List_with_GO	Raw_Fish_P	Adjusted_Fish_P	List																																																																		
GO:0009407	proc_toxin catabolic process	22448	76	421	19	0	0	BP128958_at	BP129615_at	BQ842839_at	BQ842959_at	BQ843039_s_at	BT4M339_s_at	C2711_at	C2728_at	C2728_x_at	C6071_at	C8420_at	C8946_at	C8947_at	C8974_at	DV160818_at	EB443071_at	EB443541_at	EB443541_x_at	EB444868_at																																																
GO:0004364	func_glutathione transferase activity	22448	83	421	19	7.77E-14	6.99E-12	BP128958_at	BP129615_at	BQ842839_at	BQ842959_at	BQ843039_s_at	BT4M339_s_at	C2711_at	C2728_at	C2728_x_at	C6071_at	C8420_at	C8946_at	C8947_at	C8974_at	DV160818_at	EB443071_at	EB443541_at	EB443541_x_at	EB444868_at																																																
GO:0010200	proc_response to chitin	22448	123	421	18	1.72E-11	1.03E-09	AB028652_at	BP136084_at	C10545_at	C10672_at	C2268_at	C5026_s_at	C5309_at	C8120_at	CV021347_at	D38125_at	D38125_x_at	D38126_at	DW002615_at	DW004972_at	EB447203_at	EB450147_at	EB683141_at	GC322_at																																																	
GO:0019825	func_oxygen binding	22448	166	421	18	2.49E-09	1.12E-07	AB040485_at	AF368377_at	BC4M4226_at	BP130483_at	BP132597_at	BP135512_at	BP530563_at	BP531129_at	BP531711_at	BP533799_at	C11712_at	C1903_at	C8940_at	DV162491_at	EB441275_at	EB444287_at	EB445474_at	GC442_s_at																																																	
GO:0012505	comp_endomembrane system	22448	1707	421	67	6.20E-09	2.23E-07	AB055500_at	AB055500_s_at	AB196436_at	AF211536_at	AF211738_s_at	AF368377_at	BC1M4448_s_at	BC2M1425_x_at	BP129139_at	BP130464_at	BP130908_at	BP131718_at	BP132269_at	BP132597_at	BP132717_at	BP133457_at	BP135512_at	BP527663_at	BP527737_at	BP527930_at	BP528469_at	BP529732_at	BP530115_at	BP530563_at	BP531129_at	BP531711_at	BP533799_at	BP535097_at	BP535296_at	C11712_at	C179_at	C1830_at	C1903_at	C2599_at	C4493_at	C5363_at	C6623_at	C7397_at	C7441_at	C8287_at	C9308_at	C9345_at	C9459_at	C9459_x_at	C9488_at	C9933_at	CV019673_at	CV020629_s_at	DV162491_at	DW002056_at	DW002826_at	DW002873_at	DW003765_at	EB424758_at	EB441275_at	EB443961_at	EB443961_x_at	EB446544_at	EB450697_at	EB450697_x_at	EB452232_at	EB680678_at	EB684083_at	EB684164_at	GC227A_at	GC322_at	GC442_s_at
GO:0004568	func_chitinase activity	22448	28	421	8	3.20E-08	9.61E-07	AJ880384_at	C2692_x_at	C3854_at	C8586_x_at	C8646_at	CV017311_x_at	CV017494_s_at	EB445686_at																																																											
GO:0009871	"proc_jasmonic acid and ethylene-dependent systemic resistance, ethylene mediated signaling pathway"	22448	22	421	7	1.04E-07	2.67E-06	C2692_x_at	C3854_at	C8586_x_at	C8646_at	CV017311_x_at	CV017494_s_at	EB445686_at																																																												
GO:0016106	proc_sesquiterpenoid biosynthetic process	22448	8	421	5	1.21E-07	2.73E-06	AB196435_x_at	AF272244_at	AF272244_x_at	C9138_at	C9138_x_at																																																														
GO:0051762	proc_sesquiterpene biosynthetic process	22448	8	421	5	1.21E-07	2.42E-06	AB196435_x_at	AF272244_at	AF272244_x_at	C9138_at	C9138_x_at																																																														
GO:0051176	proc_positive regulation of sulfur metabolic process	22448	4	421	4	1.22E-07	2.20E-06	AF154657_at	C10182_at	C1512_at	C1512_s_at																																																															
GO:0009607	proc_response to biotic stimulus	22448	56	421	9	9.15E-07	1.50E-05	C11144_at	C3133_at	C3142_at	C4699_at	C5083_at	DW000191_at	DW000191_s_at	EB683521_at	GC17_x_at																																																										
GO:0050832	proc_defense response to fungus	22448	110	421	12	1.09E-06	1.63E-05	C10846_at	C2692_x_at	C3854_at	C8586_x_at	C8646_at	C9116_s_at	C9254_at	C9254_s_at	CV017311_x_at	CV017494_s_at	EB445686_at	EB684083_at																																																							
GO:0009435	proc_NAD biosynthetic process	22448	12	421	5	1.61E-06	2.23E-05	C10182_at	C1512_at	C1512_s_at	C5509_at	C9414_s_at																																																														
GO:0005509	func_calcium ion binding	22448	231	421	17	1.91E-06	2.45E-05	BP526606_at	C10178_at	C10245_at	C10731_at	C10731_x_at	C1856_at	C1856_x_at	C204_s_at	C4738_at	C5325_at	C8657_s_at	C8662_at	C8662_x_at	C9198_at	CV016121_x_at	DW004621_s_at	DW005177_s_at																																																		
GO:0046686	proc_response to cadmium ion	22448	769	421	34	3.82E-06	4.58E-05	AB028652_at	AJ299249_at	BP128958_at	BP129615_at	BQ842839_at	BQ843039_s_at	BT4M339_s_at	C1339_at	C1369_at	C1437_at	C2692_x_at	C2711_at	C2728_at	C2728_x_at	C3854_at	C4469_s_at	C4579_at	C6071_at	C6197_x_at	C8586_x_at	C8646_at	C8946_at	C8947_at	C9344_at	CV017311_x_at	CV017494_s_at	DV160818_at	DW001770_at	DW001770_x_at	EB443071_at	EB443541_at	EB443541_x_at	EB444868_at	EB445686_at																																	
GO:0051347	proc_positive regulation of transferase activity	22448	3	421	3	6.55E-06	7.37E-05	C10182_at	C1512_at	C1512_s_at																		
GO:0008987	func_quinolinate synthetase A activity	22448	3	421	3	6.55E-06	6.94E-05	C10182_at	C1512_at	C1512_s_at																		
GO:0042626	"func_ATPase activity, coupled to transmembrane movement of substances"	22448	98	421	10	1.56E-05	0.000155889	AJ831379_at	BP527493_at	BQ842958_at	C8262_at	C8464_at	DW002983_at	EB445231_at	EB445231_x_at	EB680968_at	TCTC156_at											
GO:0016798	"func_hydrolase activity, acting on glycosyl bonds"	22448	60	421	8	1.56E-05	0.000147924	BP527930_at	C4782_at	C5190_at	C5363_at	CV020629_s_at	EB450697_at	EB450697_x_at	EB681888_at													
GO:0051539	"func_4 iron, 4 sulfur cluster binding"	22448	5	421	3	6.37E-05	0.000573193	C10182_at	C1512_at	C1512_s_at																		
GO:0010279	func_indole-3-acetic acid amido synthetase activity	22448	5	421	3	6.37E-05	0.000545898	AB005877_at	C11667_at	C3063_at																		
GO:0006810	proc_transport	22448	432	421	21	7.55E-05	0.000617764	BP527493_at	BQ842958_at	C2257_x_at	C4022_at	C4022_x_at	C4140_at	C4500_s_at	C8262_at	C8464_at	C9022_at	C9022_x_at	C9495_at	DV159920_at	DV161099_at	DW002983_at	EB443112_at	EB445231_at	EB445231_x_at	EB445742_s_at	EB451729_at	T421_x_at
GO:0006952	proc_defense response	22448	267	421	15	0.000170842	0.001337022	AF211528_at	C10846_at	C11144_at	C3133_at	C3142_at	C4370_at	C4699_at	C8420_at	CV021347_at	DW000191_at	DW000191_s_at	EB445178_at	EB447067_s_at	EB683521_at	GC17_x_at						
GO:0009741	proc_response to brassinosteroid stimulus	22448	29	421	5	0.000185588	0.001391911	BP533799_at	C3707_at	C4782_at	C5457_at	C5457_s_at																
GO:0042282	func_hydroxymethylglutaryl-CoA reductase activity	22448	8	421	3	0.000341956	0.002462087	C9329_at	C9330_at	C9330_x_at																		
GO:0009060	proc_aerobic respiration	22448	8	421	3	0.000341956	0.002367391	C10182_at	C1512_at	C1512_s_at																		
GO:0005975	proc_carbohydrate metabolic process	22448	317	421	16	0.000351711	0.00234474	AB055500_at	AB055500_s_at	BP129139_at	BP135566_at	BP527930_at	BP535296_at	C2599_at	C5190_at	C5363_at	C7397_at	C9488_at	C9933_at	DW002056_at	EB450697_at	EB450697_x_at	T323_at					
GO:0008047	func_enzyme activator activity	22448	19	421	4	0.000378068	0.002430435	AF154657_at	C10182_at	C1512_at	C1512_s_at																	
GO:0035251	func_UDP-glucosyltransferase activity	22448	20	421	4	0.000465624	0.002890081	BP535220_at	BP535220_x_at	C1944_at	EB680678_at																	
GO:0015112	func_nitrate transmembrane transporter activity	22448	22	421	4	0.000682465	0.004094789	C9022_at	C9022_x_at	DV161099_at	T421_x_at																	
GO:0007275	proc_multicellular organismal development	22448	81	421	7	0.000818872	0.00475474	BP137257_at	BP192574_at	C2515_at	C7488_at	DV162350_at	DW002936_x_at	EB683185_at														
GO:0006073	proc_cellular glucan metabolic process	22448	40	421	5	0.000868361	0.004884531	BP527930_at	C5190_at	C5363_at	EB450697_at	EB450697_x_at																													
GO:0008287	comp_protein serine/threonine phosphatase complex	22448	24	421	4	0.000962446	0.005249707	C9254_at	C9254_s_at	DW001791_at	EB683563_at																														
GO:0003700	func_transcription factor activity	22448	1026	421	34	0.00100224	0.005305977	AB028652_at	BP136084_at	BP137257_at	BP526619_s_at	BP527739_at	BP528759_at	BP532664_at	BP533233_at	C10545_at	C10672_at	C1511_at	C1710_at	C2268_at	C4650_at	C5026_s_at	C5309_at	C5364_at	C7027_at	C7466_at	C7856_at	C8989_at	C9262_at	D38125_at	D38125_x_at	D38126_at	DV157587_at	DW002615_at	DW002936_x_at	DW003012_at	EB427599_at	EB446332_x_at	EB447203_at	EB683141_at	EB683185_at
GO:0050269	func_coniferyl-aldehyde dehydrogenase activity	22448	3	421	2	0.001039628	0.00534666	BQ843089_x_at	C7576_at																																
GO:0006499	proc_N-terminal protein myristoylation	22448	353	421	16	0.001113231	0.005566156	AJ344155_at	BP129792_at	BP526975_at	BP530035_at	C10806_at	C3889_s_at	C4738_at	C5363_at	C8420_at	C9116_s_at	C9376_at	DW002873_at	EB683603_at	EB683679_at	EB683679_x_at	U66271_at																		
GO:0004300	func_enoyl-CoA hydratase activity	22448	12	421	3	0.001270332	0.006179993	BP192574_at	C7488_at	DV162350_at																															
GO:0009626	proc_plant-type hypersensitive response	22448	44	421	5	0.001348014	0.006385332	AJ880384_at	C11699_at	C1437_at	DQ408617_at	EB684083_at																													
GO:0015250	func_water channel activity	22448	89	421	7	0.001428229	0.006591824	C2257_x_at	C4022_at	C4022_x_at	C4140_at	C4500_s_at	DV159920_at	EB443112_at																											
GO:0016021	comp_integral to membrane	22448	241	421	12	0.002093272	0.009419725	C1408_s_at	C1415_at	C9022_at	C9022_x_at	DQ218337_at	DV161099_at	DW004737_x_at	DW004804_s_at	EB445772_at	EB451729_at	EB452232_at	T421_x_at																						
GO:0016757	"func_transferase activity, transferring glycosyl groups"	22448	276	421	13	0.002266467	0.009950344	BP528976_at	BP535220_at	BP535220_x_at	C297_s_at	C3027_at	C3578_at	C9212_at	C9357_at	DV161086_at	DW003152_at	EB445300_at	EB445962_at	EB680678_at																					
GO:0045735	func_nutrient reservoir activity	22448	50	421	5	0.00239954	0.010283743	AF158254_at	BP527737_at	BP535097_at	C1437_at	C4493_at																													
GO:0009686	proc_gibberellin biosynthetic process	22448	16	421	3	0.003058343	0.012802367	AB040485_at	AB170034_at	BP130580_at																															
GO:0004781	func_sulfate adenylyltransferase (ATP) activity	22448	5	421	2	0.003379909	0.013826902	C1369_at	C4469_s_at																																
GO:0006355	"proc_regulation of transcription, DNA-dependent"	22448	545	421	20	0.003561402	0.014245609	AB028652_at	BP136084_at	BP526619_s_at	BP527739_at	BP528759_at	BP533233_at	C1511_at	C1710_at	C2268_at	C5026_s_at	C5309_at	C7466_at	C7856_at	C9262_at	D38125_at	D38125_x_at	D38126_at	DW003012_at	EB447203_at	EB683141_at														
GO:0016126	proc_sterol biosynthetic process	22448	34	421	4	0.003624555	0.01418304	C9329_at	C9330_at	C9330_x_at	C9453_at																														
GO:0016758	"func_transferase activity, transferring hexosyl groups"	22448	57	421	5	0.004262435	0.016324221	AF211536_at	AF211738_s_at	BP535220_at	BP535220_x_at	C9357_at																													
GO:0008194	func_UDP-glycosyltransferase activity	22448	84	421	6	0.004989003	0.01870876	BP535220_at	BP535220_x_at	C1944_at	C9212_at	C9357_at	EB680678_at																			
GO:0019575	"proc_sucrose catabolic process, using beta-fructofuranosidase"	22448	19	421	3	0.005076165	0.018647139	AB055500_at	AB055500_s_at	C9488_at																						
GO:0016226	proc_iron-sulfur cluster assembly	22448	38	421	4	0.005440105	0.019584379	AF154657_at	C10182_at	C1512_at	C1512_s_at																					
GO:0008152	proc_metabolic process	22448	647	421	22	0.005625826	0.019855856	AF158254_at	AJ131768_at	BP535220_at	BP535220_x_at	C1944_at	C2779_at	C297_s_at	C3027_at	C3578_at	C3694_at	C9212_at	C9423_at	C9889_at	CN498814_at	DV161086_at	DW001770_at	DW001770_x_at	DW003152_at	EB426300_at	EB426356_at	EB445300_at	EB683065_at			
GO:0016563	func_transcription activator activity	22448	89	421	6	0.006599205	0.022843402	C1511_at	C2268_at	C5364_at	C9262_at	D38126_at	EB446332_x_at																			
GO:0000287	func_magnesium ion binding	22448	7	421	2	0.006923194	0.023512734	AB170034_at	EB683065_at																							
GO:0004514	func_nicotinate-nucleotide diphosphorylase (carboxylating) activity	22448	7	421	2	0.006923194	0.023077313	C5509_at	C9414_s_at																							
GO:0004553	"func_hydrolase activity, hydrolyzing O-glycosyl compounds"	22448	149	421	8	0.007200098	0.023563958	AB055500_at	AB055500_s_at	BP129139_at	BP535296_at	C2599_at	C9488_at	C9933_at	T323_at																	
GO:0005242	func_inward rectifier potassium channel activity	22448	22	421	3	0.00773926	0.024876192	AF079871_at	BP130269_at	C9233_at																						
GO:0051707	proc_response to other organism	22448	66	421	5	0.007936736	0.025063378	C10670_s_at	C9477_at	C9477_x_at	EB680678_at	EB684083_at																				
GO:0004722	func_protein serine/threonine phosphatase activity	22448	155	421	8	0.009039296	0.028052989	BP530035_at	C9254_at	C9254_s_at	C9319_at	DW001791_at	EB683563_at	EB683679_at	EB683679_x_at																	
GO:0004601	func_peroxidase activity	22448	71	421	5	0.010721188	0.032708708	AB027752_at	BC2M1425_x_at	C9116_s_at	EB424758_at	T112_at																				
GO:0004737	func_pyruvate decarboxylase activity	22448	9	421	2	0.011577264	0.034731793	AY219426_at	C8920_at																							
GO:0005737	comp_cytoplasm	22448	829	421	25	0.013937019	0.041125631	AB005877_at	BP128958_at	BP129615_at	BP533759_at	BQ842839_at	BQ842959_at	BQ843039_s_at	BT4M339_s_at	C11667_at	C1437_at	C2711_at	C2728_at	C2728_x_at	C3063_at	C4782_at	C6071_at	C8946_at	C8947_at	C8974_at	DV160818_at	EB443071_at	EB443541_at	EB443541_x_at	EB444868_at	EB446332_x_at
GO:0009631	proc_cold acclimation	22448	28	421	3	0.015157123	0.04400455	C1511_at	C5364_at	C9262_at																						
GO:0015198	func_oligopeptide transporter activity	22448	11	421	2	0.017255068	0.049300196	BP532791_at	EB446288_at																							
