# Supplementary material for: TobEA: an atlas of tobacco gene expression from seed to senescence
Source: BMC Genomics. 2010 Feb 26;11:142. doi: 10.1186/1471-2164-11-142 (PMC2841117; doi:10.1186/1471-2164-11-142)
Supplement: Additional file 7 — GO analysis of K-means clusters. Zip file containing lists of probes sets and GO analysis results for in each of the 30 K-means clusters (K0- K29). [file 1471-2164-11-142-S7.ZIP › Cluster 20 of 30 K-means on Index.txt]

C269_at
C309_at
C360_at
C362_at
C376_at
C382_at
C413_at
C446_at
C446_x_at
C462_at
C469_at
C470_s_at
C486_at
C524_s_at
C534_s_at
C536_s_at
C542_at
C542_s_at
C554_s_at
C559_at
C568_at
C570_at
C574_s_at
C578_at
C578_s_at
C648_at
C6443_at
C649_at
C669_at
C680_x_at
C689_s_at
C696_at
C696_x_at
C699_at
C708_at
C727_at
C728_at
C734_at
C737_at
C745_at
C749_at
C756_at
C759_at
C773_s_at
C795_at
C798_at
C1318_at
C1554_at
C1699_at
C1699_s_at
C1923_at
C1933_at
C1952_at
C1954_at
C1981_at
C1987_at
C1990_at
C2004_s_at
C2006_at
C2007_s_at
C2009_at
C2011_at
C2031_at
C2052_at
C2070_at
C2070_s_at
C2078_at
C6719_at
C6719_s_at
C2080_at
C2081_at
C2083_at
C2091_at
C2092_at
C2109_at
C2114_at
C2131_at
C2133_at
C2133_s_at
C2134_s_at
C2136_at
C2144_at
C2154_s_at
C2159_at
C2171_at
C2175_at
C2188_at
C2193_at
C2196_at
C2219_at
C2219_s_at
C2222_s_at
C2231_at
C2231_s_at
C2238_at
C2239_at
C2248_s_at
C2271_at
C2274_at
C2275_at
C2280_at
C2282_s_at
C2283_s_at
C2306_at
C2307_at
C2333_at
C2337_at
C2337_s_at
C2339_s_at
C2341_at
C2341_s_at
C2347_at
C2347_s_at
C2348_s_at
C2365_at
C2376_s_at
C2377_at
C2377_x_at
C5389_s_at
C2406_at
C2448_s_at
C2488_at
C2553_at
C2617_s_at
C2663_at
C2721_at
C2752_at
C2797_at
C2799_s_at
CV019309_s_at
C2802_x_at
C2824_at
C2841_at
C2852_at
C2852_s_at
C2887_at
C2898_at
C2916_at
C2937_at
C2937_s_at
C2942_at
C2971_at
C2995_at
C2995_s_at
C3013_at
C3013_x_at
C3018_at
C3022_at
C3465_at
C3711_at
C3711_s_at
C3933_s_at
C3988_at
C4009_at
C4020_at
C4055_at
C4071_s_at
C4161_at
C4161_s_at
C4269_at
C4314_at
C4314_x_at
C4402_at
C4663_at
C4832_at
C4848_at
C4861_s_at
C4880_s_at
C4890_at
C4894_s_at
C4937_at
C4941_at
C4978_at
C5031_at
C5037_s_at
C5066_at
C5137_s_at
C5140_at
C5205_at
C5241_at
C5302_s_at
C5262_at
C5351_at
C5388_at
C5398_at
C5398_x_at
C5405_at
C5425_at
C5445_at
C5468_at
C5503_s_at
C5504_s_at
C5511_at
C5511_s_at
C5536_at
C5612_at
C5619_at
C5624_at
C5662_at
C5665_at
C5665_s_at
C5675_at
C5684_at
C5717_at
C5720_at
C5725_at
C5732_at
C5737_at
C5737_s_at
C5748_at
C5755_at
C5755_s_at
C5782_at
C5790_at
C5828_at
C5846_at
C5866_at
C5888_at
C5920_s_at
C5935_at
C5935_s_at
C5939_x_at
C5946_at
C5965_at
C5966_at
C5972_at
C5977_at
C5983_at
C5983_s_at
C6004_at
C6047_at
C6049_at
C6061_at
C6065_at
C8695_s_at
C6095_at
C6095_s_at
C6117_at
C6123_at
C6132_at
EB440080_x_at
C6303_at
C6322_s_at
C6327_s_at
C6357_s_at
C6391_s_at
C6453_at
C6453_s_at
C6465_at
C6478_at
C6521_at
C6558_at
C6574_at
C6740_at
C6749_s_at
C6749_x_at
C6817_at
C6872_at
C6918_at
C6922_at
C6970_at
C6988_at
C7009_at
C7133_at
C7278_at
C7379_at
C7500_s_at
C7582_at
C7649_at
C7807_at
C7846_at
C7849_at
C7849_s_at
C7873_at
C8158_s_at
C8615_at
C8616_at
C8654_x_at
C8655_x_at
C8668_x_at
C8670_at
C8670_s_at
C8693_x_at
C8702_at
C8742_at
C8820_x_at
C8861_at
C8973_at
C9271_at
C9386_at
C9387_at
C9397_at
C9415_x_at
C9629_at
C9651_x_at
C9688_at
C9709_at
C9738_at
C9817_at
C9817_s_at
C9836_s_at
C9928_at
C10093_x_at
C10094_at
C10152_at
C10186_at
C10186_x_at
C10303_at
C10329_at
C10332_at
C10344_at
C10350_at
C10358_s_at
C10406_s_at
C10434_at
C10434_s_at
C10451_at
C10451_s_at
C10472_at
C10511_at
C10516_at
C10530_at
C10590_at
C10621_at
C10621_x_at
C10642_at
C10755_at
C10766_at
C10767_at
C10829_s_at
C10866_at
C10911_at
C10957_at
C11164_at
C11190_at
C11272_at
C11334_at
C11408_at
C11418_at
C11418_x_at
C11478_at
C11537_at
C11544_at
C11546_at
C11546_x_at
C11701_at
EB682724_at
EB682720_x_at
EB682718_at
EB682564_at
EB682422_at
EB682345_at
EB682276_at
EB682036_at
EB681816_at
EB681703_at
EB681587_at
EB681581_at
EB681496_at
EB681467_at
EB681442_at
EB681421_at
EB681364_at
EB681342_at
EB681232_s_at
EB681212_at
EB681073_at
EB681073_x_at
EB680929_at
EB680919_s_at
EB680246_s_at
EB680541_s_at
EB680464_at
EB680464_x_at
EB680355_at
EB680216_at
EB680189_s_at
EB679849_s_at
EB678140_at
DW003998_at
DW002871_s_at
DW001345_at
DW001308_at
DW001286_at
DW001165_at
DW001151_at
DW001114_at
DW001091_s_at
DW001009_at
DW000954_at
DW000933_at
DW000911_at
DW000910_at
DW000875_at
DW000671_at
DW000535_at
DW000484_at
DW000484_s_at
DW000473_at
DW000228_at
DW000200_at
DV999946_at
DV999912_at
DV999845_at
DV999704_at
DV999622_at
DV999589_s_at
DV999585_at
DV999498_at
DV999478_s_at
DV999464_at
DV999216_at
DV999152_at
DV999098_at
DV999073_x_at
DV998937_at
DV162247_at
DV161548_at
DV161523_at
DV161411_at
DV161136_at
DV160623_at
DV160083_s_at
DV160068_at
DV159732_at
DV159464_s_at
DV159444_at
EB451372_at
EB451337_at
EB451251_at
EB451050_at
EB450833_s_at
EB450711_s_at
EB450691_at
EB449953_at
EB449783_s_at
EB449267_at
EB448674_at
EB448193_at
EB447783_s_at
EB444915_at
EB444442_at
EB444421_at
EB441925_s_at
EB441698_at
EB441663_at
EB441639_at
EB441430_at
EB441318_at
EB441157_at
EB440983_at
EB440886_at
EB440845_s_at
EB440612_at
EB440419_at
EB440349_at
EB439968_at
EB439415_s_at
EB439329_at
EB439329_s_at
EB438903_s_at
EB438835_at
EB438712_s_at
EB438652_at
EB437771_s_at
EB437568_at
EB437393_at
EB437261_s_at
EB437170_at
EB436954_at
EB436466_at
EB436466_s_at
EB436281_at
EB436194_at
EB435823_s_at
EB435721_at
EB435640_at
EB435315_s_at
EB435280_s_at
EB434789_at
EB434753_at
EB434753_s_at
EB434703_at
EB434665_at
EB434655_at
EB434545_x_at
EB434512_at
EB434339_at
EB434267_x_at
EB434185_at
EB433680_at
EB433659_s_at
EB433628_at
EB433628_s_at
EB433275_at
EB432845_at
EB432785_x_at
EB432768_x_at
EB432724_at
EB432653_at
EB432652_at
EB432626_at
EB432626_s_at
EB432510_at
EB432442_at
EB432388_at
EB432345_at
EB432134_at
EB432120_at
EB431944_at
EB431912_at
EB431808_at
EB431748_x_at
EB431649_at
EB431330_x_at
EB431259_at
EB431216_at
EB431139_s_at
EB431045_at
EB431032_at
EB430969_at
EB430884_at
EB430818_s_at
EB430816_at
EB430816_s_at
EB430396_at
EB430388_at
EB430384_at
EB430198_at
EB429725_at
EB429723_at
EB429692_x_at
EB429678_at
EB429624_x_at
EB429494_at
EB429399_at
TT24_F19_at
EB429364_at
EB429089_at
EB429086_at
EB428990_at
EB428100_at
EB427447_at
EB427417_at
EB426748_at
EB426748_x_at
EB426338_at
EB426033_at
EB426015_at
EB425182_s_at
EB424929_at
EB424803_at
EB424609_at
BP529177_at
BP529154_at
BP528785_at
BP528278_at
BP528113_s_at
BP527687_at
BP527571_at
BP526622_at
BP526585_at
BP137326_at
BP136762_at
BP135285_at
BP133489_at
BP133311_s_at
BP133198_at
BP132826_at
BP131640_at
BP131079_at
BP131017_at
BP129806_at
BP129379_at
BP129317_s_at
BP129237_at
AJ632922_at
AJ632922_x_at
AJ632889_at
AJ632717_at
BP534954_at
BP534682_at
BP534682_s_at
BP531993_at
BP530859_at
CV021771_at
CV021771_x_at
CV021640_x_at
CV021585_at
CV021484_at
CV021443_at
CV021378_at
CV021349_at
CV021349_x_at
CV021335_s_at
CV021302_at
CV021292_x_at
CV021185_at
CV021119_x_at
CV021044_x_at
CV021043_at
CV020986_x_at
CV020950_at
CV020932_x_at
CV020863_x_at
CV020751_at
CV020691_s_at
CV020681_x_at
CV020620_at
CV020510_at
CV020412_at
CV020408_at
CV020362_s_at
CV020313_s_at
CV020236_at
CV020205_at
CV020013_x_at
CV019973_s_at
CV019969_x_at
CV019955_s_at
CV019940_x_at
CV019873_at
CV019873_x_at
CV019774_at
CV019774_x_at
CV019720_at
CV019674_at
CV019617_s_at
CV019526_at
CV019493_x_at
CV019244_at
CV019184_x_at
CV019020_at
CV018767_x_at
CV018647_at
CV018600_x_at
CV018542_at
CV018480_x_at
CV018324_s_at
CV018320_at
CV018320_x_at
CV018292_at
CV018292_x_at
CV018095_at
CV018075_x_at
CV018054_x_at
CV017994_at
CV017920_s_at
CV017911_x_at
CV016158_at
CV017864_at
CV017760_at
CV017745_x_at
CV017659_at
CV017659_x_at
CV017640_x_at
CV017571_x_at
CV017454_at
CV017248_at
CV017132_s_at
CV017102_at
CV017078_x_at
CV017027_s_at
CV016983_s_at
CV016931_at
CV016830_x_at
CV016808_at
CV016793_x_at
CV016726_at
CV016722_at
CV016722_x_at
CV016438_x_at
CV016349_x_at
CV016281_s_at
CV016213_x_at
CV016196_x_at
CV016171_at
CV016141_at
CV016141_x_at
CV016024_at
CV015996_at
CV015986_s_at
CK720586_s_at
CB337266_at
CB329261_at
DQ459383_at
AJ718754_s_at
AJ718738_at
AB041633_s_at
AB029327_at
TT10_M13_s_at
TT11_F13_at
TT20_A23_at
TT20_C01_at
TT20_P03_at
TT22_I03_at
TT22_K01_at
TT38_K06_s_at
TT39_H02_at
TT39_H02_x_at
TT50_H11_at
TT20_C13_at
TT04_E17_s_at
TT06_H21_at
TT10_L05_s_at
TT17_B18_at
TT22_A04_at
TT22_A04_s_at
TT23_F10_at
TT40_G12_at
TT04_J01_at
TT06_N16_s_at
TT10_B20_at
TT11_B21_at
TT12_K17_at
TT20_B18_s_at
TT22_J18_at
TT29_N10_at
TT32_P01_at
TT35_O07_at
TT03_P05_at
TT03_E20_at
TT23_C21_at
TT23_K19_at
TT24_N11_s_at
TT32_F09_at
TT02_H22_s_at
TT05_N17_at
TT38_N21_at
TT08_K19_at
TT13_M07_at
TT15_I18_at
TT19_P03_at
TT22_H22_at
TT23_N22_at
TT23_O24_at
TT24_N20_s_at
TT30_P13_at
TT31_A06_at
TT31_G02_at
TT33_H24_s_at
TT38_C22_s_at
TT39_F11_at
TT39_G22_at
TT40_P07_at
TT41_B10_at
TT41_J12_at
TT47_G20_at
T144_at
BC1M4338_at
BC11M462_at
BC3M4338_at
BC4M2243_at
BT2M3137_at
BT4M241_at
BT4M3324_at
BT4M4235_at
