# Supplementary material for: TobEA: an atlas of tobacco gene expression from seed to senescence
Source: BMC Genomics. 2010 Feb 26;11:142. doi: 10.1186/1471-2164-11-142 (PMC2841117; doi:10.1186/1471-2164-11-142)
Supplement: Additional file 7 — GO analysis of K-means clusters. Zip file containing lists of probes sets and GO analysis results for in each of the 30 K-means clusters (K0- K29). [file 1471-2164-11-142-S7.ZIP › Cluster 20 of 30 K-means on Index.txt_Result_Over_2.txt]

GO_Number	GO_Term	Background	Background_with_GO	List_Total	List_with_GO	Raw_Fish_P	Adjusted_Fish_P	List
GO:0031977	comp_thylakoid lumen	22448	110	562	21	0	0	C2916_at	C2995_at	C2995_s_at	C382_at	C3933_s_at	C4978_at	C5388_at	C559_at	C6740_at	C6817_at	C6922_at	C8670_at	C8670_s_at	CV016726_at	CV019493_x_at	CV021349_at	CV021349_x_at	DV162247_at	DV999073_x_at	DV999478_s_at	DW000671_at	
GO:0009573	comp_chloroplast ribulose bisphosphate carboxylase complex	22448	106	562	23	0	0	C8654_x_at	C8655_x_at	C8693_x_at	C8820_x_at	C8861_at	CV015996_at	CV016141_at	CV016141_x_at	CV016349_x_at	CV016438_x_at	CV016726_at	CV017102_at	CV017911_x_at	CV018480_x_at	CV020408_at	CV020412_at	CV020620_at	CV020751_at	CV021119_x_at	CV021292_x_at	CV021484_at	CV021585_at	CV021640_x_at	
GO:0009570	comp_chloroplast stroma	22448	915	562	108	0	0	BP137326_at	BP528785_at	BT4M241_at	C10516_at	C10911_at	C11334_at	C11408_at	C1987_at	C1990_at	C2004_s_at	C2006_at	C2092_at	C2134_s_at	C2136_at	C2193_at	C2219_at	C2219_s_at	C2231_at	C2231_s_at	C2239_at	C2339_s_at	C2377_at	C2377_x_at	C2406_at	C2721_at	C2852_at	C2852_s_at	C2887_at	C2942_at	C2971_at	C2995_at	C2995_s_at	C3022_at	C446_at	C446_x_at	C462_at	C470_s_at	C486_at	C4890_at	C4978_at	C5137_s_at	C554_s_at	C5662_at	C5717_at	C5725_at	C5737_at	C5737_s_at	C5748_at	C5846_at	C6132_at	C6322_s_at	C6465_at	C6740_at	C696_at	C696_x_at	C745_at	C7849_at	C7849_s_at	C798_at	C8158_s_at	C8654_x_at	C8655_x_at	C8693_x_at	C8695_s_at	C8820_x_at	C8861_at	C9271_at	C9817_at	C9817_s_at	CV015996_at	CV016141_at	CV016141_x_at	CV016349_x_at	CV016438_x_at	CV016726_at	CV017027_s_at	CV017102_at	CV017911_x_at	CV018324_s_at	CV018480_x_at	CV019493_x_at	CV020362_s_at	CV020408_at	CV020412_at	CV020620_at	CV020691_s_at	CV020751_at	CV021043_at	CV021119_x_at	CV021292_x_at	CV021349_at	CV021349_x_at	CV021484_at	CV021585_at	CV021640_x_at	DV999073_x_at	DW001091_s_at	DW001151_at	EB424929_at	EB429494_at	EB429692_x_at	EB430816_at	EB430816_s_at	EB434665_at	EB435315_s_at	EB437568_at	EB441663_at	EB681232_s_at	
GO:0009941	comp_chloroplast envelope	22448	877	562	110	0	0	AJ718754_s_at	BP129237_at	BP131079_at	BP133311_s_at	BP137326_at	BT4M241_at	BT4M4235_at	C10451_at	C10451_s_at	C11478_at	C1981_at	C1987_at	C2004_s_at	C2006_at	C2070_at	C2070_s_at	C2136_at	C2175_at	C2219_at	C2219_s_at	C2231_at	C2231_s_at	C2239_at	C2280_at	C2282_s_at	C2283_s_at	C2306_at	C2333_at	C2341_at	C2341_s_at	C2406_at	C2488_at	C2663_at	C2799_s_at	C2802_x_at	C2841_at	C2995_at	C2995_s_at	C3022_at	C3711_at	C3711_s_at	C3933_s_at	C470_s_at	C486_at	C5351_at	C5389_s_at	C5398_at	C5398_x_at	C542_at	C542_s_at	C5511_at	C5511_s_at	C5612_at	C5662_at	C5717_at	C5737_at	C5737_s_at	C5748_at	C5755_at	C5755_s_at	C5966_at	C6303_at	C6322_s_at	C6357_s_at	C6465_at	C6740_at	C696_at	C696_x_at	C6988_at	C7649_at	C798_at	C8654_x_at	C8668_x_at	C8695_s_at	C9386_at	C9651_x_at	C9738_at	CB329261_at	CV016722_at	CV016722_x_at	CV016726_at	CV016830_x_at	CV017760_at	CV017920_s_at	CV018324_s_at	CV019309_s_at	CV020510_at	CV020751_at	DV161523_at	DV999073_x_at	DV999704_at	DW000200_at	DW001009_at	DW001151_at	EB424929_at	EB425182_s_at	EB426015_at	EB426033_at	EB429494_at	EB429692_x_at	EB436194_at	EB437170_at	EB437261_s_at	EB439968_at	EB441663_at	EB448674_at	EB450711_s_at	EB681703_at	EB681816_at	EB682564_at	
GO:0016984	func_ribulose-bisphosphate carboxylase activity	22448	106	562	23	0	0	C8654_x_at	C8655_x_at	C8693_x_at	C8820_x_at	C8861_at	CV015996_at	CV016141_at	CV016141_x_at	CV016349_x_at	CV016438_x_at	CV016726_at	CV017102_at	CV017911_x_at	CV018480_x_at	CV020408_at	CV020412_at	CV020620_at	CV020751_at	CV021119_x_at	CV021292_x_at	CV021484_at	CV021585_at	CV021640_x_at	
GO:0015977	proc_carbon utilization by fixation of carbon dioxide	22448	106	562	23	0	0	C8654_x_at	C8655_x_at	C8693_x_at	C8820_x_at	C8861_at	CV015996_at	CV016141_at	CV016141_x_at	CV016349_x_at	CV016438_x_at	CV016726_at	CV017102_at	CV017911_x_at	CV018480_x_at	CV020408_at	CV020412_at	CV020620_at	CV020751_at	CV021119_x_at	CV021292_x_at	CV021484_at	CV021585_at	CV021640_x_at	
GO:0009507	comp_chloroplast	22448	4078	562	378	5.73599778493083e-149	1.99940494217589e-147	AB041633_s_at	AJ632889_at	AJ718754_s_at	BC3M4338_at	BP129237_at	BP131079_at	BP133311_s_at	BP133489_at	BP135285_at	BP137326_at	BP526585_at	BP528785_at	BP530859_at	BT2M3137_at	BT4M241_at	BT4M3324_at	BT4M4235_at	C10094_at	C10329_at	C10344_at	C10358_s_at	C10406_s_at	C10451_at	C10451_s_at	C10511_at	C10516_at	C10530_at	C10590_at	C10642_at	C10755_at	C10767_at	C10829_s_at	C10866_at	C10911_at	C10957_at	C11190_at	C11272_at	C11334_at	C11408_at	C11478_at	C1923_at	C1933_at	C1952_at	C1981_at	C1987_at	C1990_at	C2004_s_at	C2006_at	C2007_s_at	C2009_at	C2031_at	C2070_at	C2070_s_at	C2080_at	C2081_at	C2083_at	C2092_at	C2109_at	C2114_at	C2134_s_at	C2136_at	C2144_at	C2154_s_at	C2159_at	C2175_at	C2188_at	C2193_at	C2196_at	C2219_at	C2219_s_at	C2222_s_at	C2231_at	C2231_s_at	C2238_at	C2239_at	C2248_s_at	C2271_at	C2280_at	C2282_s_at	C2283_s_at	C2306_at	C2333_at	C2337_at	C2337_s_at	C2339_s_at	C2341_at	C2341_s_at	C2347_at	C2347_s_at	C2377_at	C2377_x_at	C2406_at	C2448_s_at	C2488_at	C2663_at	C2721_at	C2752_at	C2799_s_at	C2802_x_at	C2824_at	C2841_at	C2852_at	C2852_s_at	C2887_at	C2916_at	C2942_at	C2971_at	C2995_at	C2995_s_at	C3013_at	C3013_x_at	C3022_at	C362_at	C3711_at	C3711_s_at	C376_at	C382_at	C3933_s_at	C4009_at	C413_at	C4402_at	C446_at	C446_x_at	C462_at	C470_s_at	C4848_at	C486_at	C4880_s_at	C4890_at	C4937_at	C4978_at	C5037_s_at	C5137_s_at	C5140_at	C5205_at	C524_s_at	C5262_at	C5351_at	C536_s_at	C5388_at	C5389_s_at	C5398_at	C5398_x_at	C542_at	C542_s_at	C5468_at	C5504_s_at	C5511_at	C5511_s_at	C554_s_at	C559_at	C5612_at	C5619_at	C5662_at	C5665_at	C5665_s_at	C5675_at	C568_at	C570_at	C5717_at	C5720_at	C5725_at	C5732_at	C5737_at	C5737_s_at	C5748_at	C5755_at	C5755_s_at	C5782_at	C578_at	C578_s_at	C5828_at	C5846_at	C5920_s_at	C5935_at	C5935_s_at	C5966_at	C5983_at	C5983_s_at	C6004_at	C6049_at	C6065_at	C6123_at	C6132_at	C6303_at	C6322_s_at	C6327_s_at	C6357_s_at	C6391_s_at	C6443_at	C6453_at	C6453_s_at	C6465_at	C648_at	C6558_at	C6574_at	C6740_at	C6749_s_at	C6749_x_at	C680_x_at	C6817_at	C6922_at	C696_at	C696_x_at	C6970_at	C6988_at	C699_at	C7009_at	C7133_at	C737_at	C745_at	C749_at	C759_at	C7649_at	C773_s_at	C7849_at	C7849_s_at	C7873_at	C795_at	C798_at	C8158_s_at	C8616_at	C8654_x_at	C8655_x_at	C8668_x_at	C8670_at	C8670_s_at	C8693_x_at	C8695_s_at	C8702_at	C8820_x_at	C8861_at	C9271_at	C9386_at	C9387_at	C9397_at	C9651_x_at	C9709_at	C9738_at	C9817_at	C9817_s_at	CB329261_at	CV015986_s_at	CV015996_at	CV016024_at	CV016141_at	CV016141_x_at	CV016171_at	CV016349_x_at	CV016438_x_at	CV016726_at	CV016793_x_at	CV016830_x_at	CV017027_s_at	CV017102_at	CV017248_at	CV017454_at	CV017571_x_at	CV017640_x_at	CV017659_at	CV017659_x_at	CV017760_at	CV017864_at	CV017911_x_at	CV017920_s_at	CV018324_s_at	CV018480_x_at	CV018647_at	CV019244_at	CV019309_s_at	CV019493_x_at	CV019526_at	CV019873_at	CV019873_x_at	CV019955_s_at	CV019973_s_at	CV020362_s_at	CV020408_at	CV020412_at	CV020510_at	CV020620_at	CV020691_s_at	CV020751_at	CV020863_x_at	CV020986_x_at	CV021043_at	CV021044_x_at	CV021119_x_at	CV021185_at	CV021292_x_at	CV021335_s_at	CV021349_at	CV021349_x_at	CV021484_at	CV021585_at	CV021640_x_at	DV159444_at	DV159464_s_at	DV159732_at	DV160623_at	DV161523_at	DV998937_at	DV999073_x_at	DV999464_at	DV999478_s_at	DV999622_at	DV999704_at	DV999845_at	DV999946_at	DW000200_at	DW000484_at	DW000484_s_at	DW000535_at	DW000875_at	DW000910_at	DW000933_at	DW001091_s_at	DW001114_at	DW001151_at	DW001308_at	DW003998_at	EB424609_at	EB424929_at	EB426015_at	EB426033_at	EB427447_at	EB429089_at	EB429399_at	EB429494_at	EB429692_x_at	EB430816_at	EB430816_s_at	EB430818_s_at	EB431032_at	EB431216_at	EB431808_at	EB432134_at	EB432510_at	EB432653_at	EB433659_s_at	EB433680_at	EB434512_at	EB434665_at	EB434789_at	EB435315_s_at	EB435721_at	EB436194_at	EB437170_at	EB437261_s_at	EB437568_at	EB437771_s_at	EB438712_s_at	EB439415_s_at	EB439968_at	EB440419_at	EB440886_at	EB441318_at	EB441663_at	EB441925_s_at	EB444421_at	EB447783_s_at	EB449267_at	EB450711_s_at	EB450833_s_at	EB678140_at	EB679849_s_at	EB680919_s_at	EB680929_at	EB681232_s_at	EB681364_at	EB681442_at	EB681581_at	EB681703_at	EB681816_at	EB682036_at	EB682276_at	EB682564_at	EB682718_at	
GO:0043085	proc_positive regulation of catalytic activity	22448	15	562	12	2.2951991573562e-017	7.0003574299364e-016	C10451_at	C10451_s_at	C2070_at	C2070_s_at	C2092_at	C2306_at	C446_at	C446_x_at	C5351_at	C554_s_at	C6988_at	EB681232_s_at	
GO:0008047	func_enzyme activator activity	22448	19	562	12	2.31948970692506e-015	6.28839431655238e-014	C10451_at	C10451_s_at	C2070_at	C2070_s_at	C2092_at	C2306_at	C446_at	C446_x_at	C5351_at	C554_s_at	C6988_at	EB681232_s_at	
GO:0009579	comp_thylakoid	22448	802	562	119	2.32480701356508e-013	5.67252911309879e-012	BP133311_s_at	BP526585_at	BT4M241_at	C10451_at	C10451_s_at	C10511_at	C1933_at	C2070_at	C2070_s_at	C2154_s_at	C2219_at	C2219_s_at	C2239_at	C2283_s_at	C2306_at	C2406_at	C2721_at	C2752_at	C2802_x_at	C2916_at	C2971_at	C2995_at	C2995_s_at	C3022_at	C3933_s_at	C4009_at	C486_at	C4978_at	C5351_at	C5388_at	C5389_s_at	C5398_at	C5398_x_at	C559_at	C5665_at	C5665_s_at	C570_at	C5720_at	C5725_at	C5737_at	C5737_s_at	C6004_at	C6123_at	C6132_at	C6322_s_at	C6740_at	C6922_at	C696_at	C696_x_at	C6988_at	C773_s_at	C8616_at	C8654_x_at	C8655_x_at	C8668_x_at	C8670_at	C8670_s_at	C8693_x_at	C8820_x_at	C8861_at	CB329261_at	CV015996_at	CV016024_at	CV016141_at	CV016141_x_at	CV016171_at	CV016349_x_at	CV016438_x_at	CV016722_at	CV016722_x_at	CV016726_at	CV016793_x_at	CV016830_x_at	CV017102_at	CV017454_at	CV017571_x_at	CV017640_x_at	CV017659_at	CV017659_x_at	CV017760_at	CV017911_x_at	CV018324_s_at	CV018480_x_at	CV019244_at	CV019309_s_at	CV019493_x_at	CV019526_at	CV019873_at	CV019873_x_at	CV020408_at	CV020412_at	CV020510_at	CV020620_at	CV020751_at	CV020986_x_at	CV021044_x_at	CV021119_x_at	CV021292_x_at	CV021349_at	CV021349_x_at	CV021484_at	CV021585_at	CV021640_x_at	DV162247_at	DV999073_x_at	DV999478_s_at	DW000200_at	DW000671_at	DW000933_at	EB424929_at	EB426015_at	EB429692_x_at	EB430816_at	EB430816_s_at	EB432653_at	EB435721_at	EB437261_s_at	EB439415_s_at	EB681816_at	
GO:0010287	comp_plastoglobule	22448	209	562	35	2.79554157600614e-013	6.20101949586817e-012	C2136_at	C2283_s_at	C2406_at	C2802_x_at	C2995_at	C2995_s_at	C3022_at	C5398_at	C5398_x_at	C5725_at	C8668_x_at	CB329261_at	CV016830_x_at	CV017571_x_at	CV017659_at	CV017659_x_at	CV017760_at	CV018324_s_at	CV019309_s_at	CV019493_x_at	CV020510_at	CV020986_x_at	CV021044_x_at	DV159444_at	DV999073_x_at	DV999478_s_at	DW000200_at	EB424609_at	EB426015_at	EB429692_x_at	EB430816_at	EB430816_s_at	EB431808_at	EB681442_at	EB681816_at	
GO:0009637	proc_response to blue light	22448	178	562	30	3.0364599723498e-013	6.17413527711127e-012	BP131017_at	BP133489_at	C2159_at	C5675_at	C734_at	C8654_x_at	C8655_x_at	C8693_x_at	C8820_x_at	C8861_at	CV015996_at	CV016141_at	CV016141_x_at	CV016349_x_at	CV016438_x_at	CV016722_at	CV016722_x_at	CV016726_at	CV017102_at	CV017911_x_at	CV018480_x_at	CV020408_at	CV020412_at	CV020620_at	CV020751_at	CV021119_x_at	CV021292_x_at	CV021484_at	CV021585_at	CV021640_x_at	
GO:0010114	proc_response to red light	22448	177	562	30	3.71813690946965e-013	6.97865696854303e-012	BP133489_at	C2159_at	C2333_at	C5675_at	C734_at	C8654_x_at	C8655_x_at	C8693_x_at	C8820_x_at	C8861_at	CV015996_at	CV016141_at	CV016141_x_at	CV016349_x_at	CV016438_x_at	CV016722_at	CV016722_x_at	CV016726_at	CV017102_at	CV017911_x_at	CV018480_x_at	CV020408_at	CV020412_at	CV020620_at	CV020751_at	CV021119_x_at	CV021292_x_at	CV021484_at	CV021585_at	CV021640_x_at	
GO:0010218	proc_response to far red light	22448	180	562	27	4.55635529306164e-013	7.94107636790743e-012	C2159_at	C734_at	C8654_x_at	C8655_x_at	C8693_x_at	C8820_x_at	C8861_at	CV015996_at	CV016141_at	CV016141_x_at	CV016349_x_at	CV016438_x_at	CV016722_at	CV016722_x_at	CV016726_at	CV017102_at	CV017911_x_at	CV018480_x_at	CV020408_at	CV020412_at	CV020620_at	CV020751_at	CV021119_x_at	CV021292_x_at	CV021484_at	CV021585_at	CV021640_x_at	
GO:0046905	func_phytoene synthase activity	22448	9	562	8	1.29384583633073e-012	2.10465589376466e-011	C2347_at	C2347_s_at	C3013_at	C3013_x_at	C578_at	C578_s_at	C680_x_at	EB430818_s_at	
GO:0016767	func_geranylgeranyl-diphosphate geranylgeranyltransferase activity	22448	9	562	8	1.29384583633073e-012	1.97311490040437e-011	C2347_at	C2347_s_at	C3013_at	C3013_x_at	C578_at	C578_s_at	C680_x_at	EB430818_s_at	
GO:0009535	comp_chloroplast thylakoid membrane	22448	827	562	140	1.46216372343133e-012	2.09863499127791e-011	BP133311_s_at	BP526585_at	BP528113_s_at	C10094_at	C10329_at	C10406_s_at	C10451_at	C10451_s_at	C10511_at	C10911_at	C11190_at	C11272_at	C11478_at	C1318_at	C1699_at	C1699_s_at	C1933_at	C2070_at	C2070_s_at	C2081_at	C2083_at	C2144_at	C2154_s_at	C2222_s_at	C2231_at	C2231_s_at	C2283_s_at	C2306_at	C2341_at	C2341_s_at	C2752_at	C2802_x_at	C2824_at	C3711_at	C3711_s_at	C3933_s_at	C4314_at	C4314_x_at	C470_s_at	C486_at	C4978_at	C5205_at	C524_s_at	C5351_at	C5388_at	C5389_s_at	C5398_at	C5398_x_at	C5468_at	C5665_at	C5665_s_at	C570_at	C5732_at	C5737_at	C5737_s_at	C5748_at	C5846_at	C5866_at	C5935_at	C5935_s_at	C5983_at	C5983_s_at	C6004_at	C6123_at	C6322_s_at	C6357_s_at	C6453_at	C6453_s_at	C6465_at	C6740_at	C6922_at	C696_at	C696_x_at	C6988_at	C749_at	C759_at	C7649_at	C773_s_at	C7849_at	C7849_s_at	C8616_at	C8668_x_at	C8670_at	C8670_s_at	C8702_at	C9386_at	C9651_x_at	C9836_s_at	CB329261_at	CV016024_at	CV016171_at	CV016196_x_at	CV016722_at	CV016722_x_at	CV016726_at	CV016793_x_at	CV016830_x_at	CV017454_at	CV017571_x_at	CV017659_at	CV017659_x_at	CV017760_at	CV018647_at	CV018767_x_at	CV019244_at	CV019309_s_at	CV019493_x_at	CV019526_at	CV019617_s_at	CV019674_at	CV019873_at	CV019873_x_at	CV019955_s_at	CV020362_s_at	CV020510_at	CV020691_s_at	CV020986_x_at	CV021044_x_at	CV021335_s_at	CV021349_at	CV021349_x_at	DV159464_s_at	DV999478_s_at	DV999704_at	DW000200_at	DW000535_at	DW001151_at	EB424929_at	EB426015_at	EB429692_x_at	EB431032_at	EB432134_at	EB435315_s_at	EB435721_at	EB437261_s_at	EB439415_s_at	EB441663_at	EB450711_s_at	EB681703_at	EB681816_at	
GO:0048046	comp_apoplast	22448	697	562	69	3.18389759002002e-012	4.31595006647159e-011	BT4M241_at	BT4M4235_at	C11701_at	C1981_at	C1987_at	C2006_at	C2134_s_at	C2136_at	C2219_at	C2219_s_at	C2231_at	C2231_s_at	C2239_at	C2337_at	C2337_s_at	C2406_at	C2663_at	C2942_at	C2995_at	C2995_s_at	C3022_at	C486_at	C4890_at	C5137_s_at	C5511_at	C5511_s_at	C5619_at	C5662_at	C5737_at	C5737_s_at	C6322_s_at	C6740_at	C696_at	C696_x_at	C8654_x_at	C8655_x_at	C8693_x_at	C8820_x_at	C8861_at	C9271_at	CV015996_at	CV016141_at	CV016141_x_at	CV016349_x_at	CV016438_x_at	CV016726_at	CV017027_s_at	CV017102_at	CV017911_x_at	CV018324_s_at	CV018480_x_at	CV019493_x_at	CV020408_at	CV020412_at	CV020620_at	CV020751_at	CV021119_x_at	CV021292_x_at	CV021484_at	CV021585_at	CV021640_x_at	DV999073_x_at	DW001091_s_at	DW001151_at	DW001345_at	EB424929_at	EB429692_x_at	EB437568_at	EB441318_at	
GO:0009543	comp_chloroplast thylakoid lumen	22448	118	562	20	1.36870514921839e-011	1.75770556004887e-010	BP526585_at	C1933_at	C2752_at	C2916_at	C382_at	C4978_at	C5388_at	C559_at	C6095_at	C6095_s_at	C6817_at	C6922_at	C8670_at	C8670_s_at	CV019493_x_at	CV021349_at	CV021349_x_at	DV162247_at	DW000671_at	EB439415_s_at	
GO:0010319	comp_stromule	22448	117	562	19	9.77526948275909e-011	1.19258287689661e-009	C2136_at	C2219_at	C2219_s_at	C2239_at	C2337_at	C2337_s_at	C2802_x_at	C470_s_at	C486_at	C4937_at	C5037_s_at	C5619_at	C6465_at	CV019309_s_at	DW000200_at	EB424929_at	EB429692_x_at	EB441318_at	EB441663_at	
GO:0015979	proc_photosynthesis	22448	311	562	29	1.42092815291761e-009	1.65098318719951e-008	C1933_at	C2159_at	C2341_at	C2341_s_at	C2802_x_at	C2916_at	C6123_at	C8616_at	CB329261_at	CV016024_at	CV016171_at	CV016722_at	CV016722_x_at	CV016793_x_at	CV016830_x_at	CV017454_at	CV017571_x_at	CV017760_at	CV019244_at	CV019309_s_at	CV019526_at	CV019674_at	CV019873_at	CV019873_x_at	CV020986_x_at	CV021044_x_at	DW000200_at	EB426015_at	EB435721_at	
GO:0016020	comp_membrane	22448	2335	562	103	7.19446935359969e-009	7.97932055581056e-008	BP129237_at	BT4M3324_at	C10329_at	C10406_s_at	C11478_at	C2031_at	C2131_at	C2133_at	C2133_s_at	C2134_s_at	C2136_at	C2231_at	C2231_s_at	C2337_at	C2337_s_at	C2376_s_at	C2406_at	C2802_x_at	C2852_at	C2852_s_at	C2942_at	C2971_at	C3022_at	C3933_s_at	C486_at	C4890_at	C5066_at	C5137_s_at	C5389_s_at	C5398_at	C5398_x_at	C542_at	C542_s_at	C5468_at	C5619_at	C5662_at	C5737_at	C5737_s_at	C6132_at	C6322_s_at	C6357_s_at	C696_at	C696_x_at	C7846_at	C7873_at	C8654_x_at	C8655_x_at	C8668_x_at	C8693_x_at	C8820_x_at	C8861_at	C9271_at	CK720586_s_at	CV015996_at	CV016141_at	CV016141_x_at	CV016349_x_at	CV016438_x_at	CV016726_at	CV016830_x_at	CV017027_s_at	CV017102_at	CV017571_x_at	CV017760_at	CV017864_at	CV017911_x_at	CV017920_s_at	CV018324_s_at	CV018480_x_at	CV019309_s_at	CV019873_at	CV019873_x_at	CV020408_at	CV020412_at	CV020510_at	CV020620_at	CV020751_at	CV020986_x_at	CV021044_x_at	CV021119_x_at	CV021292_x_at	CV021484_at	CV021585_at	CV021640_x_at	DV161136_at	DV999478_s_at	DW000200_at	DW000535_at	DW001009_at	DW001091_s_at	DW001151_at	DW001286_at	EB424929_at	EB425182_s_at	EB426015_at	EB429692_x_at	EB435315_s_at	EB437261_s_at	EB437568_at	EB441318_at	EB448674_at	EB449783_s_at	EB681816_at	
GO:0010598	comp_NAD(P)H dehydrogenase complex (plastoquinone)	22448	13	562	7	8.94499937232261e-009	9.48947759498573e-008	BT4M3324_at	C2081_at	C5205_at	C759_at	C7873_at	CV021335_s_at	DV999152_at	
GO:0019464	proc_glycine decarboxylation via glycine cleavage system	22448	9	562	6	1.88946155850085e-008	1.92095258447586e-007	BT4M4235_at	C1981_at	C2337_at	C2337_s_at	C5619_at	EB441318_at	
GO:0009773	proc_photosynthetic electron transport in photosystem I	22448	39	562	10	2.95478687073469e-008	2.88387198583706e-007	C2081_at	C2802_x_at	C5205_at	C759_at	C7873_at	CV017864_at	CV019309_s_at	CV021335_s_at	DV999152_at	DW000200_at	
GO:0022626	comp_cytosolic ribosome	22448	663	562	42	4.1331375655318e-008	3.87879063842215e-007	C2134_s_at	C2337_at	C2337_s_at	C2995_at	C2995_s_at	C4890_at	C4937_at	C5037_s_at	C5137_s_at	C5619_at	C5737_at	C5737_s_at	C6322_s_at	C696_at	C696_x_at	C8654_x_at	C8655_x_at	C8693_x_at	C8820_x_at	C8861_at	CV015996_at	CV016141_at	CV016141_x_at	CV016349_x_at	CV016438_x_at	CV016726_at	CV017027_s_at	CV017102_at	CV017911_x_at	CV018480_x_at	CV020408_at	CV020412_at	CV020620_at	CV020751_at	CV021119_x_at	CV021292_x_at	CV021484_at	CV021585_at	CV021640_x_at	DV999073_x_at	EB437568_at	EB441318_at	
GO:0009523	comp_photosystem II	22448	24	562	8	7.58476048634549e-008	6.85437614321592e-007	C6123_at	C8616_at	CV016024_at	CV017454_at	CV019244_at	CV019526_at	CV019674_at	EB435721_at	
GO:0016117	proc_carotenoid biosynthetic process	22448	26	562	8	1.54149015996197e-007	1.34329856796686e-006	C2347_at	C2347_s_at	C3013_at	C3013_x_at	C578_at	C578_s_at	C680_x_at	EB430818_s_at	
GO:0019676	proc_ammonia assimilation cycle	22448	7	562	5	1.9467507680599e-007	1.6379558186435e-006	C5737_at	C5737_s_at	C6322_s_at	C696_at	C696_x_at	
GO:0010270	proc_photosystem II oxygen evolving complex assembly	22448	20	562	7	3.46864284406223e-007	2.82116284650395e-006	C6123_at	C8616_at	CV016024_at	CV017454_at	CV019244_at	CV019526_at	EB435721_at	
GO:0008152	proc_metabolic process	22448	647	562	38	1.19880155036167e-006	9.43572833187897e-006	BC3M4338_at	BP137326_at	BT4M241_at	C10186_at	C10186_x_at	C1923_at	C1954_at	C2004_s_at	C2078_at	C2134_s_at	C2238_at	C462_at	C4832_at	C4890_at	C5137_s_at	C5140_at	C574_s_at	C5755_at	C5755_s_at	C6719_at	C6719_s_at	C798_at	C9629_at	CV016158_at	CV017027_s_at	DQ459383_at	EB426033_at	EB429494_at	EB431045_at	EB431649_at	EB433659_s_at	EB434753_at	EB434753_s_at	EB437568_at	EB438903_s_at	EB440349_at	EB448193_at	EB681581_at	
GO:0016787	func_hydrolase activity	22448	195	562	18	2.18184308031777e-006	1.6636553487423e-005	BP137326_at	C10186_at	C10186_x_at	C11334_at	C1952_at	C2004_s_at	C2078_at	C2488_at	C5262_at	C5972_at	C6719_at	C6719_s_at	C9928_at	DW000473_at	EB429494_at	EB438903_s_at	EB448193_at	EB680929_at	
GO:0006814	proc_sodium ion transport	22448	29	562	7	5.74183257051608e-006	4.24547620365431e-005	C5503_s_at	DW001009_at	EB425182_s_at	EB430396_at	EB448674_at	EB451337_at	EB680189_s_at	
GO:0008891	func_glycolate oxidase activity	22448	12	562	5	6.61514596145274e-006	4.74734004292491e-005	C2134_s_at	C4890_at	C5137_s_at	CV017027_s_at	EB437568_at	
GO:0016168	func_chlorophyll binding	22448	172	562	16	7.19755598577176e-006	5.0177247443666e-005	C2159_at	C4314_at	C4314_x_at	C5684_at	C9836_s_at	CB329261_at	CV016171_at	CV016722_at	CV016722_x_at	CV016793_x_at	CV016830_x_at	CV017571_x_at	CV017760_at	CV019617_s_at	CV020986_x_at	CV021044_x_at	
GO:0015995	proc_chlorophyll biosynthetic process	22448	56	562	9	9.62750814847979e-006	6.52531107841408e-005	C11408_at	C11478_at	C1990_at	C2341_at	C2341_s_at	C6357_s_at	C9386_at	DW001114_at	EB682276_at	
GO:0003746	func_translation elongation factor activity	22448	58	562	9	1.29447190013732e-005	8.53651739550015e-005	C1987_at	C2006_at	C2193_at	C2231_at	C2231_s_at	C699_at	C8158_s_at	DW001151_at	EB444421_at	
GO:0042579	comp_microbody	22448	3	562	3	1.5610337221985e-005	0.000100234796899061	C2663_at	C5511_at	C5511_s_at	
GO:0030095	comp_chloroplast photosystem II	22448	47	562	8	1.95362604702432e-005	0.000122226860377931	C1933_at	C2916_at	C382_at	C4978_at	CV019493_x_at	CV019674_at	CV021349_at	CV021349_x_at	
GO:0009538	comp_photosystem I reaction center	22448	49	562	8	2.68140926270588e-005	0.000163565965025059	C5398_at	C5398_x_at	C8668_x_at	CV017659_at	CV017659_x_at	CV020510_at	EB426015_at	EB681816_at	
GO:0009706	comp_chloroplast inner membrane	22448	64	562	9	2.93060176597137e-005	0.000174406544121223	C2341_at	C2341_s_at	C5755_at	C5755_s_at	DV161523_at	DW001114_at	EB426033_at	EB682276_at	EB682564_at	
GO:0004356	func_glutamate-ammonia ligase activity	22448	16	562	5	3.35715403788628e-005	0.000195034663153393	C5737_at	C5737_s_at	C6322_s_at	C696_at	C696_x_at	
GO:0006098	proc_pentose-phosphate shunt	22448	26	562	6	3.60161656930424e-005	0.000204370800676799	C2406_at	C2995_at	C2995_s_at	C3022_at	CV018324_s_at	DV999073_x_at	
GO:0008886	func_glyceraldehyde-3-phosphate dehydrogenase (NADP+) activity	22448	9	562	4	4.43120487183535e-005	0.000245730451983597	C4832_at	C574_s_at	EB434753_at	EB434753_s_at	
GO:0016987	func_sigma factor activity	22448	9	562	4	4.43120487183535e-005	0.00024026977527285	BP133489_at	C5675_at	C734_at	C9387_at	
GO:0004332	func_fructose-bisphosphate aldolase activity	22448	27	562	6	4.53316372994728e-005	0.000240454771762421	C2406_at	C2995_at	C2995_s_at	C3022_at	CV018324_s_at	DV999073_x_at	
GO:0018119	proc_peptidyl-cysteine S-nitrosylation	22448	39	562	7	4.55531994173475e-005	0.000236488950166655	C2136_at	C2231_at	C2231_s_at	C486_at	CV021349_at	CV021349_x_at	DW001151_at	
GO:0030785	func_[ribulose-bisphosphate carboxylase]-lysine N-methyltransferase activity	22448	4	562	3	6.12750073632674e-005	0.000311481287429943	BP135285_at	C10590_at	EB427447_at	
GO:0006021	proc_inositol biosynthetic process	22448	4	562	3	6.12750073632674e-005	0.000305124526461985	C2348_s_at	C2365_at	C5536_at	
GO:0004512	func_inositol-3-phosphate synthase activity	22448	4	562	3	6.12750073632674e-005	0.000299022035932745	C2348_s_at	C2365_at	C5536_at	
GO:0005528	func_FK506 binding	22448	32	562	6	0.000124789169928974	0.000597030538483718	BP526585_at	C2752_at	C6817_at	C7379_at	C8702_at	EB439415_s_at	
GO:0031998	proc_regulation of fatty acid beta-oxidation	22448	5	562	3	0.00015032965947893	0.00070539301755498	C2663_at	C5511_at	C5511_s_at	
GO:0019684	proc_photosynthesis, light reaction	22448	35	562	6	0.000209742854652695	0.000965608613872783	C5398_at	C5398_x_at	C8668_x_at	CV019493_x_at	CV020510_at	EB681816_at	
GO:0016491	func_oxidoreductase activity	22448	251	562	17	0.00021312265406237	0.000962998659096634	BP131079_at	C10344_at	C10406_s_at	C2282_s_at	C3711_at	C3711_s_at	C5612_at	C5755_at	C5755_s_at	C6740_at	C9629_at	CV020863_x_at	DW000535_at	EB426033_at	EB431045_at	EB450711_s_at	EB681703_at	
GO:0042651	comp_thylakoid membrane	22448	36	562	6	0.000246414896819869	0.00109318608770996	CV017760_at	CV020986_x_at	CV021044_x_at	DV999152_at	DW001114_at	EB682276_at	
GO:0004750	func_ribulose-phosphate 3-epimerase activity	22448	6	562	3	0.000295057191963766	0.00128560633641355	C2219_at	C2219_s_at	C2239_at	
GO:0006544	proc_glycine metabolic process	22448	14	562	4	0.000318576461442621	0.0013637308174035	C2337_at	C2337_s_at	C5619_at	EB441318_at	
GO:0006563	proc_L-serine metabolic process	22448	14	562	4	0.000318576461442621	0.00134021821710344	C2337_at	C2337_s_at	C5619_at	EB441318_at	
GO:0004372	func_glycine hydroxymethyltransferase activity	22448	14	562	4	0.000318576461442621	0.00131750265410169	C2337_at	C2337_s_at	C5619_at	EB441318_at	
GO:0005777	comp_peroxisome	22448	222	562	15	0.000505220302356779	0.00205456256291757	C2134_s_at	C2136_at	C2339_s_at	C2663_at	C2942_at	C4890_at	C4937_at	C5037_s_at	C5137_s_at	C5511_at	C5511_s_at	C5790_at	CV017027_s_at	EB437568_at	EB680541_s_at	
GO:0009513	comp_etioplast	22448	7	562	3	0.000506741038770242	0.00202696415508097	AB041633_s_at	C9397_at	EB433680_at	
GO:0002229	proc_defense response to oomycetes	22448	7	562	3	0.000506741038770242	0.00199427118483773	C6749_s_at	C6749_x_at	C7133_at	
GO:0010277	func_chlorophyllide a oxygenase activity	22448	2	562	2	0.000625695766579776	0.00242332963564231	DW001114_at	EB682276_at	
GO:0009654	comp_oxygen evolving complex	22448	30	562	5	0.000819930926983181	0.00312598665912338	C1933_at	C2916_at	CV019493_x_at	CV021349_at	CV021349_x_at	
GO:0009644	proc_response to high light intensity	22448	83	562	8	0.00111621510654425	0.0041900997845661	C4314_at	C4314_x_at	C5536_at	C5828_at	C9651_x_at	C9836_s_at	CV019617_s_at	EB440886_at	
GO:0009772	proc_photosynthetic electron transport in photosystem II	22448	9	562	3	0.00117141832356249	0.00433069804468557	C2802_x_at	CV019309_s_at	DW000200_at	
GO:0003674	func_molecular_function	22448	4451	562	141	0.0012003975624677	0.00437159709316596	AJ632889_at	BP129317_s_at	BP528113_s_at	BP528785_at	BP530859_at	BT4M3324_at	C10094_at	C10332_at	C10358_s_at	C10516_at	C10621_at	C10621_x_at	C10642_at	C10755_at	C10766_at	C10829_s_at	C10866_at	C11190_at	C11272_at	C11418_at	C11418_x_at	C11537_at	C11544_at	C11546_at	C11546_x_at	C1318_at	C1554_at	C1699_at	C1699_s_at	C2031_at	C2083_at	C2091_at	C2109_at	C2154_s_at	C2171_at	C2196_at	C2222_s_at	C2271_at	C2275_at	C2283_s_at	C2799_s_at	C2824_at	C2937_at	C2937_s_at	C3465_at	C4009_at	C4071_s_at	C413_at	C4402_at	C4848_at	C4861_s_at	C4880_s_at	C5031_at	C524_s_at	C5388_at	C5398_at	C5398_x_at	C5405_at	C5425_at	C5468_at	C5504_s_at	C559_at	C5665_at	C5665_s_at	C5846_at	C5866_at	C5888_at	C5935_at	C5935_s_at	C5983_at	C5983_s_at	C6047_at	C6117_at	C6123_at	C6391_s_at	C6453_at	C6453_s_at	C649_at	C6749_s_at	C6749_x_at	C6918_at	C7009_at	C708_at	C7133_at	C737_at	C756_at	C7582_at	C773_s_at	C7873_at	C8616_at	C8668_x_at	C8670_at	C8670_s_at	C9709_at	C9738_at	CV016024_at	CV016196_x_at	CV017248_at	CV017454_at	CV017640_x_at	CV018647_at	CV018767_x_at	CV019244_at	CV019526_at	CV019873_at	CV019873_x_at	CV019955_s_at	CV020362_s_at	CV020510_at	DV160068_at	DV161523_at	DV999152_at	DV999464_at	DV999946_at	DW000484_at	DW000484_s_at	DW000954_at	DW003998_at	EB426015_at	EB426338_at	EB427417_at	EB428100_at	EB431032_at	EB431216_at	EB432120_at	EB432134_at	EB432442_at	EB432653_at	EB433275_at	EB435721_at	EB439329_at	EB439329_s_at	EB441925_s_at	EB450691_at	EB451050_at	EB679849_s_at	EB681073_at	EB681073_x_at	EB681816_at	EB682718_at	EB682720_x_at	
GO:0016615	func_malate dehydrogenase activity	22448	20	562	4	0.00136858875408752	0.00491081847054933	BT4M241_at	C2663_at	C5511_at	C5511_s_at	
GO:0004311	func_farnesyltranstransferase activity	22448	10	562	3	0.00164243024718924	0.00580801420745181	AB041633_s_at	C9397_at	EB433680_at	
GO:0045550	func_geranylgeranyl reductase activity	22448	3	562	2	0.00184586662529536	0.00643416366531525	C11478_at	C6357_s_at	
GO:0008508	func_bile acid:sodium symporter activity	22448	11	562	3	0.00221652719641119	0.00761736106935676	DW001009_at	EB425182_s_at	EB448674_at	
GO:0008266	func_poly(U) binding	22448	55	562	6	0.00245700929390891	0.00832653149602463	C2337_at	C2337_s_at	C5619_at	C6740_at	CV019493_x_at	EB441318_at	
GO:0030076	comp_light-harvesting complex	22448	164	562	11	0.00288578003776507	0.00964562094814627	C2159_at	CB329261_at	CV016171_at	CV016722_at	CV016722_x_at	CV016793_x_at	CV016830_x_at	CV017571_x_at	CV017760_at	CV020986_x_at	CV021044_x_at	
GO:0010304	proc_PSII associated light-harvesting complex II catabolic process	22448	12	562	3	0.00290071959487115	0.00956453488038595	BP133311_s_at	C3933_s_at	EB437261_s_at	
GO:0009670	func_triose-phosphate transmembrane transporter activity	22448	12	562	3	0.00290071959487115	0.00943700774864747	C542_at	C542_s_at	CV017920_s_at	
GO:0015717	proc_triose phosphate transport	22448	12	562	3	0.00290071959487115	0.00931283659406	C542_at	C542_s_at	CV017920_s_at	
GO:0009409	proc_response to cold	22448	522	562	24	0.00336868741007479	0.0106748016630941	C2136_at	C2219_at	C2219_s_at	C2239_at	C2337_at	C2337_s_at	C2802_x_at	C470_s_at	C486_at	C4937_at	C5037_s_at	C5619_at	C5684_at	C6465_at	CV016726_at	CV019309_s_at	DW000200_at	EB424929_at	EB427417_at	EB429692_x_at	EB439329_at	EB439329_s_at	EB441318_at	EB441663_at	
GO:0051745	func_4-hydroxy-3-methylbut-2-en-1-yl diphosphate reductase activity	22448	4	562	2	0.00363045824322861	0.0113568180942023	C2377_at	C2377_x_at	
GO:0010229	proc_inflorescence development	22448	4	562	2	0.00363045824322861	0.0112130609031365	C1987_at	C2006_at	
GO:0048529	func_magnesium-protoporphyrin IX monomethyl ester (oxidative) cyclase activity	22448	4	562	2	0.00363045824322861	0.0110728976418473	C2341_at	C2341_s_at	
GO:0006352	proc_transcription initiation	22448	26	562	4	0.00375054955300036	0.0112979517399023	BP133489_at	C5675_at	C734_at	C9387_at	
GO:0005198	func_structural molecule activity	22448	82	562	7	0.00447395306418641	0.0133127383861157	C10329_at	C2080_at	C5966_at	C6872_at	DV999478_s_at	EB424609_at	EB439968_at	
GO:0004375	func_glycine dehydrogenase (decarboxylating) activity	22448	14	562	3	0.00462385362194595	0.0135930154669254	BT4M4235_at	C1981_at	CV015986_s_at	
GO:0005960	comp_glycine cleavage complex	22448	14	562	3	0.00462385362194595	0.013431193854224	BT4M4235_at	C1981_at	CV015986_s_at	
GO:0009626	proc_plant-type hypersensitive response	22448	44	562	5	0.00468994901380126	0.0134629124631472	C2337_at	C2337_s_at	C2376_s_at	C5619_at	EB441318_at	
GO:0009853	proc_photorespiration	22448	83	562	7	0.00478321840229334	0.0135709917460416	C2337_at	C2337_s_at	C2339_s_at	C2942_at	C5619_at	C5662_at	EB441318_at	
GO:0004813	func_alanine-tRNA ligase activity	22448	5	562	2	0.00595054396572425	0.0166888819268588	C2852_at	C2852_s_at	
GO:0009904	proc_chloroplast accumulation movement	22448	5	562	2	0.00595054396572425	0.0164992355413263	BP131017_at	EB440983_at	
GO:0006954	proc_inflammatory response	22448	5	562	2	0.00595054396572425	0.0163138508723227	C2114_at	DV160623_at	
GO:0006419	proc_alanyl-tRNA aminoacylation	22448	5	562	2	0.00595054396572425	0.0161325858626302	C2852_at	C2852_s_at	
GO:0016876	func_ligase activity, forming aminoacyl-tRNA and related compounds	22448	5	562	2	0.00595054396572425	0.0159553046993046	C2852_at	C2852_s_at	
GO:0046677	proc_response to antibiotic	22448	5	562	2	0.00595054396572425	0.0157818774743122	C2377_at	C2377_x_at	
GO:0046429	func_4-hydroxy-3-methylbut-2-en-1-yl diphosphate synthase activity	22448	5	562	2	0.00595054396572425	0.0156121798670615	C2377_at	C2377_x_at	
GO:0007568	proc_aging	22448	67	562	6	0.00658104897929368	0.0170827228824219	C2824_at	C5737_at	C5737_s_at	C6322_s_at	C696_at	C696_x_at	
GO:0042549	proc_photosystem II stabilization	22448	16	562	3	0.00685413977712801	0.0176043169012551	C5720_at	CV019493_x_at	DW000933_at	
GO:0004028	func_3-chloroallyl aldehyde dehydrogenase activity	22448	32	562	4	0.00801734217796879	0.020377411369004	C4832_at	C574_s_at	EB434753_at	EB434753_s_at	
GO:0051453	proc_regulation of intracellular pH	22448	6	562	2	0.00877828735261166	0.0220814650931675	C5503_s_at	EB680189_s_at	
GO:0009642	proc_response to light intensity	22448	6	562	2	0.00877828735261166	0.0218561440207882	EB431032_at	EB432134_at	
GO:0050421	func_nitrite reductase (NO-forming) activity	22448	6	562	2	0.00877828735261166	0.0216353748892651	C9271_at	DW001091_s_at	
GO:0015140	func_malate transmembrane transporter activity	22448	6	562	2	0.00877828735261166	0.0214190211403724	C5503_s_at	EB680189_s_at	
GO:0047889	func_ferredoxin-nitrate reductase activity	22448	6	562	2	0.00877828735261166	0.0212069516241311	C9271_at	DW001091_s_at	
GO:0009765	proc_photosynthesis, light harvesting	22448	6	562	2	0.00877828735261166	0.0209990403336985	C6453_at	C6453_s_at	
GO:0009658	proc_chloroplast organization	22448	52	562	5	0.00953822593172871	0.0225954090033185	C1987_at	C2006_at	C2009_at	C2080_at	C2136_at	
GO:0006546	proc_glycine catabolic process	22448	18	562	3	0.00962410383956125	0.0225796282389706	BT4M4235_at	C1981_at	CV015986_s_at	
GO:0006800	proc_oxygen and reactive oxygen species metabolic process	22448	35	562	4	0.0110077156204167	0.0255798343941112	C2337_at	C2337_s_at	C5619_at	EB441318_at	
GO:0008654	proc_phospholipid biosynthetic process	22448	19	562	3	0.0112192223159169	0.0258253796706011	C2348_s_at	C2365_at	C5536_at	
GO:0006835	proc_dicarboxylic acid transport	22448	7	562	2	0.0120869058781525	0.0275626638716749	C5503_s_at	EB680189_s_at	
GO:0015081	func_sodium ion transmembrane transporter activity	22448	7	562	2	0.0120869058781525	0.0273074540210113	EB430396_at	EB451337_at	
GO:0017153	func_sodium:dicarboxylate symporter activity	22448	7	562	2	0.0120869058781525	0.0270569269199011	C5503_s_at	EB680189_s_at	
GO:0003755	func_peptidyl-prolyl cis-trans isomerase activity	22448	77	562	6	0.0127012197522104	0.0281736147230849	BP526585_at	C2752_at	C6817_at	C7379_at	C8702_at	EB439415_s_at	
GO:0030246	func_carbohydrate binding	22448	56	562	5	0.0129279416920352	0.028418178133843	BP133198_at	C759_at	CV017864_at	CV021335_s_at	DV161411_at	
GO:0010187	proc_negative regulation of seed germination	22448	8	562	2	0.0158506357602123	0.034531742191891	C1987_at	C2006_at	
GO:0019787	func_small conjugating protein ligase activity	22448	8	562	2	0.0158506357602123	0.0342261515530248	C5920_s_at	EB432510_at	
GO:0009902	proc_chloroplast relocation	22448	8	562	2	0.0158506357602123	0.0339259221534368	C5782_at	EB451050_at	
GO:0015743	proc_malate transport	22448	8	562	2	0.0158506357602123	0.0336309141347113	C5503_s_at	EB680189_s_at	
GO:0009055	func_electron carrier activity	22448	105	562	7	0.0164648153887589	0.0346328875418721	C10530_at	C2007_s_at	C2081_at	C6574_at	CV021043_at	DV159732_at	EB447783_s_at	
GO:0009769	proc_photosynthesis, light harvesting in photosystem II	22448	22	562	3	0.0168706442871904	0.0351832239835424	CV017760_at	CV020986_x_at	CV021044_x_at	
GO:0016123	proc_xanthophyll biosynthetic process	22448	9	562	2	0.0200446978849835	0.0414483583384405	C2333_at	EB450833_s_at	
GO:0003935	func_GTP cyclohydrolase II activity	22448	9	562	2	0.0200446978849835	0.0411000528061847	CV021185_at	EB434789_at	
GO:0008610	proc_lipid biosynthetic process	22448	9	562	2	0.0200446978849835	0.0407575523661332	C745_at	T144_at	
GO:0008686	func_3,4-dihydroxy-2-butanone-4-phosphate synthase activity	22448	9	562	2	0.0200446978849835	0.04042071309038	CV021185_at	EB434789_at	
GO:0008287	comp_protein serine/threonine phosphatase complex	22448	24	562	3	0.0213726206825104	0.0427452413650209	C2248_s_at	C2448_s_at	C6065_at	
GO:0031072	func_heat shock protein binding	22448	139	562	8	0.0239122699525218	0.0474357225074417	C10911_at	C2188_at	C6049_at	C6095_at	C6095_s_at	CV020691_s_at	DV159732_at	EB440983_at	
GO:0010007	comp_magnesium chelatase complex	22448	10	562	2	0.0246452647944246	0.0484955210470936	C11408_at	C1990_at	
GO:0016851	func_magnesium chelatase activity	22448	10	562	2	0.0246452647944246	0.0481075568787169	C11408_at	C1990_at	
GO:0045454	proc_cell redox homeostasis	22448	66	562	5	0.0247275861809426	0.0478851668900794	C4937_at	C5037_s_at	C6327_s_at	C9817_at	C9817_s_at	
GO:0009295	comp_nucleoid	22448	45	562	4	0.0257846686489116	0.0495390484278302	C2231_at	C2231_s_at	DW001151_at	EB682422_at	
