# Supplementary material for: TobEA: an atlas of tobacco gene expression from seed to senescence
Source: BMC Genomics. 2010 Feb 26;11:142. doi: 10.1186/1471-2164-11-142 (PMC2841117; doi:10.1186/1471-2164-11-142)
Supplement: Additional file 7 — GO analysis of K-means clusters. Zip file containing lists of probes sets and GO analysis results for in each of the 30 K-means clusters (K0- K29). [file 1471-2164-11-142-S7.ZIP › Cluster 21 of 30 K-means on Index.txt]

C25_at
C25_s_at
C31_at
C52_x_at
C59_at
C60_s_at
C242_at
C291_s_at
C308_at
C343_s_at
C520_at
C520_x_at
C527_at
C645_at
C681_at
C714_at
C2272_at
C764_at
C775_at
C801_at
C801_s_at
C899_at
C1070_at
C1305_at
C1351_at
C1363_at
C1393_at
C1463_at
C1463_s_at
C1493_at
C1494_at
C1520_at
C1555_s_at
C1559_s_at
C1578_at
C1703_at
C1703_s_at
C1715_at
C1716_at
C1802_at
C1802_s_at
C1834_at
C1860_at
C1868_at
C1868_x_at
C1904_at
C1998_at
C2026_at
C2033_at
C2034_at
C2040_s_at
C2041_at
C2108_at
C2128_at
C2128_x_at
C2315_s_at
C2350_at
C2386_at
C2420_at
C2420_x_at
C2429_at
C2509_s_at
C2586_at
C2677_at
C2749_at
C3052_s_at
C3269_at
C3282_at
C3333_at
C3377_s_at
TT35_F01_at
C3496_at
C3524_at
C3539_at
C3602_at
C3640_s_at
C3651_x_at
C3669_at
C6679_s_at
C3722_at
C3723_at
C3724_at
C3744_at
C3763_s_at
C3805_at
C3852_s_at
C3858_at
C3999_at
C4033_at
C4047_at
C4107_at
C4206_at
C4206_x_at
C4225_at
C4229_at
C4242_at
C4336_at
C4372_at
C4372_x_at
C4434_x_at
C4436_at
C4454_at
C4454_s_at
C4463_at
C4465_at
C4470_at
C4495_at
C4559_at
C4567_at
C4764_at
C4770_at
C4786_at
C4797_at
C4909_at
C4926_at
C4942_at
C4952_at
C4966_at
C4966_x_at
C4968_at
C4968_s_at
C5089_at
C5126_at
C5537_s_at
C5157_at
C5172_at
C5176_at
C5225_s_at
C5232_at
C5268_x_at
C5396_at
C5420_s_at
C5453_at
C5453_x_at
C5459_s_at
C5463_at
C5464_at
C5490_at
C5490_x_at
C5514_at
C5596_at
C5604_at
C5625_at
C5636_at
C5664_s_at
C5671_at
C5701_at
C5789_at
C5789_s_at
C5808_at
C5953_at
C5953_s_at
C6054_at
C6078_at
C6084_at
C6087_at
C6091_at
C6105_s_at
C6114_at
C6140_at
C6140_x_at
C6192_at
C6211_at
C6211_x_at
C6264_at
C6267_at
C6285_at
C6292_at
C6352_at
C6410_at
C6417_at
C6421_at
C6424_at
C6424_s_at
C6434_at
C6467_at
C6524_at
C6550_at
C6582_at
C6582_x_at
C6592_at
C6592_x_at
C6643_at
C6645_at
C6651_at
C6668_at
C6676_at
C6695_s_at
C6708_at
C6754_at
C6760_s_at
C6778_at
C6795_at
C6799_at
C6965_at
C6965_s_at
C6971_at
C6976_at
C6990_at
C7006_at
C7064_at
C7064_s_at
C7158_at
C7225_at
C7256_at
C7273_at
C7286_at
C7298_at
C7370_at
C7463_at
C7620_at
C7650_at
C7693_at
C7812_at
C7826_at
C7843_at
C8040_at
C8174_at
C8191_at
C8254_at
C8391_at
C8401_at
C8433_at
C8457_s_at
C8565_at
C8571_s_at
C8571_x_at
C8584_at
C8684_at
C8700_at
C8809_at
C8819_at
C8829_s_at
C8872_at
C8885_x_at
C8986_at
C9067_at
C9157_at
C9180_at
C9187_at
C9187_s_at
C9195_at
C9243_at
C9334_at
C9334_s_at
C9335_at
C9335_s_at
C9404_at
C9538_at
C9604_at
C9604_x_at
C9636_at
C9697_s_at
C9776_at
C9776_s_at
C9786_at
C9831_at
C9869_at
C9910_x_at
C9969_at
C9969_s_at
C9972_at
C10083_at
C10083_s_at
C10148_at
C10188_at
C10238_at
C10238_x_at
C10253_at
C10266_at
C10282_at
C10347_at
C10361_at
C10412_s_at
C10424_at
C10486_at
C10486_s_at
C10505_at
C10525_at
C10525_x_at
C10544_at
C10546_at
C10623_at
C10657_at
C10659_at
C10701_at
C10763_x_at
C10777_at
C10831_s_at
C10870_at
C10944_s_at
C10974_at
C11006_at
C11047_at
C11057_s_at
C11095_at
C11169_at
C11169_s_at
C11180_at
C11227_at
C11229_at
C11270_at
C11405_at
C11486_at
C11486_s_at
C11539_at
C11557_at
C11585_at
C11593_at
C11635_at
C11684_at
C11703_at
C11703_x_at
EB684087_at
EB683962_at
EB683870_at
EB683870_x_at
EB683850_s_at
EB683726_s_at
EB683534_at
EB683457_s_at
EB682983_at
EB682912_at
EB682586_at
EB682393_at
EB682393_x_at
EB681993_at
EB681827_at
TT28_B08_at
EB681180_at
EB680778_at
EB680768_at
EB680702_at
EB680657_at
EB680402_at
DW004743_at
DW004090_at
DV158884_at
DV158884_s_at
DW004068_at
DW003994_at
DW003657_at
DW003507_at
DW003354_at
DW003327_at
DW003300_at
DW003278_x_at
DW003258_at
DW003246_at
DW003223_at
DW003131_at
DW003131_s_at
DW003120_at
DW003014_at
TT10_I15_s_at
DW002800_at
DW002484_at
DW002216_at
DW002175_at
DW002175_s_at
DW001989_at
DW001926_s_at
DW001888_at
DW001823_at
DW001629_at
DW001302_at
DW001213_at
DW001094_at
DW000951_at
DW000794_s_at
DW000595_at
DW000553_at
DV999822_at
DV999628_at
DV162239_at
DV162132_at
DV161727_at
DV161716_at
DV161394_at
DV161358_at
DV161119_s_at
DV160756_at
DV160709_at
DV160547_s_at
DV159714_at
DV159614_at
DV159319_s_at
DV159288_s_at
DV159234_at
DV158073_at
DV157528_at
DV157528_x_at
EB643479_x_at
EB451837_at
EB451628_at
EB451361_s_at
EB451232_at
EB451085_at
EB450996_at
EB450996_x_at
EB450612_at
EB450398_at
EB450151_at
EB449874_at
EB449668_at
EB448446_s_at
EB449651_x_at
EB449647_at
EB449436_at
EB449409_at
EB449162_s_at
EB448888_at
EB448847_s_at
EB448622_at
EB448579_at
EB448531_at
EB448290_at
EB447948_at
EB447215_at
EB447102_at
EB446853_at
EB446778_at
EB446724_at
EB446609_at
EB446230_at
EB446209_at
EB446013_at
EB445954_s_at
EB445688_at
EB445573_at
EB445119_at
EB445091_at
EB444886_at
EB444826_at
EB444824_at
EB444653_x_at
EB444617_at
EB444583_at
EB444485_at
EB444485_x_at
EB444456_at
EB434403_s_at
EB444326_at
EB444311_at
EB444084_at
EB444061_at
EB443550_s_at
EB443134_s_at
EB443005_at
EB443004_at
EB442599_at
EB442515_s_at
EB442428_at
EB442428_s_at
EB442367_at
EB441987_at
EB441897_at
EB441696_at
EB441684_at
EB441520_x_at
EB441446_at
EB441387_s_at
EB440397_at
EB440224_at
EB440198_at
EB439966_at
EB439880_at
EB439549_at
EB439421_at
EB439179_at
EB439132_at
EB438986_at
EB438918_at
EB438663_at
EB438500_at
EB438408_at
EB438365_at
EB437976_at
EB437976_x_at
EB437156_at
EB436535_at
EB436392_at
EB436358_x_at
EB435774_at
EB435670_at
EB435666_at
EB432871_at
EB432871_x_at
EB432693_at
EB432644_at
EB432644_s_at
EB432562_at
EB432496_at
EB432480_at
EB432359_at
EB432184_at
EB432016_at
EB431966_at
EB431785_at
EB431613_at
EB431613_x_at
EB431014_at
EB430637_at
EB430151_at
EB430022_at
EB429881_at
EB429881_s_at
EB429871_at
EB429616_at
EB429278_at
EB429066_at
EB428805_at
EB428803_at
EB428449_at
EB428360_at
EB428339_at
EB428247_at
EB428062_at
EB427996_at
EB427724_at
EB427614_at
EB427568_at
EB427465_at
EB427441_at
EB427253_at
EB426988_at
EB426966_at
EB426781_at
EB426732_at
EB426732_s_at
EB426548_at
EB426493_at
EB426342_at
EB426287_at
EB426287_s_at
EB425969_at
EB425750_at
EB425749_at
EB425680_at
EB425586_s_at
EB425429_at
EB425422_at
EB425228_at
EB425203_at
EB424925_at
EB424925_x_at
BP529807_s_at
BP529343_at
BP528828_at
BP528672_at
BP528567_at
BP528275_at
BP527973_at
BP527416_at
BP527416_s_at
BP527311_at
BP527192_at
BP526931_at
BP526466_s_at
BP526445_at
BP526341_at
BP526203_at
BP525888_at
BP525855_at
BP525546_at
BP137364_at
BP137230_at
BP136987_at
BP136664_at
BP135976_at
BP135113_at
BP134948_at
BP134788_at
BP134667_at
BP134225_at
BP134073_at
BP133732_s_at
BP133686_at
BP133624_s_at
BP133610_at
BP133096_at
BP132865_at
BP132214_at
BP132044_at
BP131618_at
BP131538_at
BP131134_at
BP131023_s_at
BP129713_at
BP129701_at
BP129698_at
BP129540_at
BP129525_at
BP128846_at
BP128702_at
BP128569_at
CN498813_s_at
BP535441_at
BP534983_at
BP534942_at
BP534153_at
BP533427_at
BP532316_at
BP531558_at
BP531542_at
BP531357_at
BP531312_at
BP531268_at
BP531136_at
BP531094_s_at
BP531034_at
BP530957_at
BP530843_at
BP530777_at
BP530270_at
BP530198_at
BP530025_at
CV021368_at
CV021367_at
CV021157_at
CV021154_x_at
CV020639_x_at
CV020608_at
CV020453_x_at
CV020402_at
CV020394_at
CV019622_s_at
CV019571_at
CV019571_x_at
CV019215_s_at
CV019124_at
CV018878_x_at
CV018856_at
CV018571_at
CV018571_x_at
CV018329_at
CV018276_at
CV017411_x_at
CV017182_s_at
CV016800_at
CV016358_at
CV016103_x_at
AJ344598_at
AJ344587_at
AJ717975_s_at
AJ717970_s_at
AJ871281_at
DQ198166_at
DQ073639_at
AF154635_at
AF393206_x_at
TT02_F21_at
TT05_C16_at
TT12_F19_at
TT13_J21_at
TT17_A16_at
TT24_D21_s_at
TT24_L16_at
TT30_H15_at
TT35_M12_at
TT37_C06_at
TT37_F16_at
TT40_K19_at
TT47_A15_at
TT48_K19_at
TT15_F14_at
TT38_J01_at
TT39_J01_at
TT40_M13_at
TT03_H15_at
TT08_H10_at
TT09_A22_at
TT11_C08_at
TT17_N19_at
TT17_N22_at
TT20_D08_at
TT20_I06_at
TT22_N02_at
TT22_P16_x_at
TT23_G01_at
TT23_I07_at
TT23_M09_at
TT35_M14_at
TT36_A05_at
TT36_K07_at
TT37_C12_at
TT37_D23_at
TT37_O14_at
TT38_G15_at
TT38_O04_at
TT39_L13_at
TT41_C16_at
TT41_E13_at
TT02_N20_at
TT03_N13_at
TT03_P12_at
TT05_J21_at
TT05_P03_at
TT06_M17_at
TT08_A07_at
TT09_N14_at
TT10_K09_at
TT10_P18_at
TT11_P07_at
TT15_A03_at
TT15_A03_x_at
TT16_C05_at
TT19_I08_at
TT21_F08_at
TT25_L17_at
TT26_I12_at
TT27_N21_at
TT29_L12_s_at
TT32_B14_s_at
TT33_E08_at
TT33_I21_at
TT34_P18_at
TT35_K12_at
TT36_J18_at
TT36_J18_s_at
TT47_C24_at
TT48_A12_at
TT48_J18_at
TT19_H01_at
TT03_I02_at
TT21_F02_at
TT26_B16_at
TT33_G14_at
TT37_B16_at
TT02_E24_at
TT03_F18_at
TT04_C05_at
TT05_M15_at
TT05_P07_at
TT09_I16_s_at
TT10_P11_s_at
TT11_B06_at
TT21_G01_x_at
TT29_N21_at
TT30_P07_at
TT30_P09_at
TT19_M13_at
TT01_B10_at
TT04_D17_at
TT04_M21_at
TT05_L24_at
TT05_M05_at
TT06_C03_at
TT06_J15_at
TT07_H05_at
TT07_J21_at
TT09_D17_at
TT09_I09_at
TT09_P19_at
TT10_J22_at
TT11_C21_at
TT12_L10_at
TT14_N16_s_at
TT15_C09_at
TT15_C12_at
TT17_L14_at
TT23_B07_at
TT23_G19_at
TT23_O10_at
TT23_P08_at
TT24_I03_at
TT26_A01_at
TT26_E19_at
TT26_K07_at
TT27_P15_at
TT27_P15_x_at
TT28_A20_at
TT29_A14_at
TT31_M22_at
TT38_M12_at
TT38_M17_at
TT38_N08_at
TT41_E08_at
TT47_A19_at
TT48_A05_at
TT48_M11_at
TT50_F18_at
TT50_L04_at
TT50_L19_at
GC109_at
GC461_at
GC471A_x_at
GC480_at
T361_at
BC1M4118_s_at
BC2M1336_x_at
BC2M4211_at
BT1M4417_s_at
BT11M430_x_at
BT2M2321_at
