# Supplementary material for: TobEA: an atlas of tobacco gene expression from seed to senescence
Source: BMC Genomics. 2010 Feb 26;11:142. doi: 10.1186/1471-2164-11-142 (PMC2841117; doi:10.1186/1471-2164-11-142)
Supplement: Additional file 7 — GO analysis of K-means clusters. Zip file containing lists of probes sets and GO analysis results for in each of the 30 K-means clusters (K0- K29). [file 1471-2164-11-142-S7.ZIP › Cluster 21 of 30 K-means on Index.txt_Result_Over_2.txt]

GO_Number	GO_Term	Background	Background_with_GO	List_Total	List_with_GO	Raw_Fish_P	Adjusted_Fish_P	List																																																							
GO:0003700	func_transcription factor activity	22448	1026	496	56	4.59E-10	1.05E-07	AJ344598_at	AJ871281_at	BP129713_at	BP131023_s_at	BP132214_at	BT2M2321_at	C10083_at	C10083_s_at	C10424_at	C10525_at	C10525_x_at	C11405_at	C11539_at	C1494_at	C3333_at	C3640_s_at	C3805_at	C4463_at	C4559_at	C4770_at	C4909_at	C5089_at	C5225_s_at	C5596_at	C6078_at	C6211_at	C6211_x_at	C6524_at	C6645_at	C6651_at	C714_at	C9157_at	C9195_at	C9869_at	DQ073639_at	DQ198166_at	DV159234_at	DV160547_s_at	DW002800_at	DW003246_at	EB425749_at	EB426548_at	EB428062_at	EB430637_at	EB431966_at	EB432644_at	EB432644_s_at	EB436392_at	EB436535_at	EB441520_x_at	EB441684_at	EB441987_at	EB444485_at	EB444485_x_at	EB446853_at	EB683534_at
GO:0006914	proc_autophagy	22448	32	496	9	2.08E-08	2.39E-06	BP128569_at	C11703_at	C11703_x_at	C1351_at	C4465_at	C6582_at	C6582_x_at	CV018571_at	CV018571_x_at																																															
GO:0009672	func_auxin:hydrogen symporter activity	22448	23	496	7	4.45E-07	3.39E-05	C4968_at	C4968_s_at	C6421_at	C6550_at	C6965_at	C6965_s_at	C7650_at																																																	
GO:0009908	proc_flower development	22448	121	496	14	4.81E-07	2.75E-05	BP131023_s_at	BP530270_at	C10525_at	C10525_x_at	C3640_s_at	C4567_at	C6434_at	C7064_at	C7064_s_at	C9157_at	DV159714_at	EB428360_at	EB436392_at	EB683457_s_at																																										
GO:0004657	func_proline dehydrogenase activity	22448	5	496	4	1.16E-06	5.30E-05	C1463_at	C1463_s_at	C4952_at	EB643479_x_at																																																				
GO:0006562	proc_proline catabolic process	22448	5	496	4	1.16E-06	4.42E-05	C1463_at	C1463_s_at	C4952_at	EB643479_x_at																																																				
GO:0016021	comp_integral to membrane	22448	241	496	19	1.93E-06	6.33E-05	BP527416_at	BP527416_s_at	BP531034_at	C3282_at	C4436_at	C4495_at	C4968_at	C4968_s_at	C5459_s_at	C6421_at	C6550_at	C6965_at	C6965_s_at	C7650_at	C7843_at	DW003258_at	EB425969_at	EB440224_at	EB448888_at																																					
GO:0010378	proc_temperature compensation of the circadian clock	22448	6	496	4	3.41E-06	9.76E-05	C7064_at	C7064_s_at	DV159714_at	EB683457_s_at																																																				
GO:0048578	"proc_positive regulation of long-day photoperiodism, flowering"	22448	6	496	4	3.41E-06	8.68E-05	C7064_at	C7064_s_at	DV159714_at	EB683457_s_at																																																				
GO:0015114	func_phosphate transmembrane transporter activity	22448	6	496	4	3.41E-06	7.81E-05	C9334_at	C9334_s_at	C9335_at	C9335_s_at																																																				
GO:0006817	proc_phosphate transport	22448	12	496	5	3.60E-06	7.49E-05	C4225_at	C9334_at	C9334_s_at	C9335_at	C9335_s_at																																																			
GO:0016563	func_transcription activator activity	22448	89	496	11	4.24E-06	8.09E-05	BP129713_at	BP131023_s_at	BP132214_at	C714_at	DQ073639_at	EB426548_at	EB430637_at	EB431966_at	EB436535_at	EB444485_at	EB444485_x_at																																													
GO:0006355	"proc_regulation of transcription, DNA-dependent"	22448	545	496	30	5.02E-06	8.84E-05	AJ344598_at	AJ871281_at	BP132214_at	BT2M2321_at	C10083_at	C10083_s_at	C11405_at	C11539_at	C4463_at	C4470_at	C5089_at	C6078_at	C6651_at	C714_at	C9195_at	C9869_at	DQ073639_at	DQ198166_at	DV159234_at	DW003246_at	EB426548_at	EB431966_at	EB432496_at	EB432644_at	EB432644_s_at	EB436535_at	EB441987_at	EB444485_at	EB444485_x_at	EB683534_at																										
GO:0006537	proc_glutamate biosynthetic process	22448	7	496	4	7.82E-06	0.000127881	C1463_at	C1463_s_at	C4952_at	EB643479_x_at																																																				
GO:0010044	proc_response to aluminum ion	22448	9	496	4	2.72E-05	0.000414779	C1868_at	C1868_x_at	C8829_s_at	DW002800_at																																																				
GO:0008017	func_microtubule binding	22448	30	496	6	4.27E-05	0.000611221	C11703_at	C11703_x_at	C1351_at	C4465_at	C6582_at	C6582_x_at													
GO:0007275	proc_multicellular organismal development	22448	81	496	9	7.43E-05	0.001001499	BP530270_at	C10525_at	C10525_x_at	C2040_s_at	C2041_at	C4567_at	C4770_at	C6434_at	EB428360_at										
GO:0009926	proc_auxin polar transport	22448	66	496	8	0.000100225	0.001275087	C4942_at	C4968_at	C4968_s_at	C6421_at	C6550_at	C6965_at	C6965_s_at	C7650_at											
GO:0004300	func_enoyl-CoA hydratase activity	22448	12	496	4	0.000101241	0.001220219	BP530270_at	C4567_at	C6434_at	EB428360_at															
GO:0005315	func_inorganic phosphate transmembrane transporter activity	22448	12	496	4	0.000101241	0.001159208	C9334_at	C9334_s_at	C9335_at	C9335_s_at															
GO:0006308	proc_DNA catabolic process	22448	5	496	3	0.000103733	0.001131189	C10486_at	C10486_s_at	EB683850_s_at																
GO:0043765	func_T/G mismatch-specific endonuclease activity	22448	5	496	3	0.000103733	0.001079771	C10486_at	C10486_s_at	EB683850_s_at																
GO:0009414	proc_response to water deprivation	22448	269	496	17	0.00011118	0.00110697	BP132214_at	BP134073_at	C11635_at	C2040_s_at	C2041_at	C3763_s_at	C5268_x_at	C5664_s_at	C9180_at	C9776_at	C9776_s_at	DQ073639_at	EB425586_s_at	EB426342_at	EB431966_at	EB436535_at	EB683726_s_at		
GO:0000014	func_single-stranded DNA specific endodeoxyribonuclease activity	22448	6	496	3	0.000204057	0.00194704	C10486_at	C10486_s_at	EB683850_s_at																
GO:0006508	proc_proteolysis	22448	362	496	19	0.000486649	0.004457705	C10659_at	C2108_at	C3377_s_at	C3763_s_at	C5463_at	C5490_at	C5490_x_at	C5789_at	C5789_s_at	C6424_at	C6424_s_at	C9187_at	C9187_s_at	C9243_at	DW000794_s_at	DW002484_at	EB441387_s_at	EB447215_at	EB449647_at
GO:0005776	comp_autophagic vacuole	22448	2	496	2	0.000487249	0.004291539	CV018571_at	CV018571_x_at																	
GO:0009062	proc_fatty acid catabolic process	22448	2	496	2	0.000487249	0.004132593	C6990_at	EB443004_at																	
GO:0004165	func_dodecenoyl-CoA delta-isomerase activity	22448	2	496	2	0.000487249	0.003985	C6990_at	EB443004_at																	
GO:0006635	proc_fatty acid beta-oxidation	22448	46	496	6	0.000499773	0.00394648	BP530270_at	C3269_at	C4567_at	C6434_at	C7826_at	EB428360_at													
GO:0005775	comp_vacuolar lumen	22448	3	496	2	0.0014403	0.010994288	CV018571_at	CV018571_x_at																	
GO:0010036	proc_response to boron	22448	3	496	2	0.0014403	0.010639634	C4454_at	C4454_s_at																	
GO:0007584	proc_response to nutrient	22448	3	496	2	0.0014403	0.010307145	C5268_x_at	EB683726_s_at																							
GO:0019776	func_Atg8 ligase activity	22448	3	496	2	0.0014403	0.009994807	CV018571_at	CV018571_x_at																							
GO:0019779	func_APG8 activating enzyme activity	22448	3	496	2	0.0014403	0.009700842	CV018571_at	CV018571_x_at																							
GO:0042542	proc_response to hydrogen peroxide	22448	59	496	6	0.001889012	0.012359534	C2350_at	C7064_at	C7064_s_at	C899_at	DV159714_at	EB683457_s_at																			
GO:0042752	proc_regulation of circadian rhythm	22448	25	496	4	0.002060528	0.01310725	C7064_at	C7064_s_at	DV159714_at	EB683457_s_at																					
GO:0008270	func_zinc ion binding	22448	603	496	25	0.002107859	0.013045939	BP137364_at	BP528672_at	C1493_at	C1578_at	C2026_at	C60_s_at	C6643_at	C9538_at	CV020639_x_at	DV161119_s_at	DV161358_at	DW002800_at	DW003354_at	EB425749_at	EB428062_at	EB435666_at	EB441696_at	EB443550_s_at	EB444617_at	EB449162_s_at	EB451232_at	EB683870_at	EB683870_x_at	EB683962_at	EB684087_at
GO:0009640	proc_photomorphogenesis	22448	61	496	6	0.002243385	0.013519347	BP526341_at	C2509_s_at	C4559_at	EB425228_at	EB428062_at	EB441684_at																			
GO:0015800	proc_acidic amino acid transport	22448	4	496	2	0.002838412	0.016666572	C5172_at	DW001213_at																							
GO:0015700	proc_arsenite transport	22448	4	496	2	0.002838412	0.016249908	C4454_at	C4454_s_at																							
GO:0015105	func_arsenite transmembrane transporter activity	22448	4	496	2	0.002838412	0.015853569	C4454_at	C4454_s_at																							
GO:0010107	proc_potassium ion import	22448	4	496	2	0.002838412	0.015476103	C5268_x_at	EB683726_s_at																							
GO:0015804	proc_neutral amino acid transport	22448	4	496	2	0.002838412	0.015116194	C5172_at	DW001213_at																							
GO:0010475	func_galactose-1-phosphate guanylyltransferase (GDP) activity	22448	4	496	2	0.002838412	0.014772644	CV019622_s_at	EB432693_at																							
GO:0048037	func_cofactor binding	22448	4	496	2	0.002838412	0.014444363	C3858_at	C6114_at																							
GO:0005654	comp_nucleoplasm	22448	28	496	4	0.003165472	0.015758543	C7064_at	C7064_s_at	DV159714_at	EB683457_s_at																					
GO:0004519	func_endonuclease activity	22448	14	496	3	0.003254799	0.015858491	C10486_at	C10486_s_at	EB683850_s_at																						
GO:0010089	proc_xylem histogenesis	22448	15	496	3	0.00400229	0.019094256	BP129713_at	C6645_at	EB430637_at																																								
GO:0005777	comp_peroxisome	22448	222	496	12	0.004030661	0.018837172	BP530270_at	C3269_at	C3723_at	C4567_at	C6264_at	C6434_at	C6990_at	DV158073_at	DW003223_at	EB428360_at	EB442599_at	EB443004_at																															
GO:0015171	func_amino acid transmembrane transporter activity	22448	49	496	5	0.004422245	0.020253883	C11095_at	C4764_at	C4942_at	C5172_at	DW001213_at																																						
GO:0006865	proc_amino acid transport	22448	49	496	5	0.004422245	0.019856748	C11095_at	C4764_at	C4942_at	C5172_at	DW001213_at																																						
GO:0019458	proc_methionine catabolic process via 2-oxobutanoate	22448	5	496	2	0.004661531	0.020528665	C4966_at	C4966_x_at																																									
GO:0006805	proc_xenobiotic metabolic process	22448	5	496	2	0.004661531	0.020141331	C291_s_at	GC480_at																																									
GO:0018826	func_methionine gamma-lyase activity	22448	5	496	2	0.004661531	0.019768344	C4966_at	C4966_x_at																																									
GO:0046520	proc_sphingoid biosynthetic process	22448	5	496	2	0.004661531	0.019408919	BP526341_at	EB425228_at																																									
GO:0000170	func_sphingosine hydroxylase activity	22448	5	496	2	0.004661531	0.019062331	BP526341_at	EB425228_at																																									
GO:0009738	proc_abscisic acid mediated signaling	22448	52	496	5	0.00571128	0.022945317	BP132214_at	C9180_at	DQ073639_at	EB431966_at	EB436535_at																																						
GO:0009845	proc_seed germination	22448	76	496	6	0.006701363	0.026458831	BP530270_at	BP533427_at	C4567_at	C6434_at	DW001926_s_at	EB428360_at																																					
GO:0008430	func_selenium binding	22448	6	496	2	0.006890268	0.026743582	EB437976_at	EB437976_x_at																																									
GO:0005515	func_protein binding	22448	1321	496	43	0.00729252	0.027833119	BP131023_s_at	BP132044_at	BP132214_at	BP135113_at	BP137364_at	BP528672_at	C10282_at	C11635_at	C2026_at	C2429_at	C3723_at	C5268_x_at	C5453_at	C5453_x_at	C60_s_at	C645_at	C6760_s_at	C8872_at	C9180_at	C9538_at	C9776_at	C9776_s_at	DQ073639_at	DV161119_s_at	DV161358_at	DV162132_at	DW001629_at	DW003354_at	EB426493_at	EB428062_at	EB429881_at	EB429881_s_at	EB431966_at	EB436535_at	EB438986_at	EB440397_at	EB441696_at	EB441897_at	EB444617_at	EB451232_at	EB683726_s_at	EB683962_at	EB684087_at
GO:0009739	proc_response to gibberellin stimulus	22448	102	496	7	0.007511629	0.028199396	BP532316_at	C4242_at	DV160709_at	DW001629_at	DW003246_at	EB427465_at	EB427724_at																																				
GO:0009644	proc_response to high light intensity	22448	83	496	6	0.010177928	0.037592671	C11635_at	C2350_at	C899_at	C9776_at	C9776_s_at	EB425680_at																																					
GO:0006950	proc_response to stress	22448	111	496	7	0.011683763	0.042469552	BP132214_at	C11557_at	C1555_s_at	C242_at	DQ073639_at	EB431966_at	EB436535_at																																				
GO:0010476	proc_gibberellin-mediated signaling	22448	8	496	2	0.012490255	0.044691693	DV160709_at	EB427465_at																																																														
GO:0048444	proc_floral organ morphogenesis	22448	8	496	2	0.012490255	0.044004129	DV160709_at	EB427465_at																																																														
GO:0046715	func_boron transporter activity	22448	8	496	2	0.012490255	0.0433374	C4454_at	C4454_s_at																																																														
GO:0046713	proc_boron transport	22448	8	496	2	0.012490255	0.042690573	C4454_at	C4454_s_at																																																														
GO:0010540	proc_basipetal auxin transport	22448	8	496	2	0.012490255	0.04206277	C2040_s_at	C2041_at																																																														
GO:0005634	comp_nucleus	22448	2190	496	64	0.012607299	0.041841615	AJ344598_at	AJ717975_s_at	AJ871281_at	BP129713_at	BP131023_s_at	BP132214_at	BP134073_at	BT2M2321_at	C10083_at	C10083_s_at	C10282_at	C10424_at	C10525_at	C10525_x_at	C11405_at	C11539_at	C3333_at	C3640_s_at	C3763_s_at	C3805_at	C4470_at	C4909_at	C5225_s_at	C5268_x_at	C5953_at	C5953_s_at	C6078_at	C6091_at	C6211_at	C6211_x_at	C6524_at	C6645_at	C6651_at	C7064_at	C7064_s_at	C714_at	C8872_at	C9067_at	C9157_at	C9195_at	C9869_at	DQ073639_at	DQ198166_at	DV159234_at	DV159714_at	DV160547_s_at	DW002800_at	EB426548_at	EB428062_at	EB430637_at	EB431966_at	EB432496_at	EB432644_at	EB432644_s_at	EB436392_at	EB436535_at	EB441520_x_at	EB441987_at	EB444485_at	EB444485_x_at	EB446853_at	EB683457_s_at	EB683534_at	EB683726_s_at
GO:0007623	proc_circadian rhythm	22448	64	496	5	0.013522078	0.044236513	C2509_s_at	C7064_at	C7064_s_at	DV159714_at	EB683457_s_at																																																											
GO:0015144	func_carbohydrate transmembrane transporter activity	22448	65	496	5	0.014390609	0.046414782	C9334_at	C9334_s_at	C9335_at	C9335_s_at	GC471A_x_at																																																											
