# Supplementary material for: TobEA: an atlas of tobacco gene expression from seed to senescence
Source: BMC Genomics. 2010 Feb 26;11:142. doi: 10.1186/1471-2164-11-142 (PMC2841117; doi:10.1186/1471-2164-11-142)
Supplement: Additional file 7 — GO analysis of K-means clusters. Zip file containing lists of probes sets and GO analysis results for in each of the 30 K-means clusters (K0- K29). [file 1471-2164-11-142-S7.ZIP › Cluster 22 of 30 K-means on Index.txt]

AFFX-DapX-5_at
AFFX-DapX-M_at
AFFX-DapX-3_at
AFFX-LysX-5_at
AFFX-LysX-M_at
AFFX-LysX-3_at
AFFX-PheX-5_at
AFFX-PheX-M_at
AFFX-r2-Bs-dap-5_at
AFFX-r2-Bs-dap-M_at
AFFX-r2-Bs-dap-3_at
AFFX-r2-Bs-lys-5_at
AFFX-r2-Bs-lys-M_at
AFFX-r2-Bs-phe-5_at
AFFX-r2-Bs-phe-M_at
AFFX-r2-Bs-phe-3_at
C40_x_at
C103_at
C122_at
C124_s_at
C129_s_at
C135_at
C179_s_at
C180_at
C249_at
C251_at
C294_s_at
C338_at
C338_s_at
C372_s_at
C436_s_at
C475_at
C484_at
C484_s_at
C508_at
C514_at
C549_at
C525_at
C551_at
C551_s_at
C600_at
C600_s_at
C640_at
C683_at
C700_s_at
C710_at
C710_x_at
C713_at
C718_at
C775_s_at
C776_at
C780_at
C841_at
C1063_at
C1069_s_at
C1250_at
C1257_at
C1302_at
C1402_x_at
C1416_at
C1416_x_at
C1422_at
C1422_x_at
C1424_s_at
C1433_at
C1445_at
C1489_at
C1508_at
C1558_s_at
C1570_at
C1584_at
C1590_at
C1596_at
C1624_at
C1631_at
C1637_at
C1642_at
C1644_at
C1655_at
C1678_at
C1684_at
C1702_at
C1704_at
C1740_at
C1740_x_at
C1779_at
C1803_at
C1811_at
C1824_at
C1824_x_at
C1857_at
C1881_at
C1994_s_at
C2013_at
C2021_at
C2079_at
C2087_at
C2099_at
C2101_s_at
C2103_at
C2129_at
C2153_at
C2170_s_at
C2324_at
C2352_at
C2390_at
C2408_at
C2438_at
C2506_at
C2556_at
C2760_at
C2782_at
C2880_at
C2923_s_at
C2929_at
C2988_at
C3038_at
C3427_at
C3427_x_at
C3467_at
C3485_at
C3495_s_at
C3538_at
C3575_at
C3587_at
C3590_at
C3599_at
C3634_at
C3639_at
C3639_s_at
C3649_at
EB440322_at
C3684_at
C3702_s_at
C3718_at
C3718_x_at
C3783_s_at
C3789_at
C3792_at
C3801_s_at
C3827_at
C3847_at
C3889_at
C3890_at
C3913_at
C3939_at
C3939_x_at
C3975_at
C3995_at
C3995_x_at
C4006_s_at
C4173_s_at
C4175_at
C4272_at
C4283_at
C4318_at
C4333_at
C4473_s_at
C4483_at
C4499_at
C4505_x_at
C4597_at
C4601_at
C4601_x_at
C4661_s_at
C4685_at
C5862_at
C5862_s_at
C4746_at
C4756_x_at
C4808_at
C4831_s_at
C4834_at
C4847_at
C4877_s_at
C4934_at
C5016_at
C5040_x_at
C5117_s_at
C5117_x_at
C5124_at
C5126_s_at
C5147_at
C5150_at
C5150_x_at
C5168_at
C5169_at
C5191_at
C5193_s_at
C5194_at
C5212_at
C5227_at
C5290_at
C5296_at
C5312_at
C5343_at
C5343_x_at
C5349_at
C5368_at
C5369_at
C5385_at
C5393_at
C5414_at
C5414_s_at
C5427_at
C5430_at
C5522_at
C5533_at
C5550_at
C5550_x_at
C5556_at
C5659_at
C5693_at
C5701_s_at
C5723_at
C5809_at
C5847_at
C5853_s_at
C5856_at
C5873_s_at
C5894_at
C5895_at
C5908_at
C5925_at
C5928_at
C5928_x_at
C5944_at
C5964_at
C5969_at
C5980_s_at
C5998_at
C6029_at
C6040_at
C6105_at
C6167_at
C6246_at
C6252_at
C6316_at
C6342_at
C6365_at
C6458_at
C6461_at
C6530_s_at
C6546_at
C6588_s_at
C6607_at
C6692_at
C6760_at
C6798_at
EB683152_at
C6838_at
C6866_at
C6954_at
C7001_at
C7016_s_at
C7024_at
C7059_at
C7107_at
C7143_at
C7183_at
C7194_at
C7227_at
C7261_at
C7289_at
C7291_at
C7321_at
C7402_at
C7495_at
C7568_at
C7569_at
C7583_at
C7591_s_at
C7798_at
C7961_at
C8041_at
C8095_at
C8119_at
C8192_x_at
C8215_at
C8318_at
C8360_at
C8372_at
C8424_at
C8425_at
C8479_at
C8479_s_at
C8553_at
C8660_at
C8694_at
C8696_at
C8722_at
C8728_at
C8737_at
C8879_x_at
C8911_at
C8921_at
C8925_s_at
C8977_s_at
C9197_at
C9232_at
C9257_at
C9269_at
C9276_at
C9284_at
C9284_x_at
C9311_at
C9311_s_at
C9339_at
C9350_at
C9358_x_at
C9383_at
C9403_s_at
C9403_x_at
C9407_at
C9424_at
C9434_at
C9441_at
C9444_at
C9500_at
C9515_at
C9515_x_at
C9579_at
C9642_at
C9691_at
C9820_at
C9820_x_at
C9884_at
C9963_at
C9987_at
C9993_at
C9993_x_at
C9994_at
C10032_at
C10039_s_at
C10086_at
C10103_s_at
C10124_at
C10144_at
C10151_s_at
C10163_at
C10166_at
C10170_at
C10174_x_at
C10179_at
C10216_at
C10228_at
C10249_at
C10258_at
C10260_at
C10268_at
C10273_at
C10278_at
C10299_x_at
C10314_at
C10315_s_at
C10363_at
C10385_at
C10385_s_at
C10395_at
C10408_at
C10437_at
C10439_at
C10439_x_at
C10461_x_at
C10462_at
C10503_at
C10552_at
C10553_at
C10561_at
C10564_at
C10580_at
C10580_s_at
C10615_at
C10644_at
C10652_at
C10689_at
C10689_x_at
C10725_at
C10759_at
C10793_s_at
C10814_at
C10835_at
C10835_s_at
C10876_at
C10890_at
C11044_at
C11124_at
C11264_s_at
C11267_at
C11300_at
C11318_at
C11335_at
C11365_at
C11410_at
C11430_at
C11456_at
C11470_at
BP134187_s_at
C11615_at
C11676_at
C11714_at
EB684227_at
EB684175_at
EB683951_at
EB683721_at
EB683537_at
EB683490_at
EB683232_at
EB683145_at
EB683143_at
EB683099_at
EB682977_s_at
EB682455_at
EB682263_at
EB682139_at
EB682112_at
EB682037_at
EB681722_at
EB681641_at
EB681595_at
EB681316_at
EB681052_at
EB680827_s_at
EB680379_s_at
EB680284_at
EB679988_at
EB679891_at
EB679718_s_at
EB679555_at
EB679377_at
EB679366_at
EB678528_s_at
DW005105_at
DW005035_at
DW004709_at
DW004558_at
DW004558_s_at
DW004271_at
DW004227_at
DW004016_at
DW003996_at
DW003882_at
DW003469_at
DW003353_at
DW003323_s_at
DW003320_at
DW003293_at
DW003063_at
DW002959_at
DW002868_at
DW002850_at
DW002749_at
DW002383_at
DW002326_at
DW002326_x_at
DW002288_s_at
DW002131_at
DW002028_at
DW002007_at
DW002007_x_at
DW001794_at
DW001779_at
DW001304_at
DW001289_at
DW001261_at
DW001112_at
DW000655_at
DW000644_at
DW000643_at
DW000275_at
DW000275_s_at
DW000050_at
DV999934_at
DV999934_x_at
DV999427_at
DV999296_at
DV999151_s_at
DV998866_s_at
DV162557_at
DV161791_s_at
DV161120_at
DV160550_at
DV160492_at
DV160408_at
DV160408_s_at
DV159888_at
DV159670_at
DV159321_at
DV159091_at
DV158810_at
DV158596_at
DV157797_at
EB451893_s_at
EB451890_at
EB451880_at
EB451880_x_at
EB451762_s_at
EB451329_at
EB450973_at
EB450861_at
EB450861_s_at
EB450603_at
EB449416_at
EB449412_at
EB449412_x_at
EB449188_at
EB449140_at
EB448051_at
EB447925_s_at
EB447283_at
EB447249_at
EB447244_at
EB447194_at
EB447179_at
EB447176_at
EB447011_s_at
EB446978_at
EB446859_at
EB446514_at
EB446164_at
EB445955_at
EB445816_s_at
EB445575_at
EB445465_at
EB445407_at
EB445350_at
EB445159_at
EB445071_at
EB445071_x_at
EB445007_at
EB444850_s_at
EB426103_at
EB426103_s_at
EB444719_x_at
EB444654_s_at
EB444616_at
EB444465_at
EB444460_at
EB444290_at
EB444269_at
EB444089_at
EB444089_s_at
EB443897_at
EB443861_at
EB443836_at
EB443836_x_at
EB443834_at
EB443783_at
EB443757_at
EB443629_at
EB443629_x_at
EB443376_at
EB442936_at
EB442559_at
EB442291_at
EB442234_at
EB441799_at
EB441786_s_at
EB441679_at
EB441513_at
EB439644_at
EB440657_s_at
EB440647_at
EB440258_at
EB439761_at
EB439761_s_at
EB439719_at
EB439565_at
EB439516_at
EB439373_at
EB439331_at
EB439331_s_at
EB439015_s_at
EB438529_s_at
EB438150_at
EB437911_at
EB437708_at
EB437409_at
EB437400_at
EB437224_x_at
EB436673_at
EB435955_at
EB434850_at
EB434534_at
EB434534_s_at
EB434257_at
EB433715_at
EB433082_at
EB432677_at
EB432582_at
EB432551_at
EB432189_at
EB432151_at
EB431961_at
EB431634_at
EB431540_at
EB431507_at
EB431293_at
EB431225_at
EB430978_at
EB430973_at
EB430786_at
EB430774_at
EB430122_at
EB429951_at
EB429605_at
EB429568_at
EB429551_at
EB429518_at
EB429327_at
EB429139_at
EB428725_at
EB428243_at
EB427156_at
EB427005_at
EB426528_at
EB426528_s_at
EB426457_s_at
EB426186_s_at
EB425789_at
EB425614_at
EB425406_at
EB424801_at
EB424801_s_at
EB424731_s_at
EB424711_at
EB424711_s_at
DR109311_at
CV507090_at
BP131967_at
BP529960_at
BP529773_at
BP529733_at
BP529581_at
BP529066_at
BP528899_at
BP528796_at
BP528410_at
BP528144_at
BP527742_at
BP527704_at
BP527656_at
BP527595_at
BP527518_at
BP527492_at
BP527428_at
BP527389_at
BP527003_at
BP526927_at
BP526900_at
BP526482_s_at
BP526318_s_at
BP526262_at
BP526095_at
BP525874_at
BP525547_at
BP525545_at
BP137243_at
BP137217_at
BP137050_at
BP136988_at
BP136979_at
BP136527_at
BP136478_at
BP136478_x_at
BP136409_at
BP136397_at
BP136310_at
BP136256_at
BP136225_at
BP136090_at
BP135943_at
BP135889_at
BP135794_at
BP135385_at
BP135254_at
BP134865_at
BP134734_at
BP134734_s_at
BP134679_at
BP134580_at
BP134433_at
BP133907_at
BP132838_at
BP132789_at
BP132731_at
BP132676_at
BP132621_at
BP132549_at
BP132444_at
BP132190_at
BP132031_at
BP131529_at
BP131326_at
BP131108_at
BP129922_at
BP129553_at
BP129375_at
BP129206_at
BP129117_at
BP129117_x_at
BP129093_at
BP129077_at
BP128743_at
BP128650_at
BP128614_at
BP128604_at
AJ633000_at
CN498892_at
CN498884_at
CN498809_at
BP534983_s_at
BP534926_at
BP534653_at
BP533768_at
BP533686_at
BP533673_at
BP533486_at
BP533319_at
BP532990_at
BP532920_at
BP532889_at
BP532395_s_at
BP532343_at
BP531947_at
BP531845_at
BP531801_at
BP531676_at
BP531572_at
BP531301_at
BP530884_at
BP530624_at
CV021810_at
CV021744_at
CV021740_at
CV021716_at
CV021660_at
CV021660_x_at
CV021552_at
CV021527_x_at
CV021518_at
CV021467_s_at
CV021386_at
CV021386_x_at
CV021366_s_at
CV021352_s_at
CV021167_at
CV021069_x_at
CV021061_at
CV021038_at
CV020989_at
CV020934_at
CV020902_at
CV020875_at
CV020714_at
CV020679_s_at
CV020593_s_at
CV020502_at
CV020493_s_at
CV020363_at
CV020014_at
CV019816_at
CV019550_s_at
CV019463_x_at
CV019302_at
CV019086_at
CV019036_at
CV019028_at
CV019018_at
CV018993_x_at
CV018817_at
CV018351_s_at
CV018337_at
CV018046_x_at
CV017932_at
CV017919_at
CV017876_s_at
CV017818_x_at
CV017770_at
CV017720_x_at
CV017585_x_at
CV017564_s_at
CV017527_x_at
CV017431_at
CV017141_at
CV017094_at
CV017045_x_at
CV017036_at
CV016879_x_at
CV016656_at
CV016578_at
CV016472_at
CV016122_at
CV016071_at
CV016002_x_at
BQ843214_at
BQ843039_at
BP192690_x_at
BP192468_at
AJ344597_at
AJ344585_at
AJ344570_x_at
AF211754_s_at
AF211677_at
AF211544_s_at
AJ719139_at
AJ718098_at
AY655738_s_at
AB120530_at
X98492_at
AY971376_at
AY971376_s_at
AY775033_at
AB020590_at
D61377_at
AB040410_at
AB102805_x_at
AF392978_s_at
AB063648_at
D63951_at
AF022727_at
U90214_at
M60463_x_at
TT04_O06_at
TT08_F13_at
TT08_I24_at
TT09_G12_at
TT10_I02_at
TT23_O20_at
TT26_O20_at
TT31_D11_s_at
TT39_J08_at
TT15_D04_at
TT01_B01_at
TT02_H07_at
TT03_G16_at
TT03_N02_s_at
TT05_B12_at
TT07_I08_at
TT09_C05_s_at
TT10_F19_at
TT11_H02_s_at
TT18_M05_at
TT19_F07_at
TT19_J07_at
TT19_J15_at
TT20_C14_at
TT20_H16_at
TT20_H19_at
TT20_K20_at
TT21_P09_at
TT36_F22_at
TT38_I02_at
TT40_J13_s_at
TT41_J07_at
TT08_A12_at
TT02_J15_at
TT04_C19_at
TT04_C19_s_at
TT05_G18_s_at
TT05_M01_at
TT08_O18_at
TT09_M10_at
TT12_C11_at
TT12_G05_s_at
TT12_K24_at
TT12_O16_at
TT15_C18_at
TT15_M14_at
TT16_G12_at
TT17_K19_at
TT18_M10_s_at
TT19_G11_at
TT20_B14_at
TT21_P13_s_at
TT27_E03_at
TT27_P22_at
TT29_I08_at
TT29_M15_at
TT30_J19_s_at
TT31_G07_at
TT34_F19_at
TT34_J04_at
TT34_L23_at
TT34_M05_at
TT35_O20_s_at
TT36_J19_at
TT36_M19_at
TT40_N04_at
TT41_K08_at
TT41_K08_s_at
TT47_H17_at
TT48_I06_at
TT49_A24_at
TT49_B15_at
TT50_E08_at
TT50_I14_at
TT03_M14_at
TT23_M17_at
TT01_A11_at
TT02_P06_at
TT02_P06_s_at
TT19_P07_at
TT32_G07_at
TT11_J06_at
TT02_B09_at
TT03_F10_at
TT04_A10_at
TT05_K18_at
TT23_I20_at
TT23_P07_at
TT29_E06_at
TT32_H21_at
TT33_E12_at
TT33_E12_x_at
TT33_M06_at
TT33_M06_s_at
TT02_I04_at
TT04_L05_at
TT05_J12_at
TT11_D04_at
TT13_D09_at
TT14_P02_at
TT15_B06_at
TT17_A13_at
TT17_L17_at
TT23_K24_at
TT26_O22_at
TT32_L04_at
TT33_L07_at
TT34_G07_at
TT34_N01_at
TT35_E09_at
TT38_H05_at
TT40_D13_at
TT40_I19_at
TT48_C22_at
GC115_at
GC12_at
GC24_at
GC342_at
GC418_at
GC454_at
T419_x_at
BC1M128_at
BC1M137_at
BC1M3244_at
BC2M1333_at
BC3M241_x_at
BT1M4453_at
BT2M211_at
BT2M3130_x_at
BT31M29_at
