# Supplementary material for: TobEA: an atlas of tobacco gene expression from seed to senescence
Source: BMC Genomics. 2010 Feb 26;11:142. doi: 10.1186/1471-2164-11-142 (PMC2841117; doi:10.1186/1471-2164-11-142)
Supplement: Additional file 7 — GO analysis of K-means clusters. Zip file containing lists of probes sets and GO analysis results for in each of the 30 K-means clusters (K0- K29). [file 1471-2164-11-142-S7.ZIP › Cluster 22 of 30 K-means on Index.txt_Result_Over_2.txt]

GO_Number	GO_Term	Background	Background_with_GO	List_Total	List_with_GO	Raw_Fish_P	Adjusted_Fish_P	List																																																														
GO:0010200	proc_response to chitin	22448	123	588	24	0	0	AB020590_at	C10179_at	C11470_at	C1433_at	C3038_at	C3718_at	C3718_x_at	C4006_s_at	C5016_at	C5147_at	C710_at	C710_x_at	C9197_at	CV021366_s_at	CV021660_at	CV021660_x_at	CV021744_at	D61377_at	DW005105_at	EB424711_at	EB424711_s_at	EB441513_at	EB443376_at	EB445575_at																																							
GO:0003700	func_transcription factor activity	22448	1026	588	63	3.26E-10	4.28E-08	AB020590_at	AB063648_at	AY655738_s_at	BC3M241_x_at	BP131326_at	BP136090_at	BP527742_at	C10179_at	C10228_at	C10258_at	C10552_at	C11044_at	C11615_at	C1416_at	C1416_x_at	C1433_at	C1584_at	C2099_at	C2506_at	C3038_at	C3485_at	C3538_at	C3639_at	C3639_s_at	C4808_at	C4834_at	C484_at	C484_s_at	C5147_at	C5212_at	C710_at	C710_x_at	C7321_at	C780_at	C841_at	C9197_at	C9284_at	C9284_x_at	C9358_x_at	C9424_at	C9434_at	C9691_at	C9963_at	CV021366_s_at	CV021660_at	CV021660_x_at	CV021744_at	D63951_at	DV160492_at	DW000644_at	DW004709_at	DW005105_at	EB424711_at	EB424711_s_at	EB434257_at	EB437400_at	EB444089_at	EB444089_s_at	EB451329_at	EB679555_at	EB683099_at	EB683721_at	U90214_at
GO:0006468	proc_protein amino acid phosphorylation	22448	613	588	41	4.71E-08	4.11E-06	AY971376_at	AY971376_s_at	BP128604_at	BP128614_at	BP134865_at	BP135943_at	BP136527_at	BP528796_at	BP531301_at	BQ843214_at	C10644_at	C11714_at	C122_at	C1740_at	C1740_x_at	C1857_at	C2013_at	C372_s_at	C4597_at	C4831_s_at	C5414_at	C5414_s_at	C5659_at	C6530_s_at	C7591_s_at	C7798_at	C8215_at	C9257_at	C9994_at	DR109311_at	DV159321_at	DV161791_s_at	DW004016_at	EB430774_at	EB437911_at	EB439565_at	EB440258_at	EB443897_at	EB679366_at	EB681052_at	EB681641_at																						
GO:0016301	func_kinase activity	22448	677	588	43	9.47E-08	6.21E-06	BC1M137_at	BP128614_at	BP129093_at	BP134865_at	BP136527_at	BP525545_at	BP531301_at	BQ843214_at	C10644_at	C11470_at	C11714_at	C122_at	C1302_at	C1740_at	C1740_x_at	C1857_at	C2013_at	C372_s_at	C5016_at	C5414_at	C5414_s_at	C5659_at	C6530_s_at	C6692_at	C7568_at	C7798_at	C8215_at	C9257_at	C9441_at	C9994_at	D61377_at	DR109311_at	DV159321_at	DW003323_s_at	EB430774_at	EB431507_at	EB437911_at	EB439565_at	EB443376_at	EB443897_at	EB679366_at	EB681052_at	EB681641_at																				
GO:0009414	proc_response to water deprivation	22448	269	588	24	1.99E-07	1.04E-05	AB020590_at	AB063648_at	AB102805_x_at	BP136090_at	C10689_at	C10689_x_at	C338_at	C338_s_at	C4473_s_at	C5117_s_at	C5117_x_at	C5522_at	C6167_at	C9197_at	C9311_at	C9311_s_at	CV019086_at	DW004558_at	DW004558_s_at	DW004709_at	EB424711_at	EB424711_s_at	EB439015_s_at	EB447194_at																																							
GO:0009611	proc_response to wounding	22448	231	588	22	2.08E-07	9.06E-06	AF392978_s_at	BP532920_at	C10228_at	C11318_at	C1433_at	C179_s_at	C1994_s_at	C5016_at	C5147_at	C5212_at	C5550_at	C5550_x_at	C7568_at	C8041_at	C9350_at	D61377_at	EB424711_at	EB424711_s_at	EB437400_at	EB440322_at	EB682455_at	X98492_at																																									
GO:0015172	func_acidic amino acid transmembrane transporter activity	22448	5	588	4	2.28E-06	8.54E-05	C338_at	C338_s_at	C6167_at	CV019086_at																																																											
GO:0015175	func_neutral amino acid transmembrane transporter activity	22448	5	588	4	2.28E-06	7.47E-05	C338_at	C338_s_at	C6167_at	CV019086_at																																																											
GO:0015810	proc_aspartate transport	22448	5	588	4	2.28E-06	6.64E-05	C338_at	C338_s_at	C6167_at	CV019086_at																																																											
GO:0015827	proc_tryptophan transport	22448	5	588	4	2.28E-06	5.98E-05	C338_at	C338_s_at	C6167_at	CV019086_at																																																											
GO:0007568	proc_aging	22448	67	588	10	9.12E-06	0.000217304	AB040410_at	BP129117_at	BP129117_x_at	C3634_at	C3783_s_at	C5895_at	CN498809_at	EB450861_at	EB450861_s_at	EB684227_at																																																					
GO:0003958	func_NADPH-hemoprotein reductase activity	22448	7	588	4	1.53E-05	0.00033441	C1631_at	C4173_s_at	C514_at	EB680379_s_at																																																											
GO:0006467	proc_protein thiol-disulfide exchange	22448	3	588	3	1.79E-05	0.000360409	C4685_at	C5862_at	C5862_s_at																																																												
GO:0009788	proc_negative regulation of abscisic acid mediated signaling	22448	15	588	5	2.93E-05	0.000547936	C10228_at	C5212_at	DW004558_at	DW004558_s_at	EB437400_at																																																										
GO:0048444	proc_floral organ morphogenesis	22448	8	588	4	3.00E-05	0.000523946	C1489_at	C5809_at	EB439761_at	EB439761_s_at																																																											
GO:0010476	proc_gibberellin-mediated signaling	22448	8	588	4	3.00E-05	0.000491199	C1489_at	C5809_at	EB439761_at	EB439761_s_at																																																																																																																																												
GO:0004144	func_diacylglycerol O-acyltransferase activity	22448	8	588	4	3.00E-05	0.000462305	BP129117_at	BP129117_x_at	DV158596_at	EB684227_at																																																																																																																																												
GO:0050832	proc_defense response to fungus	22448	110	588	12	3.18E-05	0.00046245	AB020590_at	BP129093_at	BP532920_at	C5147_at	C5873_s_at	C6692_at	C710_at	C710_x_at	C9197_at	C9350_at	CV021366_s_at	DW005105_at																																																																																																																																				
GO:0006355	"proc_regulation of transcription, DNA-dependent"	22448	545	588	31	5.08E-05	0.000700033	AB020590_at	AB063648_at	AY655738_s_at	BP527742_at	C10179_at	C10258_at	C10552_at	C11615_at	C2087_at	C3038_at	C3538_at	C3575_at	C484_at	C484_s_at	C5147_at	C7321_at	C841_at	C9197_at	C9434_at	C9500_at	CV021366_s_at	CV021660_at	CV021660_x_at	D63951_at	DV160492_at	EB428243_at	EB444089_at	EB444089_s_at	EB451329_at	EB679555_at	EB683099_at																																																																																																																	
GO:0010325	proc_raffinose family oligosaccharide biosynthetic process	22448	9	588	4	5.29E-05	0.000692653	C1489_at	C5809_at	EB439761_at	EB439761_s_at																																																																																																																																												
GO:0008553	"func_hydrogen-exporting ATPase activity, phosphorylative mechanism"	22448	4	588	3	7.01E-05	0.000874997	AB120530_at	C5117_s_at	C5117_x_at																																																																																																																																													
GO:0010167	proc_response to nitrate	22448	19	588	5	0.000103934	0.001237758	AB102805_x_at	BP136090_at	C10503_at	C9311_at	C9311_s_at																																																																																																																																											
GO:0010120	proc_camalexin biosynthetic process	22448	19	588	5	0.000103934	0.001183943	AB020590_at	C5016_at	C9197_at	CV021366_s_at	D61377_at																																																																																																																																											
GO:0016563	func_transcription activator activity	22448	89	588	10	0.000111805	0.001220536	AB063648_at	AY655738_s_at	C10228_at	C1433_at	C5212_at	C9350_at	C9691_at	DW004709_at	EB437400_at	U90214_at																																																																																																																																						
GO:0009612	proc_response to mechanical stimulus	22448	11	588	4	0.000132802	0.001391762	AF392978_s_at	C10260_at	C6458_at	X98492_at																																																																																																																																												
GO:0009687	proc_abscisic acid metabolic process	22448	11	588	4	0.000132802	0.001338232	C3718_at	C3718_x_at	C4006_s_at	C7291_at																																																																																																																																												
GO:0009625	proc_response to insect	22448	5	588	3	0.00017191	0.001668168	AF022727_at	BP532920_at	C9350_at																																																																																																																																													
GO:0006970	proc_response to osmotic stress	22448	131	588	12	0.000174441	0.001632273	AB020590_at	C3718_at	C3718_x_at	C4006_s_at	C5016_at	C5522_at	C7495_at	C7568_at	C9197_at	C9441_at	D61377_at	EB431225_at																																																																																																																																				
GO:0004683	func_calmodulin-dependent protein kinase activity	22448	33	588	6	0.000190862	0.00172434	AY971376_at	AY971376_s_at	BP528796_at	C4831_s_at	C7591_s_at	DV161791_s_at																																																																																																																																										
GO:0005575	comp_cellular_component	22448	4176	588	144	0.000193659	0.001691285	AB040410_at	AF392978_s_at	BP131326_at	BP131967_at	BP134580_at	BP135385_at	BP192468_at	BP192690_x_at	BP527492_at	BP527595_at	BP529066_at	BQ843214_at	C10144_at	C10166_at	C10174_x_at	C10228_at	C10278_at	C10314_at	C10363_at	C10385_at	C10385_s_at	C10408_at	C10439_at	C10439_x_at	C10503_at	C10561_at	C10564_at	C10580_at	C10580_s_at	C1063_at	C10644_at	C1069_s_at	C10759_at	C10835_at	C10835_s_at	C11410_at	C11430_at	C122_at	C1257_at	C135_at	C1489_at	C1584_at	C1590_at	C1655_at	C1881_at	C2013_at	C2079_at	C2103_at	C2153_at	C2556_at	C2760_at	C2782_at	C3467_at	C3485_at	C3495_s_at	C3587_at	C3590_at	C3684_at	C3789_at	C3827_at	C3995_at	C3995_x_at	C436_s_at	C4505_x_at	C4597_at	C475_at	C4877_s_at	C5126_s_at	C5168_at	C5212_at	C5227_at	C5290_at	C5349_at	C549_at	C551_at	C551_s_at	C5809_at	C5853_s_at	C5856_at	C5980_s_at	C600_at	C600_s_at	C6316_at	C640_at	C6607_at	C6838_at	C6866_at	C7001_at	C7016_s_at	C710_at	C710_x_at	C718_at	C7261_at	C7569_at	C7798_at	C8694_at	C8696_at	C9441_at	C9820_at	C9820_x_at	C9884_at	CV017141_at	CV017585_x_at	CV017919_at	CV019036_at	DV160550_at	DV999427_at	DW001112_at	DW001779_at	DW002131_at	DW003063_at	DW005105_at	EB424801_at	EB424801_s_at	EB425614_at	EB426186_s_at	EB426457_s_at	EB426528_at	EB426528_s_at	EB427005_at	EB427156_at	EB437400_at	EB438529_s_at	EB440322_at	EB443629_at	EB443629_x_at	EB444616_at	EB446859_at	EB447249_at	EB447925_s_at	EB451762_s_at	EB451890_at	EB451893_s_at	EB679366_at	EB680827_s_at	EB681641_at	EB681722_at	EB682139_at	EB683490_at	EB683721_at	EB684175_at	GC12_at	GC454_at	X98492_at
GO:0009939	proc_positive regulation of gibberellic acid mediated signaling	22448	12	588	4	0.000195081	0.001648748	C1489_at	C5809_at	EB439761_at	EB439761_s_at																																																																																																																																												
GO:0007275	proc_multicellular organismal development	22448	81	588	9	0.000266296	0.002180299	BP131326_at	C10228_at	C10793_s_at	C1416_at	C1416_x_at	C1584_at	C3485_at	C5212_at	EB437400_at																																																																																																																																												
GO:0006499	proc_N-terminal protein myristoylation	22448	353	588	21	0.000449554	0.003569187	AY971376_at	AY971376_s_at	BC1M137_at	BP135794_at	BP525545_at	BP528796_at	C10249_at	C1590_at	C1803_at	C3889_at	C4272_at	C4831_s_at	C508_at	C5227_at	C5385_at	C9994_at	CV017431_at	DV161791_s_at	EB436673_at	EB439565_at	GC454_at																																																																																																																																
GO:0009749	proc_response to glucose stimulus	22448	40	588	6	0.000566402	0.004364627	BP129117_at	BP129117_x_at	C8696_at	CV017585_x_at	CV017919_at	EB684227_at																																																																																																																																															
GO:0003674	func_molecular_function	22448	4451	588	149	0.000566772	0.004242691	AB040410_at	BP131108_at	BP134580_at	BP135385_at	BP136225_at	BP136478_at	BP136478_x_at	BP192690_x_at	BP527595_at	BP527656_at	BP529960_at	BP530884_at	BP532395_s_at	BP533673_at	BT2M211_at	C10086_at	C10144_at	C10151_s_at	C10166_at	C10170_at	C10174_x_at	C10216_at	C10249_at	C10315_s_at	C10385_at	C10385_s_at	C10395_at	C10408_at	C10439_at	C10439_x_at	C10503_at	C10564_at	C10580_at	C10580_s_at	C10615_at	C1063_at	C10814_at	C11410_at	C11430_at	C11676_at	C124_s_at	C135_at	C1422_at	C1422_x_at	C1445_at	C1508_at	C1779_at	C179_s_at	C1824_at	C1824_x_at	C2079_at	C2408_at	C2760_at	C3467_at	C3495_s_at	C3587_at	C3599_at	C3649_at	C3684_at	C3783_s_at	C3792_at	C3847_at	C3995_at	C3995_x_at	C4318_at	C436_s_at	C475_at	C4847_at	C4877_s_at	C4934_at	C508_at	C5126_s_at	C5150_at	C5150_x_at	C5168_at	C5191_at	C5227_at	C5343_at	C5343_x_at	C549_at	C5701_s_at	C5853_s_at	C5895_at	C5908_at	C5969_at	C600_at	C600_s_at	C6040_at	C6246_at	C6316_at	C6798_at	C6838_at	C6866_at	C7001_at	C7059_at	C718_at	C7289_at	C7583_at	C776_at	C8318_at	C8696_at	C8728_at	C8977_s_at	C9642_at	C9820_at	C9820_x_at	C9993_at	C9993_x_at	CN498809_at	CV017141_at	CV017564_s_at	CV017585_x_at	CV017919_at	CV020493_s_at	CV020679_s_at	CV021352_s_at	DV157797_at	DV158810_at	DV159670_at	DV162557_at	DV998866_s_at	DV999296_at	DW001779_at	DW003063_at	DW003320_at	DW003353_at	DW004227_at	EB426186_s_at	EB426457_s_at	EB427005_at	EB427156_at	EB438150_at	EB438529_s_at	EB440322_at	EB441786_s_at	EB445159_at	EB445955_at	EB446859_at	EB450861_at	EB450861_s_at	EB450973_at	EB451880_at	EB451880_x_at	EB451893_s_at	EB679988_at	EB680284_at	EB680827_s_at	EB683152_at	EB683490_at
GO:0008253	func_5'-nucleotidase activity	22448	7	588	3	0.000578468	0.004209961	BP129206_at	EB424731_s_at	EB431293_at																																																																																																																																																		
GO:0045995	proc_regulation of embryonic development	22448	7	588	3	0.000578468	0.004096179	BP129117_at	BP129117_x_at	EB684227_at																																																																																																																																																		
GO:0015969	proc_guanosine tetraphosphate metabolic process	22448	7	588	3	0.000578468	0.003988384	C9276_at	DV999934_at	DV999934_x_at																																																																																																																																																		
GO:0010030	proc_positive regulation of seed germination	22448	7	588	3	0.000578468	0.003886118	BP129117_at	BP129117_x_at	EB684227_at																																																																																																																																																		
GO:0009737	proc_response to abscisic acid stimulus	22448	288	588	18	0.000636036	0.004166038	AB063648_at	AF022727_at	BP129117_at	BP129117_x_at	C10260_at	C11318_at	C1433_at	C3038_at	C5117_s_at	C5117_x_at	C9232_at	DW004558_at	DW004558_s_at	DW004709_at	EB424711_at	EB424711_s_at	EB441679_at	EB684227_at																																																																																																																																			
GO:0009451	proc_RNA modification	22448	16	588	4	0.000659845	0.00421657	C5369_at	C5550_at	C5550_x_at	CV018046_x_at																																																																																																																																																	
GO:0000169	proc_activation of MAPK activity involved in osmosensory signaling pathway	22448	2	588	2	0.000684982	0.004272986	C5016_at	D61377_at																																																																																																																																																			
GO:0004540	func_ribonuclease activity	22448	17	588	4	0.0008451	0.005149215	C5369_at	C5550_at	C5550_x_at	CV018046_x_at																																																																																																																																																	
GO:0019432	proc_triglyceride biosynthetic process	22448	8	588	3	0.000907551	0.005404051	BP129117_at	BP129117_x_at	EB684227_at																																																																																																																																																		
GO:0009873	proc_ethylene mediated signaling pathway	22448	60	588	7	0.000947455	0.005516292	AY655738_s_at	C9284_at	C9284_x_at	C9358_x_at	C9691_at	CV021660_at	CV021660_x_at																																																																																																																																														
GO:0042631	proc_cellular response to water deprivation	22448	18	588	4	0.001064196	0.006061293	BP131108_at	C9993_at	C9993_x_at	CV021352_s_at																																																																																																																																																	
GO:0009651	proc_response to salt stress	22448	682	588	32	0.001160704	0.00647031	AB020590_at	AB063648_at	AF022727_at	BP129117_at	BP129117_x_at	C10689_at	C10689_x_at	C1302_at	C3038_at	C338_at	C338_s_at	C3599_at	C3718_at	C3718_x_at	C4006_s_at	C4333_at	C4473_s_at	C6167_at	C7568_at	C9197_at	C9441_at	CV019086_at	CV021386_at	CV021386_x_at	DW003323_s_at	DW003882_at	DW004709_at	EB424711_at	EB424711_s_at	EB439015_s_at	EB447249_at	EB684227_at																																																																																																																					
GO:0004709	func_MAP kinase kinase kinase activity	22448	9	588	3	0.001334889	0.007286268	C1302_at	C7568_at	DW003323_s_at																										
GO:0008270	func_zinc ion binding	22448	603	588	29	0.001345405	0.0071938	BP135794_at	C10462_at	C1069_s_at	C11044_at	C1250_at	C1811_at	C2099_at	C2129_at	C249_at	C3718_at	C3718_x_at	C4006_s_at	C4272_at	C5980_s_at	C6342_at	C6607_at	C7016_s_at	C7024_at	C780_at	CV016656_at	CV021744_at	DW003882_at	DW003996_at	EB424711_at	EB424711_s_at	EB436673_at	EB439719_at	EB441513_at	EB449416_at
GO:0009739	proc_response to gibberellin stimulus	22448	102	588	9	0.001441476	0.007553334	AF022727_at	C1489_at	C3038_at	C3718_at	C3718_x_at	C4006_s_at	C5809_at	EB439761_at	EB439761_s_at																				
GO:0051707	proc_response to other organism	22448	66	588	7	0.00166994	0.008578909	C5343_at	C5343_x_at	C6458_at	C9691_at	CV021386_at	CV021386_x_at	EB679718_s_at																						
GO:0015171	func_amino acid transmembrane transporter activity	22448	49	588	6	0.001691777	0.008523953	C251_at	C294_s_at	C338_at	C338_s_at	C6167_at	CV019086_at																							
GO:0010117	proc_photoprotection	22448	10	588	3	0.001869999	0.009244148	BP137217_at	EB424711_at	EB424711_s_at																										
GO:0010024	proc_phytochromobilin biosynthetic process	22448	3	588	2	0.002019182	0.00979677	C2101_s_at	C6954_at																											
GO:0006788	proc_heme oxidation	22448	3	588	2	0.002019182	0.009618647	C2101_s_at	C6954_at																											
GO:0004392	func_heme oxygenase (decyclizing) activity	22448	3	588	2	0.002019182	0.009446886	C2101_s_at	C6954_at																											
GO:0009738	proc_abscisic acid mediated signaling	22448	52	588	6	0.002305705	0.010598152	AB063648_at	C5016_at	D61377_at	DW004558_at	DW004558_s_at	DW004709_at																							
GO:0006833	proc_water transport	22448	22	588	4	0.002341396	0.010576652	C10689_at	C10689_x_at	C4473_s_at	EB439015_s_at																									
GO:0006950	proc_response to stress	22448	111	588	9	0.00258731	0.011489411	AB040410_at	AB063648_at	AJ718098_at	C10166_at	C5016_at	C5928_at	C5928_x_at	C9691_at	D61377_at																				
GO:0030001	proc_metal ion transport	22448	37	588	5	0.002642391	0.011538441	C10561_at	C1655_at	DV159888_at	EB443629_at	EB443629_x_at																								
GO:0009698	proc_phenylpropanoid metabolic process	22448	23	588	4	0.002776262	0.011924271	C1631_at	C4173_s_at	C514_at	EB680379_s_at																									
GO:0009409	proc_response to cold	22448	522	588	25	0.002964231	0.012526267	AB020590_at	AJ718098_at	BP129117_at	BP129117_x_at	BP131108_at	C10260_at	C3427_at	C3427_x_at	C5016_at	C710_at	C710_x_at	C7568_at	C9197_at	C9339_at	C9993_at	C9993_x_at	CV021352_s_at	D61377_at	DW004558_at	DW004558_s_at	DW005105_at	EB424711_at	EB424711_s_at	EB684227_at	M60463_x_at				
GO:0005509	func_calcium ion binding	22448	231	588	14	0.003238329	0.013467337	BP136988_at	BP526095_at	C10260_at	C10759_at	C1424_s_at	C5430_at	C7261_at	C8041_at	C8192_x_at	C8694_at	DV999427_at	DW001304_at	EB449140_at	EB681722_at															
GO:0010455	proc_positive regulation of cell fate commitment	22448	4	588	2	0.00396823	0.016244941	C1416_at	C1416_x_at				
GO:0004473	func_malate dehydrogenase (oxaloacetate-decarboxylating) (NADP+) activity	22448	4	588	2	0.00396823	0.015995019	C1558_s_at	C1590_at				
GO:0010019	proc_chloroplast-nucleus signaling pathway	22448	4	588	2	0.00396823	0.01575267	C2101_s_at	C6954_at				
GO:0015706	proc_nitrate transport	22448	14	588	3	0.005246323	0.020515471	AB102805_x_at	C9311_at	C9311_s_at			
GO:0008219	proc_cell death	22448	62	588	6	0.005592012	0.021545692	BP129093_at	C5312_at	C6692_at	C9350_at	C9691_at	EB428725_at
GO:0004712	func_protein serine/threonine/tyrosine kinase activity	22448	45	588	5	0.006242034	0.023701636	BQ843214_at	C122_at	C1302_at	DW003323_s_at	EB679366_at	
GO:0006598	proc_polyamine catabolic process	22448	5	588	2	0.00649911	0.024325239	C2923_s_at	DW002288_s_at				
GO:0031146	proc_SCF-dependent proteasomal ubiquitin-dependent protein catabolic process	22448	5	588	2	0.00649911	0.02398263	BP532920_at	C6760_at				
GO:0046520	proc_sphingoid biosynthetic process	22448	5	588	2	0.00649911	0.023649538	DW001794_at	EB682037_at				
GO:0015780	proc_nucleotide-sugar transport	22448	5	588	2	0.00649911	0.023325572	C3801_s_at	C5193_s_at				
GO:0010262	proc_somatic embryogenesis	22448	5	588	2	0.00649911	0.023010361	DW000275_at	DW000275_s_at				
GO:0032491	proc_detection of molecule of fungal origin	22448	5	588	2	0.00649911	0.022703556	C11470_at	EB443376_at				
GO:0000170	func_sphingosine hydroxylase activity	22448	5	588	2	0.00649911	0.022404825	DW001794_at	EB682037_at				
GO:0015992	proc_proton transport	22448	46	588	5	0.006855618	0.023326908	AB120530_at	C4601_at	C4601_x_at	C5117_s_at	C5117_x_at	
GO:0000302	proc_response to reactive oxygen species	22448	30	588	4	0.007437408	0.024982062	BP131108_at	C9993_at	C9993_x_at	CV021352_s_at		
GO:0016762	func_xyloglucan:xyloglucosyl transferase activity	22448	17	588	3	0.009246034	0.030664063	C4175_at	C5427_at	EB429551_at			
GO:0016564	func_transcription repressor activity	22448	69	588	6	0.009360737	0.030656412	C10552_at	C9424_at	CV021366_s_at	EB424711_at	EB424711_s_at	U90214_at																																																																																																
GO:0047209	func_coniferyl-alcohol glucosyltransferase activity	22448	6	588	2	0.009580106	0.030987503	BP526262_at	C2324_at																																																																																																				
GO:0035264	proc_multicellular organism growth	22448	6	588	2	0.009580106	0.030609606	EB424711_at	EB424711_s_at																																																																																																				
GO:0005057	func_receptor signaling protein activity	22448	6	588	2	0.009580106	0.030240816	C11470_at	EB443376_at																																																																																																				
GO:0046592	func_polyamine oxidase activity	22448	6	588	2	0.009580106	0.029880806	C2923_s_at	DW002288_s_at																																																																																																				
GO:0007264	proc_small GTPase mediated signal transduction	22448	94	588	7	0.011768668	0.036275188	BP132838_at	C2087_at	C2929_at	C3575_at	C5556_at	C9500_at	EB428243_at																																																																																															
GO:0009269	proc_response to desiccation	22448	35	588	4	0.012825785	0.039073904	C10166_at	C1433_at	C3649_at	EB440322_at																																																																																																		
GO:0005338	func_nucleotide-sugar transmembrane transporter activity	22448	7	588	2	0.013180761	0.039693786	C3801_s_at	C5193_s_at																																																																																																				
GO:0002229	proc_defense response to oomycetes	22448	7	588	2	0.013180761	0.03924272	BP129093_at	C6692_at																																																																																																				
GO:0004470	func_malic enzyme activity	22448	7	588	2	0.013180761	0.03880179	C1558_s_at	C1590_at																																																																																																				
GO:0016652	"func_oxidoreductase activity, acting on NADH or NADPH, NAD or NADP as acceptor"	22448	7	588	2	0.013180761	0.038370659	C1558_s_at	C1590_at																																																																																																				
GO:0048193	proc_Golgi vesicle transport	22448	7	588	2	0.013180761	0.037949004	C7227_at	EB442559_at																																																																																																				
GO:0008631	proc_induction of apoptosis by oxidative stress	22448	7	588	2	0.013180761	0.037536515	AF392978_s_at	X98492_at																																																																																																				
GO:0009808	proc_lignin metabolic process	22448	7	588	2	0.013180761	0.037132896	BP526262_at	C2324_at																																																																																																				
GO:0005886	comp_plasma membrane	22448	3158	588	102	0.013658334	0.038068974	AB102805_x_at	AB120530_at	BC1M128_at	BC1M137_at	BP128604_at	BP128614_at	BP129093_at	BP135943_at	BP136527_at	BP525545_at	BP526318_s_at	BP531301_at	BP531676_at	C10151_s_at	C10216_at	C10260_at	C10315_s_at	C103_at	C10553_at	C10689_at	C10689_x_at	C10876_at	C11470_at	C11676_at	C1422_at	C1422_x_at	C1424_s_at	C1803_at	C2087_at	C2129_at	C2390_at	C251_at	C294_s_at	C338_at	C338_s_at	C3649_at	C372_s_at	C3783_s_at	C3847_at	C3889_at	C3913_at	C3975_at	C4283_at	C4473_s_at	C4601_at	C4601_x_at	C508_at	C5117_s_at	C5117_x_at	C5312_at	C5368_at	C5385_at	C5414_at	C5414_s_at	C5430_at	C5556_at	C5895_at	C5908_at	C5928_at	C5928_x_at	C6040_at	C6167_at	C6365_at	C6458_at	C6692_at	C7194_at	C7495_at	C7591_s_at	C8041_at	C8215_at	C9311_at	C9311_s_at	C9500_at	C9987_at	C9994_at	CN498809_at	CV019086_at	CV507090_at	DR109311_at	DV157797_at	DV159321_at	DW003320_at	DW004016_at	DW004227_at	EB428243_at	EB428725_at	EB429605_at	EB430774_at	EB431225_at	EB437911_at	EB439015_s_at	EB439373_at	EB439565_at	EB440258_at	EB440647_at	EB441513_at	EB443376_at	EB446978_at	EB450861_at	EB450861_s_at	EB450973_at	EB682455_at
GO:0009407	proc_toxin catabolic process	22448	76	588	6	0.014663595	0.040440652	BQ843039_at	C4499_at	C6588_s_at	C8921_at	C8925_s_at	DW000643_at																																																																																																
GO:0003756	func_protein disulfide isomerase activity	22448	21	588	3	0.016738714	0.04568274	C4685_at	C5862_at	C5862_s_at
GO:0000139	comp_Golgi membrane	22448	8	588	2	0.017271831	0.04665175	C3801_s_at	C5193_s_at	
GO:0005355	func_glucose transmembrane transporter activity	22448	8	588	2	0.017271831	0.046175711	C10876_at	EB683145_at	
GO:0005344	func_oxygen transporter activity	22448	8	588	2	0.017271831	0.04570929	C10835_at	C10835_s_at	
GO:0015112	func_nitrate transmembrane transporter activity	22448	22	588	3	0.019011974	0.049811373	AB102805_x_at	C9311_at	C9311_s_at
