# Supplementary material for: TobEA: an atlas of tobacco gene expression from seed to senescence
Source: BMC Genomics. 2010 Feb 26;11:142. doi: 10.1186/1471-2164-11-142 (PMC2841117; doi:10.1186/1471-2164-11-142)
Supplement: Additional file 7 — GO analysis of K-means clusters. Zip file containing lists of probes sets and GO analysis results for in each of the 30 K-means clusters (K0- K29). [file 1471-2164-11-142-S7.ZIP › Cluster 23 of 30 K-means on Index.txt]

C16_at
C16_x_at
C22_at
C5602_at
C22_x_at
C27_at
C30_at
C36_s_at
C43_s_at
C43_x_at
C44_at
C62_at
C68_at
C70_at
C76_at
C85_at
C85_s_at
C86_at
C88_at
C93_s_at
C119_at
C138_x_at
C141_at
C156_at
C156_s_at
C158_at
C158_s_at
C172_s_at
C178_at
C185_at
C190_at
C207_at
C209_at
C213_at
TT34_M07_s_at
C245_s_at
C254_at
C255_at
C255_s_at
C258_at
C271_at
C280_at
C281_s_at
C285_at
C296_at
C303_at
C336_at
C355_at
C359_at
C400_at
C418_at
C424_at
C429_at
C444_at
C485_at
C503_at
C531_at
C531_x_at
C6338_at
C576_at
C577_s_at
C606_at
C606_s_at
C614_at
C615_at
C629_at
C629_s_at
C651_at
C660_at
C711_at
C762_at
C766_at
C766_s_at
C778_s_at
C802_at
C808_at
C815_at
C823_at
C824_at
C835_s_at
C839_at
C849_at
C875_at
C2368_s_at
C876_s_at
C886_s_at
C890_at
C898_s_at
C913_at
C951_at
C953_at
C988_at
C990_at
C996_at
C1008_at
C1028_at
C1040_at
C1041_s_at
C1051_at
C1051_s_at
C1062_at
C1065_at
C8379_s_at
C1081_at
C1091_at
C1102_at
C1239_at
C1106_s_at
C1114_at
C1140_at
C1144_at
C1149_at
C1160_at
C1169_at
C1186_s_at
C1194_at
C1199_s_at
C1203_at
C1215_at
C1286_at
C1297_at
C1299_at
C1304_at
C10683_at
C1332_at
C1336_at
C1340_at
C1346_at
C1362_at
C1362_s_at
C1377_at
C1385_at
C7036_at
C7036_s_at
C1391_at
C1401_at
C1414_at
C1440_at
C1441_s_at
C1448_at
C1450_at
C1450_s_at
C1464_at
C1480_at
C1484_at
C1490_at
C1490_x_at
C1500_at
C1500_x_at
C1506_at
C1518_at
C1535_at
C1535_x_at
C1562_at
C1562_x_at
C1582_at
C1591_at
C1595_at
C1605_at
C1616_at
C1633_at
C1635_at
C1638_at
C1640_at
C1647_at
C1654_at
C1664_at
C1666_at
C1670_at
C1695_at
C1711_at
C1724_at
C1728_at
C1735_s_at
C1750_s_at
C1758_at
C1762_at
C1770_s_at
C1772_at
C1798_x_at
C1800_at
C1809_at
C1809_s_at
C1813_x_at
C1818_at
C1835_at
C1842_at
C1897_s_at
C1924_at
C1926_s_at
C1932_s_at
C1951_at
C1974_at
C1985_at
C2000_s_at
C2036_at
C2074_at
C2126_x_at
C2135_at
C3232_at
C2169_at
C2194_at
C2208_at
C2208_s_at
C2229_at
C2237_s_at
C2242_at
C2267_at
C2301_at
C2301_s_at
C2691_at
C2691_s_at
C2359_at
C2361_s_at
C2379_at
C2393_s_at
C2416_at
C2424_at
C2460_at
C2462_at
C2462_x_at
C2470_at
C2477_x_at
C2483_at
C2508_s_at
C2512_at
C2519_at
C2523_at
C2528_at
C2531_at
C2539_at
C2548_at
C2560_at
C2561_at
C2572_at
C2579_at
C2579_x_at
C2581_s_at
C2583_at
C2591_at
C2592_at
C2594_at
C2601_at
C2621_at
C2628_at
C2647_at
C2651_at
C2671_s_at
C2674_s_at
C2680_at
C2713_at
C9735_s_at
C2716_at
C2719_at
C2729_x_at
C2730_at
C2742_at
C2742_s_at
C2771_at
C2772_at
C2777_s_at
C2803_s_at
C2813_at
C2820_s_at
C2826_at
C2826_x_at
C2827_at
C2829_s_at
C2879_at
C2900_at
C2902_at
C2903_at
C2922_at
C2930_at
C2946_at
C2978_at
C2997_at
C3002_at
C3004_at
C3008_at
C3010_at
C3017_at
C3017_s_at
C3024_at
C3031_at
C3049_at
C3066_at
C3068_at
C3068_x_at
C3127_at
C3129_at
C3148_at
C3213_at
C3221_at
C3235_at
C3235_x_at
C3293_at
C3300_at
C3300_s_at
C3308_s_at
C3312_s_at
C3328_at
C3335_at
C3335_x_at
TT13_P17_s_at
C3355_at
C3361_s_at
C3391_at
C3393_at
C3401_at
C3414_at
C3415_at
C3418_at
C3468_s_at
C3469_at
C3473_at
C3481_at
C3489_at
C3500_x_at
C3522_s_at
C3522_x_at
C3527_s_at
C3529_at
C3543_at
C3557_at
C3568_at
C3577_at
C3581_at
C3585_at
C3598_at
C3598_s_at
C3619_at
C3626_s_at
C10354_s_at
C3635_at
C3648_at
C3719_at
C3735_at
C3759_at
C3759_x_at
C3771_at
C3779_at
C3806_at
C3807_at
C3810_at
C3842_at
C3842_x_at
C3869_at
C3874_at
C3875_at
C3876_at
C3880_at
C3946_at
C3949_at
C3952_s_at
C3958_at
C3965_at
C3965_x_at
C3976_at
C3984_at
C4018_at
C4024_at
C4045_at
C4054_at
C4061_at
C4068_s_at
C4081_s_at
C4084_at
C4096_s_at
CV018042_s_at
C4099_x_at
C4101_s_at
C4129_at
C4143_s_at
C4156_s_at
C4167_at
C4182_at
C10900_at
C4195_at
C4222_at
C4223_at
C4246_at
C4249_s_at
C4268_at
C4268_x_at
C4317_at
C4317_s_at
C4350_at
C4366_at
C4380_at
C4385_at
C4398_s_at
C4401_at
C4427_at
C4451_at
C4453_at
C4471_at
C4471_s_at
C4490_s_at
C4509_at
C4519_at
C4524_at
C4524_s_at
C4551_at
C8635_at
C4596_at
C4621_at
BP532985_s_at
C4640_at
C4644_at
C4702_at
C4707_at
C4711_s_at
C4725_at
C4747_at
C4754_at
C4759_at
C4760_at
C4765_at
C4771_at
C4773_at
C4777_at
C4836_at
C4844_at
C4844_x_at
TT41_N03_s_at
C4863_at
C4878_at
C4882_at
C4903_at
C4911_at
C4927_at
C4938_at
C4946_at
C4947_at
C4947_x_at
C4956_at
C4957_at
C4960_at
C4971_at
C4971_s_at
C4988_at
C5014_at
C5017_at
C5028_s_at
C5032_at
C5045_at
C5068_at
C5070_at
C5103_at
C5105_s_at
C5113_at
C5127_at
C5143_at
C5152_at
C5158_at
C5160_at
C5163_s_at
C5166_x_at
C5181_s_at
C5184_at
EB447502_at
C5245_at
C5246_at
C5246_x_at
C5247_x_at
C5250_at
C5250_s_at
C5267_at
C5271_at
C9696_s_at
C5277_at
C5280_at
C5288_at
C5288_x_at
C5298_at
C5303_at
C5304_at
C5333_at
C5335_s_at
C5336_at
BP532259_s_at
C5371_at
C11248_at
C5431_at
C5449_at
C5460_at
C5462_at
C5484_at
C5487_at
C5491_at
C5501_at
C5540_at
C5541_s_at
C5542_at
C5575_x_at
C5583_at
C5583_x_at
C5590_at
C5594_at
C5594_x_at
C5598_at
C5639_at
C5639_x_at
C5640_at
C5643_at
C5658_at
C5708_at
C5728_at
C5734_at
C5736_s_at
C5741_at
C5753_at
C5758_at
C5777_at
C5778_at
C5788_x_at
C5845_at
C5852_s_at
C5904_at
C5907_s_at
C5967_at
C5975_at
C5992_at
C5993_at
C11030_s_at
C6006_at
C6018_at
C6027_at
C6051_s_at
C6057_at
C6063_at
C6099_at
C6100_at
C6101_at
C6104_at
C6106_at
C6108_s_at
C6125_at
C6127_at
C6134_at
C6137_at
C6137_x_at
C6159_at
C6160_at
C6165_at
C6179_at
C6186_at
C6231_at
C6231_x_at
C6235_s_at
C6244_at
C6268_s_at
C6298_at
C6298_s_at
C6314_at
C6321_at
C6336_at
C6355_at
C6355_x_at
C6356_at
C6356_x_at
C6368_at
C6395_at
C6404_at
C6414_at
C6418_at
C6419_s_at
C6425_at
C6469_at
C6493_s_at
C6502_at
C6504_at
C6516_at
C6527_at
C6543_at
C6547_at
C6552_at
C6569_at
C6570_at
C6606_at
C6616_at
C6639_at
C6640_at
C6660_at
C6665_s_at
C6681_at
C6689_at
C6691_at
C6710_at
C6711_s_at
C6718_at
C6762_at
C6774_at
C6805_at
C6810_at
C6819_at
C6819_x_at
C6820_at
C6834_at
C6840_at
C6842_at
C6848_at
C6849_at
C6870_at
C6875_at
C6876_at
C6885_at
C6897_at
C6900_at
C6908_at
C6915_at
C6919_at
C6921_at
C6942_at
C6947_at
C6964_at
C7030_at
C7058_at
C7070_s_at
C7072_at
C7085_at
C7091_at
C7091_s_at
C7095_at
C7095_x_at
C7099_at
C7108_at
C7116_at
C7119_at
C7128_at
C7130_at
C7147_s_at
C7201_at
C7213_at
C7221_at
C7231_at
C7245_at
C7254_at
C7257_at
C7292_at
C7307_at
C7322_at
C7332_at
C7343_at
C7348_at
C7430_s_at
C7469_at
C7469_x_at
C7478_at
C7486_at
C7486_s_at
C7534_at
C7552_at
C7589_at
C7590_at
C7601_at
C7621_at
C7640_at
C7653_at
C7660_at
C7688_at
C7698_at
C7705_at
C7710_at
C7716_at
C7740_at
C7770_at
C7792_at
C7844_at
C7886_at
C7894_at
C7901_at
C7914_at
C7940_at
C7950_at
C7963_at
C7966_at
C7995_at
C7996_at
C8018_at
C8070_at
C8076_at
C8081_at
C8087_at
C8093_at
C8115_at
C8128_s_at
C8136_at
C8152_at
C8169_at
BP530673_s_at
BP535420_s_at
C8204_at
C8210_at
C8214_at
C8270_at
C8282_at
C8288_at
C8289_at
C8299_at
C8300_at
C8350_at
C8377_at
C8427_at
C8445_x_at
C8459_at
C8574_at
C8604_at
C8611_at
C8611_s_at
C8614_at
C8614_x_at
C8623_s_at
C8625_at
C8640_at
C8667_at
C8713_at
C8723_s_at
CV016043_s_at
C8732_x_at
C8746_at
C8766_s_at
C8805_x_at
C8810_x_at
C8824_at
C8826_at
C8834_at
C8853_at
C8867_at
C8867_x_at
C8875_at
C8908_at
C8912_at
TT40_P15_at
C8948_at
C8955_at
C8961_at
C8995_at
C8997_at
C9004_at
C9010_at
C9011_at
C9028_at
C9034_s_at
C9047_at
C9051_at
C9065_at
C9068_at
C9081_s_at
C9095_at
C9126_at
C9127_at
C9130_at
C9133_at
C9133_s_at
C9539_at
C9159_at
C9172_at
C9181_at
C9194_at
C9204_at
C9204_x_at
C9207_x_at
C9209_at
C9215_at
L16811_at
C9217_x_at
C9218_x_at
C9222_at
C9227_at
C9230_at
C11203_at
C11203_s_at
C9294_at
C9326_at
C9336_at
C9356_at
C9367_at
C9384_at
C9391_at
C9392_at
BP534486_s_at
C9410_at
C9412_at
C9412_s_at
AY553214_at
AY553214_s_at
C9421_at
C9428_at
C9429_at
C9436_at
C9452_at
C9457_at
C9458_at
C9464_at
C9473_at
C9481_at
C9520_at
C9523_at
C9595_at
C9613_s_at
C9666_at
C9666_s_at
C9669_at
C9711_at
C9714_at
C9722_at
C9743_at
C9743_x_at
C9747_at
C9775_at
C9779_at
C9785_at
C9791_at
C9794_x_at
C9825_at
C9854_at
C9891_at
C9891_s_at
C9894_at
C9906_at
C9923_s_at
C9943_at
C9954_at
C9959_at
EB425095_s_at
C10024_at
C10055_at
C10063_at
C10088_at
C10091_at
C10164_at
C10168_at
C10176_at
C10183_at
C10275_at
C10275_s_at
C10185_at
C10194_at
C10250_at
C10308_at
C10319_at
C10319_s_at
C10338_at
C10352_at
C10392_at
C10403_at
C10415_at
C10425_at
C10510_at
C10532_at
C10534_at
C10586_at
C10589_x_at
C10641_at
C10645_at
C10645_s_at
C10676_at
C10682_at
C10688_at
C10700_at
C10722_at
C10730_at
C10760_at
C10764_at
C10774_at
C10774_s_at
C10859_at
C10882_at
C10894_at
C10913_at
C10915_at
C10919_at
C10977_at
C10999_at
C11022_at
C11025_at
C11033_at
C11034_at
C11041_at
C11051_x_at
C11055_at
C11060_at
C11067_s_at
C11088_x_at
C11101_at
C11115_at
C11123_at
C11128_at
C11128_x_at
C11140_at
C11151_at
C11166_at
C11191_at
C11192_at
C11200_at
C11217_at
C11217_s_at
C11225_at
C11231_at
C11232_at
C11262_at
C11265_s_at
C11266_at
C11279_at
C11283_s_at
C11286_at
C11289_at
C11302_at
C11311_x_at
C11330_at
C11345_s_at
C11368_at
C11371_at
C11382_at
C11399_at
C11401_at
C11406_at
C11426_at
C11428_at
C11437_at
C11482_at
C11488_at
C11490_at
C11491_at
C11514_at
C11526_s_at
C11527_at
C11577_at
C11578_at
C11581_at
C11597_at
C11599_at
C11621_at
C11624_at
C11630_at
C11638_at
C11643_at
C11651_at
C11655_at
C11658_s_at
C11674_at
C11680_at
C11683_at
C11683_x_at
C11709_at
C11719_at
C11720_at
EB684100_at
EB684096_at
TT38_P15_at
TT38_P15_s_at
EB683981_at
EB683924_at
EB683715_at
EB683711_at
EB683697_at
EB683547_at
EB683513_at
EB683366_at
EB683353_at
EB683353_s_at
EB683334_at
EB683311_at
EB683238_at
EB683194_at
EB683054_at
EB683050_at
EB683025_at
EB682998_at
EB682962_at
EB682925_at
EB682803_at
EB682781_at
EB682781_x_at
EB682764_at
EB682598_at
EB682547_s_at
EB682535_at
EB682482_at
EB682418_s_at
EB682347_at
EB682092_at
EB682092_s_at
EB682085_at
EB682068_at
EB681961_at
EB681922_at
EB681768_at
EB681756_at
EB681756_x_at
EB681680_at
EB681629_at
EB681569_at
EB681458_at
EB681448_at
EB681401_at
EB681329_at
EB681299_at
EB680862_at
EB680849_at
EB680849_s_at
EB680824_at
EB680558_at
EB680516_at
EB680433_at
EB680344_at
EB680232_at
EB680062_at
EB679994_at
EB679991_at
EB679809_at
EB679653_at
EB679622_at
EB679567_at
EB679474_s_at
EB679271_at
EB679223_at
EB679135_at
EB679035_at
EB678909_x_at
EB678892_at
EB678890_at
EB678853_at
EB678814_at
EB678681_at
EB678581_at
EB678578_at
EB678440_at
EB678049_at
EB677954_at
EB677938_at
EB677925_at
EB677800_at
EB677668_at
EB677247_at
DW005214_at
DW005207_at
DW005201_at
DW005201_s_at
DW005154_at
DW005154_x_at
DW005140_at
DW005140_x_at
DW005053_at
DW005032_at
DW004988_at
DW004947_at
DW004784_x_at
DW004733_at
DW004473_at
DW004363_at
DW004239_at
DW004216_at
DW003991_at
DW003891_at
DW003836_at
DW003760_at
DW003497_at
DW003250_at
DW003133_at
DW003041_at
DW002706_at
DW002623_at
DW002512_at
DW002499_at
DW002316_at
DW002314_at
DW002302_at
DW002268_at
DW002241_at
DW002223_at
DW002182_at
DW002152_at
DW002148_s_at
DW002140_at
DW002134_at
DW002061_at
DW002032_s_at
DW001955_at
DW001950_at
DW001876_at
DW001867_at
DW001772_at
DW001759_at
DW001659_at
DW001659_s_at
DW001526_at
DW001515_at
DW001328_at
DW001141_at
DW001141_x_at
DW001047_at
DW000975_at
DW000669_at
DW000571_at
DW000357_at
DW000270_at
DW000175_at
DW000068_at
DV999722_at
DV999368_at
DV999151_at
DV162658_at
DV162650_at
DV162617_at
DV162566_at
DV162563_at
DV162520_at
DV162518_at
DV162430_at
DV162340_at
DV162265_at
DV162244_at
DV162236_at
DV162228_at
DV162217_at
DV162214_at
DV162192_at
DV162127_at
DV162099_at
DV162097_at
DV162089_at
DV162083_at
DV162082_at
DV162047_at
DV162027_at
DV162021_at
DV162003_at
DV161994_at
DV161969_at
DV161928_at
DV161891_at
DV161756_at
DV161650_at
DV161558_at
DV161539_at
DV161441_at
DV161393_at
DV161336_s_at
DV161271_at
DV161225_at
DV161164_at
DV161164_s_at
DV161102_at
DV161054_at
DV161038_at
DV161010_s_at
DV160901_at
DV160845_at
DV160677_at
DV160583_at
DV160538_at
DV160430_s_at
DV160378_at
DV160331_at
DV160263_at
DV160184_at
DV160096_at
DV159765_at
DV159764_at
DV159638_at
DV159579_at
DV159539_at
DV159522_at
DV159517_x_at
DV159501_at
DV159448_at
DV159437_at
DV159375_at
DV159298_at
DV159290_at
DV159272_at
DV159147_s_at
DV158983_at
DV158905_at
DV158708_at
DV158479_at
DV158244_s_at
DV158186_at
DV158147_at
DV158147_s_at
DV158132_at
DV158022_at
DV157972_s_at
DV157868_at
DV157790_at
DV157665_at
DV157519_at
DV157519_x_at
EB643503_at
EB643498_at
EB643464_at
EB643437_at
EB452187_at
EB452180_at
EB452143_at
EB452134_at
EB452125_at
EB452109_at
EB451916_at
EB451796_at
EB451730_s_at
EB451694_at
EB451579_at
EB451330_at
EB451261_s_at
EB451249_at
EB451249_s_at
EB451219_at
EB451002_at
EB450899_at
EB450826_at
EB450823_at
EB450776_at
EB450759_at
EB450673_at
EB450655_at
EB450578_at
EB450542_at
EB450499_at
EB450389_x_at
EB450302_at
EB450248_at
EB449908_at
EB449797_at
EB449722_at
EB449704_s_at
EB449575_at
EB449408_at
EB449373_at
EB449367_at
EB449328_at
EB449230_at
EB448899_at
EB448645_at
EB448479_at
EB448425_x_at
EB448299_at
EB448185_at
EB447964_at
EB447840_at
EB447840_s_at
EB447819_at
EB447801_at
EB447756_at
EB447521_at
EB447413_at
EB447410_at
EB447380_at
EB447257_x_at
EB447231_at
EB447158_at
EB447074_at
EB447022_at
EB447022_x_at
EB446990_at
EB446961_at
EB446915_at
EB446903_at
EB446798_at
EB446780_at
EB446588_at
EB446512_at
EB446404_at
EB446402_s_at
EB446363_at
EB446284_at
EB446237_at
EB446233_at
EB446107_s_at
EB446082_at
EB446078_at
CV021572_x_at
EB446047_at
EB446008_at
EB445996_at
EB445988_at
EB445887_at
EB445864_s_at
EB445855_at
EB445855_x_at
EB445837_at
EB445770_at
EB445752_at
EB445752_x_at
EB445743_at
EB445722_at
EB445690_at
EB445658_at
EB445591_at
EB445463_at
EB445314_at
EB445312_at
EB445283_at
EB445219_at
EB445144_at
EB445099_at
EB444995_at
EB444905_at
EB444876_at
EB444859_at
EB444841_at
EB444690_at
EB444690_x_at
EB444679_x_at
EB444670_at
EB444667_at
EB444595_at
EB444564_at
EB444512_at
EB444350_at
EB444350_s_at
EB444249_at
EB444139_at
EB443937_at
EB443937_x_at
EB443925_s_at
EB443698_at
EB443405_at
EB443399_at
EB443187_at
EB443128_at
EB443054_s_at
EB442961_at
EB442910_at
EB442902_s_at
EB442870_at
EB442754_at
EB442646_at
EB442625_at
EB442616_at
EB442551_at
EB442495_at
EB440605_at
EB442374_at
EB442372_at
EB442363_s_at
EB442237_at
EB442170_at
EB442156_at
EB441754_s_at
EB441602_s_at
EB441514_at
EB441447_at
EB441421_at
EB441353_at
EB441291_at
EB441186_at
EB440960_at
EB440949_at
EB440849_at
EB440831_at
EB440673_at
EB440650_at
EB440590_s_at
EB440551_at
EB440498_at
EB440440_s_at
EB440404_at
EB440332_at
EB440325_at
EB440252_at
EB440175_at
EB440140_at
EB440116_at
EB440116_x_at
EB440059_at
EB440049_at
EB439757_at
EB439653_at
EB439539_at
EB439382_at
EB439299_at
EB439248_at
EB439223_at
EB439013_at
EB438829_at
EB438756_at
EB438728_at
EB438711_s_at
EB438457_at
EB438285_at
EB438232_at
EB438192_at
EB438117_at
EB438117_x_at
EB438078_at
EB437528_s_at
EB437449_at
EB437405_at
EB437214_at
EB436811_at
EB436647_at
EB436601_at
EB436354_s_at
EB435665_at
EB435507_at
EB435336_x_at
EB435249_at
EB435183_x_at
EB435137_at
EB435083_s_at
EB434718_at
EB434546_at
EB434177_at
EB434087_at
EB433910_at
EB433877_at
EB433592_at
EB433279_at
EB433261_at
EB432961_x_at
EB432751_at
EB432588_at
EB432376_at
EB432336_s_at
EB432196_at
EB432068_at
EB431858_at
EB431800_at
EB431765_at
EB431580_at
EB431580_x_at
EB431297_at
EB431291_at
EB431262_at
EB431109_at
EB430912_at
EB430912_s_at
EB430860_at
EB430452_at
EB430353_at
EB430306_s_at
EB430218_at
EB430069_at
EB429928_at
EB429597_at
EB429490_x_at
EB429322_at
EB429272_at
EB429062_at
EB428970_s_at
EB428947_at
EB428934_at
EB428820_at
EB428724_at
EB428492_at
EB428483_at
EB428441_at
EB428441_s_at
EB428184_at
EB428158_at
EB428083_s_at
EB428075_at
EB427985_at
EB427985_s_at
EB427908_at
EB427822_at
EB427781_at
EB427683_at
EB427683_s_at
EB427611_at
EB427408_at
EB427394_at
EB427388_at
EB427300_at
EB426797_s_at
EB426724_at
EB426718_at
EB426624_at
EB426522_at
EB426391_at
EB426292_at
EB426196_at
EB426022_at
EB426000_at
EB425986_at
EB425898_at
EB425657_at
EB425121_at
EB425046_at
EB425045_at
EB425044_at
EB424946_at
EB424899_at
EB424786_at
CV507128_at
CV507104_at
BP134509_at
BP128517_at
BP530018_at
BP530014_at
BP529991_at
BP529950_at
BP529888_at
BP529862_at
BP529833_at
BP529822_at
BP529771_at
BP529716_at
BP529682_at
BP529607_at
BP529592_at
BP529591_at
BP529520_at
BP529480_at
BP529449_at
BP529448_at
BP529439_at
BP529414_at
BP529355_at
BP529352_at
BP529292_at
BP529208_at
BP529166_at
BP529068_at
BP528985_at
BP528981_at
BP528954_at
BP528905_x_at
BP528826_at
BP528780_at
BP528653_at
BP528607_at
BP528518_at
BP528509_at
BP528477_at
BP528439_at
BP528272_at
BP528200_at
BP528085_at
BP528041_at
BP528010_at
BP527977_at
BP527905_at
BP527886_at
BP527835_at
BP527797_at
BP527746_at
BP527727_at
BP527721_at
BP527665_at
BP527653_at
BP527644_at
BP527534_s_at
BP527527_at
BP527510_at
BP527388_at
BP527297_at
BP527284_at
BP527179_at
BP527109_at
BP527087_at
BP526956_at
BP526915_at
BP526742_at
BP526737_at
BP526629_at
BP526590_at
BP526584_at
BP526581_at
BP526502_at
BP526492_at
BP526419_at
BP526334_at
BP526274_at
BP526242_at
BP526230_at
BP526189_at
BP526174_at
BP526059_at
BP526040_s_at
BP526007_at
BP525966_at
BP525964_at
BP525957_at
BP525953_at
BP525936_at
BP525934_at
BP525741_at
BP525741_s_at
BP525705_at
BP525571_at
BP525537_at
BP137496_at
BP137476_at
BP137402_at
BP137316_at
BP137316_s_at
BP137309_at
BP137309_s_at
BP137308_at
BP137280_at
BP137261_at
BP137159_at
BP137150_at
BP137081_at
BP137074_at
BP136976_at
BP136807_at
BP136776_at
BP136598_at
BP136559_at
BP136530_at
BP136518_at
BP136488_at
BP136410_at
BP136292_at
BP136156_at
BP136135_at
BP136126_at
BP136116_at
BP136098_at
BP136068_at
BP136048_at
BP135986_at
BP135950_at
BP135928_s_at
BP135897_at
BP135871_at
BP135855_at
BP135842_at
BP135831_at
BP135812_at
BP135806_at
BP135696_at
BP135662_at
BP135645_at
BP135632_at
BP135505_at
BP135494_at
BP135465_at
BP135456_at
BP135373_at
BP135330_at
BP135322_at
BP135302_at
BP135298_at
BP135271_at
BP135261_at
BP135256_at
BP135223_at
BP135097_at
BP135033_at
BP134843_s_at
BP134816_at
BP134746_at
BP134652_at
BP134602_at
BP134569_at
BP134525_at
BP134441_at
BP134381_s_at
BP134376_at
BP134363_at
BP134237_at
BP134227_at
BP134153_at
BP134121_at
BP134056_at
BP133979_at
BP133900_at
BP133763_at
BP133718_at
BP133714_at
BP133713_at
BP133399_at
BP133380_at
BP133289_at
BP133194_at
BP133167_at
BP133115_at
BP132930_at
BP132921_at
BP132901_s_at
BP132895_at
BP132847_at
BP132719_at
BP132702_s_at
BP132583_x_at
BP132562_at
BP132485_at
BP132343_at
BP132154_at
BP132126_at
BP132123_at
BP131945_at
BP131938_at
BP131885_at
BP131869_at
BP131763_at
BP131751_at
BP131662_at
BP131620_at
BP131519_at
TT16_J20_at
BP131413_at
BP131306_at
BP131224_at
BP131105_at
BP131102_at
BP131071_at
BP131059_at
BP131012_at
BP130937_at
BP130887_at
BP130864_at
BP130861_at
BP130688_at
BP130650_at
BP130602_at
BP130578_at
BP130447_at
BP130392_at
BP130368_at
BP130350_at
BP130285_at
BP130221_at
BP130176_at
BP130135_at
BP130115_at
BP130073_at
BP130061_at
BP130016_at
BP129952_at
BP129889_at
BP129850_at
BP129688_at
BP129656_at
BP129606_at
BP129527_at
BP129491_at
BP129480_at
BP129453_at
BP129270_at
BP129268_at
BP129265_at
BP129261_at
BP129254_at
BP129105_at
BP129031_at
BP129002_at
BP128943_at
BP128912_at
BP128838_at
BP128736_at
BP128579_at
BP128534_at
BP128532_at
BP128514_at
BP128496_at
BP128484_at
BP128402_at
AJ633022_at
AJ632963_s_at
AJ632907_at
AJ632822_at
AJ632788_at
AJ632788_s_at
BP535465_s_at
BP535437_at
BP535340_at
BP535268_at
BP535234_at
BP535201_at
BP535199_at
BP535166_at
BP535165_x_at
BP535137_at
BP535126_at
BP535122_at
BP535105_at
BP535103_at
BP535066_at
BP534989_at
BP534941_at
BP534897_at
BP534768_at
BP534731_at
BP534689_at
BP534630_at
BP534557_x_at
BP534548_at
BP534496_x_at
BP534447_at
BP534439_at
BP534346_at
BP534346_x_at
BP534282_at
BP534272_at
BP534208_at
BP534186_at
BP534167_at
BP534136_at
BP534096_at
BP534087_at
BP534072_at
BP534057_at
BP534024_at
BP533978_at
BP533965_at
BP533958_at
BP533855_at
BP533846_at
BP533839_at
BP533835_at
BP533829_at
BP533806_at
BP533779_at
BP533476_at
BP533476_s_at
BP533684_at
BP533642_at
BP533536_at
BP533479_at
BP533436_at
BP533409_at
BP533404_at
BP533343_at
BP533329_at
BP533226_at
BP533219_at
BP533217_s_at
BP533178_at
BP533072_at
BP533050_at
BP532999_at
BP532989_at
BP532968_at
BP532926_at
BP530337_s_at
BP532877_at
BP532862_at
BP532843_at
BP532714_s_at
BP532711_at
BP532710_at
BP532595_at
BP532565_at
BP532555_at
BP532456_at
BP532362_at
BP532333_at
BP532314_at
BP532302_at
BP532224_s_at
BP532173_at
BP532148_at
BP532129_at
BP532126_x_at
BP532125_at
BP532125_x_at
BP532078_s_at
BP532051_at
BP532023_at
BP531846_at
BP531839_at
BP531790_at
BP531682_at
BP531632_s_at
BP531602_at
BP531439_at
BP531361_at
BP531263_at
BP531258_at
BP531254_at
BP531230_at
BP531178_at
BP531167_at
BP531157_at
BP531131_at
BP531070_at
BP531044_at
BP531032_at
BP530974_s_at
BP530772_at
BP530764_at
BP530753_at
BP530698_at
BP530694_at
BP530691_at
BP530652_at
BP530638_s_at
BP530635_at
BP530604_at
BP530579_x_at
BP530503_at
BP530479_at
BP530450_at
BP530445_x_at
BP530438_at
BP530436_at
BP530436_x_at
BP530431_s_at
BP530424_at
BP530421_at
BP530421_x_at
BP530396_at
BP530396_s_at
BP530370_at
BP530361_at
BP530361_x_at
BP530259_at
BP530258_at
BP530127_at
BP530065_at
BP530063_at
BP530034_at
CV021730_at
CV021703_at
CV021696_at
CV021687_at
CV021685_at
CV021681_s_at
CV021619_at
CV021594_at
CV021588_at
CV021540_at
CV021495_s_at
CV021350_at
CV021334_x_at
CV021331_at
CV021314_x_at
CV021244_x_at
CV021129_at
CV020997_at
CV020985_x_at
CV020964_at
CV020955_x_at
CV020927_x_at
CV020871_at
CV020871_x_at
CV020833_at
CV020812_at
CV020793_s_at
CV020782_at
CV020782_s_at
CV020777_x_at
CV020732_x_at
CV020700_at
CV020700_x_at
CV020648_at
CV020260_at
CV020214_at
CV020189_s_at
CV020165_at
CV020083_x_at
CV020047_x_at
CV019997_x_at
CV019941_at
CV019875_at
CV019875_x_at
CV019842_x_at
CV019787_at
CV019787_x_at
CV019776_at
CV019716_at
CV019666_at
CV019582_s_at
CV019357_at
CV019327_at
CV019170_at
CV019128_at
CV019121_at
CV019119_at
CV019116_x_at
CV019057_s_at
CV018942_x_at
CV018926_at
CV018896_at
CV018896_s_at
CV018763_x_at
CV018754_at
CV018732_at
CV018701_at
CV018684_at
CV018644_x_at
CV018643_s_at
CV018631_x_at
CV018605_at
CV018602_at
CV018576_at
CV018560_s_at
CV018522_at
CV018519_at
CV018492_at
CV018484_at
CV018477_at
CV018463_at
CV018434_at
CV018410_at
CV018314_at
CV018294_at
CV018182_at
CV018182_s_at
CV018152_at
CV018108_at
CV018082_at
CV018062_at
CV018020_at
CV018008_at
CV017997_s_at
CV017960_at
CV017960_x_at
CV017951_at
CV017739_at
CV017714_at
CV017701_s_at
CV017552_at
CV017467_at
CV017379_at
CV017354_at
CV017317_s_at
CV017179_at
CV017173_x_at
CV017152_at
CV016864_s_at
CV016795_at
CV016787_at
CV016780_x_at
CV016776_at
CV016717_at
CV016627_at
CV016417_at
CV016401_at
CV016393_x_at
CV016362_at
CV016362_x_at
CV016343_at
CV016338_at
CV016338_x_at
CV016328_s_at
CV016321_at
CV016296_s_at
CV016287_s_at
CV016199_at
CV016151_s_at
CV016135_x_at
CV016016_at
CV016004_at
CV016004_x_at
CV015990_at
CN949762_at
CN949732_x_at
CN824929_at
BQ843151_s_at
BQ842957_x_at
BQ842898_at
BP192672_at
BP192620_at
BP192605_at
BP192593_at
BP192592_s_at
BP192589_at
BP192578_at
BP192518_at
BP192464_at
BP192553_at
BP192467_at
CB337263_at
CB337261_at
AJ344620_at
AJ344576_at
AF211702_at
AF211548_at
AA523565_at
AA523559_at
AA523558_at
AJ719184_at
AJ719161_at
AJ718907_at
AJ718891_x_at
AJ718885_x_at
AJ718818_x_at
AJ718780_at
AJ718724_at
AJ718707_at
AJ718654_at
AJ718636_at
AJ718636_x_at
AJ718584_x_at
AJ718509_at
AJ718475_at
AJ718294_x_at
AJ718264_x_at
AJ718243_x_at
AJ718198_x_at
AJ718046_x_at
AJ718010_at
AJ717979_at
AJ717930_at
AJ717930_x_at
AJ717927_at
AJ717877_x_at
AJ717871_at
AJ717855_at
AB120536_at
AB120529_at
AB120529_s_at
AB084669_at
DQ156499_at
AJ291734_at
Y11210_at
AJ549110_at
AJ344154_at
AY775047_at
AY366370_at
AB110953_at
AB107693_at
AB107689_at
AF326729_at
AB084124_at
AF158253_at
AB053095_at
AF362951_at
AB056122_at
AF145262_at
AB028650_s_at
AF194945_at
AF249742_at
AF215852_at
AF129003_at
AB028651_s_at
X97945_at
X97944_at
U60452_at
U60452_s_at
L29268_at
M61905_at
TT03_I07_at
TT03_I07_s_at
TT05_K19_at
TT06_J05_at
TT07_C07_at
TT10_C12_at
TT12_C07_at
TT12_M23_at
TT14_E23_at
TT15_K04_at
TT16_O14_at
TT19_C23_s_at
TT19_F15_at
TT19_F16_at
TT19_M17_at
TT22_A23_at
TT23_C16_at
TT28_J22_at
TT33_C08_at
TT34_C22_at
TT35_G05_at
TT40_J14_s_at
TT40_O21_at
TT41_C15_at
TT41_I07_at
TT47_L04_at
TT48_L09_at
TT48_M08_at
TT49_L11_x_at
TT49_O07_at
TT50_D12_at
TT02_J23_s_at
TT01_C01_at
TT03_M06_at
TT06_B05_at
TT06_I11_at
TT06_I11_x_at
TT07_C23_at
TT08_D21_at
TT10_A15_at
TT16_J04_at
TT16_J12_s_at
TT19_G06_at
TT21_C09_at
TT22_P12_at
TT22_P12_x_at
TT37_F14_at
TT39_K13_at
TT40_K09_s_at
TT40_M19_at
TT41_A13_x_at
TT41_A15_at
TT11_O04_at
TT02_H01_at
TT03_D13_at
TT03_P07_at
TT04_L12_at
TT06_G04_at
TT09_P07_at
TT11_O12_at
TT19_K18_s_at
TT20_I08_s_at
TT22_F21_at
TT22_O07_at
TT32_G16_s_at
TT34_A05_at
TT34_B13_at
TT35_M16_at
TT37_D12_at
TT39_D06_at
TT39_J17_s_at
TT39_M07_at
TT47_B02_at
TT47_D14_at
TT47_P08_at
TT48_G01_at
TT49_J20_at
TT50_F08_at
TT33_K04_at
TT02_M23_at
TT03_D04_at
TT03_O20_at
TT04_C17_at
TT04_E03_s_at
TT04_E05_at
TT04_F07_x_at
TT04_H01_s_at
TT04_L15_at
TT05_L22_at
TT06_D01_at
TT06_N01_s_at
TT09_F20_at
TT10_A16_at
TT10_C23_at
TT11_P14_at
TT21_M03_at
TT25_A22_at
TT26_L11_at
TT26_M15_at
TT28_M11_at
TT29_C04_s_at
TT29_G11_at
TT31_J19_at
TT31_L01_at
TT32_E02_s_at
TT33_I07_s_at
TT33_K16_at
TT02_F09_at
TT02_I09_at
TT03_I21_at
TT03_J04_at
TT03_J11_at
TT04_D10_at
TT04_E11_x_at
TT05_J08_at
TT05_L09_at
TT06_F01_at
TT06_F01_s_at
TT06_H02_at
TT06_H02_s_at
TT06_M10_at
TT07_G08_at
TT07_H19_at
TT07_O15_at
TT08_C12_at
TT08_F17_s_at
TT08_F23_at
TT09_E05_at
TT09_O03_at
TT09_O22_at
TT10_B17_at
TT10_C16_at
TT10_G01_at
TT10_I06_at
TT11_H03_at
TT13_A21_at
TT13_I20_at
TT13_K16_at
TT14_D10_at
TT14_G23_at
TT15_E21_at
TT15_G02_at
TT16_B09_at
TT16_E03_at
TT16_L15_at
TT16_N18_at
TT16_O13_at
TT17_A14_at
TT17_C08_s_at
TT17_C19_at
TT18_D14_at
TT18_H05_at
TT18_H19_at
TT19_O22_at
TT20_D19_at
TT20_K11_at
TT20_O03_at
TT20_P19_at
TT21_E11_at
TT21_P04_at
TT22_B23_at
TT22_H04_at
TT22_J17_at
TT23_B18_at
TT23_D01_at
TT23_D06_at
TT23_L17_at
TT24_A11_s_at
TT24_L07_at
TT24_P08_at
TT26_K14_x_at
TT26_P10_at
TT28_H07_at
TT28_H14_at
TT29_B10_at
TT29_P19_at
TT30_K20_at
TT30_L19_at
TT31_C06_at
TT31_D07_at
TT31_M04_at
TT31_N13_at
TT32_N17_at
TT32_O01_s_at
TT33_C10_at
TT33_N12_at
TT34_G06_at
TT34_G12_at
TT34_I02_at
TT34_P11_s_at
TT35_A06_at
TT35_D17_at
TT35_E12_at
TT35_F16_at
TT35_K15_at
TT35_M21_at
TT37_D10_at
TT37_M24_at
TT38_H22_at
TT38_K12_at
TT38_K12_s_at
TT39_E02_at
TT39_E02_s_at
TT39_G06_s_at
TT39_G23_at
TT39_K22_at
TT39_P09_at
TT40_P09_at
TT41_H05_at
TT47_G16_at
TT47_I13_at
TT47_J07_at
TT47_L08_at
TT50_J01_at
TT50_N11_at
TATT184_at
GC129B_at
GC160_at
GC160_x_at
GC163_at
GC202_x_at
GC23A_at
GC314C_x_at
GC349A_at
GC349C_s_at
GC351_at
GC445_x_at
GC466_at
MC305A_at
MC401_x_at
MC406A_at
MT102_x_at
T13_at
T141A_at
T141B_x_at
T148_x_at
T149B_at
T177B_x_at
T220_s_at
T223_s_at
T302A_at
T328_at
T407_at
BC1M4323_x_at
BC2M1338_at
BC2M448_at
BC3M3361_at
BC3M349_at
BC4M1232_s_at
BT2M3437_x_at
BT2M4340_x_at
BT4M139_x_at
BT4M336_at
TOBGAPCM_s_at
