# Supplementary material for: TobEA: an atlas of tobacco gene expression from seed to senescence
Source: BMC Genomics. 2010 Feb 26;11:142. doi: 10.1186/1471-2164-11-142 (PMC2841117; doi:10.1186/1471-2164-11-142)
Supplement: Additional file 7 — GO analysis of K-means clusters. Zip file containing lists of probes sets and GO analysis results for in each of the 30 K-means clusters (K0- K29). [file 1471-2164-11-142-S7.ZIP › Cluster 23 of 30 K-means on Index.txt_Result_Over_2.txt]

GO_Number	GO_Term	Background	Background_with_GO	List_Total	List_with_GO	Raw_Fish_P	Adjusted_Fish_P	List
GO:0045271	comp_respiratory chain complex I	22448	111	1591	44	0	0	BP530698_at	BP533839_at	BP535103_at	C1040_at	C10764_at	C11041_at	C11526_s_at	C1450_at	C1450_s_at	C1562_at	C1562_x_at	C1595_at	C16_at	C16_x_at	C1750_s_at	C1818_at	C2169_at	C254_at	C258_at	C27_at	C3221_at	C4401_at	C5449_at	C5460_at	C6099_at	C6101_at	C6314_at	C6355_at	C6355_x_at	C6414_at	C6819_at	C6819_x_at	C7116_at	C8377_at	C890_at	C898_s_at	CV016287_s_at	CV016864_s_at	DV161164_at	DV161164_s_at	DW001759_at	DW002182_at	EB428820_at	EB678578_at	
GO:0031966	comp_mitochondrial membrane	22448	59	1591	31	1.38359855672485e-020	4.37217143925053e-018	BP533839_at	C1040_at	C10764_at	C11041_at	C11526_s_at	C1450_at	C1450_s_at	C1562_at	C1562_x_at	C1595_at	C16_at	C16_x_at	C254_at	C27_at	C3221_at	C4401_at	C5460_at	C6101_at	C6355_at	C6355_x_at	C6414_at	C6819_at	C6819_x_at	C890_at	CV016287_s_at	CV016864_s_at	DV161164_at	DV161164_s_at	DW002182_at	EB428820_at	EB678578_at	
GO:0006461	proc_protein complex assembly	22448	43	1591	21	3.28626015289046e-014	6.92305472208924e-012	AB120536_at	BP129031_at	BP531070_at	BP533642_at	C1140_at	C1800_at	C2560_at	C2803_s_at	C3759_at	C3759_x_at	C3958_at	C444_at	C4863_at	C5105_s_at	C9034_s_at	DV162021_at	EB436354_s_at	EB438728_at	EB444350_at	EB444350_s_at	EB446903_at	
GO:0009853	proc_photorespiration	22448	83	1591	31	1.48991929904696e-013	2.3540724924942e-011	BP533839_at	C1040_at	C10764_at	C11041_at	C11526_s_at	C1450_at	C1450_s_at	C1562_at	C1562_x_at	C1595_at	C16_at	C16_x_at	C254_at	C27_at	C3221_at	C4401_at	C5460_at	C6101_at	C6355_at	C6355_x_at	C6414_at	C6819_at	C6819_x_at	C890_at	CV016287_s_at	CV016864_s_at	DV161164_at	DV161164_s_at	DW002182_at	EB428820_at	EB678578_at	
GO:0006886	proc_intracellular protein transport	22448	181	1591	44	2.01716421344145e-012	2.54969556578999e-010	AB120536_at	BP129031_at	BP531070_at	BP533642_at	BP534630_at	C10024_at	C10168_at	C10352_at	C10645_at	C10645_s_at	C1140_at	C1506_at	C1518_at	C1724_at	C1800_at	C2560_at	C2803_s_at	C3759_at	C3759_x_at	C3958_at	C444_at	C4863_at	C5105_s_at	C5113_at	C5160_at	C6108_s_at	C76_at	C778_s_at	C9034_s_at	C9473_at	C9613_s_at	CN824929_at	CV020782_at	CV020782_s_at	DV162021_at	DV162617_at	EB425045_at	EB436354_s_at	EB436811_at	EB438728_at	EB444350_at	EB444350_s_at	EB446903_at	EB678892_at	
GO:0005794	comp_Golgi apparatus	22448	201	1591	66	2.54074539185467e-012	2.67625181275359e-010	AJ718010_at	BP132930_at	BP135831_at	BP136292_at	BP137159_at	BP528954_at	BP529716_at	BP531230_at	BP531258_at	BP531790_at	BP532711_at	BP533404_at	BP535465_s_at	C10250_at	C10319_at	C10319_s_at	C11217_at	C11217_s_at	C11638_at	C11658_s_at	C1346_at	C1809_at	C1809_s_at	C1951_at	C2229_at	C2601_at	C2719_at	C2771_at	C2930_at	C3024_at	C3415_at	C3473_at	C355_at	C359_at	C3735_at	C3810_at	C400_at	C4246_at	C4644_at	C4957_at	C5070_at	C6268_s_at	C6639_at	C6876_at	C7091_at	C7091_s_at	C7653_at	C7660_at	C8076_at	C8288_at	DV158186_at	DW001659_at	DW001659_s_at	DW003497_at	DW005140_at	DW005140_x_at	EB427781_at	EB438192_at	EB438232_at	EB440650_at	EB445722_at	EB445855_at	EB445855_x_at	EB677925_at	EB680433_at	EB682347_at	
GO:0005886	comp_plasma membrane	22448	3158	1591	380	1.76669789908601e-011	1.59507581746051e-009	AB110953_at	AB120536_at	AF194945_at	AF249742_at	AJ291734_at	AJ549110_at	AJ632963_s_at	AY553214_at	AY553214_s_at	AY775047_at	BP128402_at	BP128496_at	BP128514_at	BP130061_at	BP130368_at	BP130650_at	BP131662_at	BP132126_at	BP132154_at	BP133380_at	BP133714_at	BP134602_at	BP135271_at	BP135322_at	BP135505_at	BP135831_at	BP135897_at	BP136116_at	BP136156_at	BP137309_at	BP137309_s_at	BP137402_at	BP192589_at	BP192592_s_at	BP192593_at	BP525537_at	BP526581_at	BP527179_at	BP527721_at	BP528954_at	BP528985_at	BP529166_at	BP529520_at	BP529716_at	BP529862_at	BP530259_at	BP531230_at	BP534208_at	BP534282_at	BP534346_at	BP534346_x_at	BP535126_at	BP535199_at	C10176_at	C10338_at	C10354_s_at	C10392_at	C1062_at	C1065_at	C10722_at	C10882_at	C11051_x_at	C11055_at	C11140_at	C11166_at	C11217_at	C11217_s_at	C11248_at	C11311_x_at	C11399_at	C1144_at	C11488_at	C11577_at	C11643_at	C11674_at	C11720_at	C1304_at	C1346_at	C1362_at	C1362_s_at	C1377_at	C138_x_at	C1391_at	C1401_at	C1441_s_at	C1490_at	C1490_x_at	C1562_at	C1562_x_at	C158_at	C158_s_at	C1595_at	C1605_at	C1633_at	C1635_at	C1654_at	C1670_at	C16_at	C16_x_at	C1728_at	C1735_s_at	C1770_s_at	C1798_x_at	C1800_at	C1809_at	C1809_s_at	C1813_x_at	C185_at	C1974_at	C2194_at	C2242_at	C2393_s_at	C245_s_at	C2460_at	C2470_at	C2523_at	C2531_at	C2539_at	C2572_at	C2579_at	C2579_x_at	C2581_s_at	C2601_at	C2651_at	C2680_at	C2716_at	C2730_at	C2742_at	C2742_s_at	C2771_at	C2826_at	C2826_x_at	C2827_at	C2902_at	C2978_at	C2997_at	C3002_at	C3024_at	C3031_at	C303_at	C3066_at	C3068_at	C3068_x_at	C3127_at	C3308_s_at	C3328_at	C3335_at	C3335_x_at	C3469_at	C3522_s_at	C3522_x_at	C3527_s_at	C3626_s_at	C3635_at	C3735_at	C3807_at	C3874_at	C3952_s_at	C3958_at	C3965_at	C3965_x_at	C3984_at	C4018_at	C4024_at	C4084_at	C4096_s_at	C4129_at	C418_at	C4249_s_at	C424_at	C4268_at	C4268_x_at	C429_at	C4471_at	C4471_s_at	C4490_s_at	C4702_at	C4836_at	C4844_at	C4844_x_at	C485_at	C4878_at	C4927_at	C4947_at	C4947_x_at	C4957_at	C5014_at	C5028_s_at	C5045_at	C5277_at	C531_at	C531_x_at	C5501_at	C5575_x_at	C5583_at	C5583_x_at	C5590_at	C5658_at	C5777_at	C5975_at	C6027_at	C6100_at	C6125_at	C6159_at	C6160_at	C6165_at	C6244_at	C629_at	C629_s_at	C6321_at	C6368_at	C6504_at	C6570_at	C6639_at	C6660_at	C6689_at	C6691_at	C6710_at	C6711_s_at	C6840_at	C6915_at	C6921_at	C7091_at	C7091_s_at	C7116_at	C711_at	C7231_at	C7469_at	C7469_x_at	C7534_at	C7660_at	C778_s_at	C808_at	C8204_at	C8210_at	C8300_at	C839_at	C8635_at	C8713_at	C8746_at	C876_s_at	C8824_at	C8853_at	C88_at	C8908_at	C8912_at	C8995_at	C9010_at	C9065_at	C9068_at	C9081_s_at	C9130_at	C9133_at	C9133_s_at	C9181_at	C9217_x_at	C9218_x_at	C9222_at	C9336_at	C9384_at	C9421_at	C9473_at	C9696_s_at	C9711_at	C9735_s_at	C9825_at	C9906_at	CB337263_at	CV017152_at	CV017701_s_at	CV017997_s_at	CV018062_at	CV018082_at	CV018684_at	CV019057_s_at	CV019776_at	CV020260_at	CV020997_at	CV021350_at	CV021594_at	CV021730_at	DQ156499_at	DV157519_at	DV157519_x_at	DV158022_at	DV158132_at	DV158479_at	DV158983_at	DV159448_at	DV160378_at	DV160583_at	DV160901_at	DV161038_at	DV161102_at	DV161969_at	DV162003_at	DV162340_at	DV162430_at	DV162617_at	DV999368_at	DW000068_at	DW000669_at	DW001515_at	DW001526_at	DW001867_at	DW001955_at	DW002134_at	DW002152_at	DW002512_at	DW003836_at	DW003891_at	DW004363_at	EB425046_at	EB425121_at	EB426000_at	EB427388_at	EB427611_at	EB427781_at	EB428441_at	EB428441_s_at	EB430069_at	EB430306_s_at	EB430860_at	EB430912_at	EB430912_s_at	EB432336_s_at	EB434177_at	EB435137_at	EB436811_at	EB438285_at	EB439248_at	EB440551_at	EB440650_at	EB441754_s_at	EB442237_at	EB442870_at	EB442902_s_at	EB444670_at	EB445752_at	EB445752_x_at	EB446233_at	EB446961_at	EB447074_at	EB447502_at	EB448185_at	EB448299_at	EB449704_s_at	EB449722_at	EB449797_at	EB450389_x_at	EB450542_at	EB450673_at	EB451219_at	EB451249_at	EB451249_s_at	EB451730_s_at	EB452187_at	EB677925_at	EB677954_at	EB678578_at	EB678892_at	EB679035_at	EB679809_at	EB680232_at	EB680433_at	EB680824_at	EB681299_at	EB682085_at	EB682598_at	EB682764_at	EB682781_at	EB682781_x_at	EB683050_at	EB683353_at	EB683353_s_at	EB684096_at	GC160_at	GC160_x_at	L29268_at	T328_at	
GO:0005739	comp_mitochondrion	22448	1344	1591	190	1.77637904386074e-011	1.40333944464999e-009	AF194945_at	AY366370_at	AY553214_at	AY553214_s_at	BP128514_at	BP131763_at	BP132126_at	BP132154_at	BP134843_s_at	BP136598_at	BP525571_at	BP526581_at	BP528905_x_at	BP528985_at	BP530450_at	BP530698_at	BP530753_at	BP530974_s_at	BP532985_s_at	BP532989_at	BP535103_at	C1008_at	C1040_at	C1041_s_at	C1051_at	C1051_s_at	C1062_at	C1065_at	C10682_at	C10700_at	C11041_at	C11055_at	C1106_s_at	C11266_at	C11286_at	C11330_at	C11482_at	C11514_at	C11526_s_at	C11683_at	C11683_x_at	C11719_at	C1286_at	C1332_at	C141_at	C1450_at	C1450_s_at	C1464_at	C1638_at	C1670_at	C1750_s_at	C1770_s_at	C185_at	C1974_at	C2242_at	C22_at	C22_x_at	C2359_at	C2508_s_at	C2519_at	C254_at	C258_at	C2671_s_at	C2674_s_at	C2716_at	C27_at	C2827_at	C2903_at	C2922_at	C2997_at	C303_at	C3221_at	C3308_s_at	C3328_at	C3585_at	C4268_at	C4268_x_at	C4317_at	C4317_s_at	C4401_at	C4451_at	C4519_at	C4644_at	C4759_at	C4760_at	C4882_at	C5032_at	C5166_x_at	C5336_at	C5449_at	C5460_at	C5594_at	C5594_x_at	C5602_at	C5777_at	C6099_at	C6137_at	C6137_x_at	C6231_at	C6231_x_at	C6235_s_at	C6314_at	C6355_at	C6355_x_at	C6504_at	C6516_at	C6842_at	C6900_at	C6915_at	C7030_at	C7108_at	C7116_at	C7307_at	C7343_at	C7348_at	C7534_at	C762_at	C766_at	C766_s_at	C7844_at	C8081_at	C8087_at	C808_at	C8152_at	C8214_at	C823_at	C8299_at	C8377_at	C8379_s_at	C8445_x_at	C85_at	C85_s_at	C8611_at	C8611_s_at	C8766_s_at	C88_at	C8908_at	C890_at	C898_s_at	C8995_at	C9126_at	C9127_at	C9215_at	C9336_at	C951_at	C9735_s_at	C9775_at	C9954_at	CV016287_s_at	CV016328_s_at	CV017701_s_at	CV019057_s_at	CV019128_at	CV020260_at	DV159298_at	DV160096_at	DV160184_at	DV161164_at	DV161164_s_at	DV161891_at	DV162520_at	DW000571_at	DW001759_at	DW002182_at	DW002314_at	DW003250_at	DW004988_at	EB426000_at	EB426022_at	EB427822_at	EB428083_s_at	EB428820_at	EB430069_at	EB437405_at	EB440590_s_at	EB441447_at	EB441514_at	EB442902_s_at	EB444679_x_at	EB447074_at	EB643498_at	EB678681_at	EB679474_s_at	EB679991_at	EB681448_at	EB683194_at	EB683711_at	GC349C_s_at	L16811_at	MT102_x_at	
GO:0030276	func_clathrin binding	22448	20	1591	13	5.25833864973182e-011	3.69252225181168e-009	BP129031_at	BP531070_at	BP533642_at	C3958_at	C444_at	C4863_at	C5542_at	C9034_s_at	DV162021_at	EB436354_s_at	EB438728_at	EB444350_at	EB444350_s_at	
GO:0004742	func_dihydrolipoyllysine-residue acetyltransferase activity	22448	15	1591	11	2.29471315540315e-010	1.45025871421479e-008	BP531632_s_at	C2903_at	C5594_at	C5594_x_at	C7844_at	C8459_at	C8826_at	DV157972_s_at	EB441514_at	EB442870_at	EB444679_x_at	
GO:0046933	func_hydrogen ion transporting ATP synthase activity, rotational mechanism	22448	63	1591	21	9.76247749306935e-010	5.6089870687453e-008	C1065_at	C11166_at	C11266_at	C1304_at	C1377_at	C1464_at	C1728_at	C2470_at	C4317_at	C4317_s_at	C4490_s_at	C4844_at	C4844_x_at	C4882_at	C5777_at	C6900_at	C6915_at	C8300_at	C951_at	EB426022_at	EB441447_at	
GO:0046961	func_proton-transporting ATPase activity, rotational mechanism	22448	71	1591	22	1.89062898670045e-009	9.95731266328903e-008	C10176_at	C1065_at	C1377_at	C1728_at	C2691_at	C2691_s_at	C3626_s_at	C4084_at	C4947_at	C4947_x_at	C5575_x_at	C5708_at	C5777_at	C6100_at	C6244_at	C6915_at	C951_at	C9854_at	CV019776_at	CV021681_s_at	EB683353_at	EB683353_s_at	
GO:0045309	func_protein phosphorylated amino acid binding	22448	40	1591	16	4.62276905643932e-009	2.24737695666896e-007	BP136156_at	C10354_s_at	C1490_at	C1490_x_at	C3335_at	C3335_x_at	C3393_at	C3807_at	C4398_s_at	C9133_at	C9133_s_at	C9217_x_at	C9218_x_at	C9222_at	CV016362_at	CV016362_x_at	
GO:0030126	comp_COPI vesicle coat	22448	15	1591	10	6.7212989396063e-009	3.03418637845084e-007	BP133714_at	C2560_at	C2803_s_at	C3759_at	C3759_x_at	C5045_at	C6160_at	C9034_s_at	EB436354_s_at	EB446903_at	
GO:0030125	comp_clathrin vesicle coat	22448	23	1591	12	9.9971466765671e-009	4.21213113306027e-007	BP534630_at	C10024_at	C10645_at	C10645_s_at	C1506_at	C1518_at	C1724_at	C5113_at	C76_at	CV020782_at	CV020782_s_at	EB425045_at	
GO:0050821	proc_protein stabilization	22448	26	1591	12	5.84331607544897e-008	2.30810984980234e-006	AJ632963_s_at	C1041_s_at	C22_at	C22_x_at	C2460_at	C5602_at	C6137_at	C6137_x_at	C6231_at	C6231_x_at	C8214_at	EB452187_at	
GO:0016192	proc_vesicle-mediated transport	22448	128	1591	28	6.79392169189441e-008	2.52574029957486e-006	AB120536_at	BP129031_at	BP531070_at	BP533642_at	C1140_at	C1385_at	C1800_at	C2560_at	C2803_s_at	C3759_at	C3759_x_at	C3779_at	C3958_at	C444_at	C4863_at	C5105_s_at	C6718_at	C7036_at	C7036_s_at	C9034_s_at	DV162021_at	EB436354_s_at	EB438728_at	EB444350_at	EB444350_s_at	EB446903_at	EB447964_at	EB680558_at	
GO:0015986	proc_ATP synthesis coupled proton transport	22448	52	1591	16	3.37527810145843e-007	1.18509764451207e-005	C11426_at	C1377_at	C1728_at	C3626_s_at	C4490_s_at	C4844_at	C4844_x_at	C4882_at	C5575_x_at	C6100_at	C6244_at	C6616_at	C6900_at	C951_at	EB683353_at	EB683353_s_at	
GO:0009825	proc_multidimensional cell growth	22448	25	1591	11	3.85524413393235e-007	1.2823759434975e-005	AJ719161_at	BP136776_at	C1160_at	C5501_at	C6547_at	C8667_at	C8723_s_at	C9714_at	CV020189_s_at	EB449704_s_at	GC129B_at	
GO:0005750	comp_mitochondrial respiratory chain complex III	22448	53	1591	16	4.51809889279176e-007	1.42771925012219e-005	BP134843_s_at	BP530421_at	BP530421_x_at	BP532362_at	BP535201_at	C1008_at	C1535_at	C1535_x_at	C1974_at	C7030_at	C8574_at	C8995_at	C9215_at	C9735_s_at	L16811_at	MT102_x_at	
GO:0005773	comp_vacuole	22448	1116	1591	123	5.63533519404302e-007	1.695967544112e-005	AB120536_at	AJ291734_at	AJ718264_x_at	AY553214_at	AY553214_s_at	BP128496_at	BP130368_at	BP132154_at	BP134602_at	BP135928_s_at	BP136156_at	BP526581_at	BP532710_at	BP534208_at	BQ842898_at	C10063_at	C10176_at	C10354_s_at	C1062_at	C10760_at	C11166_at	C11311_x_at	C11426_at	C1304_at	C1377_at	C1391_at	C1635_at	C1654_at	C1670_at	C1728_at	C1798_x_at	C2237_s_at	C2242_at	C2301_at	C2301_s_at	C2470_at	C2572_at	C2691_at	C2691_s_at	C2716_at	C2742_at	C2742_s_at	C2997_at	C3031_at	C303_at	C3335_at	C3335_x_at	C3626_s_at	C3807_at	C3874_at	C3875_at	C4084_at	C4096_s_at	C4249_s_at	C4268_at	C4268_x_at	C4401_at	C4471_at	C4471_s_at	C4490_s_at	C4702_at	C4844_at	C4844_x_at	C4947_at	C4947_x_at	C5163_s_at	C5288_at	C5288_x_at	C5462_at	C5575_x_at	C5708_at	C5736_s_at	C5975_at	C6100_at	C6165_at	C6244_at	C6425_at	C6616_at	C7231_at	C8300_at	C8746_at	C876_s_at	C9133_at	C9133_s_at	C9204_at	C9204_x_at	C9217_x_at	C9218_x_at	C9222_at	C9421_at	C9436_at	C9464_at	C9711_at	C9854_at	CV018182_at	CV018182_s_at	CV018684_at	CV019776_at	CV020985_x_at	CV021350_at	CV021681_s_at	DV158022_at	DV158905_at	DV160901_at	DW004733_at	EB426000_at	EB426522_at	EB427388_at	EB430069_at	EB435137_at	EB435183_x_at	EB436811_at	EB444670_at	EB446082_at	EB450389_x_at	EB450826_at	EB681329_at	EB683054_at	EB683353_at	EB683353_s_at	GC160_at	GC160_x_at	MC401_x_at	
GO:0009833	proc_primary cell wall biogenesis	22448	13	1591	8	5.83471619811852e-007	1.67615483509586e-005	BP135831_at	C1809_at	C1809_s_at	C2601_at	C3002_at	C3024_at	C3635_at	EB440650_at	
GO:0010286	proc_heat acclimation	22448	26	1591	11	6.25391339381665e-007	1.71846663690962e-005	C1041_s_at	C22_at	C22_x_at	C5487_at	C5602_at	C6006_at	C6137_at	C6137_x_at	C6231_at	C6231_x_at	C8214_at	
GO:0006086	proc_acetyl-CoA biosynthetic process from pyruvate	22448	7	1591	6	8.26273510339644e-007	2.17585357722773e-005	BP531632_s_at	C7844_at	C8459_at	C8826_at	DV157972_s_at	EB441514_at	
GO:0005783	comp_endoplasmic reticulum	22448	448	1591	60	1.45694924602591e-006	3.68316769395349e-005	BP128402_at	BP128496_at	BP130861_at	BP132126_at	BP132154_at	BP532173_at	BQ842898_at	C10919_at	C11399_at	C1385_at	C138_x_at	C1926_s_at	C2237_s_at	C245_s_at	C2579_at	C2579_x_at	C2583_at	C2946_at	C2997_at	C3068_at	C3068_x_at	C3469_at	C3779_at	C44_at	C5778_at	C6063_at	C6179_at	C6681_at	C6718_at	C6875_at	C7036_at	C7036_s_at	C7996_at	C8210_at	C849_at	C9010_at	C9047_at	C9714_at	CV017317_s_at	CV018182_at	CV018182_s_at	DV160430_s_at	DV162340_at	DW005201_at	DW005201_s_at	EB425121_at	EB427388_at	EB428441_at	EB428441_s_at	EB428934_at	EB439223_at	EB444249_at	EB445996_at	EB448899_at	EB677925_at	EB680232_at	EB682764_at	EB683025_at	U60452_at	U60452_s_at	
GO:0016042	proc_lipid catabolic process	22448	5	1591	5	1.77796757906646e-006	4.3218288845e-005	BP135928_s_at	C5288_at	C5288_x_at	C9204_at	C9204_x_at	
GO:0015992	proc_proton transport	22448	46	1591	14	2.1143066639695e-006	4.94904374677305e-005	BP534282_at	C11166_at	C2470_at	C2691_at	C2691_s_at	C303_at	C4947_at	C4947_x_at	C8300_at	C951_at	CV019776_at	DW001515_at	EB682781_at	EB682781_x_at	
GO:0019722	proc_calcium-mediated signaling	22448	24	1591	10	2.42671453054566e-006	5.47744136894592e-005	C10510_at	C1081_at	C11265_s_at	C1500_at	C1500_x_at	C3481_at	C6356_at	C6356_x_at	C70_at	C8912_at	
GO:0004129	func_cytochrome-c oxidase activity	22448	30	1591	11	3.39330675347416e-006	7.39506851101954e-005	BP530450_at	C11683_at	C11683_x_at	C1638_at	C185_at	C2674_s_at	C5166_x_at	C7534_at	C8445_x_at	CV016328_s_at	EB678681_at	
GO:0003878	func_ATP citrate synthase activity	22448	12	1591	7	5.11322714466558e-006	0.000107718651847622	C4099_x_at	C4836_at	C6321_at	C8070_at	C8152_at	EB448645_at	EB678581_at	
GO:0030244	proc_cellulose biosynthetic process	22448	43	1591	13	5.30075747695591e-006	0.00010806705565923	BP135831_at	C1809_at	C1809_s_at	C2601_at	C2771_at	C3002_at	C3024_at	C3635_at	C3735_at	C4143_s_at	C4957_at	C6840_at	EB440650_at	
GO:0016020	comp_membrane	22448	2335	1591	219	6.74533895106411e-006	0.000133220444283516	AF129003_at	AF215852_at	AJ344154_at	AJ632788_at	AJ632788_s_at	AY553214_at	AY553214_s_at	BP128912_at	BP128943_at	BP130368_at	BP130602_at	BP132126_at	BP132154_at	BP133194_at	BP133714_at	BP134056_at	BP134843_s_at	BP135812_at	BP135950_at	BP136068_at	BP137074_at	BP525741_at	BP525741_s_at	BP526581_at	BP527977_at	BP528826_at	BP529991_at	BP530063_at	BP530652_at	BP530698_at	BP531070_at	BP531131_at	BP531230_at	BP531632_s_at	BP532711_at	BP532862_at	BP532985_s_at	BP532989_at	BP533642_at	BP534208_at	BP534282_at	BP535126_at	C1008_at	C10168_at	C10176_at	C10338_at	C10352_at	C1040_at	C10534_at	C1106_s_at	C11166_at	C11311_x_at	C11330_at	C11482_at	C11578_at	C11709_at	C1215_at	C1654_at	C1770_s_at	C1974_at	C2237_s_at	C2379_at	C2470_at	C2519_at	C2572_at	C2581_s_at	C2680_at	C2742_at	C2742_s_at	C2997_at	C303_at	C3221_at	C3235_at	C3235_x_at	C3308_s_at	C3469_at	C3577_at	C4096_s_at	C4143_s_at	C418_at	C4222_at	C4249_s_at	C4268_at	C4268_x_at	C444_at	C4471_at	C4471_s_at	C4490_s_at	C44_at	C4844_at	C4844_x_at	C4863_at	C4927_at	C5032_at	C5045_at	C5105_s_at	C5163_s_at	C5758_at	C5993_at	C6108_s_at	C6160_at	C6165_at	C6235_s_at	C6355_at	C6355_x_at	C6502_at	C6570_at	C6639_at	C6711_s_at	C6762_at	C6848_at	C6849_at	C6870_at	C6875_at	C6876_at	C7119_at	C7257_at	C7653_at	C7698_at	C8070_at	C8076_at	C8081_at	C8204_at	C8300_at	C8377_at	C8459_at	C849_at	C85_at	C85_s_at	C8746_at	C8826_at	C88_at	C8908_at	C8961_at	C898_s_at	C8995_at	C9047_at	C9215_at	C9336_at	C951_at	C9613_s_at	C9711_at	C9735_s_at	C9825_at	CB337263_at	CV016287_s_at	CV016343_at	CV017701_s_at	CV017997_s_at	CV018182_at	CV018182_s_at	CV018684_at	CV019057_s_at	CV019128_at	CV020985_x_at	CV021350_at	CV021619_at	DV157665_at	DV157972_s_at	DV158022_at	DV159290_at	DV159501_at	DV160538_at	DV161558_at	DV162003_at	DV162021_at	DV162083_at	DV162089_at	DV162265_at	DV999151_at	DW001515_at	DW003891_at	DW005140_at	DW005140_x_at	DW005201_at	DW005201_s_at	EB425121_at	EB426000_at	EB426522_at	EB427408_at	EB428184_at	EB428441_at	EB428441_s_at	EB428934_at	EB432336_s_at	EB436811_at	EB438078_at	EB438728_at	EB438829_at	EB440116_at	EB440116_x_at	EB440590_s_at	EB442616_at	EB444249_at	EB444350_at	EB444350_s_at	EB444670_at	EB445219_at	EB445996_at	EB447964_at	EB449367_at	EB450389_x_at	EB450542_at	EB450673_at	EB450826_at	EB451261_s_at	EB678581_at	EB679567_at	EB681299_at	EB682781_at	EB682781_x_at	EB682998_at	GC445_x_at	L16811_at	L29268_at	MT102_x_at	T220_s_at	U60452_at	U60452_s_at	
GO:0016759	func_cellulose synthase activity	22448	32	1591	11	7.02251237005846e-006	0.000134491752056877	BP135831_at	C1809_at	C1809_s_at	C2601_at	C3002_at	C3024_at	C3635_at	CV021730_at	EB440650_at	EB677925_at	EB682347_at	
GO:0016021	comp_integral to membrane	22448	241	1591	37	7.08382891889681e-006	0.000131675878727729	BP133194_at	BP525571_at	BP526584_at	BP528826_at	BP528954_at	BP532711_at	BP535420_s_at	C11217_at	C11217_s_at	C1169_at	C1616_at	C1924_at	C3017_at	C3017_s_at	C359_at	C4045_at	C4471_at	C4471_s_at	C4640_at	C4759_at	C6268_s_at	C6502_at	C6606_at	C6919_at	C7091_at	C7091_s_at	C8288_at	C9894_at	CV016016_at	DV159501_at	DV161558_at	DV162265_at	DW002223_at	EB446915_at	EB452143_at	EB679622_at	T220_s_at	
GO:0009346	comp_citrate lyase complex	22448	9	1591	6	8.7533509953593e-006	0.000158060509401917	C4099_x_at	C4836_at	C6321_at	C8070_at	EB448645_at	EB678581_at	
GO:0006090	proc_pyruvate metabolic process	22448	9	1591	6	8.7533509953593e-006	0.000153669939696308	C2903_at	C5594_at	C5594_x_at	C7844_at	EB441514_at	EB444679_x_at	
GO:0004623	func_phospholipase A2 activity	22448	6	1591	5	1.0039579172122e-005	0.000171486865858949	BP135928_s_at	C5288_at	C5288_x_at	C9204_at	C9204_x_at	
GO:0005753	comp_mitochondrial proton-transporting ATP synthase complex	22448	13	1591	7	1.03979419236616e-005	0.00017293419199353	C1464_at	C3626_s_at	C4317_at	C4317_s_at	EB426022_at	EB683353_at	EB683353_s_at	
GO:0010099	proc_regulation of photomorphogenesis	22448	23	1591	9	1.44820367813381e-005	0.000234683262712966	C10510_at	C1081_at	C11265_s_at	C1500_at	C1500_x_at	C3481_at	C6356_at	C6356_x_at	C70_at	
GO:0043622	proc_cortical microtubule organization	22448	14	1591	7	1.95194716970937e-005	0.00030840765281408	AF326729_at	BP136776_at	C1091_at	C2771_at	C3735_at	C4957_at	C6547_at	
GO:0003755	func_peptidyl-prolyl cis-trans isomerase activity	22448	77	1591	17	2.18349585160427e-005	0.000336577897125341	BP534346_at	BP534346_x_at	C1401_at	C2424_at	C2528_at	C2826_at	C2826_x_at	C2902_at	C3418_at	C3842_at	C3842_x_at	C4068_s_at	C6681_at	DV160583_at	EB430912_at	EB430912_s_at	EB449328_at	
GO:0005524	func_ATP binding	22448	758	1591	84	2.94921036497753e-005	0.000443785940634714	AB110953_at	AF194945_at	AY366370_at	AY553214_at	AY553214_s_at	AY775047_at	BP134746_at	BP136598_at	BP136776_at	BP192592_s_at	BP525964_at	BP526581_at	BP529448_at	BP530259_at	BP534447_at	C10055_at	C1041_s_at	C10700_at	C11166_at	C11286_at	C11719_at	C1506_at	C1974_at	C22_at	C22_x_at	C2359_at	C2470_at	C2508_s_at	C2523_at	C2539_at	C2827_at	C2997_at	C3127_at	C4018_at	C4519_at	C5590_at	C5602_at	C5708_at	C5741_at	C6027_at	C6137_at	C6137_x_at	C6231_at	C6231_x_at	C629_at	C629_s_at	C6547_at	C7348_at	C7601_at	C7844_at	C8152_at	C8214_at	C8300_at	C9127_at	C9391_at	C9464_at	C9735_s_at	C9854_at	CV020260_at	CV020782_at	CV020782_s_at	CV021681_s_at	DV160184_at	DV160845_at	DV161102_at	DV162127_at	DW003041_at	DW003250_at	DW004988_at	DW005053_at	EB425986_at	EB427908_at	EB430306_s_at	EB430860_at	EB432336_s_at	EB434177_at	EB435137_at	EB441514_at	EB446233_at	EB679991_at	EB683366_at	EB683547_at	EB684096_at	GC349C_s_at	
GO:0000910	proc_cytokinesis	22448	37	1591	11	3.34646059338972e-005	0.000491851882563327	AB053095_at	BP528985_at	BP534486_s_at	C10919_at	C1091_at	C11140_at	C2393_s_at	C9081_s_at	C9392_at	DV161994_at	EB450302_at	
GO:0009408	proc_response to heat	22448	260	1591	37	3.93440654764543e-005	0.000565123849570889	BP192592_s_at	BP529166_at	C1041_s_at	C1842_at	C2074_at	C22_at	C22_x_at	C3127_at	C3806_at	C3965_at	C3965_x_at	C3984_at	C4018_at	C4621_at	C5487_at	C5583_at	C5583_x_at	C5590_at	C5602_at	C5904_at	C5967_at	C6006_at	C6027_at	C6057_at	C6137_at	C6137_x_at	C6231_at	C6231_x_at	C8214_at	C8723_s_at	C9391_at	CV017701_s_at	CV020189_s_at	DW000669_at	DW004784_x_at	EB430306_s_at	EB435665_at	
GO:0006120	proc_mitochondrial electron transport, NADH to ubiquinone	22448	21	1591	8	5.51620500993666e-005	0.000774720348062215	C1450_at	C1450_s_at	C254_at	C258_at	C27_at	C4366_at	C6314_at	DW002182_at	
GO:0008137	func_NADH dehydrogenase (ubiquinone) activity	22448	27	1591	9	6.40881463487286e-005	0.000880515402008619	C1450_at	C1450_s_at	C254_at	C258_at	C27_at	C4366_at	C5449_at	C6314_at	DW002182_at	
GO:0006096	proc_glycolysis	22448	76	1591	16	6.97756482291867e-005	0.000938259780443532	C11514_at	C11674_at	C1362_at	C1362_s_at	C172_s_at	C1772_at	C2242_at	C2716_at	C4024_at	C4927_at	C9666_at	C9666_s_at	CV017701_s_at	DW000571_at	DW003891_at	EB445219_at	
GO:0006085	proc_acetyl-CoA biosynthetic process	22448	12	1591	6	7.99194484408794e-005	0.00105227273780491	C4099_x_at	C4836_at	C6321_at	C8070_at	EB448645_at	EB678581_at	
GO:0004013	func_adenosylhomocysteinase activity	22448	12	1591	6	7.99194484408794e-005	0.00103079778397216	C11311_x_at	C2572_at	C4096_s_at	C8746_at	DV158022_at	EB450389_x_at	
GO:0045793	proc_positive regulation of cell size	22448	5	1591	4	0.000118611835873299	0.0014992536054385	DV160378_at	EB448645_at	EB451249_at	EB451249_s_at	
GO:0003999	func_adenine phosphoribosyltransferase activity	22448	5	1591	4	0.000118611835873299	0.00146985647592009	C1194_at	C158_at	C158_s_at	C1633_at	
GO:0006168	proc_adenine salvage	22448	5	1591	4	0.000118611835873299	0.00144159000522932	C1194_at	C158_at	C158_s_at	C1633_at	
GO:0010053	proc_root epidermal cell differentiation	22448	5	1591	4	0.000118611835873299	0.0014143901938099	C8723_s_at	CV020189_s_at	DV162340_at	EB683025_at	
GO:0009832	proc_plant-type cell wall biogenesis	22448	42	1591	11	0.000120601428309497	0.00141148338317782	BP136776_at	BP192589_at	C1605_at	C3024_at	C6547_at	C9004_at	DV162340_at	EB438192_at	EB440650_at	EB677925_at	MC406A_at	
GO:0016757	func_transferase activity, transferring glycosyl groups	22448	276	1591	37	0.000139500122516623	0.00160298322600919	AJ718010_at	BP133167_at	BP134056_at	BP135831_at	BP525571_at	BP530635_at	BP531790_at	BP532862_at	BP535465_s_at	C1809_at	C1809_s_at	C2601_at	C3002_at	C3024_at	C3473_at	C3577_at	C3635_at	C4644_at	C4759_at	C5070_at	C5640_at	C576_at	C6870_at	C7108_at	C7653_at	C7660_at	C9004_at	CV021730_at	DV161928_at	EB427408_at	EB440650_at	EB442170_at	EB677925_at	EB678049_at	EB681448_at	EB682347_at	MC406A_at	
GO:0016688	func_L-ascorbate peroxidase activity	22448	18	1591	7	0.000140588636631689	0.00158664318484335	BP130887_at	BP535437_at	C3965_at	C3965_x_at	C3984_at	C5583_at	C5583_x_at	
GO:0005513	proc_detection of calcium ion	22448	30	1591	9	0.000161151547087957	0.00178680311858927	C10510_at	C1081_at	C11265_s_at	C1500_at	C1500_x_at	C3481_at	C6356_at	C6356_x_at	C70_at	
GO:0009651	proc_response to salt stress	22448	682	1591	74	0.000166943688571952	0.00181911053754265	AB028650_s_at	AB028651_s_at	AF129003_at	AF194945_at	AY366370_at	BP134602_at	BP192589_at	BP526040_s_at	BP530450_at	BP530753_at	C1041_s_at	C1065_at	C11166_at	C11248_at	C1286_at	C1464_at	C1605_at	C1770_s_at	C1974_at	C2242_at	C22_at	C22_x_at	C2470_at	C2716_at	C2742_at	C2742_s_at	C2827_at	C2997_at	C3308_s_at	C336_at	C3965_at	C3965_x_at	C3984_at	C4222_at	C4249_s_at	C4317_at	C4317_s_at	C485_at	C5501_at	C5583_at	C5583_x_at	C5602_at	C5777_at	C6137_at	C6137_x_at	C6231_at	C6231_x_at	C6915_at	C8214_at	C823_at	C8300_at	C8445_x_at	C8723_s_at	C8908_at	C8912_at	C9207_x_at	C9412_at	C9412_s_at	C9539_at	C9735_s_at	C9906_at	CV017701_s_at	CV019057_s_at	CV020189_s_at	CV020260_at	CV021350_at	DV159437_at	DV160096_at	EB426022_at	EB428083_s_at	EB435137_at	EB449704_s_at	EB678049_at	EB678681_at	
GO:0009225	proc_nucleotide-sugar metabolic process	22448	51	1591	12	0.000182626826171095	0.00195627379898529	BP192518_at	BP529991_at	BP531131_at	C2561_at	C4956_at	C6527_at	C8076_at	C9028_at	DW005140_at	DW005140_x_at	EB431291_at	EB438192_at	
GO:0016051	proc_carbohydrate biosynthetic process	22448	45	1591	11	0.000234905520688389	0.00247433815125103	AJ718010_at	BP134056_at	BP535465_s_at	C3473_at	C4084_at	C4644_at	C6870_at	C7660_at	C8723_s_at	CV020189_s_at	EB681448_at	
GO:0016615	func_malate dehydrogenase activity	22448	20	1591	7	0.000301952685171747	0.00312842782014007	BP530753_at	C1362_at	C1362_s_at	C2519_at	C4024_at	C823_at	EB440590_s_at	
GO:0010253	proc_UDP-rhamnose biosynthetic process	22448	6	1591	4	0.000335756349275654	0.00342254859261634	BP192518_at	C2561_at	C9028_at	C9696_s_at	
GO:0009173	proc_pyrimidine ribonucleoside monophosphate metabolic process	22448	6	1591	4	0.000335756349275654	0.00336822242447957	BP134381_s_at	C6298_at	C6298_s_at	C6908_at	
GO:0051117	func_ATPase binding	22448	6	1591	4	0.000335756349275654	0.00331559394909708	C3393_at	C4398_s_at	CV016362_at	CV016362_x_at	
GO:0004127	func_cytidylate kinase activity	22448	6	1591	4	0.000335756349275654	0.00326458481141866	BP134381_s_at	C6298_at	C6298_s_at	C6908_at	
GO:0030117	comp_membrane coat	22448	6	1591	4	0.000335756349275654	0.00321512140518505	BP129031_at	C1140_at	C9034_s_at	EB436354_s_at	
GO:0006633	proc_fatty acid biosynthetic process	22448	70	1591	14	0.000342480525526212	0.00323056256914278	C11067_s_at	C11709_at	C1199_s_at	C141_at	C2777_s_at	C36_s_at	C5336_at	C8128_s_at	C9452_at	DW002623_at	EB426624_at	EB442625_at	EB448645_at	EB449367_at	
GO:0010483	proc_pollen tube reception	22448	3	1591	3	0.000355399066174405	0.00330312073267976	BP535126_at	C2680_at	CB337263_at	
GO:0033843	func_xyloglucan 6-xylosyltransferase activity	22448	3	1591	3	0.000355399066174405	0.00325524941771339	BP525571_at	C4759_at	C5070_at	
GO:0043680	comp_filiform apparatus	22448	3	1591	3	0.000355399066174405	0.0032087458546032	BP535126_at	C2680_at	CB337263_at	
GO:0003983	func_UTP:glucose-1-phosphate uridylyltransferase activity	22448	3	1591	3	0.000355399066174405	0.00316355225101723	BP525934_at	C485_at	EB678814_at	
GO:0010315	proc_auxin efflux	22448	3	1591	3	0.000355399066174405	0.00311961402530866	BP192518_at	C2561_at	C9028_at	
GO:0019692	proc_deoxyribose phosphate metabolic process	22448	3	1591	3	0.000355399066174405	0.0030768795866058	C9891_at	C9891_s_at	DW000175_at	
GO:0000275	comp_mitochondrial proton-transporting ATP synthase complex, catalytic core F(1)	22448	15	1591	6	0.000359599437917524	0.0030711735778902	C1464_at	C4317_at	C4317_s_at	C4882_at	C6900_at	EB426022_at	
GO:0048366	proc_leaf development	22448	96	1591	17	0.000385567925047847	0.00324905238173653	BP131105_at	BP528985_at	BP534346_at	BP534346_x_at	C1041_s_at	C22_at	C22_x_at	C3806_at	C5602_at	C6137_at	C6137_x_at	C6231_at	C6231_x_at	C8214_at	EB430912_at	EB430912_s_at	EB448645_at	
GO:0008121	func_ubiquinol-cytochrome-c reductase activity	22448	21	1591	7	0.000425348002698778	0.0035371044434951	BP134843_s_at	BP532362_at	BP535201_at	C1008_at	C7030_at	C8574_at	MT102_x_at	
GO:0044262	proc_cellular carbohydrate metabolic process	22448	11	1591	5	0.00057165479545962	0.00469202377572051	C1362_at	C1362_s_at	C2242_at	C2716_at	C4024_at	
GO:0018920	proc_glyphosate metabolic process	22448	7	1591	4	0.000739334357207739	0.00599050402250373	C7070_s_at	EB427683_at	EB427683_s_at	M61905_at	
GO:0004148	func_dihydrolipoyl dehydrogenase activity	22448	7	1591	4	0.000739334357207739	0.00591467485766191	C10700_at	C2359_at	C4519_at	DV160184_at	
GO:0009041	func_uridylate kinase activity	22448	7	1591	4	0.000739334357207739	0.00584074142194113	BP134381_s_at	C6298_at	C6298_s_at	C6908_at	
GO:0005625	comp_soluble fraction	22448	7	1591	4	0.000739334357207739	0.00576863350315174	BP192518_at	C2561_at	C9028_at	C9696_s_at	
GO:0003866	func_3-phosphoshikimate 1-carboxyvinyltransferase activity	22448	7	1591	4	0.000739334357207739	0.00569828431408891	C7070_s_at	EB427683_at	EB427683_s_at	M61905_at	
GO:0007264	proc_small GTPase mediated signal transduction	22448	94	1591	16	0.000884960584739303	0.0067384950548824	C1144_at	C3527_s_at	C4702_at	C531_at	C531_x_at	C5431_at	C6660_at	C6710_at	C778_s_at	C8713_at	C9473_at	DV162617_at	EB440332_at	EB450542_at	EB678892_at	L29268_at	
GO:0008565	func_protein transporter activity	22448	104	1591	17	0.000993904019410685	0.00747794452699468	BP534630_at	C10392_at	C1140_at	C1518_at	C1724_at	C1800_at	C2560_at	C2803_s_at	C3759_at	C3759_x_at	C4747_at	C5105_s_at	C5113_at	C5160_at	EB445752_at	EB445752_x_at	EB446903_at	
GO:0008415	func_acyltransferase activity	22448	31	1591	8	0.00113064484224634	0.00840667694470222	BC2M448_at	C10425_at	C11330_at	C4451_at	C6842_at	DW005201_at	DW005201_s_at	EB445996_at	
GO:0046537	func_2,3-bisphosphoglycerate-independent phosphoglycerate mutase activity	22448	4	1591	3	0.00134616204098387	0.00989272569653263	C255_at	C255_s_at	C5017_at	
GO:0048437	proc_floral organ development	22448	4	1591	3	0.00134616204098387	0.00977901620576789	C4773_at	C629_at	C629_s_at	
GO:0019725	proc_cellular homeostasis	22448	4	1591	3	0.00134616204098387	0.00966789102161144	DV160378_at	EB451249_at	EB451249_s_at	
GO:0050377	func_UDP-glucose 4,6-dehydratase activity	22448	4	1591	3	0.00134616204098387	0.00955926303260457	BP192518_at	C2561_at	C9028_at	
GO:0010186	proc_positive regulation of cellular defense response	22448	4	1591	3	0.00134616204098387	0.00945304899890896	DV160378_at	EB451249_at	EB451249_s_at	
GO:0017103	func_UTP:galactose-1-phosphate uridylyltransferase activity	22448	4	1591	3	0.00134616204098387	0.00934916933958029	BP136098_at	BP525934_at	EB678814_at	
GO:0042282	func_hydroxymethylglutaryl-CoA reductase activity	22448	8	1591	4	0.00139564992294061	0.00958750816628768	C44_at	DW005032_at	U60452_at	U60452_s_at	
GO:0003954	func_NADH dehydrogenase activity	22448	8	1591	4	0.00139564992294061	0.00948441668062867	C11526_s_at	DV161164_at	DV161164_s_at	EB428820_at	
GO:0046907	proc_intracellular transport	22448	8	1591	4	0.00139564992294061	0.00938351863083475	C606_at	C606_s_at	DV162192_at	DW001772_at	
GO:0005388	func_calcium-transporting ATPase activity	22448	13	1591	5	0.00141250996509612	0.00939690839937629	BP134602_at	BP136292_at	BP533404_at	C11399_at	C9010_at	
GO:0009742	proc_brassinosteroid mediated signaling	22448	47	1591	10	0.00143150174446771	0.0094240531510791	BP136156_at	C10354_s_at	C3335_at	C3335_x_at	C3807_at	C9133_at	C9133_s_at	C9217_x_at	C9218_x_at	C9222_at	
GO:0006730	proc_one-carbon compound metabolic process	22448	19	1591	6	0.00152419692942585	0.00993085009687768	C11311_x_at	C2572_at	C4096_s_at	C8746_at	DV158022_at	EB450389_x_at	
GO:0005740	comp_mitochondrial envelope	22448	33	1591	8	0.0017531867988807	0.0113062658866592	C1638_at	C1770_s_at	C4268_at	C4268_x_at	C8908_at	CV017701_s_at	CV019057_s_at	EB426000_at	
GO:0047262	func_polygalacturonate 4-alpha-galacturonosyltransferase activity	22448	20	1591	6	0.00204801589124937	0.0130742024572687	AJ718010_at	BP535465_s_at	C3473_at	C4644_at	C7660_at	EB681448_at	
GO:0018401	proc_peptidyl-proline hydroxylation to 4-hydroxy-L-proline	22448	14	1591	5	0.00206973678414435	0.0130807364757923	C3568_at	C9230_at	EB427781_at	EB429597_at	EB435249_at	
GO:0010155	proc_regulation of proton transport	22448	9	1591	4	0.00237148938762488	0.0148394187423656	C2579_at	C2579_x_at	C3068_at	C3068_x_at	
GO:0046686	proc_response to cadmium ion	22448	769	1591	75	0.00305301437913985	0.0189167165452587	AB028650_s_at	AB028651_s_at	AF194945_at	AY366370_at	BP136598_at	BP192592_s_at	BP525934_at	BP527797_at	BP530635_at	BP530753_at	C10700_at	C11719_at	C1299_at	C158_at	C158_s_at	C1633_at	C1770_s_at	C2242_at	C2359_at	C245_s_at	C2508_s_at	C255_at	C255_s_at	C2581_s_at	C2671_s_at	C2716_at	C2827_at	C2997_at	C3127_at	C3148_at	C3308_s_at	C3418_at	C3585_at	C3965_at	C3965_x_at	C3984_at	C4018_at	C4222_at	C4519_at	C485_at	C4878_at	C5017_at	C5583_at	C5583_x_at	C6027_at	C6516_at	C6849_at	C7343_at	C766_at	C766_s_at	C808_at	C8152_at	C823_at	C8635_at	C8824_at	C8908_at	C9010_at	C9336_at	C9410_at	C996_at	CV017701_s_at	CV019057_s_at	CV020260_at	DV159272_at	DV159448_at	DV159501_at	DV160184_at	DV162127_at	DV162265_at	DW002152_at	EB434177_at	EB435137_at	EB445219_at	EB450673_at	EB678814_at	
GO:0003994	func_aconitate hydratase activity	22448	5	1591	3	0.00318748734864976	0.019558174799482	AF194945_at	C2827_at	CV020260_at	
GO:0019287	proc_isopentenyl diphosphate biosynthetic process, mevalonate pathway	22448	5	1591	3	0.00318748734864976	0.0193701154264101	C11527_at	C7147_s_at	EB442910_at	
GO:0042389	func_omega-3 fatty acid desaturase activity	22448	5	1591	3	0.00318748734864976	0.0191856381366347	C1926_s_at	C2583_at	DV160430_s_at	
GO:0003989	func_acetyl-CoA carboxylase activity	22448	5	1591	3	0.00318748734864976	0.0190046415504401	C11709_at	C9452_at	EB426624_at	
GO:0005085	func_guanyl-nucleotide exchange factor activity	22448	5	1591	3	0.00318748734864976	0.018827028078006	BP526590_at	C10088_at	C1102_at	
GO:0048653	proc_anther development	22448	5	1591	3	0.00318748734864976	0.0186527037439504	C4754_at	C629_at	C629_s_at	
GO:0015152	func_glucose-6-phosphate transmembrane transporter activity	22448	5	1591	3	0.00318748734864976	0.0184815780215289	C1735_s_at	C6502_at	T220_s_at	
GO:0010280	func_UDP-L-rhamnose synthase activity	22448	5	1591	3	0.00318748734864976	0.0183135636758786	BP192518_at	C2561_at	C9028_at	
GO:0019773	comp_proteasome core complex, alpha-subunit complex	22448	5	1591	3	0.00318748734864976	0.0181485766157355	AJ291734_at	C1798_x_at	C3031_at	
GO:0019320	proc_hexose catabolic process	22448	5	1591	3	0.00318748734864976	0.0179865357530951	AY553214_at	AY553214_s_at	BP526581_at	
GO:0019481	proc_L-alanine catabolic process, by transamination	22448	5	1591	3	0.00318748734864976	0.0178273628703243	C11286_at	C11719_at	DW004988_at	
GO:0009270	proc_response to humidity	22448	5	1591	3	0.00318748734864976	0.0176709824942688	DV160378_at	EB451249_at	EB451249_s_at	
GO:0009423	proc_chorismate biosynthetic process	22448	10	1591	4	0.00373172410292111	0.0205082576786621	C7070_s_at	EB427683_at	EB427683_s_at	M61905_at	
GO:0015991	proc_ATP hydrolysis coupled proton transport	22448	10	1591	4	0.00373172410292111	0.020331462353846	C1304_at	C5708_at	C9854_at	CV021681_s_at	
GO:0000038	proc_very-long-chain fatty acid metabolic process	22448	10	1591	4	0.00373172410292111	0.0201576891713345	C1114_at	DW005201_at	DW005201_s_at	EB445996_at	
GO:0008514	func_organic anion transmembrane transporter activity	22448	10	1591	4	0.00373172410292111	0.0199868612970012	C6543_at	C9743_at	C9743_x_at	EB681458_at	
GO:0016441	proc_posttranscriptional gene silencing	22448	16	1591	5	0.00400837248077957	0.021288163091199	BP535105_at	C2572_at	C4096_s_at	C660_at	C8746_at	
GO:0008017	func_microtubule binding	22448	30	1591	7	0.00424576090398432	0.0223610074276507	BP132921_at	BP527644_at	BP530065_at	BP534486_s_at	C1835_at	C651_at	C9392_at	
GO:0005819	comp_spindle	22448	46	1591	9	0.00444977417272341	0.0232417956790181	AJ291734_at	BP534486_s_at	C1798_x_at	C3031_at	C3527_s_at	C6660_at	C8635_at	C9294_at	C9392_at	
GO:0006468	proc_protein amino acid phosphorylation	22448	613	1591	61	0.00460669200836972	0.0238641749941776	AB110953_at	AJ344154_at	AJ549110_at	AY775047_at	BP129606_at	BP130650_at	BP131662_at	BP134227_at	BP525537_at	BP527534_s_at	BP530259_at	BP531178_at	C10882_at	C11577_at	C2531_at	C2539_at	C2621_at	C2713_at	C2978_at	C4129_at	C418_at	C4223_at	C429_at	C4711_s_at	C4903_at	C5491_at	C629_at	C629_s_at	C6368_at	C711_at	C7292_at	C7348_at	C7770_at	C9194_at	C9227_at	DV157868_at	DV160845_at	DV161102_at	DV161441_at	DV162047_at	DV162430_at	DV162650_at	DW003041_at	DW003836_at	EB428075_at	EB430860_at	EB440498_at	EB442363_s_at	EB444905_at	EB446233_at	EB447413_at	EB448425_x_at	EB450899_at	EB452180_at	EB680824_at	EB681299_at	EB682085_at	EB682925_at	EB683050_at	EB683547_at	EB684096_at	
GO:0047338	func_UTP:xylose-1-phosphate uridylyltransferase activity	22448	2	1591	2	0.00502031934509168	0.0257954620007963	BP525934_at	EB678814_at	
GO:0051748	func_UTP-monosaccharide-1-phosphate uridylyltransferase activity	22448	2	1591	2	0.00502031934509168	0.025587434081435	BP525934_at	EB678814_at	
GO:0003991	func_acetylglutamate kinase activity	22448	2	1591	2	0.00502031934509168	0.0253827346087835	BP128534_at	EB677247_at	
GO:0009969	proc_xyloglucan biosynthetic process	22448	2	1591	2	0.00502031934509168	0.0251812843341107	BP525571_at	C4759_at	
GO:0010491	func_UTP:arabinose-1-phosphate uridylyltransferase activity	22448	2	1591	2	0.00502031934509168	0.0249830065047082	BP525934_at	EB678814_at	
GO:0047350	func_glucuronate-1-phosphate uridylyltransferase activity	22448	2	1591	2	0.00502031934509168	0.0247878267663902	BP525934_at	EB678814_at	
GO:0030427	comp_site of polarized growth	22448	2	1591	2	0.00502031934509168	0.0245956730705267	C3527_s_at	C6660_at	
GO:0008352	comp_katanin complex	22448	2	1591	2	0.00502031934509168	0.0244064755853688	BP136776_at	C6547_at	
GO:0035252	func_UDP-xylosyltransferase activity	22448	2	1591	2	0.00502031934509168	0.0242201666114347	BP525571_at	C4759_at	
GO:0010482	proc_regulation of epidermal cell division	22448	2	1591	2	0.00502031934509168	0.024036680500742	BT4M336_at	C6885_at	
GO:0009850	proc_auxin metabolic process	22448	11	1591	4	0.00553747799289761	0.0263134292594834	BP535105_at	C660_at	DV161038_at	DW000068_at	
GO:0048765	proc_root hair cell differentiation	22448	11	1591	4	0.00553747799289761	0.0261170603844126	BP527644_at	BP531230_at	BT4M336_at	C6885_at	
GO:0016655	func_oxidoreductase activity, acting on NADH or NADPH, quinone or similar compound as acceptor	22448	6	1591	3	0.00603921834802712	0.0282724888589121	BP535103_at	C1750_s_at	C6099_at	
GO:0030497	proc_fatty acid elongation	22448	6	1591	3	0.00603921834802712	0.0280646029114201	DW005201_at	DW005201_s_at	EB445996_at	
GO:0019690	proc_pyrimidine deoxyribonucleoside interconversion	22448	6	1591	3	0.00603921834802712	0.0278597517952784	C9891_at	C9891_s_at	DW000175_at	
GO:0010353	proc_response to trehalose stimulus	22448	6	1591	3	0.00603921834802712	0.0276578695358923	AF215852_at	AJ632788_at	AJ632788_s_at	
GO:0005640	comp_nuclear outer membrane	22448	6	1591	3	0.00603921834802712	0.0274588920572168	C1203_at	C3300_at	C3300_s_at	
GO:0008792	func_arginine decarboxylase activity	22448	6	1591	3	0.00603921834802712	0.027262757113951	C9207_x_at	C9412_at	C9412_s_at	
GO:0006858	proc_extracellular transport	22448	6	1591	3	0.00603921834802712	0.027069404226618	BP525741_at	BP525741_s_at	C6762_at	
GO:0004316	func_3-oxoacyl-[acyl-carrier-protein] reductase activity	22448	6	1591	3	0.00603921834802712	0.0268787746193883	C1199_s_at	C36_s_at	C8128_s_at	
GO:0004449	func_isocitrate dehydrogenase (NAD+) activity	22448	6	1591	3	0.00603921834802712	0.0266908111605115	C9126_at	C9127_at	DW003250_at	
GO:0009922	func_fatty acid elongase activity	22448	6	1591	3	0.00603921834802712	0.0265054583052301	DW005201_at	DW005201_s_at	EB445996_at	
GO:0000325	comp_plant-type vacuole	22448	58	1591	10	0.00711146831931631	0.0309961929503993	BP134602_at	C10176_at	C11166_at	C1304_at	C2470_at	C303_at	C4084_at	C8300_at	CV019776_at	EB444670_at	
GO:0008299	proc_isoprenoid biosynthetic process	22448	33	1591	7	0.00739894685475329	0.0320283178918087	BP532710_at	BP534548_at	C44_at	C8087_at	DW005032_at	U60452_at	U60452_s_at	
GO:0000036	func_acyl carrier activity	22448	12	1591	4	0.00784476982479609	0.0337271736685111	C11067_s_at	C141_at	C2777_s_at	C5336_at	
GO:0005759	comp_mitochondrial matrix	22448	50	1591	9	0.00784998829032224	0.0335215716181328	C10700_at	C141_at	C2359_at	C4519_at	C5336_at	C766_at	C766_s_at	C8995_at	DV160184_at	
GO:0015031	proc_protein transport	22448	127	1591	17	0.00833362281539374	0.0353479840223412	BP535420_s_at	C1144_at	C1616_at	C3391_at	C3527_s_at	C4747_at	C531_at	C531_x_at	C5431_at	C6606_at	C6660_at	C6710_at	C8713_at	C898_s_at	EB440332_at	EB450542_at	L29268_at	
GO:0016126	proc_sterol biosynthetic process	22448	34	1591	7	0.00875922608915858	0.0369055392556548	C10919_at	C2379_at	C44_at	C9429_at	C9714_at	U60452_at	U60452_s_at	
GO:0022857	func_transmembrane transporter activity	22448	19	1591	5	0.00893197466885454	0.0373841588789144	BP128514_at	C5163_s_at	C6570_at	CV020985_x_at	EB426522_at	
GO:0016597	func_amino acid binding	22448	19	1591	5	0.00893197466885454	0.0371382104652373	C3393_at	C4398_s_at	CV016362_at	CV016362_x_at	EB436647_at	
GO:0006828	proc_manganese ion transport	22448	7	1591	3	0.0100141313411406	0.0413655621411821	BP136292_at	BP533404_at	C9010_at	
GO:0007030	proc_Golgi organization	22448	7	1591	3	0.0100141313411406	0.0410969545948108	C11166_at	C2470_at	C8300_at	
GO:0003979	func_UDP-glucose 6-dehydrogenase activity	22448	7	1591	3	0.0100141313411406	0.0408318129522636	C6418_at	CV018896_at	CV018896_s_at	
GO:0007015	proc_actin filament organization	22448	7	1591	3	0.0100141313411406	0.040570070561544	AJ719161_at	EB426391_at	GC129B_at	
GO:0009446	proc_putrescine biosynthetic process	22448	7	1591	3	0.0100141313411406	0.0403116624687953	C9207_x_at	C9412_at	C9412_s_at	
GO:0005885	comp_Arp2/3 protein complex	22448	7	1591	3	0.0100141313411406	0.0400565253645624	AJ719161_at	EB426391_at	GC129B_at	
GO:0005876	comp_spindle microtubule	22448	7	1591	3	0.0100141313411406	0.0398045975320809	AJ632963_s_at	C2460_at	EB452187_at	
GO:0048196	comp_middle lamella-containing extracellular matrix	22448	7	1591	3	0.0100141313411406	0.0395558187975054	BP129265_at	C4754_at	EB440404_at	
GO:0048229	proc_gametophyte development	22448	7	1591	3	0.0100141313411406	0.0393101304819929	C629_at	C629_s_at	C9081_s_at	
GO:0003777	func_microtubule motor activity	22448	61	1591	10	0.0101463185534243	0.0395831686775565	AB053095_at	AJ718475_at	BP130115_at	BP132921_at	BP134569_at	BP136530_at	BP527644_at	BP527721_at	DQ156499_at	EB426196_at	
GO:0006108	proc_malate metabolic process	22448	13	1591	4	0.0107035519846805	0.0415008886767982	C1362_at	C1362_s_at	C4024_at	EB679991_at	
GO:0048040	func_UDP-glucuronate decarboxylase activity	22448	20	1591	5	0.0112266275947233	0.0432635892674701	C577_s_at	C8076_at	C886_s_at	DW005140_at	DW005140_x_at	
GO:0048316	proc_seed development	22448	28	1591	6	0.0122375244885982	0.0468734271320851	BP525964_at	BP530065_at	C9207_x_at	C9412_at	C9412_s_at	CV017701_s_at	
GO:0005509	func_calcium ion binding	22448	231	1591	26	0.013131123207244	0.0499931919697481	BP130061_at	BP132154_at	BP135330_at	C10510_at	C1081_at	C10915_at	C11265_s_at	C11488_at	C11621_at	C1490_at	C1490_x_at	C1500_at	C1500_x_at	C3481_at	C4971_at	C4971_s_at	C6356_at	C6356_x_at	C70_at	C8625_at	C8912_at	EB428970_s_at	EB439299_at	EB444670_at	EB682803_at	EB683054_at	
