# Supplementary material for: TobEA: an atlas of tobacco gene expression from seed to senescence
Source: BMC Genomics. 2010 Feb 26;11:142. doi: 10.1186/1471-2164-11-142 (PMC2841117; doi:10.1186/1471-2164-11-142)
Supplement: Additional file 7 — GO analysis of K-means clusters. Zip file containing lists of probes sets and GO analysis results for in each of the 30 K-means clusters (K0- K29). [file 1471-2164-11-142-S7.ZIP › Cluster 24 of 30 K-means on Index.txt]

C1_at
C4_at
C52_at
C148_at
C9981_at
C9981_s_at
C188_at
C225_at
C225_s_at
C287_at
C316_at
C353_at
C422_at
C423_at
C540_at
C638_at
C661_s_at
C706_s_at
C755_s_at
C796_at
C830_at
C852_at
C854_at
C869_at
EB450040_s_at
C887_at
C954_at
C1002_at
C1173_at
C1301_at
C1361_at
C1370_at
C1381_s_at
C1403_at
C1412_at
C1612_at
C1653_at
C1729_at
C1729_s_at
C1754_at
C1829_at
C1876_at
C1895_at
C1895_s_at
C1917_at
C1919_at
C1947_at
C1999_at
C2016_at
C2062_at
C2195_at
C2204_at
C2204_s_at
C2221_at
C2284_at
C2284_x_at
C2322_at
C2494_at
C2501_at
C2510_at
C2527_at
C2545_at
C2566_s_at
C2580_s_at
C2582_at
C2589_at
C2608_at
C2623_at
C2659_at
C2661_at
C2682_at
C2831_at
C2895_at
C3025_at
C3059_at
C3078_at
C3078_s_at
C3095_at
C3200_at
C3205_at
C3214_at
C3214_s_at
C3215_at
C3245_at
C3291_at
C3378_at
C4146_at
C4146_s_at
C3406_at
C3419_at
C3436_at
C3440_at
C3446_s_at
C3447_at
C3450_x_at
C3476_at
C3503_at
C3504_at
C3510_s_at
C3533_at
C3533_x_at
C3545_at
C3560_at
C3594_at
C3609_at
C3609_s_at
C4303_at
C4303_s_at
C3628_at
C6679_at
C3716_at
C3765_at
C3765_s_at
C3787_at
C3790_at
C3794_at
C3794_x_at
C3803_at
C3817_at
C3817_s_at
C3885_at
C3912_at
C3912_s_at
C3922_at
C3930_at
C3947_at
C3977_at
C4013_at
C4015_at
C4025_at
C4095_at
C4098_at
C4102_at
C4110_at
C4121_at
C4163_at
C4188_at
C4208_at
C4211_s_at
C4214_at
C4214_s_at
C4224_at
C4238_at
C4250_at
C4250_x_at
C4295_at
C4316_at
C4346_at
C4352_at
C4355_at
C4367_at
C4390_at
C4394_at
C4397_s_at
C4411_at
C4460_at
C4527_at
C4583_at
C4583_s_at
C4599_at
C4613_at
C4653_at
C4688_at
C4708_at
C4734_at
C4763_at
C4775_at
C4793_s_at
C4809_at
C4850_at
C4857_at
C4867_at
C4881_at
C4898_x_at
C4901_at
C4905_at
C4925_s_at
C4930_at
C4932_at
C4965_at
C4970_at
C4976_at
C4976_x_at
C4989_s_at
C5009_at
C5010_at
C5011_at
C5022_at
C5056_at
C5062_s_at
C5067_at
C5086_at
C5102_at
C5108_at
C5114_at
C5120_at
C5120_x_at
C5130_at
C5131_at
C5132_at
C5133_at
C5135_s_at
C5155_at
C5155_s_at
C5201_at
C5204_at
C5207_at
C5214_at
C5224_at
C5224_s_at
C5234_at
C5286_at
C5300_at
C5315_at
C5337_at
C5362_at
C5372_at
C5377_at
C5394_at
C5395_at
C5418_s_at
C5440_at
C5444_at
C5447_at
C5495_at
C5505_at
C5538_s_at
C5552_at
C5554_at
C5558_at
C5654_at
C5654_s_at
C5686_at
C5694_at
C5739_at
C5813_s_at
C5842_at
C5893_at
C5904_x_at
C5914_at
C5960_at
C5985_at
C6020_at
C6033_at
C6033_x_at
C6109_at
C6112_at
C6121_at
C6141_at
C6148_at
C6164_at
C6208_at
C6271_at
C6331_s_at
C6339_at
C6371_at
C6409_at
C6415_at
C6420_at
C6435_s_at
C6437_at
C6442_at
C6448_at
C6466_at
C6473_at
C6485_at
C6489_at
C6492_at
C6495_at
C6498_at
C6501_at
C6541_at
C6549_at
C6556_at
C6586_at
C6586_x_at
C6596_at
C6610_s_at
C6613_at
C6640_s_at
C6641_at
C6650_at
C6684_at
C6684_s_at
C6728_s_at
C6809_at
C6824_at
C6829_at
C6832_at
C6837_at
C6858_at
C6863_at
C6889_at
C6896_s_at
C6950_at
C6950_x_at
C6987_at
C6991_at
C7012_at
C7040_at
C7093_at
C7118_at
C7123_at
C7126_at
C7160_at
C7190_s_at
C7248_s_at
C7266_at
C7283_at
C7302_at
C7309_at
C7360_at
C7412_at
C7455_s_at
C7456_at
C7537_at
C7544_at
C7548_at
C7574_at
C7579_at
C7599_at
C7604_at
C7624_at
C7676_at
C7679_at
C7797_at
C7819_at
C7885_at
C7888_at
C7902_at
C7903_at
C7922_at
C7927_at
C7956_at
C7978_at
C7997_at
C8006_at
C8016_at
C8028_s_at
C8100_at
C8108_at
C8123_at
C8145_at
C8148_s_at
C8175_at
C8185_s_at
C8342_at
C8386_at
C8480_at
C8493_at
C8560_at
C8597_at
C8703_s_at
C8706_s_at
C8726_at
C8790_s_at
C8816_at
C8870_at
C8870_x_at
C8876_at
C8894_at
C8951_at
C8999_at
C9015_at
C9026_at
C9122_s_at
C9137_at
C9234_at
C9247_at
C9314_at
C9318_at
C9337_at
C9341_at
C9475_at
C9492_at
C9492_x_at
EB450794_at
EB450794_s_at
C9577_at
C9580_at
C9580_s_at
C9583_at
C9619_at
C9628_at
C9682_at
C9685_at
C9706_at
C9717_at
C9718_x_at
C9720_at
C9727_at
C9754_at
C9781_x_at
C9787_at
C9826_at
C9826_x_at
C9842_at
C9877_at
C9888_at
C9900_at
C9949_at
EB430280_s_at
C9977_at
C10000_at
C10011_at
C10047_at
C10143_at
C10187_s_at
C10200_at
C10302_at
C10324_x_at
C10331_at
C10438_at
C10509_at
C10555_at
C10568_at
C10609_at
C10610_at
C10612_at
C10619_at
C10729_at
C10729_s_at
C10742_at
C10763_at
C10771_s_at
C10861_at
C10871_at
C10880_at
C10888_at
C10897_at
C10905_at
C10922_s_at
C10941_at
C10952_s_at
C10985_at
C10993_at
C11019_at
C11053_at
C11100_at
C11100_s_at
C11105_at
C11121_s_at
C11161_at
C11198_at
C11211_at
C11243_at
C11243_s_at
C11324_x_at
C11336_at
C11345_at
C11356_at
C11361_at
C11383_at
C11415_at
C11439_s_at
C11452_at
C11460_at
C11463_at
C11493_at
C11500_at
C11523_at
C11567_s_at
EB684061_at
EB683831_at
EB683816_at
EB683776_at
EB683766_at
EB683689_at
EB683590_at
EB683526_at
EB683331_at
EB682948_at
EB682854_at
EB682758_at
EB682657_at
EB682420_at
EB682389_at
EB682380_at
EB682370_at
EB682265_at
EB682239_at
EB682157_s_at
EB682117_at
EB682029_at
EB681980_at
EB681943_at
EB681839_s_at
EB681618_at
EB681594_at
EB681377_at
EB681115_at
EB681115_s_at
EB680998_at
EB680988_at
EB680821_at
EB680800_at
EB680690_at
EB680558_s_at
EB680508_at
EB680488_at
EB680476_at
EB680474_at
EB680398_at
EB680277_at
EB680267_at
EB680229_at
EB680167_at
EB680149_at
EB680131_at
EB680108_at
EB680097_at
EB679923_at
EB679835_at
EB679738_at
EB679725_at
EB679467_at
EB679406_at
EB679387_at
EB679278_at
EB679217_at
EB679018_s_at
EB678729_at
EB678027_at
EB677824_at
EB677747_at
EB677745_at
EB677622_at
EB677608_at
EB677541_at
EB677505_s_at
EB677343_at
EB677246_at
EB677229_at
EB677189_at
DW005013_at
DW004960_at
DW004733_s_at
DW004537_at
DW004418_at
DW004249_at
DW004248_at
DW004208_at
DW003788_at
DW003778_at
DW003654_at
DW003603_at
DW002880_s_at
DW002844_at
DW002771_at
DW002723_at
DW002694_x_at
DW002686_at
DW002686_s_at
DW002660_at
DW002590_at
DW002391_at
DW002369_at
DW002324_at
DW002324_x_at
DW002148_at
DW002070_at
DW002001_at
DW002001_x_at
DW001741_at
DW001398_at
DW001318_at
DW001314_at
DW001222_at
DW001134_at
DW001083_at
DW001069_at
DW000970_at
DW000825_at
DW000796_at
DW000700_at
DW000681_s_at
DW000669_s_at
DW000465_at
DW000345_at
DW000289_at
DV999680_at
DV999626_at
DV999557_at
DV999457_at
DV999447_at
DV998763_x_at
DV162715_at
DV162665_at
DV162387_at
DV162344_at
DV162275_at
DV162195_at
DV162080_at
DV162022_at
DV162017_at
DV161960_at
DV161889_at
DV161795_at
DV161781_at
DV161686_at
DV161685_at
DV161670_at
DV161666_at
DV161547_at
DV161540_at
DV161503_at
DV161346_at
DV161197_at
DV161196_at
DV161173_at
DV161072_at
DV161036_at
DV160971_at
DV160678_at
DV160628_at
DV160612_at
DV160506_at
DV160450_at
DV160145_at
DV160082_at
DV160060_at
DV160054_at
DV159924_x_at
TT41_J22_at
TT41_J22_s_at
DV159633_at
DV159617_at
DV159518_at
DV159508_at
DV159331_at
DV159134_at
DV159127_at
DV159037_at
DV158323_at
DV158063_at
DV157724_at
EB452117_at
EB451970_at
EB451965_at
EB451797_at
EB451640_at
EB451569_at
EB451564_at
EB451495_at
EB451495_x_at
EB451349_at
EB451324_at
EB451308_at
EB450956_at
EB450940_at
EB450850_at
EB450780_at
EB450716_at
EB450585_at
EB450471_s_at
EB450304_at
EB450298_at
EB450192_at
EB450057_s_at
EB450049_at
EB449824_s_at
EB449794_at
EB449777_at
EB449731_at
EB449496_at
EB449260_s_at
EB449027_at
EB449027_x_at
EB448927_at
EB448745_at
EB448723_at
EB448551_at
EB448513_at
EB448425_at
EB448256_s_at
EB448118_at
EB448037_at
EB447966_at
EB447883_at
EB447791_at
EB447790_at
EB447639_at
EB447575_at
EB447556_s_at
EB447404_at
EB447316_at
EB447213_at
EB446995_at
EB446790_at
EB446208_x_at
EB446152_at
EB446056_at
EB445948_at
EB445748_at
EB445394_at
BP532819_at
EB445388_at
EB445388_x_at
EB444997_at
EB444973_at
EB444812_at
EB444229_at
EB444196_s_at
EB444024_at
EB444021_at
EB443558_at
EB443462_at
EB443450_at
EB443271_at
EB443235_at
EB443212_at
EB443070_at
EB443044_at
EB442935_at
EB442906_at
EB442868_at
EB442824_at
EB442811_at
EB442746_at
EB442690_at
EB442690_s_at
EB442648_at
EB442568_at
EB442479_at
EB442425_at
EB442388_at
EB442280_at
EB442275_at
EB442235_at
EB442203_at
EB442198_at
EB442194_at
EB442174_at
EB442135_at
EB442130_at
EB442083_at
EB442079_at
EB442057_at
EB442031_at
EB442031_s_at
EB442022_at
EB442001_at
EB441981_at
EB441956_s_at
EB441823_s_at
EB441761_at
EB441702_at
EB441669_at
EB441643_at
EB441587_s_at
EB441583_at
EB441575_at
EB441552_at
EB441527_at
EB441525_at
EB441489_at
EB441431_at
EB441392_at
EB441375_at
EB441333_at
EB441331_s_at
EB441315_s_at
EB441231_s_at
EB441188_at
EB441150_at
EB441056_s_at
EB441005_at
EB440980_s_at
EB440979_at
EB440977_at
EB440969_at
EB440907_at
EB440898_at
EB440893_at
EB440696_at
EB440684_at
EB440542_at
EB440536_s_at
EB440509_at
EB440423_at
EB440385_at
EB440356_at
EB440355_at
EB440264_at
EB440242_at
EB440082_at
EB440044_at
EB440017_at
CV018508_s_at
EB439917_at
EB439786_at
EB439702_s_at
EB439698_at
EB439602_at
EB439602_s_at
EB439297_at
EB439134_at
EB439092_at
EB439058_at
EB438908_at
EB438897_at
EB438515_at
EB438473_at
EB438468_at
EB437813_at
EB437695_at
EB437163_at
EB436564_at
EB436345_at
EB435925_at
EB435827_at
EB435685_at
EB435492_at
EB435368_at
EB435100_at
EB434729_at
EB434285_at
EB434285_x_at
EB434062_at
EB433496_at
EB433424_at
EB433366_at
EB433080_at
EB433080_x_at
EB432894_at
EB432752_at
EB432752_s_at
EB432426_s_at
EB432387_at
EB432253_at
EB431864_at
EB431754_at
EB431513_at
EB431443_at
EB431369_at
EB431291_s_at
EB431233_at
EB430945_at
EB430724_at
EB430606_at
EB430272_s_at
EB430155_at
EB430007_at
TT06_E19_s_at
EB429743_at
EB429673_at
EB429631_at
EB429602_at
EB429299_at
EB428997_at
EB428945_at
EB428900_at
EB428894_at
EB428894_s_at
EB428867_at
EB428822_at
EB428750_at
EB428722_at
EB428663_at
EB428655_at
EB428589_at
EB428504_at
EB428503_at
EB428478_at
EB428467_at
EB428386_at
EB428384_at
EB428384_x_at
EB428369_s_at
EB428366_s_at
EB428222_at
EB428215_at
EB428206_at
EB428174_at
EB428156_at
EB428114_s_at
EB428044_at
EB427898_at
EB427876_at
EB427840_at
EB427759_s_at
EB427758_at
EB427726_at
EB427575_at
EB427563_at
EB427562_at
EB427507_at
EB427485_at
EB427414_s_at
EB427406_at
EB427401_at
EB427392_at
EB427370_at
EB427299_at
EB427108_at
EB427092_at
EB427032_at
EB427032_x_at
EB427015_at
EB427010_at
EB426930_at
EB426917_at
EB426912_at
EB426889_at
EB426853_at
EB426848_at
EB426823_at
EB426813_s_at
EB426760_at
EB426697_at
EB426644_at
EB426635_at
EB426620_at
EB426589_at
EB426558_at
EB426479_at
EB426231_at
EB426210_at
EB426188_at
EB426152_at
EB426144_at
EB426020_at
EB425918_at
EB425806_at
EB425704_at
EB425679_s_at
EB425438_at
EB425435_at
EB425394_x_at
EB425359_at
EB425239_at
EB425207_at
EB425058_at
EB424918_at
EB424907_at
EB424882_at
EB424800_at
EB424800_x_at
EB424686_at
EB424657_at
EB424657_s_at
BP130191_at
BP129244_at
BP529984_at
BP529934_at
BP529867_at
BP529866_at
BP529861_at
BP529843_at
BP529660_at
BP529596_at
BP529548_at
BP529402_at
BP529401_at
BP529401_x_at
BP529273_at
BP529235_at
BP529205_at
BP529196_at
BP529195_at
BP529181_at
BP529094_at
BP529056_at
BP528877_at
BP528825_s_at
BP528733_at
BP528719_s_at
BP528569_at
BP528395_s_at
BP528387_at
BP528353_at
BP528341_at
BP528280_at
BP528224_at
BP528145_at
BP528028_at
BP528027_at
BP527925_at
BP527901_at
BP527832_at
BP527790_at
BP527774_at
BP527755_at
BP527752_at
BP527745_at
BP527677_at
BP527523_at
BP527496_at
BP527488_at
BP527474_at
BP527323_at
BP527316_at
BP527310_s_at
BP527289_at
BP527281_at
BP527239_at
BP527198_at
BP527130_at
BP527119_at
BP527115_at
BP527086_at
BP527082_s_at
BP527080_at
BP527079_at
BP526945_at
BP526898_at
BP526896_at
BP526888_at
BP526880_at
BP526820_at
BP526703_at
BP526697_at
BP526695_at
BP526688_at
BP526684_at
BP526621_at
BP526612_at
BP526578_at
BP526477_at
BP526470_at
BP526459_at
BP526381_at
BP526333_at
BP526320_at
BP526314_at
BP526310_at
BP526265_at
BP526248_at
BP526089_at
BP525962_at
BP525958_at
BP525946_at
BP525897_at
BP525833_at
BP525754_at
BP525689_at
BP525688_at
BP525608_at
BP525594_at
BP525591_at
BP525569_at
BP525566_at
BP137489_at
BP137467_at
BP137459_at
BP137415_at
BP137401_at
BP137389_at
BP137294_at
BP137285_at
BP137235_at
BP137221_at
BP137203_at
BP137196_at
BP137153_at
BP137119_at
BP136996_at
BP136945_at
BP136903_at
BP136775_at
BP136694_s_at
BP136686_at
BP136675_s_at
BP136484_at
BP136444_at
BP136423_at
BP136325_at
BP136293_at
BP136291_at
BP136287_at
BP136281_at
BP136254_at
BP136209_at
BP136037_at
BP135999_at
BP135927_at
BP135915_at
BP135866_at
BP135829_at
BP135807_at
BP135673_at
BP135654_s_at
BP135643_x_at
BP135593_at
BP135569_at
BP135567_at
BP135564_at
BP135532_at
BP135460_s_at
BP135239_at
BP135135_at
BP135130_at
BP135118_at
BP135059_at
BP135040_at
BP134984_at
BP134841_at
BP134809_at
BP134759_s_at
BP134594_at
BP134458_at
BP134392_at
BP134349_at
BP134213_at
BP134160_at
BP133891_at
BP133890_at
BP133863_at
BP133858_at
BP133848_at
BP133825_at
BP133753_at
BP133733_at
BP133715_at
BP133712_at
BP133677_at
BP133632_at
BP133456_at
BP133397_at
BP133346_s_at
BP133305_at
BP133270_s_at
BP133263_at
BP133077_at
BP133020_at
BP133018_at
BP132956_at
BP132891_at
BP132794_at
BP132747_at
BP132737_at
BP132728_at
BP132663_at
BP132586_at
BP132577_at
BP132502_at
BP132495_at
BP132475_s_at
BP132455_at
BP132352_at
BP132124_at
BP132102_at
BP132069_at
BP131880_at
BP131829_at
BP131681_at
BP131628_at
BP131572_at
BP131532_at
BP131354_at
BP131313_at
BP131287_at
BP131272_at
BP131198_at
BP131076_at
BP131065_at
BP131060_at
BP131023_at
BP130835_at
BP130785_at
BP130773_at
BP130714_at
BP130586_at
BP130576_at
BP130461_at
BP130440_at
BP130409_at
BP130274_at
BP130250_at
BP130200_s_at
BP130189_at
BP130024_at
BP130020_at
BP129967_s_at
BP129884_at
BP129846_at
BP129785_s_at
BP129674_at
BP129658_at
BP129563_at
BP129550_at
BP129470_at
BP129469_at
BP129438_at
BP129372_at
BP129342_at
BP129193_at
BP129130_at
BP129106_at
BP129095_at
BP129088_at
BP129051_at
BP128905_at
BP128888_at
BP128858_at
BP128816_at
BP128815_at
BP128812_at
BP128779_at
BP128764_at
BP128677_at
BP128590_at
BP128587_at
BP128586_at
BP128510_at
BP535495_at
BP535416_at
BP535348_at
BP535239_at
BP534920_at
BP534885_at
BP534761_at
BP534618_at
BP534377_at
BP534369_at
BP534158_at
BP534111_at
BP533937_at
BP533828_s_at
BP533615_at
BP533515_at
BP533373_at
BP533372_at
BP533367_at
BP533220_at
BP533108_s_at
BP532866_at
BP532714_at
BP532277_at
BP532274_at
BP532265_at
BP532191_at
BP532137_at
BP532063_at
TT09_E09_at
TT09_E09_s_at
BP531946_at
BP531936_at
BP531536_at
BP531459_at
BP531420_at
BP531134_at
BP531039_at
BP530793_at
BP530726_at
BP530721_at
BP530654_at
BP530570_at
BP530570_x_at
BP530546_at
BP530539_at
BP530329_at
BP530181_at
BP530111_at
CV021441_at
CV021313_at
CV021309_at
CV021240_at
CV021150_at
CV021111_at
CV020784_at
CV020738_at
CV020716_at
CV020597_s_at
CV020575_at
CV020492_s_at
CV020454_at
CV020435_at
CV020433_x_at
CV020417_at
CV020322_at
CV020139_at
CV020119_at
CV020059_at
CV019986_s_at
CV019975_at
CV019953_at
CV019953_x_at
CV019925_at
CV019825_s_at
CV019726_at
CV019494_at
CV019380_x_at
CV019122_at
CV019088_s_at
CV019053_at
CV019000_s_at
CV018974_at
CV018832_at
CV018713_at
CV018410_x_at
CV018331_x_at
CV018322_s_at
CV018274_x_at
CV018255_s_at
CV018255_x_at
CV018089_at
CV018065_at
CV018004_at
CV017868_x_at
CV017793_at
CV017610_at
CV017517_x_at
CV017378_x_at
CV017206_at
CV017205_x_at
CV017179_x_at
CV017162_s_at
CV017106_s_at
CV017033_x_at
CV017015_at
CV016922_at
CV016922_x_at
CV016817_at
CV016797_at
CV016772_x_at
CV016762_at
CV016738_at
CV016682_s_at
CV016607_at
CV016573_at
CV016476_at
CV016469_at
CV016319_at
CV016319_s_at
CV016252_at
CV016081_x_at
CV016031_at
CV015968_at
CN949786_at
CN949744_x_at
CN949721_at
CN949710_at
CN824932_at
CN824916_at
CN824911_at
CN824907_at
CN824903_s_at
CN824895_at
CN824893_at
CN824849_at
CN824846_at
CK720586_at
BP192661_at
BP192644_at
BP192634_at
BP192631_at
BP192545_at
BP192666_at
AB032548_at
AJ344580_at
T18328_at
AJ718905_at
AJ718880_at
AJ718879_s_at
AJ718741_s_at
AJ718372_at
AJ718370_at
AJ718255_at
AJ718152_at
AJ718070_at
AJ718050_at
AJ717892_at
AJ717892_s_at
AJ717863_at
AJ717821_at
AJ717818_s_at
AB174847_at
AB233414_at
X79004_at
X65982_at
AJ704986_at
AJ617489_at
AJ608157_at
AJ344536_s_at
AF154643_at
AB032531_at
AB032528_at
AB017533_at
AB053092_at
AB055503_s_at
AF362950_at
AF376773_at
AJ006179_x_at
AJ291721_at
AJ299245_at
AF247567_at
X97946_at
X97946_x_at
L77083_at
U01961_at
TT03_B24_s_at
TT03_E08_s_at
TT03_G18_at
TT04_C23_at
TT04_G22_at
TT07_J08_at
TT08_J15_s_at
TT09_D22_at
TT09_H16_at
TT09_L20_at
TT11_D06_at
TT15_J13_at
TT17_B22_s_at
TT17_I05_at
TT17_I05_s_at
TT20_E09_at
TT21_E04_s_at
TT21_I03_s_at
TT22_F07_at
TT22_I05_at
TT23_C10_at
TT30_B05_at
TT30_B05_s_at
TT30_F13_at
TT31_A24_at
TT31_B17_at
TT31_H01_s_at
TT31_O21_at
TT33_L11_at
TT37_C24_at
TT37_C24_x_at
TT37_N15_at
TT47_E04_at
TT48_H24_at
TT49_D18_at
TT50_F21_at
TT50_F21_x_at
TT41_M23_at
TT08_O15_at
TT23_A04_at
TT34_C24_at
TT08_L04_at
TT10_K15_at
TT16_H03_at
TT17_J04_at
TT17_O17_at
TT20_M13_at
TT20_P07_s_at
TT21_M12_at
TT22_B12_at
TT37_G21_at
TT38_C07_s_at
TT38_H04_at
TT39_B04_at
TT39_N02_at
TT40_C01_at
TT40_P04_at
TT41_C19_at
TT41_M10_at
TT01_A08_at
TT01_E04_at
TT04_N08_s_at
TT07_N16_at
TT10_I18_at
TT12_A16_x_at
TT12_K05_at
TT13_L04_at
TT14_B15_at
TT14_G12_at
TT14_O08_at
TT18_E13_at
TT19_M18_at
TT20_N15_at
TT22_N04_at
TT24_F20_at
TT24_H03_at
TT25_H09_at
TT25_I11_at
TT29_J13_at
TT30_I08_at
TT31_F14_at
TT33_F01_at
TT34_A04_at
TT34_B17_at
TT35_M05_s_at
TT38_I05_at
TT38_I10_at
TT41_A01_at
TT41_D15_at
TT41_D18_at
TT47_E22_at
TT47_O01_at
TT30_O13_at
TT02_F11_at
TT03_I13_at
TT03_M22_at
TT04_G16_at
TT04_G16_s_at
TT04_K01_at
TT04_K20_at
TT06_H24_at
TT07_C10_at
TT07_L23_at
TT10_E17_s_at
TT10_F14_at
TT21_C11_at
TT23_D05_at
TT23_D15_at
TT24_C02_s_at
TT24_P22_s_at
TT26_O23_at
TT26_P18_s_at
TT27_A15_s_at
TT27_B15_at
TT29_B22_at
TT29_E01_at
TT29_F02_at
TT31_D19_at
TT09_H10_at
TT32_D04_at
TT32_D08_at
TT33_P03_at
TT02_G08_at
TT02_I21_s_at
TT03_B18_at
TT03_J02_at
TT04_A13_at
TT04_E02_at
TT04_I22_at
TT05_A12_at
TT08_P18_at
TT08_C18_at
TT08_D06_at
TT08_I10_at
TT08_P16_x_at
TT09_L07_at
TT10_F03_at
TT10_B09_at
TT12_O19_at
TT12_O19_x_at
TT14_D04_at
TT14_E18_s_at
TT15_I21_at
TT15_O16_at
TT17_A03_at
TT17_B15_at
TT17_N09_at
TT18_E22_at
TT19_A01_at
TT20_O04_at
TT21_B17_at
TT21_E06_at
TT23_B07_s_at
TT23_N01_at
TT23_P01_at
TT24_F01_at
TT25_C15_at
TT25_J17_s_at
TT26_B02_at
TT27_M06_at
TT28_A05_at
TT28_H05_at
TT29_K08_at
TT30_F03_at
TT30_O24_at
TT30_P05_at
TT31_H07_at
TT32_D10_at
TT33_O14_at
TT34_J20_at
TT35_E16_at
TT35_F07_at
TT35_N24_at
TT36_A19_at
TT36_G22_s_at
TT36_P12_at
TT37_A01_at
TT37_F09_x_at
TT39_G14_at
TT39_G20_at
TT40_A18_at
TT40_B01_at
TT41_B09_at
TT41_E11_at
TT41_J13_at
TT47_A18_at
TT47_G11_at
TT47_L14_at
TT47_O07_at
TT48_A06_at
TT50_F20_at
CTGG200_at
GC178_s_at
GC205C_at
GC214_at
GC215_at
GC23B_at
GC31_at
GC310_at
GC347A_s_at
GC483GC_at
MC207B_x_at
MC214_x_at
MT111_at
MT203B_at
T173_s_at
T455_at
BC1M2316_at
BC1M2316_x_at
BC1M4212_at
BC2M315_at
BC4M4353_s_at
BT2M2428_at
BT2M4134_at
BT4M2315_at
