# Supplementary material for: TobEA: an atlas of tobacco gene expression from seed to senescence
Source: BMC Genomics. 2010 Feb 26;11:142. doi: 10.1186/1471-2164-11-142 (PMC2841117; doi:10.1186/1471-2164-11-142)
Supplement: Additional file 7 — GO analysis of K-means clusters. Zip file containing lists of probes sets and GO analysis results for in each of the 30 K-means clusters (K0- K29). [file 1471-2164-11-142-S7.ZIP › Cluster 24 of 30 K-means on Index.txt_Result_Over_2.txt]

GO_Number	GO_Term	Background	Background_with_GO	List_Total	List_with_GO	Raw_Fish_P	Adjusted_Fish_P	List
GO:0045430	func_chalcone isomerase activity	22448	4	999	4	3.89992268813782e-006	0.00166526698783485	C3378_at	C4146_at	C4146_s_at	C9949_at	
GO:0016762	func_xyloglucan:xyloglucosyl transferase activity	22448	17	999	7	4.4464260720023e-006	0.00094931196637249	C3609_at	C3609_s_at	C4250_at	C4250_x_at	CV015968_at	CV020716_at	EB438515_at	
GO:0009225	proc_nucleotide-sugar metabolic process	22448	51	999	11	1.18946839532397e-005	0.00169301001601111	C5108_at	C5132_at	C8006_at	CV016319_at	CV016319_s_at	CV018331_x_at	EB427032_at	EB427032_x_at	EB431291_s_at	EB442690_at	EB442690_s_at	
GO:0005975	proc_carbohydrate metabolic process	22448	317	999	31	3.69131691485558e-005	0.00394048080660833	AB055503_s_at	AF362950_at	AF376773_at	BP130586_at	BP133632_at	BP135654_s_at	BP135999_at	C10612_at	C10905_at	C11161_at	C1754_at	C2062_at	C2494_at	C2623_at	C3609_at	C3609_s_at	C4211_s_at	C4250_at	C4250_x_at	C4688_at	C5133_at	C6541_at	C9900_at	CV015968_at	CV020716_at	DV160054_at	DV998763_x_at	EB438515_at	EB440542_at	EB441587_s_at	EB443044_at	
GO:0006561	proc_proline biosynthetic process	22448	16	999	6	4.17164326980135e-005	0.00356258335241035	C11383_at	C3817_at	C3817_s_at	C5444_at	C9619_at	EB440509_at	
GO:0009986	comp_cell surface	22448	17	999	6	6.20455272282161e-005	0.00441557335440805	C10922_s_at	C1_at	C6684_at	C6684_s_at	EB433366_at	MT111_at	
GO:0042362	proc_fat-soluble vitamin biosynthetic process	22448	3	999	3	8.78853059590897e-005	0.00536100366350447	EB428894_at	EB428894_s_at	EB440242_at	
GO:0046423	func_allene-oxide cyclase activity	22448	3	999	3	8.78853059590897e-005	0.00469087820556641	C3765_at	C3765_s_at	DW004249_at	
GO:0010176	func_homogentisate phytyltransferase activity	22448	3	999	3	8.78853059590897e-005	0.00416966951605903	EB428894_at	EB428894_s_at	EB440242_at	
GO:0010267	proc_RNA interference, production of ta-siRNAs	22448	19	999	6	0.00012599394586299	0.00537994148834967	BP129088_at	BP526310_at	BP527239_at	BP534377_at	C5505_at	EB426635_at	
GO:0004349	func_glutamate 5-kinase activity	22448	4	999	3	0.000339841455771945	0.013192027419511	C3817_at	C3817_s_at	C5444_at	
GO:0007047	proc_cell wall organization	22448	4	999	3	0.000339841455771945	0.0120926918012184	EB428894_at	EB428894_s_at	EB440242_at	
GO:0004350	func_glutamate-5-semialdehyde dehydrogenase activity	22448	4	999	3	0.000339841455771945	0.0111624847395862	C3817_at	C3817_s_at	C5444_at	
GO:0004352	func_glutamate dehydrogenase activity	22448	4	999	3	0.000339841455771945	0.0103651644010443	C9247_at	EB432752_at	EB432752_s_at	
GO:0010216	proc_maintenance of DNA methylation	22448	9	999	4	0.000410444892849471	0.0116839979497816	BP129088_at	BP527239_at	BP534377_at	C5505_at	
GO:0005575	comp_cellular_component	22448	4176	999	227	0.000471712129558655	0.0125888174575966	AF154643_at	AJ344580_at	AJ608157_at	AJ718370_at	AJ718372_at	AJ718879_s_at	BC1M4212_at	BP128812_at	BP129130_at	BP129372_at	BP129658_at	BP129785_s_at	BP129884_at	BP130409_at	BP131198_at	BP131628_at	BP131880_at	BP132475_s_at	BP133733_at	BP133848_at	BP134759_s_at	BP135059_at	BP135593_at	BP135927_at	BP136037_at	BP136254_at	BP136686_at	BP192661_at	BP525608_at	BP525958_at	BP526265_at	BP526310_at	BP526314_at	BP526381_at	BP526621_at	BP526697_at	BP527079_at	BP527310_s_at	BP527488_at	BP527523_at	BP527901_at	BP528387_at	BP528877_at	BP529235_at	BP529548_at	BP529843_at	BP530726_at	BP531536_at	BP533108_s_at	BT2M4134_at	C10000_at	C1002_at	C10143_at	C10302_at	C10619_at	C10742_at	C10763_at	C10771_s_at	C10880_at	C10941_at	C11345_at	C11361_at	C11452_at	C11463_at	C11523_at	C1173_at	C1653_at	C188_at	C1917_at	C1947_at	C2221_at	C225_at	C225_s_at	C2494_at	C2527_at	C2661_at	C3025_at	C3078_at	C3078_s_at	C3436_at	C3440_at	C3446_s_at	C3447_at	C3503_at	C3545_at	C3560_at	C3594_at	C4025_at	C4110_at	C422_at	C4238_at	C4355_at	C4653_at	C4793_s_at	C4809_at	C4930_at	C4965_at	C4989_s_at	C4_at	C5086_at	C5102_at	C5130_at	C5132_at	C5201_at	C5234_at	C5440_at	C5552_at	C5654_at	C5654_s_at	C5686_at	C5694_at	C5960_at	C5985_at	C6033_at	C6033_x_at	C6271_at	C6339_at	C6371_at	C6415_at	C6435_s_at	C6556_at	C6610_s_at	C6858_at	C6987_at	C6991_at	C7537_at	C7579_at	C7956_at	C8145_at	C8870_at	C8870_x_at	C9015_at	C9026_at	C9122_s_at	C9337_at	C9577_at	C9720_at	C9787_at	C9900_at	C9949_at	CN949744_x_at	CV016319_at	CV016319_s_at	CV020322_at	DV157724_at	DV159331_at	DV160145_at	DV161173_at	DV161547_at	DV161960_at	DV162275_at	DV999557_at	DW000345_at	DW001083_at	DW001398_at	DW001741_at	DW003603_at	EB425435_at	EB425704_at	EB426210_at	EB426479_at	EB426635_at	EB426853_at	EB427299_at	EB428114_s_at	EB428366_s_at	EB428655_at	EB428722_at	EB428945_at	EB430155_at	EB431291_s_at	EB431369_at	EB431513_at	EB434062_at	EB438468_at	EB438897_at	EB439602_at	EB439602_s_at	EB439702_s_at	EB439917_at	EB440017_at	EB440385_at	EB440542_at	EB440684_at	EB440907_at	EB440977_at	EB441231_s_at	EB441489_at	EB442057_at	EB442194_at	EB442203_at	EB442275_at	EB442388_at	EB442690_at	EB442690_s_at	EB442746_at	EB443070_at	EB446790_at	EB448425_at	EB450298_at	EB450780_at	EB450794_at	EB450794_s_at	EB450940_at	EB450956_at	EB451308_at	EB451349_at	EB451640_at	EB677246_at	EB678729_at	EB679406_at	EB679467_at	EB679923_at	EB680097_at	EB680131_at	EB680277_at	EB680558_s_at	EB681839_s_at	EB681943_at	EB682948_at	EB683766_at	EB683816_at	EB683831_at	MT203B_at	X65982_at	X97946_at	X97946_x_at	
GO:0030834	proc_regulation of actin filament depolymerization	22448	5	999	3	0.000821391580632588	0.0206314238194185	C7302_at	CV018255_s_at	CV018255_x_at	
GO:0032794	func_GTPase activating protein binding	22448	5	999	3	0.000821391580632588	0.0194852336072286	C7302_at	CV018255_s_at	CV018255_x_at	
GO:0042406	comp_extrinsic to endoplasmic reticulum membrane	22448	5	999	3	0.000821391580632588	0.0184596949963219	C3378_at	C4146_at	C4146_s_at	
GO:0004659	func_prenyltransferase activity	22448	5	999	3	0.000821391580632588	0.0175367102465058	EB428894_at	EB428894_s_at	EB440242_at	
GO:0006635	proc_fatty acid beta-oxidation	22448	46	999	8	0.000865945179045924	0.0176075519739338	AJ718070_at	BP135460_s_at	C2895_at	EB428384_at	EB428384_x_at	EB677608_at	EB680398_at	EB680508_at	
GO:0004525	func_ribonuclease III activity	22448	12	999	4	0.00144837434094569	0.0281116292538095	BP129088_at	BP527239_at	BP534377_at	C5505_at	
GO:0015079	func_potassium ion transmembrane transporter activity	22448	20	999	5	0.00153161520123768	0.0284347691708039	BP529181_at	EB425359_at	EB440696_at	EB680690_at	GC214_at	
GO:0004353	func_glutamate dehydrogenase [NAD(P)+] activity	22448	6	999	3	0.00158835719189088	0.0282595217057252	C9247_at	EB432752_at	EB432752_s_at	
GO:0004046	func_aminoacylase activity	22448	6	999	3	0.00158835719189088	0.0271291408374962	C4905_at	C5010_at	EB677541_at	
GO:0006073	proc_cellular glucan metabolic process	22448	40	999	7	0.00174235830923886	0.028614884540192	C3609_at	C3609_s_at	C4250_at	C4250_x_at	CV015968_at	CV020716_at	EB438515_at	
GO:0051455	proc_attachment of spindle microtubules to kinetochore during meiosis I	22448	2	999	2	0.00197860940577505	0.0312913413431833	EB430155_at	EB683816_at	
GO:0034605	proc_cellular response to heat	22448	2	999	2	0.00197860940577505	0.0301737934380696	C4613_at	EB680821_at	
GO:0017084	func_delta1-pyrroline-5-carboxylate synthetase activity	22448	2	999	2	0.00197860940577505	0.0291333178022741	C9619_at	EB440509_at	
GO:0051754	proc_meiotic sister chromatid cohesion, centromeric	22448	2	999	2	0.00197860940577505	0.0281622072088649	EB430155_at	EB683816_at	
GO:0005388	func_calcium-transporting ATPase activity	22448	13	999	4	0.00201881103984736	0.0278074940004781	BP128858_at	BP529660_at	C887_at	EB427392_at	
GO:0010154	proc_fruit development	22448	41	999	7	0.00202162683702534	0.0269760831065568	BP530721_at	C10047_at	C4208_at	C7548_at	DV160082_at	EB427370_at	EB441392_at	
GO:0046982	func_protein heterodimerization activity	22448	66	999	9	0.00250148242013459	0.03236766646659	BP131023_at	BP137415_at	BP533373_at	C10610_at	C9787_at	EB425438_at	EB677505_s_at	EB679835_at	EB680149_at	
GO:0045177	comp_apical part of cell	22448	7	999	3	0.0026877474756446	0.0337549462382424	C7302_at	CV018255_s_at	CV018255_x_at	
GO:0009915	proc_phloem loading	22448	7	999	3	0.0026877474756446	0.0327905192028641	EB428894_at	EB428894_s_at	EB440242_at	
GO:0019104	func_DNA N-glycosylase activity	22448	7	999	3	0.0026877474756446	0.031879671447229	AF154643_at	DW002686_at	DW002686_s_at	
GO:0004553	func_hydrolase activity, hydrolyzing O-glycosyl compounds	22448	149	999	15	0.00269809772010243	0.0311375061211821	AF362950_at	AF376773_at	BP133632_at	C11161_at	C1754_at	C2062_at	C2623_at	C4688_at	C5133_at	DV159331_at	DV160054_at	DV998763_x_at	EB428215_at	EB440542_at	EB443044_at	
GO:0009908	proc_flower development	22448	121	999	13	0.00287002464078256	0.0322500137266883	BP131023_at	BP192631_at	BP530721_at	BP533373_at	C10871_at	C3245_at	C8706_s_at	DV160082_at	EB427370_at	EB438897_at	EB441392_at	EB677505_s_at	U01961_at	
GO:0009408	proc_response to heat	22448	260	999	22	0.00307462266339575	0.0336631763402561	C11383_at	C2221_at	C4613_at	C5686_at	C5813_s_at	C5842_at	C5904_x_at	C5960_at	C5985_at	C6033_at	C6033_x_at	C6109_at	C6121_at	C6679_at	C8148_s_at	C830_at	C9877_at	CV020417_at	DW000669_s_at	EB680821_at	EB682157_s_at	MC207B_x_at	
GO:0009555	proc_pollen development	22448	70	999	9	0.00375432064390135	0.040077372873647	BP128858_at	C10871_at	C5300_at	C8706_s_at	C887_at	C9318_at	EB442079_at	EB682157_s_at	L77083_at	
GO:0006487	proc_protein amino acid N-linked glycosylation	22448	8	999	3	0.00415858186313034	0.0433101086721135	C2545_at	DV999447_at	DW000681_s_at	
GO:0009742	proc_brassinosteroid mediated signaling	22448	47	999	7	0.00449050348846614	0.045653452132739	BP129470_at	BP129967_s_at	C3787_at	C5022_at	EB441005_at	EB442235_at	EB449496_at	
GO:0006813	proc_potassium ion transport	22448	47	999	7	0.00449050348846614	0.0445917439436056	BP527082_s_at	BP529181_at	C9234_at	EB425359_at	EB440696_at	EB680690_at	GC214_at	
GO:0008375	func_acetylglucosaminyltransferase activity	22448	16	999	4	0.0046190911038404	0.0448261795759057	BP528719_s_at	C2545_at	DW000681_s_at	DW000970_at	
GO:0050378	func_UDP-glucuronate 4-epimerase activity	22448	17	999	4	0.00583014157215112	0.0497894090261705	C5132_at	EB431291_s_at	EB442690_at	EB442690_s_at	
GO:0009959	proc_negative gravitropism	22448	9	999	3	0.00603265034827916	0.0495373403599077	AJ704986_at	BP132586_at	DW001069_at	
GO:0030833	proc_regulation of actin filament polymerization	22448	9	999	3	0.00603265034827916	0.0486026735606641	C7302_at	CV018255_s_at	CV018255_x_at	
GO:0051650	proc_establishment of vesicle localization	22448	9	999	3	0.00603265034827916	0.0477026240502815	C7302_at	CV018255_s_at	CV018255_x_at	
GO:0009813	proc_flavonoid biosynthetic process	22448	38	999	6	0.00623671259862535	0.0484195687202368	BP135866_at	C3378_at	C4146_at	C4146_s_at	C9949_at	EB428900_at	
