# Supplementary material for: TobEA: an atlas of tobacco gene expression from seed to senescence
Source: BMC Genomics. 2010 Feb 26;11:142. doi: 10.1186/1471-2164-11-142 (PMC2841117; doi:10.1186/1471-2164-11-142)
Supplement: Additional file 7 — GO analysis of K-means clusters. Zip file containing lists of probes sets and GO analysis results for in each of the 30 K-means clusters (K0- K29). [file 1471-2164-11-142-S7.ZIP › Cluster 25 of 30 K-means on Index.txt]

C183_at
C195_at
C253_at
C334_at
C427_at
C428_at
C450_at
C506_at
C511_at
C516_at
C549_s_at
C518_at
C541_at
C557_at
C566_at
C572_s_at
C591_at
C613_at
C613_s_at
C620_at
C622_at
C632_at
C653_at
C675_at
C697_at
C731_s_at
C750_at
C769_at
C771_at
C772_at
C779_at
C950_at
C1007_at
C1026_at
C1115_at
C1446_at
C1475_at
C1475_x_at
C1492_at
C1499_at
C1504_at
C1529_at
C1563_s_at
C1576_at
C1587_at
C1618_at
C1793_at
C1796_at
C1810_at
C1922_at
C1955_at
C1958_at
C2002_at
C2014_at
C2018_at
C2035_at
C2037_at
C2047_at
C2051_at
C2068_at
C2073_at
C2076_at
C2085_at
C2086_at
C10221_at
C2107_at
C2115_at
C2120_at
C2130_at
C2149_at
C2168_at
C2170_at
C2183_at
C2191_at
C2217_at
C2227_at
C2227_s_at
C2247_at
C2282_at
C2303_at
C2364_at
C2378_at
C2387_s_at
C2487_at
C2722_at
C2753_s_at
C2755_at
C2766_at
C2796_at
C2796_s_at
C2816_s_at
C2835_s_at
C2859_s_at
C2862_at
C3372_at
C3479_at
C3600_at
C3691_at
C3778_s_at
C3911_at
C3911_x_at
C3929_at
C3932_s_at
C3974_at
C4083_at
C4104_at
C4147_at
C4192_at
C4192_s_at
C4199_s_at
C4207_at
C4529_at
C4560_at
C4612_at
C4991_at
C4999_at
C5013_at
C5013_s_at
C5034_at
C5048_at
C5228_at
C5252_at
C5255_at
C5339_s_at
C10071_at
C10071_s_at
C5413_at
C5413_s_at
C5477_at
C5498_at
C5518_s_at
C5534_at
C5535_at
C5561_at
C5595_at
C5678_at
C5678_x_at
C5706_at
C5727_at
C5740_s_at
C5785_at
C5785_x_at
C5791_at
C5796_at
C5799_at
C5849_at
C5849_s_at
C5864_at
C5875_s_at
C5879_at
C5896_at
C5903_at
C5932_at
C5936_s_at
C5949_at
C5959_at
C5974_at
C5996_s_at
C6032_s_at
C6035_at
C6052_at
C6053_at
C6069_at
C6070_at
C6080_at
C6082_at
C6094_x_at
C6110_at
C6118_at
C6119_at
C6133_x_at
C6142_at
C6145_at
C6266_at
C6301_at
C6316_s_at
C6327_at
C6330_at
C6456_at
C6617_at
C6617_x_at
C6699_at
C6741_at
C6775_at
C6776_at
C6963_at
C6997_s_at
C7032_at
C7048_at
C7092_at
C7140_at
C7273_s_at
C7467_s_at
C7497_at
C7513_at
C7636_at
C7664_s_at
C7878_at
C7937_at
C7957_at
C8025_at
C8069_at
C8225_at
C8337_at
C8605_at
C8605_s_at
C8676_at
C8874_at
C9064_at
C9066_at
C9100_at
C9201_at
C9251_at
C9332_at
C9402_s_at
C9420_at
C9626_at
C9782_at
C9807_at
C9827_at
C9985_at
C10001_at
C10023_s_at
C10067_at
C10079_at
C10136_at
C10154_at
C10184_at
C10192_at
C10251_at
C10373_at
C10373_x_at
C10391_at
C10399_at
C10420_at
C10426_at
C10469_at
C10474_at
C10482_at
C10483_at
C10490_at
C10506_at
C10512_at
C10593_at
C10605_at
C10624_at
C10630_at
C10640_at
C10653_at
C10662_at
C10662_s_at
C10707_at
C10714_at
C10718_at
C10732_at
C10732_s_at
C10738_at
C10741_at
C10745_at
C10797_at
C10797_s_at
C10825_at
C10839_at
C10851_at
C10869_at
C10891_at
C10916_at
C10966_at
C10986_at
C11002_at
C11038_at
C11038_x_at
C11065_s_at
C11080_at
C11080_s_at
C11138_at
C11182_at
C11245_at
C11304_at
C11314_at
EB683135_s_at
EB682915_at
EB682882_at
EB682521_at
EB682466_at
EB681957_at
EB681683_at
EB681526_at
EB681424_at
TT28_B08_s_at
EB681357_at
EB681351_at
EB681326_at
EB681323_at
EB681090_s_at
EB681052_x_at
EB680801_at
EB680659_at
EB680575_at
EB680552_at
EB680544_at
EB680462_at
EB680347_at
EB680312_at
EB679999_at
EB679803_at
EB677604_s_at
EB678165_s_at
DW004386_at
DW004332_at
DW003870_at
DW003607_at
DW003607_x_at
DW003390_at
DW002195_at
DW002099_at
DW001301_at
DW001168_at
DW000623_s_at
DW000549_at
DW000443_at
DW000332_at
DW000249_at
DW000012_at
EB429173_s_at
DV999973_at
DV999859_at
DV999623_at
DV999589_at
DV999564_at
DV999481_at
DV999465_at
DV999455_at
DV999436_s_at
DV999436_x_at
DV999364_at
DV999194_at
DV999028_at
DV162243_at
DV162123_at
DV162076_at
DV162000_at
DV161961_at
DV161961_s_at
DV161740_at
DV161477_s_at
DV161299_s_at
DV161204_at
DV160965_at
DV160731_at
DV160535_at
DV160534_at
DV160534_s_at
DV160344_at
DV160326_x_at
DV160045_at
DV159540_s_at
DV159516_at
DV159287_at
DV158104_at
EB451681_at
EB451616_s_at
EB451554_at
EB450984_at
EB450935_at
EB450935_x_at
EB450795_at
EB450748_s_at
EB450652_at
EB450424_at
EB450322_at
EB450322_s_at
EB449994_at
EB449660_at
EB449110_at
EB448754_s_at
EB448507_at
EB447161_at
EB446876_at
EB446875_at
EB445592_at
EB445551_at
EB445491_at
EB445342_at
EB445274_at
EB444197_at
EB444031_at
EB444027_at
EB443784_at
EB443763_at
EB442954_at
EB442792_at
EB442792_s_at
EB442441_at
EB442402_at
EB442386_at
EB441989_at
EB441969_at
EB441171_at
EB441160_at
EB441160_x_at
EB441011_at
EB440806_at
EB440806_s_at
EB440599_at
EB440599_x_at
EB440516_at
EB440363_at
EB440313_at
EB439513_at
EB439398_s_at
EB439027_at
EB438990_at
EB438844_at
EB438826_at
EB438742_at
EB438589_at
EB438563_at
EB437209_at
EB436916_at
EB436916_x_at
EB436838_s_at
EB435951_at
EB435951_s_at
EB435818_at
EB435055_at
EB434979_s_at
EB434842_at
EB434749_s_at
EB434704_at
EB434588_x_at
EB434444_at
EB434433_at
EB433648_x_at
EB433504_at
EB433249_at
EB433174_at
EB433159_at
EB432868_at
EB432868_x_at
EB432568_at
EB432538_at
EB432383_at
EB432367_at
EB432304_at
EB432294_at
EB432294_x_at
EB432292_at
EB432206_at
EB431987_at
EB431943_at
EB431862_at
EB431801_at
EB431642_at
EB431558_at
EB431528_at
EB431420_at
EB431321_at
EB431308_at
EB431209_at
EB431203_at
EB431106_at
EB431105_at
EB431009_at
EB431005_at
EB430774_s_at
EB430740_at
EB430547_at
EB430438_at
EB430312_s_at
EB430004_at
EB429987_at
EB429811_s_at
EB429719_at
EB429652_at
EB429489_at
EB429489_s_at
EB429433_s_at
EB429376_at
EB429349_at
EB428242_at
EB428150_at
EB427451_at
EB427143_at
EB425643_at
EB425643_x_at
EB425527_at
BP529653_at
BP529472_at
BP529258_at
BP529149_at
BP529031_at
BP528261_at
BP527017_at
BP526545_at
BP526151_at
BP526151_s_at
BP137328_at
BP137243_s_at
BP136844_s_at
BP136501_at
BP136191_at
BP135485_at
BP134492_at
BP134310_at
BP133901_at
BP133565_at
BP133426_at
BP132742_at
BP132565_at
BP132529_s_at
BP132112_at
BP132002_s_at
BP131860_x_at
BP131333_at
BP131253_at
BP131138_at
BP130169_at
BP129466_at
BP128776_at
BP128535_at
BP535178_at
BP534404_at
BP533687_s_at
BP532774_at
BP530926_at
BP530800_at
BP530717_at
BP530533_at
BP530192_at
CV021725_at
CV021642_at
CV021472_at
CV021154_at
CV020502_s_at
CV020349_at
CV020255_s_at
CV020240_at
CV019430_at
CV018333_at
CV018036_s_at
CV017395_at
CV017166_s_at
CV016875_s_at
CV016689_at
CV016665_at
CV016498_at
AJ344595_at
AF211732_at
AA523564_at
AJ719147_s_at
AJ718802_s_at
DQ152918_at
X82277_s_at
X82277_x_at
AB052557_at
AB052557_x_at
AY651024_at
AB049335_at
AB095099_at
AF092915_at
AB034638_at
AF193771_at
X83852_at
M60461_x_at
M60464_x_at
TT16_C08_at
TT30_B11_at
TT33_I16_at
TT15_I04_at
TT15_I04_s_at
TT16_D04_at
TT39_E09_at
TT39_J01_s_at
TT02_O21_at
TT04_G13_at
TT04_N10_at
TT06_E04_at
TT06_P11_at
TT06_P17_s_at
TT08_C07_at
TT08_F14_at
TT08_L23_s_at
TT17_F24_at
TT17_H05_at
TT17_N05_at
TT18_I19_at
TT18_J04_at
TT23_K03_x_at
TT23_M09_s_at
TT35_J21_at
TT36_I20_at
TT36_I20_x_at
TT36_K08_at
TT36_K09_at
TT37_I20_at
TT40_E12_at
TT40_L13_at
TT47_B18_at
TT08_L07_at
TT03_N20_at
TT07_N11_at
TT10_I10_at
TT12_B04_at
TT12_G08_at
TT13_E17_at
TT13_N23_at
TT15_P14_at
TT16_N05_at
TT17_G22_at
TT19_L01_at
TT20_F15_at
TT20_L07_at
TT23_G08_s_at
TT24_J05_at
TT24_O02_at
TT26_J21_at
TT30_A08_s_at
TT31_D12_s_at
TT32_N18_at
TT33_M16_at
TT34_G15_at
TT34_O23_s_at
TT36_F07_at
TT36_G11_at
TT37_F13_at
TT37_H21_at
TT38_J05_at
TT39_D11_at
TT39_P19_at
TT40_F14_at
TT41_F12_at
TT47_H06_at
TT50_K04_at
TT25_C13_at
TT28_K11_at
TT29_M10_at
TT36_F15_at
TT06_O17_at
TT07_I14_at
TT09_D06_at
TT09_O17_at
TT29_J14_at
TT32_A03_at
TT33_G05_at
TT34_D05_at
TT07_A01_at
TT02_F07_at
TT03_P15_at
TT04_K23_at
TT14_K02_at
TT16_G02_at
TT17_D13_at
TT17_D13_x_at
TT23_E02_at
TT24_B13_at
TT24_P17_at
TT26_I10_at
TT29_O11_at
TT29_O15_at
TT32_P02_at
TT36_I15_at
TT39_H23_at
TT40_B16_at
TT41_N09_at
TT47_O21_at
ATAC135_at
GC165_at
GC323_at
T36_at
BC2M4211_s_at
BC4M2134_x_at
