# Supplementary material for: TobEA: an atlas of tobacco gene expression from seed to senescence
Source: BMC Genomics. 2010 Feb 26;11:142. doi: 10.1186/1471-2164-11-142 (PMC2841117; doi:10.1186/1471-2164-11-142)
Supplement: Additional file 7 — GO analysis of K-means clusters. Zip file containing lists of probes sets and GO analysis results for in each of the 30 K-means clusters (K0- K29). [file 1471-2164-11-142-S7.ZIP › Cluster 25 of 30 K-means on Index.txt_Result_Over_2.txt]

GO_Number	GO_Term	Background	Background_with_GO	List_Total	List_with_GO	Raw_Fish_P	Adjusted_Fish_P	List																																
GO:0015996	proc_chlorophyll catabolic process	22448	16	432	9	3.38E-12	8.26E-10	BP132529_s_at	C4199_s_at	C5595_at	C613_at	C613_s_at	C6775_at	EB431642_at	EB443763_at	T36_at																								
GO:0009973	func_adenylyl-sulfate reductase activity	22448	7	432	5	5.25E-08	6.40E-06	C506_at	C5678_at	C5678_x_at	C9251_at	EB432568_at																												
GO:0016161	func_beta-amylase activity	22448	13	432	6	7.51E-08	6.11E-06	C10630_at	C2816_s_at	C5013_at	C5013_s_at	C5740_s_at	DV162243_at																											
GO:0009703	func_nitrate reductase (NADH) activity	22448	4	432	4	1.35E-07	8.25E-06	C2227_at	C2227_s_at	C5785_at	C5785_x_at																													
GO:0008940	func_nitrate reductase activity	22448	4	432	4	1.35E-07	6.60E-06	C2227_at	C2227_s_at	C5785_at	C5785_x_at																													
GO:0009610	proc_response to symbiotic fungus	22448	16	432	6	3.34E-07	1.36E-05	C2227_at	C2227_s_at	C5785_at	C5785_x_at	DV159540_s_at	EB681090_s_at																											
GO:0008152	proc_metabolic process	22448	647	432	33	4.23E-07	1.47E-05	AB052557_at	AB052557_x_at	BP533687_s_at	C10221_at	C10251_at	C2035_at	C2037_at	C2086_at	C2247_at	C2487_at	C3911_at	C3911_x_at	C5228_at	C5903_at	C591_at	C6070_at	C6118_at	C620_at	C6266_at	C779_at	C9201_at	C9985_at	DV158104_at	DV159287_at	DV162123_at	DV999973_at	DW000332_at	DW000623_s_at	EB433174_at	EB434444_at	EB449110_at	EB449994_at	EB680347_at
GO:0047746	func_chlorophyllase activity	22448	6	432	4	1.97E-06	6.00E-05	BP132529_s_at	C613_at	C613_s_at	EB431642_at																													
GO:0009835	proc_ripening	22448	6	432	4	1.97E-06	5.34E-05	BP133565_at	BP530717_at	C2047_at	C5727_at																													
GO:0016787	func_hydrolase activity	22448	195	432	15	6.09E-06	0.000148484	C10741_at	C2035_at	C2835_s_at	C3911_at	C3911_x_at	C5903_at	C6070_at	C6119_at	C653_at	DV161204_at	EB434444_at	EB440516_at	EB442954_at	EB443763_at	T36_at																		
GO:0000103	proc_sulfate assimilation	22448	15	432	5	6.61E-06	0.000146526	C506_at	C5678_at	C5678_x_at	C9251_at	EB432568_at																												
GO:0015798	proc_myo-inositol transport	22448	3	432	3	7.08E-06	0.000143934	C4104_at	C5034_at	DV161477_s_at																														
GO:0005366	func_myo-inositol:hydrogen symporter activity	22448	3	432	3	7.08E-06	0.000132862	C4104_at	C5034_at	DV161477_s_at																														
GO:0031072	func_heat shock protein binding	22448	139	432	12	1.63E-05	0.000284514	BP128776_at	BP132565_at	C10624_at	C2115_at	C622_at	C6776_at	C731_s_at	DV160326_x_at	DV999436_s_at	DV999436_x_at	EB433648_x_at	EB681357_at																					
GO:0004328	func_formamidase activity	22448	4	432	3	2.79E-05	0.000453986	DW000623_s_at	EB449110_at	EB449994_at																														
GO:0008878	func_glucose-1-phosphate adenylyltransferase activity	22448	11	432	4	4.01E-05	0.000611543	BC2M4211_s_at	BP529653_at	C5932_at	C6145_at																																																																																																							
GO:0015385	func_sodium:hydrogen antiporter activity	22448	12	432	4	5.92E-05	0.00085024	BP133426_at	C5535_at	DW000549_at	EB438563_at																																																																																																							
GO:0006809	proc_nitric oxide biosynthetic process	22448	12	432	4	5.92E-05	0.000803004	C2227_at	C2227_s_at	C5785_at	C5785_x_at																																																																																																							
GO:0019419	proc_sulfate reduction	22448	6	432	3	0.000135578	0.001741111	C5678_at	C5678_x_at	EB432568_at																																																																																																								
GO:0007169	proc_transmembrane receptor protein tyrosine kinase signaling pathway	22448	104	432	9	0.000182382	0.002225063	BP526151_at	BP526151_s_at	BP526545_at	C6997_s_at	C9332_at	DV160535_at	EB430774_s_at	EB438826_at	EB444027_at																																																																																																		
GO:0042128	proc_nitrate assimilation	22448	16	432	4	0.000204889	0.002380615	C2227_at	C2227_s_at	C5785_at	C5785_x_at																																																																																																							
GO:0019615	"proc_catechol catabolic process, ortho-cleavage"	22448	7	432	3	0.00023387	0.002593836	C10741_at	C2835_s_at	C6119_at																																																																																																								
GO:0019618	"proc_protocatechuate catabolic process, ortho-cleavage"	22448	7	432	3	0.00023387	0.00248106	C10741_at	C2835_s_at	C6119_at																																																																																																								
GO:0005215	func_transporter activity	22448	246	432	14	0.000317544	0.003228365	BP132742_at	BP133565_at	BP530717_at	C1587_at	C2002_at	C2047_at	C3372_at	C5727_at	C5791_at	C6035_at	C675_at	DV999028_at	EB442402_at	EB680552_at																																																																																													
GO:0009507	comp_chloroplast	22448	4078	432	107	0.00033115	0.003232023	BP128776_at	BP132529_s_at	BP132565_at	C10067_at	C10071_at	C10071_s_at	C10079_at	C10221_at	C10373_at	C10373_x_at	C10593_at	C10707_at	C10851_at	C10916_at	C11138_at	C1504_at	C1587_at	C195_at	C2002_at	C2014_at	C2051_at	C2073_at	C2076_at	C2086_at	C2107_at	C2120_at	C2130_at	C2247_at	C2282_at	C2364_at	C2387_s_at	C2487_at	C2859_s_at	C3691_at	C3778_s_at	C4192_at	C4192_s_at	C4199_s_at	C427_at	C428_at	C450_at	C4612_at	C506_at	C5228_at	C5255_at	C5339_s_at	C5561_at	C5595_at	C5678_at	C5678_x_at	C5849_at	C5849_s_at	C5864_at	C5879_at	C591_at	C5974_at	C6032_s_at	C6069_at	C6118_at	C613_at	C613_s_at	C6327_at	C6741_at	C6775_at	C6776_at	C6963_at	C7092_at	C7140_at	C7467_s_at	C771_at	C8069_at	C8605_at	C8605_s_at	C9251_at	C9420_at	CV020240_at	CV020255_s_at	DV159287_at	DV160731_at	DV161961_at	DV161961_s_at	DV999194_at	DW000012_at	EB428150_at	EB429173_s_at	EB429489_at	EB429489_s_at	EB429811_s_at	EB431642_at	EB431801_at	EB432568_at	EB433174_at	EB433504_at	EB435055_at	EB437209_at	EB440516_at	EB443763_at	EB446875_at	EB450322_at	EB450322_s_at	EB450652_at	EB451616_s_at	EB680462_at	EB680544_at	EB681357_at	EB683135_s_at	T36_at
GO:0003868	func_4-hydroxyphenylpyruvate dioxygenase activity	22448	2	432	2	0.000369509	0.0034677	C2051_at	EB428150_at																																																																																																									
GO:0010282	comp_senescence associated vacuole	22448	2	432	2	0.000369509	0.003339267	ATAC135_at	C9064_at																																																																																																									
GO:0030104	proc_water homeostasis	22448	2	432	2	0.000369509	0.003220007	BP133426_at	EB438563_at																																																																																																									
GO:0010170	comp_glucose-1-phosphate adenylyltransferase complex	22448	2	432	2	0.000369509	0.003108973	C5932_at	C6145_at																																																																																																									
GO:0019252	proc_starch biosynthetic process	22448	19	432	4	0.000416835	0.003390262	BC2M4211_s_at	BP529653_at	C5932_at	C6145_at																																																																																																							
GO:0000272	proc_polysaccharide catabolic process	22448	10	432	3	0.000768008	0.006044965	C2816_s_at	C5013_at	C5013_s_at																																																																																																								
GO:0009687	proc_abscisic acid metabolic process	22448	11	432	3	0.001040973	0.007937418	C11080_at	C11080_s_at	EB425527_at				
GO:0015575	func_mannitol transmembrane transporter activity	22448	3	432	2	0.00109437	0.008091703	C5048_at	EB680312_at					
GO:0008422	func_beta-glucosidase activity	22448	3	432	2	0.00109437	0.007853712	DW000012_at	EB429173_s_at					
GO:0005365	func_myo-inositol transmembrane transporter activity	22448	3	432	2	0.00109437	0.00762932	C5048_at	EB680312_at					
GO:0015145	func_monosaccharide transmembrane transporter activity	22448	3	432	2	0.00109437	0.007417394	C5048_at	EB680312_at					
GO:0015591	func_D-ribose transmembrane transporter activity	22448	3	432	2	0.00109437	0.007216924	C5048_at	EB680312_at					
GO:0015576	func_sorbitol transmembrane transporter activity	22448	3	432	2	0.00109437	0.007027005	C5048_at	EB680312_at					
GO:0015148	func_D-xylose transmembrane transporter activity	22448	3	432	2	0.00109437	0.006846826	C5048_at	EB680312_at					
GO:0008194	func_UDP-glycosyltransferase activity	22448	84	432	7	0.001180107	0.00719865	AB052557_at	AB052557_x_at	BP136191_at	C2487_at	C334_at	C9201_at	DV162123_at
GO:0004338	"func_glucan 1,3-beta-glucosidase activity"	22448	12	432	3	0.001368218	0.008142564	C5896_at	M60461_x_at	M60464_x_at				
GO:0005315	func_inorganic phosphate transmembrane transporter activity	22448	12	432	3	0.001368218	0.007948694	C10738_at	EB436916_at	EB436916_x_at				
GO:0009706	comp_chloroplast inner membrane	22448	64	432	6	0.001434082	0.008137582	C10707_at	C4192_at	C4192_s_at	C5595_at	C7140_at	EB433504_at	
GO:0015144	func_carbohydrate transmembrane transporter activity	22448	65	432	6	0.001554721	0.008621635	C4104_at	C5034_at	C5048_at	C9100_at	DV161477_s_at	EB680312_at	
GO:0006857	proc_oligopeptide transport	22448	45	432	5	0.001672632	0.009069383	BP132742_at	C6035_at	DV999589_at	EB442402_at	EB445491_at		
GO:0009627	proc_systemic acquired resistance	22448	45	432	5	0.001672632	0.008872222	C1529_at	C5896_at	EB441989_at	M60461_x_at	M60464_x_at		
GO:0005983	proc_starch catabolic process	22448	13	432	3	0.001753403	0.009102773	C10630_at	C5740_s_at	DV162243_at				
GO:0005351	func_sugar:hydrogen symporter activity	22448	67	432	6	0.001818999	0.009246579	C4104_at	C5034_at	C5048_at	C9100_at	DV161477_s_at	EB680312_at					
GO:0010623	proc_developmental programmed cell death	22448	4	432	2	0.00216083	0.010760053	C10732_at	C10732_s_at									
GO:0009661	proc_chromoplast organization	22448	4	432	2	0.00216083	0.010544852	C2115_at	C731_s_at									
GO:0005313	func_L-glutamate transmembrane transporter activity	22448	4	432	2	0.00216083	0.01033809	AJ718802_s_at	GC323_at									
GO:0010351	proc_lithium ion transport	22448	4	432	2	0.00216083	0.010139281	C5535_at	DW000549_at									
GO:0051938	proc_L-glutamate import	22448	4	432	2	0.00216083	0.009947974	AJ718802_s_at	GC323_at									
GO:0043091	proc_L-arginine import	22448	4	432	2	0.00216083	0.009763752	AJ718802_s_at	GC323_at									
GO:0015693	proc_magnesium ion transport	22448	4	432	2	0.00216083	0.009586229	DV999465_at	EB431106_at									
GO:0016118	proc_carotenoid catabolic process	22448	4	432	2	0.00216083	0.009415046	C4999_at	C6094_x_at									
GO:0005432	func_calcium:sodium antiporter activity	22448	4	432	2	0.00216083	0.00924987	DV999465_at	EB431106_at									
GO:0006814	proc_sodium ion transport	22448	29	432	4	0.002194441	0.009231786	C5535_at	C5791_at	DW000549_at	EB680552_at							
GO:0030170	func_pyridoxal phosphate binding	22448	14	432	3	0.002199917	0.009097962	C10797_at	C10797_s_at	EB678165_s_at								
GO:0006122	"proc_mitochondrial electron transport, ubiquinol to cytochrome c"	22448	14	432	3	0.002199917	0.00894633	EB430312_s_at	EB432294_at	EB432294_x_at								
GO:0010287	comp_plastoglobule	22448	209	432	11	0.002514461	0.010057843	C2073_at	C2076_at	C2107_at	C591_at	DV160731_at	DV161961_at	DV161961_s_at	EB431801_at	EB433174_at	EB437209_at	EB680544_at
GO:0004674	func_protein serine/threonine kinase activity	22448	180	432	10	0.002639221	0.010386612	BP526151_at	BP526151_s_at	BP526545_at	C5706_at	C6997_s_at	C9332_at	DV160535_at	EB430774_s_at	EB438826_at	EB444027_at	
GO:0019285	proc_glycine betaine biosynthetic process from choline	22448	5	432	2	0.003555535	0.013770644	C2037_at	DW000332_at									
GO:0016121	proc_carotene catabolic process	22448	5	432	2	0.003555535	0.013555478	C4999_at	C6094_x_at		
GO:0005217	func_intracellular ligand-gated ion channel activity	22448	5	432	2	0.003555535	0.013346932	EB450984_at	GC165_at		
GO:0005451	func_monovalent cation:proton antiporter activity	22448	5	432	2	0.003555535	0.013144706	BP133426_at	EB438563_at		
GO:0016124	proc_xanthophyll catabolic process	22448	5	432	2	0.003555535	0.012948516	C4999_at	C6094_x_at		
GO:0010309	func_acireductone dioxygenase [iron(II)-requiring] activity	22448	5	432	2	0.003555535	0.012758097	C10714_at	C6052_at		
GO:0015168	func_glycerol transmembrane transporter activity	22448	5	432	2	0.003555535	0.012573197	C5048_at	EB680312_at		
GO:0009707	comp_chloroplast outer membrane	22448	34	432	4	0.003973126	0.013849182	AY651024_at	C8025_at	DW000012_at	EB429173_s_at
GO:0008810	func_cellulase activity	22448	18	432	3	0.004658149	0.016008286	C5896_at	M60461_x_at	M60464_x_at	
GO:0015189	func_L-lysine transmembrane transporter activity	22448	6	432	2	0.005265514	0.01784424	AJ718802_s_at	GC323_at		
GO:0009250	proc_glucan biosynthetic process	22448	6	432	2	0.005265514	0.017599799	C11138_at	C5864_at		
GO:0046480	func_galactolipid galactosyltransferase activity	22448	6	432	2	0.005265514	0.017361964	AY651024_at	C8025_at		
GO:0030332	func_cyclin binding	22448	6	432	2	0.005265514	0.017130471	C2753_s_at	DW002195_at		
GO:0015181	func_arginine transmembrane transporter activity	22448	6	432	2	0.005265514	0.01690507	AJ718802_s_at	GC323_at		
GO:0015802	proc_basic amino acid transport	22448	6	432	2	0.005265514	0.016685523	AJ718802_s_at	GC323_at		
GO:0016226	proc_iron-sulfur cluster assembly	22448	38	432	4	0.005954195	0.018625942	C1587_at	C2002_at	C3691_at	C7664_s_at
GO:0035251	func_UDP-glucosyltransferase activity	22448	20	432	3	0.006325199	0.019536059	BP136191_at	C334_at	DV162123_at	
GO:0008121	func_ubiquinol-cytochrome-c reductase activity	22448	21	432	3	0.007275342	0.022189794	EB430312_s_at	EB432294_at	EB432294_x_at	
GO:0015081	func_sodium ion transmembrane transporter activity	22448	7	432	2	0.007278171	0.021924366	C5535_at	DW000549_at		
GO:0006829	proc_zinc ion transport	22448	7	432	2	0.007278171	0.021656996	DV999465_at	EB431106_at		
GO:0005354	func_galactose transmembrane transporter activity	22448	7	432	2	0.007278171	0.021396068	C5048_at	EB680312_at		
GO:0015491	func_cation:cation antiporter activity	22448	7	432	2	0.007278171	0.021141353	DV999465_at	EB431106_at		
GO:0015969	proc_guanosine tetraphosphate metabolic process	22448	7	432	2	0.007278171	0.020892631	AB095099_at	DV161299_s_at		
GO:0045549	func_9-cis-epoxycarotenoid dioxygenase activity	22448	7	432	2	0.007278171	0.020649694	C4999_at	C6094_x_at		
GO:0006812	proc_cation transport	22448	41	432	4	0.00780885	0.021900682	BP133426_at	DV999465_at	EB431106_at	EB438563_at
GO:0051536	func_iron-sulfur cluster binding	22448	41	432	4	0.00780885	0.02165181	BP128776_at	BP132565_at	C2120_at	C5595_at
GO:0030244	proc_cellulose biosynthetic process	22448	43	432	4	0.009234891	0.025318127	C11138_at	C2816_s_at	C5013_at	C5013_s_at
GO:0009864	"proc_induced systemic resistance, jasmonic acid mediated signaling pathway"	22448	23	432	3	0.009416814	0.025530028	AF193771_at	C8874_at	EB441989_at	
GO:0030007	proc_cellular potassium ion homeostasis	22448	8	432	2	0.009581278	0.02569046	BP133426_at	EB438563_at		
GO:0006874	proc_cellular calcium ion homeostasis	22448	8	432	2	0.009581278	0.025411216	EB450984_at	GC165_at		
GO:0006826	proc_iron ion transport	22448	8	432	2	0.009581278	0.025137977	DV999465_at	EB431106_at		
GO:0004861	func_cyclin-dependent protein kinase inhibitor activity	22448	8	432	2	0.009581278	0.024870552	C2753_s_at	DW002195_at		
GO:0015696	proc_ammonium transport	22448	8	432	2	0.009581278	0.024608756	C5959_at	C7878_at		
GO:0008441	"func_3'(2'),5'-bisphosphate nucleotidase activity"	22448	8	432	2	0.009581278	0.024352415	C10482_at	C2766_at									
GO:0045736	proc_negative regulation of cyclin-dependent protein kinase activity	22448	8	432	2	0.009581278	0.024101359	C2753_s_at	DW002195_at									
GO:0005355	func_glucose transmembrane transporter activity	22448	8	432	2	0.009581278	0.023855427	C5048_at	EB680312_at									
GO:0010200	proc_response to chitin	22448	123	432	7	0.009811232	0.024181218	AF193771_at	C11080_at	C11080_s_at	C8874_at	EB425527_at	EB445551_at	EB681326_at				
GO:0008519	func_ammonium transmembrane transporter activity	22448	9	432	2	0.012162963	0.029677631	C5959_at	C7878_at									
GO:0009862	"proc_systemic acquired resistance, salicylic acid mediated signaling pathway"	22448	26	432	3	0.013250475	0.032011049	AF193771_at	C1529_at	C8874_at								
GO:0009753	proc_response to jasmonic acid stimulus	22448	164	432	8	0.014317111	0.034248774	AF193771_at	BP132529_s_at	C613_at	C613_s_at	C8874_at	C9827_at	EB431642_at	EB441989_at			
GO:0015326	func_cationic amino acid transmembrane transporter activity	22448	10	432	2	0.015011702	0.035561703	AJ718802_s_at	GC323_at									
GO:0019825	func_oxygen binding	22448	166	432	8	0.015300792	0.035898012	AF092915_at	C1793_at	C2068_at	C6330_at	DW003390_at	DW003870_at	EB432383_at	EB442441_at			
GO:0046910	func_pectinesterase inhibitor activity	22448	28	432	3	0.016231134	0.037718063	C10986_at	C1618_at	C5875_s_at								
GO:0009416	proc_response to light stimulus	22448	170	432	8	0.017413673	0.040084305	C2227_at	C2227_s_at	C2862_at	C3372_at	C5785_at	C5785_x_at	EB450984_at	GC165_at			
GO:0015198	func_oligopeptide transporter activity	22448	11	432	2	0.018116309	0.041311957	DV999589_at	EB445491_at									
GO:0008508	func_bile acid:sodium symporter activity	22448	11	432	2	0.018116309	0.040929439	C5791_at	EB680552_at									
GO:0035250	func_UDP-galactosyltransferase activity	22448	11	432	2	0.018116309	0.040553939	AY651024_at	C8025_at									
GO:0010236	proc_plastoquinone biosynthetic process	22448	11	432	2	0.018116309	0.040185267	C2051_at	EB428150_at									
GO:0016757	"func_transferase activity, transferring glycosyl groups"	22448	276	432	11	0.018509727	0.040688049	AB052557_at	AB052557_x_at	AY651024_at	C11138_at	C2487_at	C334_at	C5864_at	C8025_at	C9201_at	DQ152918_at	EB428242_at
GO:0015297	func_antiporter activity	22448	55	432	4	0.021338074	0.046486518	BP133565_at	BP530717_at	C2047_at	C5727_at
GO:0008080	func_N-acetyltransferase activity	22448	31	432	3	0.02135025	0.046101425	BP533687_s_at	C2247_at	C9985_at	
GO:0009759	proc_indole glucosinolate biosynthetic process	22448	12	432	2	0.021465927	0.045944616	AF193771_at	C8874_at		
GO:0031348	proc_negative regulation of defense response	22448	12	432	2	0.021465927	0.045545098	C1529_at	EB441989_at		
GO:0004437	func_inositol or phosphatidylinositol phosphatase activity	22448	12	432	2	0.021465927	0.045152467	C10482_at	C2766_at		
