# Supplementary material for: TobEA: an atlas of tobacco gene expression from seed to senescence
Source: BMC Genomics. 2010 Feb 26;11:142. doi: 10.1186/1471-2164-11-142 (PMC2841117; doi:10.1186/1471-2164-11-142)
Supplement: Additional file 8 — Tobacco transcription factors. Table summarising results of mapping TOBFAC TFs to the ATC Unigenes. [file 1471-2164-11-142-S8.TXT]

TOBFAC TF	TF_TYPE	Unigene
ZIM_7	ZIM	EB681065
ZIM_63	ZIM	C10724
ZIM_54	ZIM	C6382
ZIM_29	ZIM	C8706
ZIM_2	ZIM	TT40_E17
ZIM_18	ZIM	EB678241
ZIM_16	ZIM	BP132275
ZIM_15	ZIM	C10871
ZIM_14	ZIM	MT203B
ZF-HD_8	ZF-HD	C3108
ZF-HD_39	ZF-HD	C11125
ZF-HD_38	ZF-HD	EB448216
ZF-HD_37	ZF-HD	EB450069
ZF-HD_33	ZF-HD	C7579
ZF-HD_30	ZF-HD	C9314
ZF-HD_3	ZF-HD	BP130771
ZF-HD_29	ZF-HD	C4184
ZF-HD_28	ZF-HD	DV160533
ZF-HD_21	ZF-HD	C6249
ZF-HD_16	ZF-HD	EB449534
YABBY_8	YABBY	C9085
YABBY_10	YABBY	C5302
WRKY_97	WRKY	BP129579
WRKY_93	WRKY	C1922
WRKY_88	WRKY	BP136084
WRKY_86	WRKY	TT21_O12
WRKY_82	WRKY	BP534213
WRKY_81	WRKY	C9196
WRKY_80	WRKY	TT19_I08
WRKY_77	WRKY	CN949795
WRKY_74	WRKY	TT41_L09
WRKY_73	WRKY	AJ871280
WRKY_7	WRKY	C9197
WRKY_69	WRKY	C10179
WRKY_66	WRKY	TT09_C05
WRKY_63	WRKY	AB024510
WRKY_56	WRKY	BP131160
WRKY_55	WRKY	AB041520
WRKY_54	WRKY	C5534
WRKY_51	WRKY	AB063574
WRKY_50	WRKY	EB451217
WRKY_49	WRKY	AJ719146
WRKY_43	WRKY	EB449254
WRKY_41	WRKY	EB451329
WRKY_40	WRKY	BP535414
WRKY_39	WRKY	TT16_N06
WRKY_31	WRKY	BP133315
WRKY_29	WRKY	C10177
WRKY_27	WRKY	TT07_J17
WRKY_24	WRKY	AB020590
WRKY_22	WRKY	EB444843
WRKY_19	WRKY	BP527742
WRKY_17	WRKY	TT03_N20
WRKY_15	WRKY	EB426855
WRKY_12	WRKY	BT2M2321
WRKY_112	WRKY	AJ344598
WRKY_111	WRKY	C5775
WRKY_110	WRKY	TT19_A03
WRKY_109	WRKY	BP528536
WRKY_108	WRKY	C8874
WRKY_103	WRKY	TT04_N21
WRKY_102	WRKY	C9434
WRKY_101	WRKY	C9259
Whirly_2	Whirly	DW001476
VOZ_3	VOZ	C2049
VOZ_2	VOZ	C7442
VOZ_1	VOZ	EB446789
ULT_8	ULT	BP135813
ULT_3	ULT	DV159096
ULT_2	ULT	C10840
TULP_9	TULP	BP133585
TULP_8	TULP	DV161924
TULP_3	TULP	EB428825
TULP_21	TULP	DW004167
TULP_20	TULP	DV159491
TULP_2	TULP	EB442362
TULP_19	TULP	C8954
TULP_18	TULP	EB681678
TULP_13	TULP	C7592
TULP_12	TULP	TT14_B21
TULP_11	TULP	BP130578
Trihelix_41	Trihelix	TT02_I15
Trihelix_38	Trihelix	EB446122
Trihelix_37	Trihelix	C474
Trihelix_33	Trihelix	AB072391
Trihelix_29	Trihelix	DW003446
Trihelix_28	Trihelix	BP532524
Trihelix_27	Trihelix	DW001325
Trihelix_26	Trihelix	C9405
Trihelix_20	Trihelix	TT10_D18
Trihelix_14	Trihelix	C870
Trihelix_12	Trihelix	BP133674
Trihelix_1	Trihelix	TT12_M14
TCP_7	TCP	BP136680
TCP_5	TCP	C556
TCP_43	TCP	DV999098
TCP_40	TCP	EB426923
TCP_39	TCP	TT22_L20
TCP_38	TCP	CV017715
TCP_37	TCP	C9720
TCP_29	TCP	BP135045
TCP_26	TCP	EB682041
TCP_25	TCP	TT09_C14
TCP_24	TCP	DW001165
TCP_17	TCP	TT48_I06
TCP_16	TCP	DW002682
TCP_14	TCP	EB429222
TAZ_6	TAZ	C10282
TAZ_4	TAZ	BP134645
TAZ_2	TAZ	BP128535
SRS_3	SRS	EB445984
SRS_12	SRS	EB439577
SBP_6	SBP	EB440356
SBP_37	SBP	BP132966
SBP_34	SBP	C1292
SBP_28	SBP	EB444594
SBP_27	SBP	TT11_D06
SBP_20	SBP	EB450436
SBP_20	SBP	EB444606
SBP_16	SBP	EB679725
SBP_13	SBP	TT27_L05
SBP_11	SBP	BP528799
SAP_6	SBP	BP134617
S1Fa_1	S1Fa	TT20_C23
R2R3-MYB_95	R2R3-MYB	DW003246
R2R3-MYB_91	R2R3-MYB	BP526619
R2R3-MYB_90	R2R3-MYB	C3974
R2R3-MYB_87	R2R3-MYB	EB425483
R2R3-MYB_71	R2R3-MYB	C6475
R2R3-MYB_66	R2R3-MYB	EB426410
R2R3-MYB_64	R2R3-MYB	BP532208
R2R3-MYB_42	R2R3-MYB	AB028650
R2R3-MYB_38	R2R3-MYB	C9266
R2R3-MYB_35	R2R3-MYB	AF198498
R2R3-MYB_34	R2R3-MYB	BP128882
R2R3-MYB_32	R2R3-MYB	C9370
R2R3-MYB_229	R2R3-MYB	EB681166
R2R3-MYB_22	R2R3-MYB	C6674
R2R3-MYB_205	R2R3-MYB	C9371
R2R3-MYB_200	R2R3-MYB	C9964
R2R3-MYB_197	R2R3-MYB	BP525822
R2R3-MYB_194	R2R3-MYB	BP532819
R2R3-MYB_190	R2R3-MYB	BP528588
R2R3-MYB_189	R2R3-MYB	BP136464
R2R3-MYB_187	R2R3-MYB	C6928
R2R3-MYB_186	R2R3-MYB	TT17_A21
R2R3-MYB_183	R2R3-MYB	BP529574
R2R3-MYB_180	R2R3-MYB	BP530990
R2R3-MYB_18	R2R3-MYB	EB425500
R2R3-MYB_179	R2R3-MYB	BP136910
R2R3-MYB_174	R2R3-MYB	TT31_F14
R2R3-MYB_172	R2R3-MYB	C9830
R2R3-MYB_170	R2R3-MYB	AF198499
R2R3-MYB_168	R2R3-MYB	C3038
R2R3-MYB_167	R2R3-MYB	C2325
R2R3-MYB_160	R2R3-MYB	DV161433
R2R3-MYB_158	R2R3-MYB	AB032537
R2R3-MYB_149	R2R3-MYB	DW002203
R2R3-MYB_144	R2R3-MYB	TT11_K22
R2R3-MYB_142	R2R3-MYB	C11722
R2R3-MYB_139	R2R3-MYB	EB445394
R2R3-MYB_132	R2R3-MYB	TT16_J19
R2R3-MYB_13	R2R3-MYB	C9226
R2R3-MYB_124	R2R3-MYB	U72762
R2R3-MYB_122	R2R3-MYB	AB028652
R2R3-MYB_113	R2R3-MYB	C10090
R2R3-MYB_112	R2R3-MYB	BP130039
R2R3-MYB_105	R2R3-MYB	BP129626
PLATZ_9	PLATZ	C428
PLATZ_6	PLATZ	C7835
PLATZ_4	PLATZ	DW004574
PLATZ_21	PLATZ	C7347
PLATZ_19	PLATZ	BP133379
PLATZ_17	PLATZ	EB448051
PLATZ_10	PLATZ	C2172
PHD_80	PHD	C9053
PHD_76; Alfin_29	PHD	C861
PHD_75	PHD	TT10_N12
PHD_64	PHD	DW000891
PHD_50	PHD	C10070
PHD_5	PHD	C9753
PHD_49	PHD	TT10_J22
PHD_47	PHD	CV020639
PHD_40	PHD	TT19_N20
PHD_39	PHD	EB435818
PHD_35	PHD	C7720
PHD_30	PHD	BP532903
PHD_29	PHD	BP128864
PHD_28	PHD	BP137411
PHD_13	PHD	C547
PHD_10; Alfin_5	PHD	C919
PcG_9	PcG	BP130120
PcG_43	PcG	EB427165
PcG_42	PcG	EB446853
PcG_40	PcG	C2520
PcG_38	PcG	BP129331
PcG_35	PcG	BP527570
PcG_33	PcG	C10753
PcG_23	PcG	BP527285
PcG_20	PcG	C5079
PcG_17	PcG	BP526533
PcG_16	PcG	C11085
PcG_12	PcG	BP130455
PcG_1	PcG	AJ294474
Nin_9	Nin	BP132982
Nin_8	Nin	DW000644
NAC_90	NAC	C4770
NAC_70	NAC	EB441345
NAC_53	NAC	TT40_F14
NAC_51	NAC	C3485
NAC_51	NAC	C10023
NAC_48	NAC	AF211685
NAC_33	NAC	TT30_F09
NAC_30	NAC	BP526410
NAC_22	NAC	BP527214
NAC_203	NAC	BP137257
NAC_196	NAC	TT10_P18
NAC_186	NAC	EB438328
NAC_174	NAC	EB677216
NAC_171	NAC	TT06_M17
NAC_169	NAC	BP136018
NAC_157	NAC	DW004012
NAC_148	NAC	C5212
NAC_143	NAC	C10525
NAC_142	NAC	C10228
NAC_137	NAC	EB437400
NAC_132	NAC	EB681326
NAC_130	NAC	EB444571
NAC_128	NAC	TT16_C05
NAC_126	NAC	C4769
NAC_123	NAC	C1584
NAC_119	NAC	C3093
NAC_117	NAC	EB425871
NAC_111	NAC	CV021715
MYB-related_79	MYB-related	C2203
MYB-related_75	MYB-related	BP525871
MYB-related_70	MYB-related	C3538
MYB-related_7	MYB-related	DV157540
MYB-related_69	MYB-related	C3621
MYB-related_67	MYB-related	EB451887
MYB-related_57	MYB-related	C5638
MYB-related_56	MYB-related	C3725
MYB-related_54	MYB-related	TT08_D13
MYB-related_51	MYB-related	TT20_A23
MYB-related_43	MYB-related	C3760
MYB-related_40	MYB-related	C3254
MYB-related_36	MYB-related	C3639
MYB-related_31	MYB-related	C5053
MYB-related_27	MYB-related	TT04_A24
MYB-related_26	MYB-related	C7856
MYB-related_20	MYB-related	C11654
MYB-related_19	MYB-related	C10684
MYB-related_15	MYB-related	C4666
MYB-related_15	MYB-related	C11045
MYB-related_13	MYB-related	DV999189
MBF_8	MBF	BP132105
MBF_7	MBF	C5824
MBF_4	MBF	C11339
MBF_3	MBF	C133
MBF_1	MBF	C1294
MADS_97	MADS	TT22_L18
MADS_92; MADS_66	MADS	TT10_L12
MADS_84	MADS	AF068724
MADS_83	MADS	TT47_C17
MADS_82	MADS	BP528370
MADS_79	MADS	TT30_O13
MADS_76	MADS	EB425176
MADS_7	MADS	C10047
MADS_68	MADS	C9440
MADS_61	MADS	EB436392
MADS_56	MADS	C7466
MADS_52	MADS	TT10_D23
MADS_51	MADS	C3945
MADS_45	MADS	C3790
MADS_41	MADS	EB428277
MADS_40	MADS	BP528679
MADS_35	MADS	BP131252
MADS_34	MADS	C9318
MADS_29	MADS	X67959
MADS_25	MADS	EB425743
MADS_19	MADS	C4795
MADS_122	MADS	C5802
MADS_120	MADS	EB680720
MADS_120	MADS	EB680679
MADS_116	MADS	C1372
MADS_112	MADS	C3618
MADS_111	MADS	BP130581
MADS_109	MADS	BP131023
MADS_108	MADS	C9439
MADS_105	MADS	C9514
MADS_101	MADS	C6878
MADS_100	MADS	TT10_P04
MADS_10	MADS	C6354
LUG_5	LUG	TT34_A04
LIM_8	LIM	BP129668
LIM_6	LIM	C6290
LIM_5	LIM	C11022
LIM_4	LIM	TT18_G14
LIM_26	LIM	EB451730
LIM_24	LIM	C9360
LIM_22	LIM	C11309
LIM_20	LIM	C1426
LIM_16	LIM	C9645
LIM_14	LIM	TT34_B15
LIM_11	LIM	C9398
LIM_10	LIM	C2194
JUMONJI_10	JUMONJI	EB679921
HSF_5	HSF	BP134511
HSF_30	HSF	C6211
HSF_3	HSF	BC3M4318
HSF_26	HSF	C1685
HSF_24	HSF	C10016
HSF_2	HSF	C9424
HSF_18	HSF	AB014484
HSF_14	HSF	CV016247
HRT_4	HSF	C1917
Homeodomain_96	Homeodomain	DV161521
Homeodomain_90	Homeodomain	C5142
Homeodomain_9; Homeodomain_101	Homeodomain	DV162276
Homeodomain_87	Homeodomain	C9279
Homeodomain_86	Homeodomain	EB683154
Homeodomain_85; Homeodomain_74	Homeodomain	TT12_H08
Homeodomain_83	Homeodomain	AY169493
Homeodomain_80	Homeodomain	AB025713
Homeodomain_8	Homeodomain	C9685
Homeodomain_79; Homeodomain_125	Homeodomain	AB004797
Homeodomain_78	Homeodomain	EB430637
Homeodomain_75; Homeodomain_129	Homeodomain	C9431
Homeodomain_7	Homeodomain	BP134267
Homeodomain_69	Homeodomain	TT27_N21
Homeodomain_65	Homeodomain	AY101610
Homeodomain_63	Homeodomain	C4866
Homeodomain_62	Homeodomain	C9869
Homeodomain_60	Homeodomain	TT23_D05
Homeodomain_58	Homeodomain	TT12_E23
Homeodomain_52	Homeodomain	C11405
Homeodomain_51	Homeodomain	BP528569
Homeodomain_49	Homeodomain	C7967
Homeodomain_45	Homeodomain	DW002628
Homeodomain_37	Homeodomain	BP525912
Homeodomain_32	Homeodomain	C6087
Homeodomain_31; Homeodomain_59	Homeodomain	C714
Homeodomain_30	Homeodomain	C581
Homeodomain_133	Homeodomain	BP132424
Homeodomain_13	Homeodomain	C5316
Homeodomain_126	Homeodomain	BP530694
Homeodomain_124	Homeodomain	C2862
Homeodomain_123	Homeodomain	AB025715
Homeodomain_119	Homeodomain	C598
Homeodomain_117	Homeodomain	DW003435
Homeodomain_115	Homeodomain	TT01_D03
Homeodomain_111	Homeodomain	C7548
Homeodomain_108	Homeodomain	EB681301
Homeodomain_105	Homeodomain	EB424808
Homeodomain_104	Homeodomain	BP129089
Homeodomain_100	Homeodomain	DV160465
Homeodomain_10	Homeodomain	TT41_E13
Homeodomain_1	Homeodomain	C5745
HMG_9	HMG	C2477
HMG_7	HMG	C145
HMG_6	HMG	C10508
HMG_3	HMG	C4622
HMG_2	HMG	C10135
GRF_7	GRF	EB677917
GRF_31	GRF	DW003774
GRAS_9	GRAS	C8989
GRAS_45	GRAS	BP136582
GRAS_43	GRAS	EB440510
GRAS_40	GRAS	BP136088
GRAS_39	GRAS	C2030
GRAS_27	GRAS	C3556
GRAS_24	GRAS	C11347
GRAS_22	GRAS	C5526
GRAS_21	GRAS	BP129425
GRAS_15	GRAS	EB433175
GRAS_10	GRAS	C4834
GeBP_8	GeBP	EB440969
GeBP_7	GeBP	C6463
GeBP_13	GeBP	C2778
GARP-G2_82	GARP-G2	BP133355
GARP-G2_81	GARP-G2	C1075
GARP-G2_74	GARP-G2	TT13_G18
GARP-G2_71	GARP-G2	BP132658
GARP-G2_70	GARP-G2	C4329
GARP-G2_68	GARP-G2	EB681629
GARP-G2_61	GARP-G2	BC31M27
GARP-G2_51	GARP-G2	C344
GARP-G2_48	GARP-G2	BC3M2439
GARP-G2_46	GARP-G2	EB680924
GARP-G2_43	GARP-G2	DV157587
GARP-G2_41	GARP-G2	C6645
GARP-G2_38	GARP-G2	BP133538
GARP-G2_34	GARP-G2	C494
GARP-G2_32	GARP-G2	EB445307
GARP-G2_26	GARP-G2	TT06_B12
GARP-G2_25	GARP-G2	EB449842
GARP-G2_19	GARP-G2	BP134237
GARP-G2_18	GARP-G2	C6743
FHA_4	FHA	C9337
ERF_98	ERF	C3075
ERF_97	ERF	EB679943
ERF_95	ERF	C2268
ERF_94	ERF	DW002706
ERF_93	ERF	BC34M259
ERF_91	ERF	DW004483
ERF_89	ERF	TT10_H13
ERF_88	ERF	AJ632789
ERF_83	ERF	TT16_J08
ERF_73	ERF	TT07_C20
ERF_72	ERF	EB682882
ERF_70	ERF	EB425501
ERF_67	ERF	TT15_H12
ERF_66	ERF	BC3M3361
ERF_64	ERF	TT23_G22
ERF_63	ERF	C6912
ERF_62	ERF	C8085
ERF_60	ERF	TT08_G21
ERF_54	ERF	BP131576
ERF_53	ERF	EB450871
ERF_52	ERF	EB427653
ERF_5	ERF	C6078
ERF_43	ERF	TT39_K03
ERF_42	ERF	TT10_K08
ERF_32	ERF	D38126
ERF_240	ERF	EB426718
ERF_237	ERF	BP133793
ERF_235	ERF	TT34_E18
ERF_234	ERF	TT03_M18
ERF_229	ERF	C603
ERF_228	ERF	C1511
ERF_227	ERF	C6985
ERF_226	ERF	C9321
ERF_222	ERF	C3652
ERF_22	ERF	EB426548
ERF_216	ERF	D38125
ERF_215	ERF	C743
ERF_211	ERF	EB425075
ERF_21	ERF	BP130232
ERF_202	ERF	C9262
ERF_201	ERF	C8173
ERF_198	ERF	C5309
ERF_197	ERF	TT18_P07
ERF_195	ERF	C6995
ERF_193	ERF	C10197
ERF_19	ERF	EB683141
ERF_189	ERF	EB447203
ERF_188	ERF	C3938
ERF_186	ERF	TT30_F03
ERF_185	ERF	C3985
ERF_184	ERF	EB680948
ERF_180	ERF	BP133959
ERF_176	ERF	EB441128
ERF_174	ERF	TT21_P01
ERF_173	ERF	C566
ERF_172	ERF	TT21_C09
ERF_166	ERF	CV019816
ERF_158	ERF	C8460
ERF_156	ERF	C3897
ERF_155	ERF	TT08_N17
ERF_152	ERF	TT16_O05
ERF_151	ERF	C10552
ERF_148	ERF	C1796
ERF_144	ERF	TT10_N19
ERF_143	ERF	AF058827
ERF_142	ERF	TT08_J06
ERF_139	ERF	C5618
ERF_137	ERF	TT40_I08
ERF_133	ERF	C1782
ERF_13	ERF	C10311
ERF_125	ERF	C10254
ERF_123	ERF	C2332
ERF_122	ERF	TT02_D16
ERF_121	ERF	TT22_N15
ERF_114	ERF	C9263
ERF_113	ERF	DW002000
ERF_109	ERF	C10258
ERF_101	ERF	EB448398
ERF_10; ERF 34	ERF	GC330
ERF_1	ERF	BP128587
EIL_7	EIL	C6524
EIL_6	EIL	AY248905
EIL_5	EIL	C9283
EIL_1	EIL	C2367
E2F_1	E2F	EB681987
Dof_9	Dof	C5020
Dof_5	Dof	X97946
Dof_44	Dof	TT40_N14
Dof_40	Dof	BP526743
Dof_4	Dof	DV161776
Dof_35	Dof	C5549
Dof_3	Dof	C9458
Dof_28	Dof	BP136998
Dof_26	Dof	TT40_M14
Dof_24	Dof	EB440183
Dof_2	Dof	EB442231
Dof_19	Dof	EB448357
Dof_17	Dof	EB424918
Dof_16	Dof	C10937
Dof_12	Dof	X97947
Dof_1	Dof	BP133191
CPP_2	CPP	C7448
CONSTANS_9	CONSTANS	DW003496
CONSTANS_5	CONSTANS	TT34_G15
CONSTANS_44	CONSTANS	TT09_P19
CONSTANS_43	CONSTANS	C2326
CONSTANS_40	CONSTANS	EB428062
CONSTANS_4	CONSTANS	EB441984
CONSTANS_38	CONSTANS	C4161
CONSTANS_37	CONSTANS	C536
CONSTANS_36	CONSTANS	DV999535
CONSTANS_34	CONSTANS	C6474
CONSTANS_33	CONSTANS	EB441575
CONSTANS_3	CONSTANS	EB680464
CONSTANS_28	CONSTANS	DW000578
CONSTANS_24	CONSTANS	C6970
CONSTANS_23	CONSTANS	TT14_C21
CONSTANS_22	CONSTANS	BP130574
CONSTANS_20	CONSTANS	C3988
CONSTANS_18	CONSTANS	EB680216
CONSTANS_15	CONSTANS	C6270
CONSTANS_13	CONSTANS	C9626
CONSTANS_11	CONSTANS	DV161898
CCAAT-HAP5_6	CCAAT-HAP5	C234
CCAAT-HAP5_5	CCAAT-HAP5	C2208
CCAAT-HAP5_4	CCAAT-HAP5	C8064
CCAAT-HAP3_7	CCAAT-HAP3	DW003799
CCAAT-HAP3_20	CCAAT-HAP3	C6328
CCAAT-HAP3_19	CCAAT-HAP3	EB443175
CCAAT-HAP3_18	CCAAT-HAP3	EB450471
CCAAT-HAP3_17	CCAAT-HAP3	BP535250
CCAAT-HAP3_11	CCAAT-HAP3	EB679967
CCAAT-HAP2_7	CCAAT-HAP2	C186
CCAAT-HAP2_3	CCAAT-HAP2	C5089
CCAAT-HAP2_2	CCAAT-HAP2	BP136125
CCAAT-HAP2_15	CCAAT-HAP2	C1703
CCAAT-HAP2_12	CCAAT-HAP2	C9536
CCAAT-Dr1_9	CCAAT-Dr1	C3797
CCAAT-Dr1_15	CCAAT-Dr1	TT39_D19
C3H_9	C3H	C7745
C3H_8	C3H	C10826
C3H_73	C3H	C7895
C3H_7	C3H	C973
C3H_68	C3H	TT16_H06
C3H_67	C3H	EB450040
C3H_67	C3H	C872
C3H_64	C3H	C2604
C3H_60	C3H	DV159721
C3H_6; C3H_15	C3H	C5114
C3H_56	C3H	TT31_F07
C3H_53	C3H	C4808
C3H_51	C3H	TT29_O15
C3H_5	C3H	C2763
C3H_49	C3H	BP527829
C3H_48	C3H	C2506
C3H_43	C3H	C5091
C3H_42	C3H	C3315
C3H_41	C3H	EB432214
C3H_4	C3H	EB452258
C3H_38	C3H	TT31_M06
C3H_36	C3H	DV160311
C3H_3	C3H	BP131287
C3H_29	C3H	C6162
C3H_28	C3H	BP530502
C3H_22	C3H	EB677428
C3H_19	C3H	TT31_A24
C3H_16	C3H	TT18_L05
C3H_14	C3H	C1100
C2H2_94	C2H2	EB442309
C2H2_90	C2H2	TT11_J08
C2H2_89	C2H2	DV161132
C2H2_87	C2H2	EB425749
C2H2_84	C2H2	EB447253
C2H2_79	C2H2	EB424711
C2H2_78	C2H2	C6936
C2H2_76	C2H2	BP135930
C2H2_72	C2H2	C10545
C2H2_67	C2H2	AJ718304
C2H2_65	C2H2	DW000742
C2H2_64	C2H2	TT10_I18
C2H2_60	C2H2	DW002615
C2H2_58	C2H2	DW004183
C2H2_44	C2H2	DW003297
C2H2_42	C2H2	BP133600
C2H2_39	C2H2	EB427203
C2H2_37	C2H2	TT35_G05
C2H2_24	C2H2	EB450173
C2H2_22	C2H2	TT07_J13
C2H2_18	C2H2	C8692
C2H2_17	C2H2	AF211703
C2H2_166	C2H2	BP128996
C2H2_165	C2H2	EB425570
C2H2_164	C2H2	AB017694
C2H2_151	C2H2	TT12_J15
C2H2_147	C2H2	C1223
C2H2_143	C2H2	C10672
C2H2_140	C2H2	TT37_H19
C2H2_136	C2H2	BP137360
C2H2_135	C2H2	DW002800
C2H2_133	C2H2	DV161751
C2H2_129	C2H2	CV021744
C2H2_122	C2H2	C6342
C2H2_114	C2H2	EB448745
C2H2_112	C2H2	EB683421
C2H2_111	C2H2	EB426064
C2H2_110	C2H2	DW001069
C2H2_109	C2H2	C11044
C2H2_107	C2H2	DV161677
C2H2_102	C2H2	BP535011
C2C2-GATA_7	C2C2-GATA	AB107693
C2C2-GATA_31	C2C2-GATA	BP528419
C2C2-GATA_20	C2C2-GATA	C8427
C2C2-GATA_19	C2C2-GATA	C9281
C2C2-GATA_18	C2C2-GATA	DW002771
C2C2-GATA_16	C2C2-GATA	AB107689
C2C2-GATA_14	C2C2-GATA	AJ718145
C2C2-GATA_13	C2C2-GATA	AB107691
C2C2-GATA_12	C2C2-GATA	C9654
C2C2-GATA_10	C2C2-GATA	C9562
bZIP_97	bZIP	C11539
bZIP_96	bZIP	C723
bZIP_94	bZIP	C1427
bZIP_91	bZIP	TT48_H24
bZIP_85	bZIP	EB678724
bZIP_82	bZIP	C7358
bZIP_77	bZIP	AY998018
bZIP_73	bZIP	AB040471
bZIP_69	bZIP	TT04_C21
bZIP_64	bZIP	TT12_G04
bZIP_62	bZIP	C10834
bZIP_61	bZIP	C3422
bZIP_59; bZIP_87	bZIP	C6805
bZIP_58	bZIP	EB450879
bZIP_41	bZIP	EB445614
bZIP_34	bZIP	EB436535
bZIP_165	bZIP	DQ073639
bZIP_164	bZIP	C9144
bZIP_163	bZIP	Z48603
bZIP_162	bZIP	U90214
bZIP_161	bZIP	C4600
bZIP_160	bZIP	C9356
bZIP_16	bZIP	CV017014
bZIP_158	bZIP	TT11_L12
bZIP_157	bZIP	D63951
bZIP_155	bZIP	C10083
bZIP_154	bZIP	X60363
bZIP_153	bZIP	TT30_K20
bZIP_147	bZIP	AJ719062
bZIP_146	bZIP	DW004709
bZIP_145	bZIP	C10610
bZIP_141	bZIP	BP133908
bZIP_114	bZIP	BP130848
bZIP_102	bZIP	DV162367
bHLH_94	bHLH	C6093
bHLH_82	bHLH	TT17_B07
bHLH_291	bHLH	C8032
bHLH_287	bHLH	BP525711
bHLH_273	bHLH	C3822
bHLH_272	bHLH	EB681587
bHLH_270	bHLH	EB448049
bHLH_269	bHLH	TT41_H07
bHLH_260	bHLH	BP529060
bHLH_251	bHLH	BP129689
bHLH_249; bHLH_281	bHLH	C687
bHLH_246	bHLH	C5257
bHLH_243	bHLH	EB434703
bHLH_240	bHLH	EB438567
bHLH_236	bHLH	EB445828
bHLH_230	bHLH	C4650
bHLH_228	bHLH	C904
bHLH_228	bHLH	C8079
bHLH_224	bHLH	BP130419
bHLH_220	bHLH	EB678910
bHLH_216	bHLH	TT09_M17
bHLH_213	bHLH	TT39_E04
bHLH_208	bHLH	C1433
bHLH_204	bHLH	TT19_F21
bHLH_203	bHLH	BP131619
bHLH_201	bHLH	EB442750
bHLH_200	bHLH	C7025
bHLH_196	bHLH	EB441392
bHLH_194	bHLH	C148
bHLH_193	bHLH	BP128316
bHLH_187	bHLH	C11296
bHLH_185	bHLH	EB424784
bHLH_173	bHLH	C7026
bHLH_167	bHLH	EB448073
bHLH_165	bHLH	EB450279
bHLH_154	bHLH	EB427703
bHLH_153	bHLH	C5310
bHLH_147	bHLH	DV159281
bHLH_137	bHLH	TT05_L22
bHLH_135	bHLH	TT23_H19
bHLH_134	bHLH	DV999440
bHLH_127	bHLH	C4344
BES_5	BES	C2016
BES_19	BES	C1197
BES_15	BES	EB440489
BES_10	BES	C3787
BES_1	BES	C6655
BBR-BPC_4	BBR-BPC	C10068
BBR-BPC_3	BBR-BPC	C7134
BBR-BPC_1	BBR-BPC	C6009
AUX-IAA_9	AUX-IAA	DV159677
AUX-IAA_8	AUX-IAA	C11223
AUX-IAA_7	AUX-IAA	C3525
AUX-IAA_52	AUX-IAA	C1057
AUX-IAA_5	AUX-IAA	BP131645
AUX-IAA_47	AUX-IAA	C1418
AUX-IAA_38	AUX-IAA	C3517
AUX-IAA_36	AUX-IAA	BP526688
AUX-IAA_35	AUX-IAA	EB451068
AUX-IAA_34	AUX-IAA	C9427
AUX-IAA_33	AUX-IAA	C4150
AUX-IAA_31	AUX-IAA	C5472
AUX-IAA_28	AUX-IAA	EB451113
AUX-IAA_27	AUX-IAA	TT37_C01
AUX-IAA_21	AUX-IAA	C4147
AUX-IAA_20	AUX-IAA	C3333
AUX-IAA_19	AUX-IAA	C3805
AUX-IAA_17	AUX-IAA	C4491
AUX-IAA_15	AUX-IAA	C5858
AUX-IAA_14	AUX-IAA	EB439888
AUX-IAA_13	AUX-IAA	C8301
AUX-IAA_12	AUX-IAA	C1337
AUX-IAA_1	AUX-IAA	C4857
AS2_89	AS2	C10402
AS2_81	AS2	BP129992
AS2_79	AS2	EB684031
AS2_78	AS2	TT03_F09
AS2_77	AS2	C7993
AS2_71	AS2	BP531578
AS2_64	AS2	C3443
AS2_60	AS2	C9025
AS2_6	AS2	C10821
AS2_51	AS2	C2210
AS2_47	AS2	TT34_H10
AS2_45	AS2	C9031
AS2_32	AS2	TT02_F21
AS2_30	AS2	BP130509
AS2_18	AS2	BP129007
AS2_16	AS2	TT26_O22
AS2_12	AS2	EB678250
ARID_8	ARID	EB680834
ARID_2	ARID	C11632
ARID_11	ARID	C2528
ARF_8	ARF	DV161514
ARF_14	ARF	C9062
ARF_10	ARF	BP130651
AP2_58	AP2	TT27_F05
AP2_46	AP2	DV161511
AP2_44	AP2	TT22_P15
AP2_35	AP2	C9111
AP2_34	AP2	BP128448
AP2_33	AP2	EB443212
AP2_30	AP2	BP527637
AP2_28	AP2	BP133866
Alfin_8	Alfin	EB449363
Alfin_6	Alfin	C10476
Alfin_33	Alfin	EB678220
Alfin_33	Alfin	EB677167
Alfin_22	Alfin	C11517
Alfin_21	Alfin	C6306
ABI_9	ABI	BP135372
ABI_89	ABI	EB424966
ABI_85	ABI	DW001398
ABI_83	ABI	BP133000
ABI_80	ABI	C11168
ABI_77	ABI	TT36_O02
ABI_75	ABI	BP534948
ABI_70	ABI	TT02_E10
ABI_62	ABI	EB678834
ABI_61; ABI_63	ABI	DV158832
ABI_6	ABI	TT09_I17
ABI_57	ABI	TT23_A04
ABI_50	ABI	EB683721
ABI_41	ABI	BP137261
ABI_29	ABI	TT04_C05
ABI_20	ABI	EB682657
ABI_16	ABI	BP134488
