# Supplementary material for: TobEA: an atlas of tobacco gene expression from seed to senescence
Source: BMC Genomics. 2010 Feb 26;11:142. doi: 10.1186/1471-2164-11-142 (PMC2841117; doi:10.1186/1471-2164-11-142)
Supplement: Additional file 10 — TobEA samples. Table containing information on the biological source of samples contained in TobEA. [file 1471-2164-11-142-S10.XLS]

## Sheet: Sheet1
Experiment_Name	Species	Cultivar	GrowthMedium	GrowthLocation	Age_Days	PODevelopment_Age	PODevelopment_Number	POStructure	POStructure_Number		Sample type	Photoperiod	Temperature	CEL filename
TobEA	Nicotiana tabcum	K326	soil	Greenhouse	132	LP.20 twenty or more leaves whorls visible	PO:0007082	cauline leaf	PO:0000013		Cauline_Leaf	16	26	Atlas 229.CEL
TobEA	Nicotiana tabcum	K326	soil	Greenhouse	132	LP.20 twenty or more leaves whorls visible	PO:0007082	cauline leaf	PO:0000013		Cauline_Leaf	16	26	Atlas 231.CEL
TobEA	Nicotiana tabcum	K326	soil	Greenhouse	132	LP.20 twenty or more leaves whorls visible	PO:0007082	cauline leaf	PO:0000013		Cauline_Leaf	16	26	Atlas 233.CEL
TobEA	Nicotiana tabcum	K326	soil	Greenhouse	137	LP.20 twenty or more leaves whorls visible	PO:0007082	cauline leaf	PO:0000013		Cauline_Leaf	16	26	Atlas 235.CEL
TobEA	Nicotiana tabcum	K326	soil	Greenhouse	137	LP.20 twenty or more leaves whorls visible	PO:0007082	cauline leaf	PO:0000013		Cauline_Leaf	16	26	Atlas 237.CEL
TobEA	Nicotiana tabcum	K326	soil	Greenhouse	123	LP.20 twenty or more leaves whorls visible	PO:0007082	floral bud	PO:0000056		Closed_Flower_bud	16	26	Atlas 161.CEL
TobEA	Nicotiana tabcum	K326	soil	Greenhouse	123	LP.20 twenty or more leaves whorls visible	PO:0007082	floral bud	PO:0000056		Closed_Flower_bud	16	26	Atlas 163.CEL
TobEA	Nicotiana tabcum	K326	soil	Greenhouse	130	LP.20 twenty or more leaves whorls visible	PO:0007082	floral bud	PO:0000056		Closed_Flower_bud	16	26	Atlas 195.CEL
TobEA	Nicotiana tabcum	K326	soil	Greenhouse	127	LP.20 twenty or more leaves whorls visible	PO:0007082	floral bud	PO:0000056		Closed_Flower_bud	16	26	Atlas 173.CEL
TobEA	Nicotiana tabcum	K326	soil	Greenhouse	130	LP.20 twenty or more leaves whorls visible	PO:0007082	floral bud	PO:0000056		Closed_Flower_bud	16	26	Atlas 199.CEL
TobEA	Nicotiana tabcum	K326	soil	Greenhouse	10	LP.01 one leaf visible	PO:0007094	cotyledon	PO:0020030		Cotyledon	16	26	Atlas 69.CEL
TobEA	Nicotiana tabcum	K326	soil	Greenhouse	10	LP.01 one leaf visible	PO:0007094	cotyledon	PO:0020030		Cotyledon	16	26	Atlas 70.CEL
TobEA	Nicotiana tabcum	K326	soil	Greenhouse	10	LP.01 one leaf visible	PO:0007094	cotyledon	PO:0020030		Cotyledon	16	26	Atlas 71.CEL
TobEA	Nicotiana tabcum	K326	soil	Greenhouse	11	LP.02 two leaves visible	PO:0007098	cotyledon	PO:0020030		Cotyledon	16	26	Atlas 74.CEL
TobEA	Nicotiana tabcum	K326	soil	Greenhouse	11	LP.02 two leaves visible	PO:0007098	cotyledon	PO:0020030		Cotyledon	16	26	Atlas 75.CEL
TobEA	Nicotiana tabcum	K326	soil	Greenhouse	127	LP.20 twenty or more leaves whorls visible	PO:0007082	adult leaf	PO:0006340		Early_Senescent_Leaf	16	26	Atlas 175.CEL
TobEA	Nicotiana tabcum	K326	soil	Greenhouse	127	LP.20 twenty or more leaves whorls visible	PO:0007082	adult leaf	PO:0006340		Early_Senescent_Leaf	16	26	Atlas 182.CEL
TobEA	Nicotiana tabcum	K326	soil	Greenhouse	130	LP.20 twenty or more leaves whorls visible	PO:0007082	adult leaf	PO:0006340		Early_Senescent_Leaf	16	26	Atlas 183.CEL
TobEA	Nicotiana tabcum	K326	soil	Greenhouse	127	LP.20 twenty or more leaves whorls visible	PO:0007082	adult leaf	PO:0006340		Early_Senescent_Leaf	16	26	Atlas 187.CEL
TobEA	Nicotiana tabcum	K326	soil	Greenhouse	130	LP.20 twenty or more leaves whorls visible	PO:0007082	adult leaf	PO:0006340		Early_Senescent_Leaf	16	26	Atlas 191.CEL
TobEA	Nicotiana tabcum	K326	soil	Greenhouse	120	LP.20 twenty or more leaves whorls visible	PO:0007082	flower	PO:0009046		Flower	16	26	Atlas 158.CEL
TobEA	Nicotiana tabcum	K326	soil	Greenhouse	123	LP.20 twenty or more leaves whorls visible	PO:0007082	flower	PO:0009046		Flower	16	26	Atlas 165.CEL
TobEA	Nicotiana tabcum	K326	soil	Greenhouse	124	LP.20 twenty or more leaves whorls visible	PO:0007082	flower	PO:0009046		Flower	16	26	Atlas 166.CEL
TobEA	Nicotiana tabcum	K326	soil	Greenhouse	130	LP.20 twenty or more leaves whorls visible	PO:0007082	flower	PO:0009046		Flower	16	26	Atlas 197.CEL
TobEA	Nicotiana tabcum	K326	soil	Greenhouse	130	LP.20 twenty or more leaves whorls visible	PO:0007082	flower	PO:0009046		Flower	16	26	Atlas 198.CEL
TobEA	Nicotiana tabcum	K326	soil	Greenhouse	127	LP.20 twenty or more leaves whorls visible	PO:0007082	adult leaf	PO:0006340		Late_Senescent_Leaf	16	26	Atlas 178.CEL
TobEA	Nicotiana tabcum	K326	soil	Greenhouse	127	LP.20 twenty or more leaves whorls visible	PO:0007082	adult leaf	PO:0006340		Late_Senescent_Leaf	16	26	Atlas 179.CEL
TobEA	Nicotiana tabcum	K326	soil	Greenhouse	130	LP.20 twenty or more leaves whorls visible	PO:0007082	adult leaf	PO:0006340		Late_Senescent_Leaf	16	26	Atlas 186.CEL
TobEA	Nicotiana tabcum	K326	soil	Greenhouse	127	LP.20 twenty or more leaves whorls visible	PO:0007082	adult leaf	PO:0006340		Late_Senescent_Leaf	16	26	Atlas 190.CEL
TobEA	Nicotiana tabcum	K326	soil	Greenhouse	130	LP.20 twenty or more leaves whorls visible	PO:0007082	adult leaf	PO:0006340		Late_Senescent_Leaf	16	26	Atlas 194.CEL
TobEA	Nicotiana tabcum	K326	soil	Greenhouse	123	LP.20 twenty or more leaves whorls visible	PO:0007082	stem internode	PO:0020142		Lower_Stem	16	26	Atlas 164.CEL
TobEA	Nicotiana tabcum	K326	soil	Greenhouse	126	LP.20 twenty or more leaves whorls visible	PO:0007082	stem internode	PO:0020142		Lower_Stem	16	26	Atlas 172.CEL
TobEA	Nicotiana tabcum	K326	soil	Greenhouse	127	LP.20 twenty or more leaves whorls visible	PO:0007082	stem internode	PO:0020142		Lower_Stem	16	26	Atlas 174.CEL
TobEA	Nicotiana tabcum	K326	soil	Greenhouse	130	LP.20 twenty or more leaves whorls visible	PO:0007082	stem internode	PO:0020142		Lower_Stem	16	26	Atlas 200.CEL
TobEA	Nicotiana tabcum	K326	soil	Greenhouse	145	LP.20 twenty or more leaves whorls visible	PO:0007082	stem internode	PO:0020142		Lower_Stem	16	26	Atlas 245.CEL
TobEA	Nicotiana tabcum	K326	soil	Greenhouse	110	LP.20 twenty or more leaves whorls visible	PO:0007082	adult leaf	PO:0006340		Mature_Leaf	16	26	Atlas 93.CEL
TobEA	Nicotiana tabcum	K326	soil	Greenhouse	110	LP.20 twenty or more leaves whorls visible	PO:0007082	adult leaf	PO:0006340		Mature_Leaf	16	26	Atlas 94.CEL
TobEA	Nicotiana tabcum	K326	soil	Greenhouse	110	LP.20 twenty or more leaves whorls visible	PO:0007082	adult leaf	PO:0006340		Mature_Leaf	16	26	Atlas 95.CEL
TobEA	Nicotiana tabcum	K326	soil	Greenhouse	110	LP.20 twenty or more leaves whorls visible	PO:0007082	adult leaf	PO:0006340		Mature_Leaf	16	26	Atlas 96.CEL
TobEA	Nicotiana tabcum	K326	soil	Greenhouse	110	LP.20 twenty or more leaves whorls visible	PO:0007082	adult leaf	PO:0006340		Mature_Leaf	16	26	Atlas 97.CEL
TobEA	Nicotiana tabcum	K326	pebbles	Greenhouse	54	LP.10 ten leaves visible	PO:0007103	root	PO:0009005		Mature_Root	16	26	Atlas 63.CEL
TobEA	Nicotiana tabcum	K326	pebbles	Greenhouse	54	LP.10 ten leaves visible	PO:0007103	root	PO:0009005		Mature_Root	16	26	Atlas 64.CEL
TobEA	Nicotiana tabcum	K326	pebbles	Greenhouse	54	LP.09 nine leaves visible	PO:0007101	root	PO:0009005		Mature_Root	16	26	Atlas 65.CEL
TobEA	Nicotiana tabcum	K326	pebbles	Greenhouse	54	LP.10 ten leaves visible	PO:0007103	root	PO:0009005		Mature_Root	16	26	Atlas 66.CEL
TobEA	Nicotiana tabcum	K326	pebbles	Greenhouse	54	LP.10 ten leaves visible	PO:0007103	root	PO:0009005		Mature_Root	16	26	Atlas 67.CEL
TobEA	Nicotiana tabcum	K326	soil	Greenhouse	127	LP.20 twenty or more leaves whorls visible	PO:0007082	adult leaf	PO:0006340		Mid_Early_Senescent_Leaf	16	26	Atlas 176.CEL
TobEA	Nicotiana tabcum	K326	soil	Greenhouse	127	LP.20 twenty or more leaves whorls visible	PO:0007082	adult leaf	PO:0006340		Mid_Early_Senescent_Leaf	16	26	Atlas 181.CEL
TobEA	Nicotiana tabcum	K326	soil	Greenhouse	130	LP.20 twenty or more leaves whorls visible	PO:0007082	adult leaf	PO:0006340		Mid_Early_Senescent_Leaf	16	26	Atlas 184.CEL
TobEA	Nicotiana tabcum	K326	soil	Greenhouse	127	LP.20 twenty or more leaves whorls visible	PO:0007082	adult leaf	PO:0006340		Mid_Early_Senescent_Leaf	16	26	Atlas 188.CEL
TobEA	Nicotiana tabcum	K326	soil	Greenhouse	130	LP.20 twenty or more leaves whorls visible	PO:0007082	adult leaf	PO:0006340		Mid_Early_Senescent_Leaf	16	26	Atlas 192.CEL
TobEA	Nicotiana tabcum	K326	soil	Greenhouse	127	LP.20 twenty or more leaves whorls visible	PO:0007082	adult leaf	PO:0006340		Mid_Late_Senescent_Leaf	16	26	Atlas 177.CEL
TobEA	Nicotiana tabcum	K326	soil	Greenhouse	127	LP.20 twenty or more leaves whorls visible	PO:0007082	adult leaf	PO:0006340		Mid_Late_Senescent_Leaf	16	26	Atlas 180.CEL
TobEA	Nicotiana tabcum	K326	soil	Greenhouse	130	LP.20 twenty or more leaves whorls visible	PO:0007082	adult leaf	PO:0006340		Mid_Late_Senescent_Leaf	16	26	Atlas 185.CEL
TobEA	Nicotiana tabcum	K326	soil	Greenhouse	127	LP.20 twenty or more leaves whorls visible	PO:0007082	adult leaf	PO:0006340		Mid_Late_Senescent_Leaf	16	26	Atlas 189.CEL
TobEA	Nicotiana tabcum	K326	soil	Greenhouse	130	LP.20 twenty or more leaves whorls visible	PO:0007082	adult leaf	PO:0006340		Mid_Late_Senescent_Leaf	16	26	Atlas 193.CEL
TobEA	Nicotiana tabcum	K326	soil	Greenhouse	120	LP.20 twenty or more leaves whorls visible	PO:0007082	floral bud	PO:0000056		Open_Flower_Bud	16	26	Atlas 159.CEL
TobEA	Nicotiana tabcum	K326	soil	Greenhouse	124	LP.20 twenty or more leaves whorls visible	PO:0007082	floral bud	PO:0000056		Open_Flower_Bud	16	26	Atlas 167.CEL
TobEA	Nicotiana tabcum	K326	soil	Greenhouse	126	LP.20 twenty or more leaves whorls visible	PO:0007082	floral bud	PO:0000056		Open_Flower_Bud	16	26	Atlas 169.CEL
TobEA	Nicotiana tabcum	K326	soil	Greenhouse	126	LP.20 twenty or more leaves whorls visible	PO:0007082	floral bud	PO:0000056		Open_Flower_Bud	16	26	Atlas 171.CEL
TobEA	Nicotiana tabcum	K326	soil	Greenhouse	145	LP.20 twenty or more leaves whorls visible	PO:0007082	floral bud	PO:0000056		Open_Flower_Bud	16	26	Atlas 244.CEL
TobEA	Nicotiana tabcum	K326	filter paper	Growth Room	2	seedling growth	PO:0007131	seed	PO:0009010		Seed	16	26	Atlas 76.CEL
TobEA	Nicotiana tabcum	K326	filter paper	Growth Room	2	seedling growth	PO:0007131	seed	PO:0009010		Seed	16	26	Atlas 77.CEL
TobEA	Nicotiana tabcum	K326	filter paper	Growth Room	2	seedling growth	PO:0007131	seed	PO:0009010		Seed	16	26	Atlas 78.CEL
TobEA	Nicotiana tabcum	K326	filter paper	Growth Room	2	seedling growth	PO:0007131	seed	PO:0009010		Seed	16	26	Atlas 98.CEL
TobEA	Nicotiana tabcum	K326	filter paper	Growth Room	2	seedling growth	PO:0007131	seed	PO:0009010		Seed	16	26	Atlas 99.CEL
TobEA	Nicotiana tabcum	K326	soil	Greenhouse	120	LP.20 twenty or more leaves whorls visible	PO:0007082	stem internode	PO:0020142		Upper_Stem	16	26	Atlas 160.CEL
TobEA	Nicotiana tabcum	K326	soil	Greenhouse	123	LP.20 twenty or more leaves whorls visible	PO:0007082	stem internode	PO:0020142		Upper_Stem	16	26	Atlas 162.CEL
TobEA	Nicotiana tabcum	K326	soil	Greenhouse	124	LP.20 twenty or more leaves whorls visible	PO:0007082	stem internode	PO:0020142		Upper_Stem	16	26	Atlas 168.CEL
TobEA	Nicotiana tabcum	K326	soil	Greenhouse	126	LP.20 twenty or more leaves whorls visible	PO:0007082	stem internode	PO:0020142		Upper_Stem	16	26	Atlas 170.CEL
TobEA	Nicotiana tabcum	K326	soil	Greenhouse	130	LP.20 twenty or more leaves whorls visible	PO:0007082	stem internode	PO:0020142		Upper_Stem	16	26	Atlas 196.CEL
TobEA	Nicotiana tabcum	K326	soil	Greenhouse	55	LP.15 fifteen leaves visible	PO:0007104	shoot apex	PO:0000037		Vegetative_Shoot_Apex	16	26	Atlas 246.CEL
TobEA	Nicotiana tabcum	K326	soil	Greenhouse	55	LP.14 fourteen leaves visible	PO:0007085	shoot apex	PO:0000037		Vegetative_Shoot_Apex	16	26	Atlas 247.CEL
TobEA	Nicotiana tabcum	K326	soil	Greenhouse	55	LP.13 thirteen leaves visible	PO:0007083	shoot apex	PO:0000037		Vegetative_Shoot_Apex	16	26	Atlas 248.CEL
TobEA	Nicotiana tabcum	K326	soil	Greenhouse	55	LP.15 fifteen leaves visible	PO:0007104	shoot apex	PO:0000037		Vegetative_Shoot_Apex	16	26	Atlas 249.CEL
TobEA	Nicotiana tabcum	K326	soil	Greenhouse	55	LP.15 fifteen leaves visible	PO:0007104	shoot apex	PO:0000037		Vegetative_Shoot_Apex	16	26	Atlas 250.CEL
TobEA	Nicotiana tabcum	K326	soil	Greenhouse	54	LP.11 eleven leaves visible	PO:0007116	juvenile leaf	PO:0006339		Young_Leaf	16	26	Atlas 53.CEL
TobEA	Nicotiana tabcum	K326	soil	Greenhouse	54	LP.11 eleven leaves visible	PO:0007116	juvenile leaf	PO:0006339		Young_Leaf	16	26	Atlas 54.CEL
TobEA	Nicotiana tabcum	K326	soil	Greenhouse	54	LP.11 eleven leaves visible	PO:0007116	juvenile leaf	PO:0006339		Young_Leaf	16	26	Atlas 55.CEL
TobEA	Nicotiana tabcum	K326	soil	Greenhouse	54	LP.11 eleven leaves visible	PO:0007116	juvenile leaf	PO:0006339		Young_Leaf	16	26	Atlas 56.CEL
TobEA	Nicotiana tabcum	K326	soil	Greenhouse	54	LP.11 eleven leaves visible	PO:0007116	juvenile leaf	PO:0006339		Young_Leaf	16	26	Atlas 57.CEL
TobEA	Nicotiana tabcum	K326	sand	Greenhouse	49	LP.06 six leaves visible	PO:0007123	root	PO:0009005		Young_Root	16	26	Atlas 39.CEL
TobEA	Nicotiana tabcum	K326	sand	Greenhouse	48	LP.06 six leaves visible	PO:0007123	root	PO:0009005		Young_Root	16	26	Atlas 40.CEL
TobEA	Nicotiana tabcum	K326	sand	Greenhouse	49	LP.06 six leaves visible	PO:0007123	root	PO:0009005		Young_Root	16	26	Atlas 42.CEL
TobEA	Nicotiana tabcum	K326	sand	Greenhouse	49	LP.06 six leaves visible	PO:0007123	root	PO:0009005		Young_Root	16	26	Atlas 43.CEL
TobEA	Nicotiana tabcum	K326	sand	Greenhouse	49	LP.06 six leaves visible	PO:0007123	root	PO:0009005		Young_Root	16	26	Atlas 44.CEL
TobEA	Nicotiana tabcum	K326	soil	Greenhouse	25	LP.07 seven leaves visible	PO:0007063	shoot	PO:0009006		Young_Shoot	16	26	Atlas 86.CEL
TobEA	Nicotiana tabcum	K326	soil	Greenhouse	25	LP.07 seven leaves visible	PO:0007063	shoot	PO:0009006		Young_Shoot	16	26	Atlas 87.CEL
TobEA	Nicotiana tabcum	K326	soil	Greenhouse	25	LP.07 seven leaves visible	PO:0007063	shoot	PO:0009006		Young_Shoot	16	26	Atlas 88.CEL
TobEA	Nicotiana tabcum	K326	soil	Greenhouse	25	LP.07 seven leaves visible	PO:0007063	shoot	PO:0009006		Young_Shoot	16	26	Atlas 89.CEL
TobEA	Nicotiana tabcum	K326	soil	Greenhouse	25	LP.07 seven leaves visible	PO:0007063	shoot	PO:0009006		Young_Shoot	16	26	Atlas 90 rpt.CEL
TobEA	Nicotiana tabcum	K326	soil	Greenhouse	116	LP.20 twenty or more leaves whorls visible	PO:0007082	shoot apex	PO:0000037		Floral_Apex	16	26	Atlas 143.CEL
TobEA	Nicotiana tabcum	K326	soil	Greenhouse	116	LP.20 twenty or more leaves whorls visible	PO:0007082	shoot apex	PO:0000037		Floral_Apex	16	26	Atlas 144.CEL
TobEA	Nicotiana tabcum	K326	soil	Greenhouse	116	LP.20 twenty or more leaves whorls visible	PO:0007082	shoot apex	PO:0000037		Floral_Apex	16	26	Atlas 145.CEL
TobEA	Nicotiana tabcum	K326	soil	Greenhouse	116	LP.20 twenty or more leaves whorls visible	PO:0007082	shoot apex	PO:0000037		Floral_Apex	16	26	Atlas 146.CEL
TobEA	Nicotiana tabcum	K326	soil	Greenhouse	116	LP.20 twenty or more leaves whorls visible	PO:0007082	shoot apex	PO:0000037		Floral_Apex	16	26	Atlas 147.CEL
